# Supplementary material for: Consequences of supplying methyl donors during pregnancy on the methylome of the offspring from lactating and non-lactating dairy cattle
Source: PLoS One. 2017 Dec 11;12(12):e0189581. doi: 10.1371/journal.pone.0189581 (PMC5724855; doi:10.1371/journal.pone.0189581)
Supplement: S1 Table — (XLS) [file pone.0189581.s001.xls]

## Sheet: Hyper Top2000
chrom	chromstart	chromend	strand	promoter	exon	intron	CpG island	2944 meth_ratio	2944 total number of reads	2945 meth_ratio	2945 total number of reads	2948 meth_ratio	2948 total number of reads	2951 meth_ratio	2951 total number of reads	1984 meth_ratio	1984 total number of reads	2952 meth_ratio	2952 total number of reads	2958 meth_ratio	2958 total number of reads	2961 meth_ratio	2961 total number of reads	2962 meth_ratio	2962 total number of reads	12943 meth_ratio	12943 total number of reads	meth diff	pvalue	classification
chr26	51253251	51253252	+				Y	0.86	7	1	9	0.9	10	1	9	0.56	9	0	9	0.58	12	0	13	0	8	0	9	0.75	0.001187	stronglyHypermeth
chr26	51253252	51253253	-				Y	0.67	6	1	10	1	15	0.89	19	0.42	12	0	15	0.52	21	0	9	0	12	0	8	0.73	0.0007724	stronglyHypermeth
chr2	4136015	4136016	+			HS6ST1		1	8	1	15	0.45	20	1	14	0.5	20	0.5	20	0	23	0	16	0.32	19	0	22	0.64	0.004931	stronglyHypermeth
chr19	40767315	40767316	+					1	8	0.92	12	0.91	11	1	11	0.31	16	0.82	11	0.33	15	0.17	6	0	23	0.32	22	0.63	0.002058	stronglyHypermeth
chr12	33190799	33190800	-				Y	0.88	8	1	8	0.43	14	1	8	0.5	16	0	12	0.33	9	0.33	12	0	16	0	12	0.63	0.003674	stronglyHypermeth
chr11	75481295	75481296	+			KLHL29		0.42	12	1	8	0.65	20	0.71	14	0	20	0	12	0	19	0	20	0.5	12	0	23	0.61	0.00247	stronglyHypermeth
chr26	49548878	49548879	-					0.73	11	0.4	10	1	7	0.93	14	0.43	14	0	10	0.42	12	0.27	11	0	11	0	9	0.58	0.00512	stronglyHypermeth
chr25	33794133	33794134	+			ELN		0.83	6	0.83	6	0.55	11	0.87	15	0.2	5	0	10	0.13	15	0.22	9	0.3	10	0.33	9	0.57	0.0001556	stronglyHypermeth
chr13	79811630	79811631	+					0	6	1	7	1	8	0.62	8	0	12	0	14	0	10	0	5	0	9	0.55	11	0.57	0.03219	stronglyHypermeth
chr19	63354105	63354106	-			PRKCA	Y	1	5	1	6	1	6	0.7	10	0.5	8	0.2	5	0.29	7	0.44	9	0.14	7	0.6	5	0.56	0.0008834	stronglyHypermeth
chr16	78326694	78326695	-					0.45	11	1	16	1	11	1	9	0	10	0.33	6	0	18	0	11	1	19	0.5	16	0.56	0.04208	stronglyHypermeth
chr24	30598257	30598258	-					1	15	1	7	0.6	10	0.67	18	0.54	13	0	7	0	12	0.8	10	0.25	8	0	9	0.55	0.02073	stronglyHypermeth
chr17	45297982	45297983	+					1	6	1	13	0	8	1	10	0	6	0	6	0.5	6	0.5	8	0.2	5	0	7	0.55	0.04654	stronglyHypermeth
chr13	82164839	82164840	-		BCAS1		Y	0.62	8	0.92	12	0.5	8	0.89	9	0.18	11	0.29	14	0.33	9	0	15	0	10	0.33	6	0.54	0.00136	stronglyHypermeth
chrX	144482267	144482268	-			TBL1X		0.83	6	0.62	8	1	5	0.33	9	0.18	11	0	7	0.22	9	0.2	5	0.38	8	0	9	0.53	0.004211	stronglyHypermeth
chr13	63681680	63681681	+					1	6	1	7	1	6	1	8	0	9	1	7	0.58	12	0.17	12	0.69	13	0.38	8	0.53	0.02148	stronglyHypermeth
chr27	32762838	32762839	-					1	6	1	8	1	8	1	9	0.4	10	0	17	0.88	16	1	10	0.57	7	0	6	0.53	0.04151	stronglyHypermeth
chr28	19013375	19013376	+				Y	0.67	6	1	8	1	8	1	8	0.5	12	0.56	18	0.33	6	0	6	0.5	8	0.5	16	0.52	0.003277	stronglyHypermeth
chr9	102228253	102228254	+					1	6	0.6	10	1	13	1	10	0.45	11	0.54	13	0.5	14	0.4	10	0	21	0.4	15	0.52	0.003565	stronglyHypermeth
chr19	40767316	40767317	-					1	6	1	8	1	6	0.92	12	0.5	6	0.83	6	0.33	12	0.5	6	0	11	0.64	11	0.51	0.007847	stronglyHypermeth
chr19	63128643	63128644	+					1	13	0.61	18	0.45	11	1	19	0.42	12	0.18	11	0	22	0.4	15	0.46	13	0.05	19	0.51	0.008951	stronglyHypermeth
chr11	106063171	106063172	+					0.45	11	1	5	0.57	7	0	6	0	6	0	8	0	6	0	9	0	8	0	9	0.51	0.0143	stronglyHypermeth
chr25	16899472	16899473	-			SYT17		0.33	6	1	8	0.69	13	0	14	0	12	0	6	0	5	0	11	0	9	0	5	0.51	0.01834	stronglyHypermeth
chr11	88090821	88090822	+					1	6	1	7	0.5	10	1	11	0.1	10	0.4	5	0.83	6	0	6	0.33	9	0.5	8	0.51	0.02196	stronglyHypermeth
chr5	120502244	120502245	+					1	14	0.67	12	1	14	1	10	0.33	18	1	15	0.27	11	0.5	8	0	14	0.33	6	0.51	0.02327	stronglyHypermeth
chr7	13566751	13566752	-					0.42	12	0.92	12	1	13	0.89	9	0	11	0.8	10	0	19	0.4	5	0.58	12	0	10	0.51	0.0392	stronglyHypermeth
chr5	97105373	97105374	+					1	10	0.88	17	1	10	0.89	19	0	30	0.24	17	1	12	0.71	7	0.67	6	0	10	0.51	0.04513	stronglyHypermeth
chr17	73505384	73505385	-			UPB1		0.67	9	0.5	10	1	5	0.83	6	0.25	8	0.12	8	0.29	7	0.45	11	0.18	11	0.2	5	0.5	0.001278	stronglyHypermeth
chr18	39964283	39964284	+					0.89	9	0.93	15	0.91	11	0.86	14	0	12	0.55	20	0.27	15	0.3	10	1	7	0.24	21	0.5	0.02127	stronglyHypermeth
chr19	54046564	54046565	-					1	6	1	9	0.25	8	0.75	8	0	7	0.67	12	0.22	9	0	6	0.25	8	0.33	6	0.5	0.02797	stronglyHypermeth
chr23	49399445	49399446	+					1	6	1	6	0.38	8	1	9	0	9	0.33	9	0.42	12	0	8	0.75	8	0.58	12	0.5	0.03692	stronglyHypermeth
chr7	13602857	13602858	-					0.5	8	1	6	1	6	1	14	0.43	14	1	18	0	12	0.5	6	0.33	6	0	14	0.5	0.0484	stronglyHypermeth
chr26	38174216	38174217	+				Y	0.67	6	0.33	18	0.43	14	0.6	10	0	8	0.12	24	0	6	0	6	0	12	0	6	0.49	7.801e-05	stronglyHypermeth
chr11	8910675	8910676	-					0.88	8	0.83	6	1	6	1	5	0.2	5	0.5	8	0.55	11	0.5	6	0.38	8	0.5	6	0.49	0.0001685	stronglyHypermeth
chr1	1791378	1791379	+					0.91	11	1	8	0.61	18	0.77	22	0.33	12	0.33	6	0.13	15	0.6	10	0.25	12	0.33	6	0.49	0.001395	stronglyHypermeth
chr5	118605843	118605844	+					0.89	9	1	12	1	9	1	8	0.83	6	0.8	5	0	13	0.33	6	0.8	10	0.14	7	0.49	0.03448	stronglyHypermeth
chr11	106261454	106261455	+					0.82	11	0.75	8	1	7	0.83	6	0.22	9	0.43	7	0.5	10	0.29	7	0.25	12	0.53	15	0.48	0.0003327	stronglyHypermeth
chr14	18460320	18460321	+					0.5	6	1	7	0.43	7	0.4	10	0	5	0	15	0	18	0.29	7	0	8	0.33	6	0.48	0.008512	stronglyHypermeth
chr8	111587307	111587308	-					1	8	0.92	13	0.88	8	1	7	0.91	11	0.57	7	0.53	15	0	5	0.45	11	0.33	6	0.48	0.01415	stronglyHypermeth
chr26	51222444	51222445	+					1	9	1	14	0.92	12	1	14	1	9	0	11	0.42	12	0.64	11	0.55	11	0.4	5	0.48	0.02144	stronglyHypermeth
chr3	105241695	105241696	-					0.6	10	1	10	0.9	10	1	10	0	9	0.43	14	0.5	16	0	5	1	10	0.45	11	0.48	0.04749	stronglyHypermeth
chr4	118867165	118867166	+					0.89	9	0.8	15	0.67	6	0.67	6	0.33	12	0.17	6	0.44	9	0.29	7	0.36	11	0.12	8	0.47	0.0002529	stronglyHypermeth
chr1	46469891	46469892	+			NXPE3		0.4	10	0.8	15	0.71	7	0.83	6	0.18	11	0.5	6	0.27	11	0	5	0.15	13	0.22	9	0.47	0.003662	stronglyHypermeth
chr1	134545366	134545367	+					1	5	0.5	6	0.83	6	0.43	7	0.2	5	0.2	5	0.5	8	0	9	0.4	5	0	5	0.47	0.01323	stronglyHypermeth
chr18	52286018	52286019	+			SMG9		1	8	0.88	16	1	17	1	14	0.67	9	0.43	14	1	19	0.29	14	0.39	18	0.25	8	0.47	0.0133	stronglyHypermeth
chr10	90078876	90078877	-			ADCK1		0.88	8	0.71	7	0.42	12	1	6	0.33	6	0	5	0.3	10	0.45	11	0.07	15	0.56	9	0.47	0.01382	stronglyHypermeth
chr2	135887767	135887768	-					0.83	6	0.4	5	0.6	10	1	5	0.25	8	0.28	29	0	5	0.29	7	0	8	0.6	5	0.47	0.01533	stronglyHypermeth
chr20	18346487	18346488	-			NDUFAF2		1	7	1	12	1	8	1	10	0.64	14	0.56	9	1	12	0.6	10	0.4	15	0	8	0.47	0.02348	stronglyHypermeth
chr7	45901760	45901761	+					1	5	1	8	1	5	0.43	7	0	7	0.83	6	0.5	8	0	5	0.57	7	0.4	5	0.47	0.04808	stronglyHypermeth
chr13	79027423	79027424	+					1	5	0.86	7	0.67	9	0.8	5	0.5	6	0.29	7	0.4	5	0.29	7	0.4	5	0.33	6	0.46	0.0001501	stronglyHypermeth
chr11	71780115	71780116	+			BRE		0.78	9	0.6	5	0.71	7	0.5	12	0.2	10	0.12	8	0.17	12	0	6	0.25	8	0.38	8	0.46	0.0004318	stronglyHypermeth
chr12	89222187	89222188	+					0.88	8	0.44	9	0.86	7	0.7	10	0.12	8	0.33	6	0.29	17	0.3	10	0.18	11	0.33	9	0.46	0.000973	stronglyHypermeth
chr20	71080976	71080977	-					0.88	8	0.8	5	0.6	5	0.77	13	0.5	6	0	6	0.44	9	0.11	9	0.27	15	0.5	6	0.46	0.004738	stronglyHypermeth
chr11	106795140	106795141	-					0.92	12	0.82	11	0.6	5	0.89	9	0.1	10	0.2	5	0.21	19	0.42	19	0.4	5	0.73	11	0.46	0.006894	stronglyHypermeth
chr4	112029733	112029734	-					0.86	14	0.62	8	1	7	0.6	5	0.29	7	0	5	0.31	13	0.67	6	0.22	9	0.4	5	0.46	0.009595	stronglyHypermeth
chr17	47897550	47897551	-					0.83	12	0.68	22	0	14	0.5	16	0	14	0	10	0	10	0	14	0.29	14	0	10	0.46	0.0187	stronglyHypermeth
chr19	63354094	63354095	-			PRKCA	Y	1	5	0.83	6	0.83	6	0.6	10	0.38	8	0.2	5	0.86	7	0.33	9	0	7	0.4	5	0.46	0.021	stronglyHypermeth
chrX	126459170	126459171	-					0.88	8	1	5	1	8	0.71	7	0.4	5	0.8	5	0	5	0.5	10	0.17	6	0.78	9	0.46	0.0295	stronglyHypermeth
chr2	134790378	134790379	+					1	7	0.71	7	1	7	1	8	0.4	10	1	5	0	12	0.6	5	0.43	7	0.4	20	0.46	0.03139	stronglyHypermeth
chr2	104898497	104898498	+			MARCH4		0.89	9	1	8	0.5	6	0.8	5	0.29	7	0.83	6	0	7	0.5	6	0.43	7	0	8	0.46	0.03809	stronglyHypermeth
chr23	49302834	49302835	-			LYRM4		1	12	1	20	1	21	1	16	0	14	0.43	21	0.91	22	0.3	20	1	13	0.59	22	0.46	0.04327	stronglyHypermeth
chr14	8610633	8610634	+					0.91	11	0.89	18	1	9	1	15	0	12	0.42	12	1	19	0.22	9	0.38	16	0.9	10	0.46	0.04908	stronglyHypermeth
chr18	12163504	12163505	+					0.83	6	0.86	7	0.91	11	0.67	6	0	8	0.62	8	1	5	0.14	7	0.2	5	0.2	5	0.46	0.04909	stronglyHypermeth
chr13	78970868	78970869	+		LOC100847835			0.67	12	0.75	8	0.71	7	0.62	8	0.2	5	0.38	8	0.17	12	0.14	7	0.27	11	0.29	7	0.45	1.724e-05	stronglyHypermeth
chr17	34687835	34687836	-					0.64	14	0.55	11	0.8	10	1	5	0.44	18	0.22	9	0.29	14	0.3	10	0.17	12	0.38	8	0.45	0.001393	stronglyHypermeth
chr13	74172998	74172999	+			STK4		0.89	9	0.92	12	0.7	10	0.83	12	0.33	6	0.4	5	0.38	8	0.36	11	0.13	15	0.73	11	0.45	0.002809	stronglyHypermeth
chr5	25310	25311	-					0.6	5	0.8	5	0.8	10	1	6	0.67	6	0.3	10	0.11	9	0.29	7	0.33	15	0.4	10	0.45	0.004095	stronglyHypermeth
chr4	112513437	112513438	-					0.5	6	0.57	7	0.9	10	1	10	0.33	6	0.17	6	0.25	8	0.2	5	0.2	5	0.6	5	0.45	0.00751	stronglyHypermeth
chr23	3593006	3593007	+					0.86	7	0.22	9	0.44	9	0.83	6	0.1	10	0	6	0.18	17	0.22	9	0.08	12	0.25	8	0.45	0.008971	stronglyHypermeth
chr11	101977696	101977697	+		MED27			0.57	7	0.6	5	0.5	8	1	5	0.5	10	0.2	5	0.3	10	0.29	7	0	8	0	6	0.45	0.009143	stronglyHypermeth
chr8	76007744	76007745	+			GULO		1	5	0.83	6	0.8	5	0.71	7	0.38	13	0.27	11	0.4	15	0.5	8	0	5	0.75	12	0.45	0.01011	stronglyHypermeth
chr3	109504516	109504517	-			GRIK3		0.42	12	1	6	0.8	5	0.62	13	0.4	10	0.44	16	0.6	15	0	7	0	8	0.12	16	0.45	0.02492	stronglyHypermeth
chr9	22140109	22140110	+					0.88	8	1	13	0.5	10	0.78	9	0	12	0	7	0.5	10	0.33	6	0.7	10	0.5	6	0.45	0.02878	stronglyHypermeth
chr4	117349498	117349499	+			DPP6		1	9	0.85	13	1	11	0.88	16	0.88	17	0.33	9	0.44	18	0.82	11	0	15	0.38	13	0.45	0.02893	stronglyHypermeth
chr6	100295588	100295589	+					0.69	13	0.62	13	0.31	16	0.94	17	0	20	0	11	0	13	0.62	16	0.55	11	0	20	0.45	0.04321	stronglyHypermeth
chr8	112871780	112871781	+			COLEC11	Y	0.43	14	0.6	10	0.88	8	0.37	19	0.05	19	0.11	18	0.24	17	0.2	15	0.06	17	0.11	18	0.44	0.001965	stronglyHypermeth
chr8	112871651	112871652	+			COLEC11	Y	0.43	14	0.5	10	0.88	8	0.21	19	0.05	19	0	18	0.18	17	0.07	15	0.06	17	0.06	18	0.44	0.004934	stronglyHypermeth
chr26	47829609	47829610	-			PTPRE	Y	0.86	7	0.5	8	0.75	8	0.86	7	0.57	7	0	13	0.25	8	0.33	6	0.25	8	0.38	13	0.44	0.005308	stronglyHypermeth
chr10	90078898	90078899	-			ADCK1		0.88	8	0.71	7	0.46	13	0.83	6	0.33	6	0	5	0.3	10	0.36	11	0.13	15	0.56	9	0.44	0.007167	stronglyHypermeth
chr11	104573484	104573485	-					1	5	0.86	7	1	5	0.5	6	0.44	9	0.2	10	0.2	5	0.62	13	0.23	13	0.69	13	0.44	0.01637	stronglyHypermeth
chr19	32246956	32246957	+					0.89	9	1	5	0.8	5	1	5	0.4	5	0.4	5	0.55	11	0	5	0.67	6	0.9	10	0.44	0.0253	stronglyHypermeth
chr29	14690371	14690372	+					0.57	7	1	5	0	5	0.38	13	0	7	0	8	0	18	0	9	0.3	10	0	7	0.44	0.03705	stronglyHypermeth
chr22	48982827	48982828	+					1	5	0.8	5	0.4	5	1	5	0.2	5	0.67	6	0.14	7	0.6	5	0	6	0.57	7	0.44	0.04362	stronglyHypermeth
chr13	78970903	78970904	+		LOC100847835			0.67	12	0.75	8	0.62	8	0.62	8	0.33	6	0.33	9	0.17	12	0.14	7	0.17	12	0.25	8	0.43	2.352e-05	stronglyHypermeth
chr17	34687832	34687833	-					0.71	14	0.64	11	0.7	10	0.67	6	0.44	18	0.12	8	0.21	14	0.2	10	0.17	12	0.38	8	0.43	0.0001977	stronglyHypermeth
chr22	12836608	12836609	+					0.89	9	0.83	12	0.89	9	0.68	19	0.67	6	0.4	10	0.43	14	0.29	7	0.33	12	0.25	16	0.43	0.001005	stronglyHypermeth
chr22	56817495	56817496	-					0.71	7	0.8	10	0.73	11	0.8	5	0.4	10	0.38	13	0.5	16	0	12	0.33	6	0.38	13	0.43	0.001447	stronglyHypermeth
chr19	44566276	44566277	+			HDAC5		0.89	9	0.62	8	0.75	8	0.67	6	0.33	12	0.3	10	0.44	9	0.29	7	0	7	0.43	7	0.43	0.001709	stronglyHypermeth
chr26	44510019	44510020	+			LHPP		0.58	12	0.38	8	0.5	14	0.88	17	0.11	9	0.18	11	0.12	16	0.06	18	0.18	17	0.31	13	0.43	0.002184	stronglyHypermeth
chr25	2375965	2375966	-				Y	0.5	12	0.86	14	0.54	13	0.33	18	0.14	14	0.3	20	0.22	18	0.09	22	0	12	0	5	0.43	0.003629	stronglyHypermeth
chr11	101977874	101977875	+			MED27		0.62	8	0.6	5	0.5	8	0.8	5	0.5	10	0.2	5	0.2	10	0.29	7	0	8	0	6	0.43	0.003871	stronglyHypermeth
chr22	56817471	56817472	-					0.57	7	0.78	9	0.45	11	0.8	5	0.2	10	0.08	12	0.5	16	0	12	0.17	6	0.38	13	0.43	0.006135	stronglyHypermeth
chr2	136503943	136503944	+					0.67	9	0.58	12	0.9	10	0.9	10	0.43	14	0.18	11	0.62	8	0.44	9	0.17	12	0.12	8	0.43	0.007025	stronglyHypermeth
chr8	111664457	111664458	-					0.44	18	0.88	8	0.31	13	0.42	12	0.1	10	0	16	0.38	16	0	9	0	20	0	15	0.43	0.008653	stronglyHypermeth
chr3	8098950	8098951	-					0.98	41	0.7	30	1	46	0.51	41	0.39	82	0.62	96	0.35	66	0.5	16	0.11	19	0.26	47	0.43	0.01165	stronglyHypermeth
chr21	8650557	8650558	+					0.94	18	0.88	16	1	7	0.93	14	0.12	8	0.36	14	0.68	22	0.35	17	0.78	9	0.72	18	0.43	0.01233	stronglyHypermeth
chr11	101977668	101977669	+		MED27			0.62	8	0.6	5	0.5	8	1	5	0.5	10	0.4	5	0.3	10	0.29	7	0	8	0	6	0.43	0.01308	stronglyHypermeth
chr29	49124284	49124285	+					0.62	16	0.86	14	0	8	0.57	14	0.2	30	0	18	0.14	22	0.17	12	0	12	0	8	0.43	0.02209	stronglyHypermeth
chr8	110189122	110189123	-					1	9	0.92	13	1	12	0.61	18	1	11	0.5	10	0.44	18	0.25	8	0.5	12	0	7	0.43	0.04624	stronglyHypermeth
chr3	115776185	115776186	+					0.78	9	1	5	0.8	5	1	5	0.8	5	0	5	0.86	7	0.14	7	0.33	6	0.62	8	0.43	0.04885	stronglyHypermeth
chr5	118604965	118604966	+					1	15	1	16	0.93	15	1	10	0.78	9	0.86	21	0	8	0.44	9	0.93	14	0.31	13	0.43	0.04937	stronglyHypermeth
chr25	33794023	33794024	+			ELN		0.83	6	1	6	0.73	11	0.93	15	0.4	5	0.5	10	0.53	15	0.33	9	0.4	10	0.56	9	0.42	0.0002014	stronglyHypermeth
chr4	118867187	118867188	+					0.78	9	0.73	15	1	6	0.83	6	0.58	12	0.33	6	0.44	9	0.43	7	0.45	11	0.25	8	0.42	0.0004722	stronglyHypermeth
chr13	78970707	78970708	-		LOC100847835			0.71	7	0.86	7	0.8	5	0.78	9	0.5	6	0.29	7	0.15	13	0.29	7	0.36	14	0.6	10	0.42	0.001134	stronglyHypermeth
chr29	28600216	28600217	-	VSIG2	VSIG2			0.56	9	0.5	8	0.12	8	0.57	7	0.11	9	0	16	0	12	0	11	0	6	0	6	0.42	0.001274	stronglyHypermeth
chr4	118867190	118867191	+					0.89	9	0.87	15	1	6	0.83	6	0.25	12	0.67	6	0.67	9	0.43	7	0.45	11	0.38	8	0.42	0.001433	stronglyHypermeth
chr29	51189080	51189081	-					0.86	7	0.8	10	0.88	8	0.83	12	0.33	6	0.75	8	0.38	13	0.2	5	0.43	7	0.43	7	0.42	0.002063	stronglyHypermeth
chr29	40828658	40828659	-					0.71	7	0.73	11	0.5	10	0.9	10	0.5	8	0.29	7	0.29	7	0.2	5	0.08	12	0.38	8	0.42	0.002521	stronglyHypermeth
chr20	70931974	70931975	-			IRX4	Y	0.56	9	0.43	7	0.55	11	0.88	8	0.15	13	0.17	6	0.14	7	0.29	17	0	9	0.36	14	0.42	0.003043	stronglyHypermeth
chr22	21733166	21733167	-			ITPR1		0.86	7	0.69	13	0.44	9	0.57	7	0.23	13	0.42	12	0.29	17	0	6	0.1	10	0.27	15	0.42	0.003316	stronglyHypermeth
chr6	118363020	118363021	-					1	5	0.86	7	0.6	10	0.75	8	0.29	7	0.6	5	0.56	9	0.25	12	0.27	11	0.33	6	0.42	0.003634	stronglyHypermeth
chr28	35113245	35113246	-					0.73	11	0.45	11	0.71	14	0.71	14	0.29	14	0	13	0.27	22	0.33	6	0	7	0.5	12	0.42	0.005949	stronglyHypermeth
chr29	40828663	40828664	-					0.71	7	0.73	11	0.4	10	0.9	10	0.5	8	0.29	7	0.14	7	0.2	5	0.08	12	0.38	8	0.42	0.006142	stronglyHypermeth
chr8	98959375	98959376	+					0.67	6	0.86	7	0.75	8	0.83	6	0.71	7	0.5	8	0.33	9	0.17	6	0.29	7	0.11	9	0.42	0.007346	stronglyHypermeth
chr8	111731700	111731701	+			CDK5RAP2		1	13	0.88	17	0.86	14	0.57	21	0.43	14	0.5	12	0	21	0.62	8	0.43	14	0.44	16	0.42	0.0113	stronglyHypermeth
chr24	61958633	61958634	+			BCL2		1	6	0.8	5	1	11	0.88	8	0.62	8	0.67	9	0.71	14	0.22	9	0.17	12	0.6	5	0.42	0.01141	stronglyHypermeth
chr10	90078893	90078894	-			ADCK1		0.75	8	0.71	7	0.42	12	1	6	0.33	6	0	5	0.3	10	0.45	11	0.13	15	0.56	9	0.42	0.01663	stronglyHypermeth
chr10	102936738	102936739	+			NRDE2		1	10	1	9	1	7	1	15	0.56	16	0.5	8	0.31	13	0.17	6	0.93	14	1	11	0.42	0.03712	stronglyHypermeth
chr20	67313519	67313520	-					0.8	5	0.82	17	0.86	7	0.88	8	0.7	10	0.07	15	0.89	18	0.5	8	0.25	16	0.13	15	0.42	0.03869	stronglyHypermeth
chr25	34490323	34490324	-			HIP1		1	7	1	7	1	8	1	10	0.5	8	0.29	7	1	9	0.44	9	0.22	9	1	14	0.42	0.04198	stronglyHypermeth
chr14	4419331	4419332	-			TRAPPC9	Y	1	5	1	10	0.54	13	0.54	13	0	10	0.47	15	0.44	18	0	7	0.5	16	0.67	12	0.42	0.04413	stronglyHypermeth
chr15	31214006	31214007	+			TRIM29	Y	1	6	1	5	1	8	0.71	14	0.45	11	0.38	8	0.67	9	0.57	14	1	10	0	9	0.42	0.04748	stronglyHypermeth
chr29	30011558	30011559	+					0.8	5	1	5	1	6	0.87	15	0.57	7	0.64	11	0.45	11	0.5	10	0.38	16	0.5	8	0.41	0.0001462	stronglyHypermeth
chr28	27671853	27671854	-					0.86	7	1	5	0.89	9	0.82	11	0.5	12	0.5	14	0.6	5	0.3	10	0.57	14	0.4	10	0.41	0.0002175	stronglyHypermeth
chr19	9520254	9520255	+				Y	0.71	14	0.56	18	0.54	13	0.57	21	0.12	16	0.29	14	0.27	22	0.25	8	0	6	0.2	20	0.41	0.0002309	stronglyHypermeth
chr17	34687803	34687804	-					0.79	14	0.82	11	0.7	10	0.67	6	0.5	16	0.22	9	0.29	14	0.4	10	0.17	12	0.43	7	0.41	0.0004557	stronglyHypermeth
chr22	2879140	2879141	+					0.7	10	0.6	10	0.67	9	0.8	5	0.29	14	0.14	7	0.44	9	0.12	8	0.27	11	0.43	7	0.41	0.0007036	stronglyHypermeth
chr22	56817511	56817512	-					0.71	7	0.9	10	0.64	11	0.8	5	0.3	10	0.46	13	0.56	16	0.17	12	0.33	6	0.31	13	0.41	0.001235	stronglyHypermeth
chr14	77300824	77300825	+				Y	0.6	10	0.62	16	0.67	6	0.3	20	0.09	22	0.14	14	0.25	16	0	10	0	18	0.33	12	0.41	0.002581	stronglyHypermeth
chr19	55987627	55987628	-					0.71	7	1	6	0.73	11	0.73	15	0.4	10	0.56	9	0.44	25	0.33	15	0.09	11	0.47	17	0.41	0.00304	stronglyHypermeth
chr15	65582278	65582279	-					0.71	14	0.4	5	0.62	8	0.67	6	0.43	7	0.29	7	0.25	12	0.17	6	0	5	0	5	0.41	0.00373	stronglyHypermeth
chr13	78970869	78970870	-		LOC100847835			0.71	7	0.86	7	0.8	5	0.67	9	0.67	6	0.14	7	0.15	13	0.33	6	0.38	13	0.4	10	0.41	0.004119	stronglyHypermeth
chr16	52805242	52805243	-					0.9	10	0.8	5	1	6	0.5	8	0.44	9	0.2	10	0.47	17	0.46	13	0.29	14	0.5	10	0.41	0.004862	stronglyHypermeth
chr16	3604822	3604823	-	RAB7B		RAB7B		0.8	5	0.83	6	1	5	0.78	9	0.43	7	0.55	11	0.77	13	0.3	10	0.22	9	0.4	5	0.41	0.005029	stronglyHypermeth
chr10	86815852	86815853	-					0.67	12	0.5	10	0.45	11	0.71	21	0.09	11	0	6	0.18	17	0.54	13	0.18	17	0.08	13	0.41	0.005657	stronglyHypermeth
chr23	42581660	42581661	-					0.57	7	0.79	19	0.6	10	0.89	9	0.2	10	0.6	5	0.16	19	0.44	9	0.19	16	0.25	8	0.41	0.005671	stronglyHypermeth
chr5	75289551	75289552	+		FOXRED2			0.89	9	1	10	1	7	0.73	11	0.75	16	0.69	13	0.42	12	0.6	5	0.27	15	0.22	9	0.41	0.01061	stronglyHypermeth
chr19	54390880	54390881	-					0.64	11	0.6	10	0.25	16	1	6	0.25	8	0.12	8	0.14	7	0.25	8	0.21	14	0.27	11	0.41	0.01094	stronglyHypermeth
chr26	51450695	51450696	+				Y	1	5	0.8	5	0.88	8	0.4	5	0.4	5	0.17	6	0.5	10	0.5	8	0.36	14	0.2	5	0.41	0.01103	stronglyHypermeth
chr1	73871402	73871403	+					0.8	5	0.29	7	0.67	6	0.5	16	0.44	9	0	8	0	9	0.22	9	0.25	12	0	6	0.41	0.01275	stronglyHypermeth
chr18	62603215	62603216	-			PPP6R1		0.78	9	0.7	10	0.88	8	0.67	6	0.4	5	0.8	10	0.29	14	0.08	12	0.2	10	0.27	11	0.41	0.01373	stronglyHypermeth
chr2	57944455	57944456	-					0.54	13	1	7	0.33	9	0.75	8	0.45	11	0.1	10	0.15	13	0.29	7	0.11	19	0.4	5	0.41	0.01849	stronglyHypermeth
chr25	18507629	18507630	-					0.88	16	1	8	0.67	6	0.5	16	0.2	30	0.43	14	0.17	12	0.5	12	0.67	6	0.17	12	0.41	0.01873	stronglyHypermeth
chr9	102224019	102224020	+				Y	1	10	0.71	7	0.44	9	0.77	13	0.2	5	0.57	7	0.43	7	0.5	8	0	9	0.23	13	0.41	0.02038	stronglyHypermeth
chr29	49494754	49494755	+			KCNQ1		0.33	6	1	8	0.5	10	0.44	9	0.5	10	0	8	0	8	0	6	0.44	9	0	6	0.41	0.0424	stronglyHypermeth
chr8	98985312	98985313	-					0.6	5	1	5	0.8	5	0.86	7	0.5	8	0	6	0.7	10	0	7	0.57	7	0.62	8	0.41	0.04441	stronglyHypermeth
chr19	36341020	36341021	+					1	6	1	10	1	5	0.42	12	0.38	8	0.56	9	0.44	9	0	5	0.75	8	0.55	11	0.41	0.04545	stronglyHypermeth
chr11	29847865	29847866	+					0.88	8	0.92	12	0.93	15	0.77	13	0.38	13	0	5	0.77	13	0.38	13	0.93	15	0.29	14	0.41	0.04575	stronglyHypermeth
chr13	38596686	38596687	-			OVOL2		0.54	13	0.82	17	0.46	13	0.71	14	0.2	10	0.17	12	0.25	20	0.2	10	0.24	25	0.33	18	0.4	0.0004917	stronglyHypermeth
chr13	78970706	78970707	+		LOC100847835			0.67	12	0.88	8	0.62	8	0.62	8	0.33	6	0.33	9	0.17	12	0.14	7	0.42	12	0.38	8	0.4	0.0006391	stronglyHypermeth
chr19	22395646	22395647	-			ABR		0.38	8	0.6	5	0.71	7	0.3	10	0.18	11	0.17	12	0	10	0	11	0.25	12	0	7	0.4	0.003154	stronglyHypermeth
chr4	5466517	5466518	-			IKZF1		0.73	11	0.75	8	0.64	11	0.64	11	0.57	7	0.44	9	0.16	19	0.08	13	0.19	16	0.3	10	0.4	0.003797	stronglyHypermeth
chr12	88586552	88586553	+				Y	0.82	22	0.91	22	0.4	20	0.53	30	0.22	9	0.33	12	0.33	6	0.17	12	0.18	22	0.33	6	0.4	0.004399	stronglyHypermeth
chr10	102883449	102883450	+					0.3	10	0.75	8	0.67	6	0.33	9	0.18	11	0.07	14	0	7	0.1	10	0.3	10	0	8	0.4	0.005763	stronglyHypermeth
chr8	86127758	86127759	+					0.62	13	0.82	11	0.6	15	0.77	26	0.5	24	0.5	20	0.3	20	0.33	12	0	14	0.17	12	0.4	0.006016	stronglyHypermeth
chr18	54125839	54125840	+		CCDC8			0.82	11	0.75	12	0.7	10	0.43	14	0.15	13	0.27	11	0.2	15	0.5	8	0.09	11	0.44	9	0.4	0.006022	stronglyHypermeth
chr29	40828729	40828730	-					0.86	7	0.73	11	0.5	10	0.9	10	0.62	8	0.29	7	0.43	7	0.2	5	0.17	12	0.38	8	0.4	0.007244	stronglyHypermeth
chr5	118132801	118132802	+			TBC1D22A		0.62	8	0.86	7	1	5	0.88	8	0.43	7	0.4	5	0.4	5	0.11	9	0.57	7	0.7	10	0.4	0.009218	stronglyHypermeth
chr11	106063172	106063173	-					0.33	9	0.62	8	0.62	8	0	11	0	5	0	8	0	12	0	5	0	7	0	5	0.4	0.009853	stronglyHypermeth
chr10	102883433	102883434	+					0.3	10	0.75	8	0.67	6	0.33	9	0.18	11	0.07	14	0	7	0	10	0.4	10	0	8	0.4	0.0106	stronglyHypermeth
chr11	104673017	104673018	+					0.75	8	1	8	0.75	16	0.83	12	0.5	16	0.5	12	0.8	20	0.25	8	0.14	14	0.41	17	0.4	0.01308	stronglyHypermeth
chr22	56817475	56817476	-					0.57	7	0.8	10	0.36	11	0.8	5	0.1	10	0.23	13	0.47	15	0	12	0.17	6	0.46	13	0.4	0.01485	stronglyHypermeth
chr23	27134988	27134989	+		TNXB		Y	0.38	24	0.38	16	1	6	0.67	18	0.17	24	0.17	12	0	12	0.2	10	0.33	18	0.37	19	0.4	0.01887	stronglyHypermeth
chr14	71773262	71773263	-					0.8	10	0.67	12	0.75	16	1	8	0.3	20	0.71	17	0.43	7	0.67	6	0.33	6	0	6	0.4	0.02465	stronglyHypermeth
chr5	111372496	111372497	-					0.78	9	0.86	7	0.43	7	1	8	0.2	5	0.43	7	0.53	15	0	6	0.33	6	0.71	7	0.4	0.038	stronglyHypermeth
chr18	6466028	6466029	+					0.8	5	0.65	17	0.92	12	0.52	31	0.4	15	0.04	26	0.5	20	0	14	0.78	9	0.18	11	0.4	0.04287	stronglyHypermeth
chr28	33818130	33818131	+			DLG5		0.8	10	1	11	0.45	11	1	5	0.25	8	0.27	15	0.62	16	0.2	5	0.33	9	0.83	6	0.4	0.04289	stronglyHypermeth
chr7	63167883	63167884	+					0.83	6	0.5	10	0.5	6	1	7	0.57	7	0.19	16	0	5	0.57	7	0	6	0.5	6	0.4	0.04697	stronglyHypermeth
chr11	106013463	106013464	+			RXRA		0.8	5	0.6	5	0.46	13	0.55	11	0.2	5	0.17	6	0.33	12	0.11	9	0.12	8	0.33	9	0.39	0.0009078	stronglyHypermeth
chr9	100137918	100137919	-				Y	0.33	9	0.57	7	0.29	7	0.62	8	0	8	0	5	0.11	9	0	9	0.27	15	0	6	0.39	0.002031	stronglyHypermeth
chr10	76200986	76200987	+					0.6	10	0.8	10	0.54	13	1	7	0.38	8	0.3	10	0.5	12	0.25	8	0.29	14	0.38	8	0.39	0.003471	stronglyHypermeth
chr4	95415912	95415913	+					0.58	12	0.88	8	0.67	6	0.8	10	0.4	10	0.2	5	0.6	15	0.12	8	0.4	10	0.33	12	0.39	0.004666	stronglyHypermeth
chr24	55215151	55215152	-					1	11	0.95	21	1	15	0.93	14	0.9	10	0.4	5	0.57	7	0.33	6	0.69	13	0.57	7	0.39	0.005786	stronglyHypermeth
chr5	56568797	56568798	+				Y	1	8	0.56	9	1	13	0.75	12	0.42	12	0.43	7	0.67	12	0.38	13	0.29	7	0.44	9	0.39	0.006553	stronglyHypermeth
chr13	56725912	56725913	-					0.91	11	0.83	12	1	6	0.89	9	0.54	13	0.44	9	0.2	5	0.5	6	0.83	12	0.6	10	0.39	0.007336	stronglyHypermeth
chr8	113117092	113117093	-					0.88	8	0.79	14	0.94	17	0.82	11	0.25	12	0.23	13	0.64	14	0.4	10	0.78	18	0.46	13	0.39	0.008482	stronglyHypermeth
chr23	48110537	48110538	-					0.8	5	0.62	13	0.57	7	0.83	6	0.64	11	0.12	8	0.47	15	0.17	6	0.22	9	0.29	7	0.39	0.008917	stronglyHypermeth
chr19	8443495	8443496	-			MSI2		0.53	15	0.89	28	0.44	18	0.73	30	0.29	21	0.21	19	0.18	22	0.2	10	0.1	20	0.57	14	0.39	0.009451	stronglyHypermeth
chr11	104671288	104671289	-					0.33	6	0.83	6	0.6	5	0.6	10	0.14	7	0.4	5	0.15	13	0.12	8	0	9	0.4	5	0.39	0.009944	stronglyHypermeth
chr23	28054888	28054889	-					0.75	8	0.4	10	0.8	5	0.88	8	0.4	5	0.11	9	0.36	11	0.33	6	0.14	14	0.55	11	0.39	0.01074	stronglyHypermeth
chr2	38059180	38059181	-					0.9	10	0.4	10	1	8	0.83	12	0.33	9	0.44	9	0.32	19	0.33	9	0.33	9	0.62	8	0.39	0.01304	stronglyHypermeth
chr11	103720934	103720935	+					0.62	16	0.8	10	0.57	14	0.71	14	0.17	12	0.54	26	0.3	20	0	6	0.14	14	0.6	10	0.39	0.01596	stronglyHypermeth
chr13	79680252	79680253	-					1	9	0.67	12	0.89	9	0.88	8	0.89	9	0.22	9	0.38	8	0.5	10	0.47	17	0.35	17	0.39	0.01648	stronglyHypermeth
chr4	99705753	99705754	-			TMEM140		1	6	1	5	0.5	8	0.71	7	0.29	7	0.64	11	0.3	10	0.62	13	0.27	11	0.4	5	0.39	0.0171	stronglyHypermeth
chr21	16515026	16515027	-					0.8	5	0.5	8	0.67	6	0.25	12	0.43	7	0	6	0	7	0	6	0.33	9	0.2	5	0.39	0.01927	stronglyHypermeth
chr8	76007765	76007766	+			GULO		0.8	5	0.83	6	0.8	5	0.71	7	0.31	13	0.27	11	0.4	15	0.62	8	0	5	0.75	12	0.39	0.02119	stronglyHypermeth
chr8	64326388	64326389	+			GALNT12		0.71	7	1	8	0.55	11	0.92	13	0	10	0.4	10	0.62	16	0.5	14	0.5	6	0.42	12	0.39	0.02156	stronglyHypermeth
chr8	105745887	105745888	-	TNFSF15				0.91	11	0.69	13	0.62	8	0.75	12	0	5	0.38	8	0.38	26	0.5	10	0.11	18	0.74	19	0.39	0.02586	stronglyHypermeth
chr10	90079041	90079042	-			ADCK1		0.88	8	0.43	7	0.27	11	0.67	6	0.17	6	0	5	0	10	0.36	11	0.07	15	0.44	9	0.39	0.02662	stronglyHypermeth
chr2	94489543	94489544	+			NRP2		0.6	5	0.92	12	1	7	0.78	9	0.6	5	0.4	5	0.69	13	0.29	7	0	6	0.6	5	0.39	0.02937	stronglyHypermeth
chr28	26211409	26211410	-					0.33	15	0.93	15	0.69	13	0.19	16	0	20	0.24	17	0	22	0.31	13	0.11	18	0.22	9	0.39	0.03093	stronglyHypermeth
chr25	41346487	41346488	+					0.55	11	0.57	14	0.82	11	0.82	11	0.5	8	0	7	0.71	14	0.2	20	0	10	0.4	10	0.39	0.04042	stronglyHypermeth
chr9	102224020	102224021	-				Y	0.71	7	0.67	9	0.5	6	0.86	7	0.6	5	0	5	0.56	9	0.56	9	0	11	0.08	12	0.39	0.04603	stronglyHypermeth
chr3	121001335	121001336	+					0.83	6	0.8	5	0.33	6	1	6	0	5	0.2	5	0.5	6	0.25	8	0.6	5	0.57	7	0.39	0.04842	stronglyHypermeth
chr2	6788845	6788846	-					0.88	16	1	18	1	18	1	18	0.44	9	0.38	13	0.98	44	0.44	9	0.24	17	1	17	0.39	0.04948	stronglyHypermeth
chr9	102957290	102957291	+			RPS6KA2		0.8	10	0.69	16	0.86	7	0.71	14	0.38	16	0.47	15	0.31	16	0.38	13	0.38	21	0.4	5	0.38	1.263e-05	stronglyHypermeth
chr4	118867231	118867232	+					1	9	0.87	15	1	6	0.83	6	0.5	12	0.5	6	0.67	9	0.57	7	0.55	11	0.5	8	0.38	5.061e-05	stronglyHypermeth
chr3	109992315	109992316	-					0.64	14	0.71	17	0.6	10	0.64	11	0.15	13	0.3	10	0.41	17	0.2	5	0.29	14	0.25	12	0.38	5.387e-05	stronglyHypermeth
chr15	75466036	75466037	-					0.86	7	0.8	10	0.86	7	0.75	8	0.55	11	0.38	16	0.56	9	0.43	7	0.27	15	0.44	9	0.38	0.0001994	stronglyHypermeth
chr11	98540517	98540518	-	ENG		ENG		1	5	1	7	0.89	9	0.8	5	0.43	7	0.64	11	0.55	11	0.67	9	0.42	12	0.55	11	0.38	0.0003697	stronglyHypermeth
chr26	31258070	31258071	-					0.8	10	0.79	14	0.56	9	0.8	15	0.4	10	0.2	10	0.33	15	0.46	13	0.36	14	0.4	15	0.38	0.0004404	stronglyHypermeth
chr2	129710755	129710756	+		GALE			1	17	0.62	21	1	6	0.8	20	0.38	16	0.45	22	0.5	8	0.6	10	0.5	16	0.4	10	0.38	0.00177	stronglyHypermeth
chr13	19654397	19654398	-					0.78	18	0.39	28	0.38	13	0.47	19	0	25	0.25	20	0.12	26	0.17	18	0.15	33	0.08	12	0.38	0.002064	stronglyHypermeth
chr11	71780108	71780109	+			BRE		0.78	9	0.6	5	0.43	7	0.42	12	0.2	10	0.12	8	0.25	12	0	6	0.12	8	0.38	8	0.38	0.003844	stronglyHypermeth
chr11	106261432	106261433	+					0.73	11	0.62	8	1	7	0.83	6	0.56	9	0.43	7	0.2	10	0.57	7	0.33	12	0.4	15	0.38	0.003935	stronglyHypermeth
chr18	12284285	12284286	+					0.36	11	0.69	13	0.71	7	0.89	9	0.25	8	0.38	8	0.38	13	0.33	9	0.19	16	0.17	6	0.38	0.004894	stronglyHypermeth
chr22	53142740	53142741	-			CCDC12		0.67	12	0.67	6	1	7	0.8	5	0.2	5	0.43	7	0.4	5	0.67	9	0.33	9	0.38	8	0.38	0.004997	stronglyHypermeth
chr13	78932440	78932441	+					0.5	8	0.56	9	0.83	6	0.75	8	0.32	19	0.4	15	0.33	9	0.25	12	0	10	0.4	5	0.38	0.00511	stronglyHypermeth
chr18	64243099	64243100	-					1	6	0.83	12	0.6	10	0.62	8	0.38	8	0.45	11	0.44	9	0.33	12	0.15	13	0.56	9	0.38	0.006002	stronglyHypermeth
chr29	1352569	1352570	-			SMCO4		1	6	0.67	9	0.8	10	0.92	12	0.5	12	0.5	10	0.56	9	0.14	7	0.44	9	0.64	11	0.38	0.006188	stronglyHypermeth
chr14	4444988	4444989	+			TRAPPC9		0.81	16	0.69	13	0.57	7	0.56	9	0	10	0.27	11	0.47	15	0.5	12	0.21	24	0.23	13	0.38	0.007016	stronglyHypermeth
chr7	20552969	20552970	+					0.44	9	0.62	8	0.44	9	0	9	0	9	0	17	0	8	0	7	0	6	0	10	0.38	0.007026	stronglyHypermeth
chr9	11961274	11961275	-					0.71	7	0.5	14	0.71	7	0.6	5	0.31	13	0.1	10	0.07	15	0.44	9	0.1	10	0.5	8	0.38	0.0071	stronglyHypermeth
chr10	9546235	9546236	-					0.75	12	0.8	10	0.5	6	0.44	16	0.33	9	0	9	0.2	15	0.3	10	0.18	17	0.47	15	0.38	0.0083	stronglyHypermeth
chr14	14775533	14775534	+					0.92	13	0.67	9	1	5	0.62	8	0.75	8	0.29	38	0.35	17	0.38	16	0.47	19	0.31	16	0.38	0.01067	stronglyHypermeth
chr9	45034856	45034857	-					0.75	8	0.4	15	0.8	5	0.8	5	0.38	16	0.5	6	0.22	9	0	6	0.38	13	0.33	6	0.38	0.01091	stronglyHypermeth
chr15	22389948	22389949	+					1	5	0.75	12	0.91	11	0.77	13	0.67	9	0.5	10	0.75	16	0.38	8	0.18	11	0.4	10	0.38	0.01136	stronglyHypermeth
chr18	300721	300722	-					0.73	11	0.78	9	0.8	5	0.78	9	0.4	5	0.5	8	0.6	10	0.6	10	0.27	11	0	5	0.38	0.01318	stronglyHypermeth
chr3	82787807	82787808	+					0.78	9	0.46	13	0.75	8	1	11	0.44	9	0.64	11	0.43	7	0.2	5	0.29	14	0.2	5	0.38	0.01472	stronglyHypermeth
chr17	53657182	53657183	-					0.8	5	0.62	8	0.7	10	0.75	12	0.62	8	0.14	7	0.14	7	0.12	8	0.44	9	0.57	7	0.38	0.01499	stronglyHypermeth
chr8	61269810	61269811	-					0.67	12	0.76	42	0.38	21	0.91	33	0.42	33	0.28	18	0.06	16	0.2	10	0.56	27	0.29	24	0.38	0.01608	stronglyHypermeth
chr2	116414474	116414475	-					0.67	9	0.75	16	0.43	7	0.86	7	0.5	8	0.14	7	0.12	8	0.6	5	0.13	15	0.27	11	0.38	0.01776	stronglyHypermeth
chr10	102883445	102883446	+					0.3	10	0.75	8	0.83	6	0.33	9	0.27	11	0.14	14	0.14	7	0.1	10	0.4	10	0	8	0.38	0.02021	stronglyHypermeth
chr24	1345970	1345971	-					1	11	1	8	0.82	11	1	10	0.41	17	0.89	9	0.46	13	0.43	7	0.9	10	0.33	12	0.38	0.02146	stronglyHypermeth
chr4	115144506	115144507	+					0.6	10	0.81	16	0.53	15	0.62	13	0.22	9	0.6	15	0	18	0.23	13	0	13	0.5	10	0.38	0.02287	stronglyHypermeth
chr6	118362838	118362839	-					1	5	0.71	7	0.7	10	1	8	0.86	7	0.6	5	0.44	9	0.17	12	0.27	11	0.5	6	0.38	0.02776	stronglyHypermeth
chr10	90078902	90078903	-			ADCK1		0.88	8	0.86	7	0.42	12	0.67	6	0.33	6	0	5	0.4	10	0.55	11	0.13	15	0.56	9	0.38	0.02926	stronglyHypermeth
chr20	62442289	62442290	-					1	12	0.92	12	0.83	12	1	9	0.56	9	0.67	6	1	16	0.2	10	0.56	16	0.33	12	0.38	0.02935	stronglyHypermeth
chr1	143532077	143532078	-			RIPK4		1	10	0.92	13	1	17	0.42	12	0.46	13	0.67	9	0.43	14	0.12	8	0.44	9	0.58	12	0.38	0.03022	stronglyHypermeth
chr11	104434007	104434008	+					0.6	10	0.2	10	0.38	8	0.88	8	0.4	5	0.3	10	0	5	0	7	0.11	9	0	7	0.38	0.03225	stronglyHypermeth
chr15	29831825	29831826	-			PHLDB1,UPK2		1	7	0.86	7	1	6	1	12	0.38	8	0.86	7	0.33	18	0.6	5	1	8	0.33	6	0.38	0.03475	stronglyHypermeth
chr18	64208789	64208790	+			LOC508098		1	7	0.83	6	0.75	8	1	6	0.64	11	0.5	8	0.33	9	0.43	7	0.2	5	1	5	0.38	0.03604	stronglyHypermeth
chr7	62708446	62708447	-		AFAP1L1			1	7	0.44	18	0.36	11	0.28	18	0.33	15	0	15	0	15	0	10	0.2	10	0.33	6	0.38	0.0402	stronglyHypermeth
chr28	18835767	18835768	-					0.67	6	0.4	10	1	10	1	6	0.46	26	0.33	12	0.6	10	0.5	8	0.45	11	0	12	0.38	0.04406	stronglyHypermeth
chr8	105745752	105745753	-	TNFSF15				0.92	12	0.77	13	0.33	9	0.75	12	0	5	0.25	8	0.35	26	0.4	10	0.11	18	0.74	19	0.38	0.04735	stronglyHypermeth
chr3	29944752	29944753	-			MAGI3		0.86	14	0.73	22	0.86	14	0.83	6	0.36	11	0.33	6	0.33	6	0.64	14	0.5	14	0.5	8	0.37	0.0005713	stronglyHypermeth
chr8	11962598	11962599	+					0.53	17	0.8	5	0.79	14	0.62	21	0.36	11	0.2	5	0.42	12	0.36	14	0.32	25	0.2	15	0.37	0.0006599	stronglyHypermeth
chr2	126704645	126704646	-			SLC9A1		0.75	8	0.44	9	0.71	7	0.44	9	0.29	7	0.21	14	0.31	13	0.2	10	0.08	13	0.2	5	0.37	0.001349	stronglyHypermeth
chr27	32897317	32897318	-					0.67	6	0.8	5	0.86	7	0.67	6	0.64	11	0.4	5	0.38	8	0.2	5	0.33	6	0.33	6	0.37	0.002114	stronglyHypermeth
chr8	112871637	112871638	+			COLEC11	Y	0.43	14	0.5	10	0.62	8	0.16	19	0.05	19	0.06	18	0.18	17	0.07	15	0	17	0	18	0.37	0.002416	stronglyHypermeth
chr17	4991813	4991814	+					1	13	1	16	0.89	9	1	16	0.89	9	0.5	10	0.57	7	0.67	12	0.56	9	0.43	7	0.37	0.002452	stronglyHypermeth
chr25	42276711	42276712	-			GPR146,C25H7orf50	Y	0.67	12	0.62	16	0.3	20	0.55	22	0.12	16	0.2	20	0.27	15	0.12	16	0	8	0.29	14	0.37	0.00247	stronglyHypermeth
chr13	19654583	19654584	-					0.78	18	0.64	28	0.46	13	0.4	20	0.12	25	0.32	19	0.15	26	0.06	18	0.24	33	0.33	12	0.37	0.003286	stronglyHypermeth
chr2	134335043	134335044	-					0.71	14	1	5	0.88	8	0.71	14	0.5	6	0.69	13	0.41	17	0.47	15	0.26	19	0.4	10	0.37	0.003515	stronglyHypermeth
chr12	90477698	90477699	-				Y	0.83	6	0.62	8	0.6	10	0.82	11	0.14	7	0.45	11	0.33	6	0.38	8	0.56	16	0.22	9	0.37	0.003765	stronglyHypermeth
chr13	78932503	78932504	+					0.5	8	0.67	9	0.83	6	0.75	8	0.42	19	0.33	15	0.33	9	0.42	12	0	10	0.4	5	0.37	0.005821	stronglyHypermeth
chr21	22267559	22267560	+					0.67	9	0.73	15	0.44	9	0.8	15	0.53	15	0.25	8	0.12	16	0.29	17	0.15	20	0.4	10	0.37	0.00606	stronglyHypermeth
chr7	22710477	22710478	+			AP3D1		1	14	0.88	16	1	9	1	6	0.62	16	0.83	24	0.71	28	0.25	8	0.65	17	0.5	8	0.37	0.00765	stronglyHypermeth
chr19	54390754	54390755	-					0.55	11	0.5	10	0.12	16	0.67	6	0	8	0.25	8	0.14	7	0	8	0.07	14	0.09	11	0.37	0.007876	stronglyHypermeth
chr1	1791367	1791368	+					0.64	11	1	8	0.61	18	0.77	22	0.42	12	0.5	6	0.13	15	0.6	10	0.33	12	0.33	6	0.37	0.00917	stronglyHypermeth
chr13	33651326	33651327	+			KIF5B		0.45	20	0.41	22	0.67	12	0	21	0	8	0	10	0	23	0	7	0	18	0.05	22	0.37	0.009553	stronglyHypermeth
chr13	78932511	78932512	-					0.67	9	0.55	11	0.83	6	0.67	9	0.53	15	0.42	12	0.21	14	0.2	10	0	8	0.47	15	0.37	0.01084	stronglyHypermeth
chr23	9157291	9157292	+					1	6	0.67	12	0.75	8	0.67	6	0.67	12	0.5	8	0.2	10	0.2	10	0.33	6	0.5	12	0.37	0.01173	stronglyHypermeth
chr7	53665077	53665078	-		PCDHA13		Y	0.67	6	0.38	16	0.38	16	0.56	18	0	14	0.12	16	0.11	18	0	8	0	6	0.5	12	0.37	0.01173	stronglyHypermeth
chr22	55175845	55175846	-				Y	0.4	10	0.7	10	0.67	6	0.86	7	0.38	16	0.44	9	0.45	11	0.08	13	0.27	11	0.09	11	0.37	0.01197	stronglyHypermeth
chr25	10110638	10110639	+					0.75	16	0.8	30	0.5	20	1	21	0.4	20	0.62	26	0.42	24	0.25	16	0.2	10	0.5	20	0.37	0.01207	stronglyHypermeth
chr12	90413205	90413206	-					1	7	1	8	0.75	12	0.82	11	0.62	13	0.44	9	0.5	8	0.8	5	0.2	5	0.6	10	0.37	0.0127	stronglyHypermeth
chr11	78467614	78467615	+					1	7	0.89	9	0.75	8	1	5	0.92	13	0.5	6	0.3	10	0.44	9	0.5	14	0.6	10	0.37	0.01416	stronglyHypermeth
chr10	35868751	35868752	+			BMF		0.88	8	1	6	1	6	0.8	5	0.62	8	0.55	11	0.38	8	0.2	5	0.78	9	0.78	9	0.37	0.01733	stronglyHypermeth
chr12	90477826	90477827	-				Y	1	6	0.57	7	0.9	10	0.82	11	0.17	6	0.5	10	0.5	6	0.62	8	0.69	16	0.22	9	0.37	0.0211	stronglyHypermeth
chr7	104255739	104255740	-					0.38	8	0.86	7	0.5	12	0.7	10	0.4	10	0.2	5	0.56	9	0.08	12	0.08	12	0.1	10	0.37	0.02243	stronglyHypermeth
chr8	71553500	71553501	-			SLC25A37		0.69	13	0.38	8	0.73	11	0.76	25	0.56	9	0	8	0.25	16	0.18	17	0.13	15	0.5	16	0.37	0.02259	stronglyHypermeth
chr8	15427450	15427451	-					1	8	1	9	0.5	8	0.91	11	0.33	9	0.57	7	0.29	7	0.33	9	0.79	14	0.56	9	0.37	0.02546	stronglyHypermeth
chr19	47707208	47707209	-			MRC2		0.38	8	0.86	7	0.83	6	0.8	10	0.5	10	0.29	7	0.5	8	0	5	0.31	13	0.5	10	0.37	0.02665	stronglyHypermeth
chr4	119458575	119458576	+					0.5	8	0.7	20	0	8	0.5	8	0	17	0	10	0	19	0	6	0	18	0.33	12	0.37	0.02717	stronglyHypermeth
chr8	71014418	71014419	+			TNFRSF10D		0.73	11	0.96	26	0.93	29	0.75	8	0.22	9	0.84	19	0.18	17	0.5	6	0.41	22	0.69	29	0.37	0.03088	stronglyHypermeth
chr15	75609248	75609249	-					1	5	0.8	5	0.69	13	0.89	9	0.86	7	0.25	8	0.47	17	0.4	5	0.18	11	0.69	13	0.37	0.03128	stronglyHypermeth
chr12	90477831	90477832	-				Y	1	6	0.43	7	0.9	10	0.73	11	0.14	7	0.42	12	0.33	6	0.62	8	0.62	16	0.22	9	0.37	0.03214	stronglyHypermeth
chr24	50417871	50417872	+		CXXC1	CXXC1		1	8	0.8	10	0.43	7	1	6	0.6	10	0.44	9	0.18	11	0.4	10	0.29	7	0.71	7	0.37	0.03547	stronglyHypermeth
chr1	47103467	47103468	+					0.67	15	1	8	0.89	9	1	11	0.33	12	0.33	9	0.38	16	0.8	5	0.93	14	0.36	14	0.37	0.04069	stronglyHypermeth
chr10	20689199	20689200	-	LTB4R	LTB4R			0.55	11	0.75	12	0.67	6	1	7	0.5	10	0	7	0.18	11	0.6	5	0.25	8	0.67	12	0.37	0.04125	stronglyHypermeth
chr29	50272885	50272886	-			LSP1		0.67	6	0.73	15	0.87	15	0.73	11	0.33	6	0.42	12	0.35	20	0.25	12	0.44	16	0.55	11	0.36	0.0003881	stronglyHypermeth
chr17	74858621	74858622	-			GNB1L		1	7	0.88	16	1	7	1	7	0.71	7	0.77	13	0.62	8	0.5	6	0.44	9	0.6	10	0.36	0.0007083	stronglyHypermeth
chr17	16432877	16432878	+					0.83	12	0.91	11	0.88	8	1	9	0.75	16	0.4	5	0.62	13	0.5	8	0.58	19	0.44	18	0.36	0.001015	stronglyHypermeth
chr14	4444962	4444963	+			TRAPPC9		0.81	16	0.62	13	0.71	7	0.56	9	0.2	10	0.36	11	0.33	15	0.5	12	0.25	24	0.23	13	0.36	0.001032	stronglyHypermeth
chr11	73428099	73428100	+					0.86	7	0.75	12	0.77	13	0.9	10	0.62	16	0.33	6	0.41	17	0.5	10	0.3	10	0.58	19	0.36	0.001124	stronglyHypermeth
chr7	54182482	54182483	-			PCDHGA8,PCDHGB4	Y	0.67	9	0.5	18	0.8	5	0.8	5	0.27	11	0.4	10	0.4	10	0.2	5	0.3	10	0.44	9	0.36	0.001327	stronglyHypermeth
chr19	62286616	62286617	+					0.82	17	0.92	13	0.73	11	0.9	10	0.29	7	0.67	15	0.59	17	0.43	7	0.43	7	0.5	8	0.36	0.001559	stronglyHypermeth
chr7	54147853	54147854	-				Y	0.5	6	0.45	11	0.56	16	0.75	12	0.15	13	0.1	21	0.43	21	0.12	8	0.18	11	0.25	12	0.36	0.002035	stronglyHypermeth
chr15	27972903	27972904	-					0.57	14	0.45	11	0.57	14	0.62	16	0	11	0.43	7	0.07	15	0.17	12	0.22	9	0.27	11	0.36	0.00237	stronglyHypermeth
chr4	114463949	114463950	-					0.71	7	0.4	5	0.71	7	0.38	8	0.12	8	0.22	9	0.12	8	0.14	7	0.25	12	0.29	7	0.36	0.002484	stronglyHypermeth
chr29	46144190	46144191	+					0.67	9	0.67	6	0.33	9	0.54	13	0.14	7	0.38	8	0.27	15	0.08	13	0.1	10	0.2	5	0.36	0.00289	stronglyHypermeth
chr3	107758067	107758068	+					0.75	8	1	8	1	8	1	16	0.6	10	0.78	18	0.6	10	0.67	6	0.5	12	0.33	12	0.36	0.004535	stronglyHypermeth
chr7	72321272	72321273	+					0.25	8	0.55	11	0.42	19	0.5	18	0	11	0	10	0	10	0.4	10	0	14	0	9	0.36	0.006024	stronglyHypermeth
chr11	1425357	1425358	-					0.55	11	0.71	7	0.64	11	1	6	0.43	7	0.38	8	0.36	14	0.36	11	0.14	14	0.5	12	0.36	0.006297	stronglyHypermeth
chr13	76929568	76929569	+			SULF2		0.64	11	0.75	8	0.8	10	0.6	10	0.4	15	0.09	11	0.53	15	0.43	7	0.12	8	0.42	12	0.36	0.006316	stronglyHypermeth
chr8	104539824	104539825	+			RGS3	Y	0.8	5	0.73	11	0.69	13	0.38	16	0.1	10	0.27	11	0.44	16	0.2	10	0.4	10	0.33	6	0.36	0.00662	stronglyHypermeth
chr13	55184281	55184282	-					0.33	6	0.5	16	0.6	10	0.57	14	0.4	20	0.18	22	0	12	0.27	22	0	8	0	8	0.36	0.006784	stronglyHypermeth
chr11	99552848	99552849	-					0.8	5	1	6	0.6	5	0.86	7	0.64	14	0.33	12	0.25	12	0.5	6	0.45	11	0.57	7	0.36	0.007252	stronglyHypermeth
chr19	45641092	45641093	-					0.67	9	0.89	9	1	7	1	6	0.62	13	0.5	12	0.65	17	0.5	12	0.25	8	0.67	9	0.36	0.007269	stronglyHypermeth
chr4	5466675	5466676	-			IKZF1		0.82	11	0.56	9	0.64	11	0.55	11	0.29	7	0.56	9	0.21	19	0.08	13	0.12	16	0.4	10	0.36	0.008213	stronglyHypermeth
chr7	12684473	12684474	-			ASF1B		1	6	0.57	7	0.44	9	0.86	7	0.33	6	0.38	13	0.33	9	0.33	6	0.36	11	0.43	7	0.36	0.008565	stronglyHypermeth
chr8	30494254	30494255	+					0.78	9	0.9	10	0.62	21	0.89	9	0.43	7	0.25	8	0.73	15	0.45	11	0.25	8	0.5	6	0.36	0.00909	stronglyHypermeth
chr26	42789789	42789790	+					0.8	15	0.56	16	0.56	18	0.52	27	0	25	0.38	8	0.19	32	0.19	16	0.53	17	0.22	27	0.36	0.009422	stronglyHypermeth
chr6	106875154	106875155	+			NSG1		0.83	6	0.36	11	0.53	15	0.31	13	0	9	0.3	10	0.08	12	0.2	10	0.11	9	0.2	10	0.36	0.01021	stronglyHypermeth
chr23	27274848	27274849	+					0.8	10	1	8	0.86	14	0.82	11	0.7	10	0.29	7	0.75	16	0.33	6	0.38	8	0.64	11	0.36	0.01225	stronglyHypermeth
chr20	4457295	4457296	+					0.8	10	0.75	8	0.44	9	0.8	10	0.43	7	0.18	11	0.25	8	0.21	14	0.27	11	0.67	12	0.36	0.0137	stronglyHypermeth
chr22	2696415	2696416	+			CMC1		0.86	7	0.33	6	0.36	14	0.38	13	0.07	14	0	10	0.25	8	0.12	8	0	7	0.31	13	0.36	0.01687	stronglyHypermeth
chr26	12819079	12819080	+					0.58	12	1	5	0.64	11	0.91	11	0.54	13	0.56	9	0.33	9	0.2	10	0.27	15	0.64	11	0.36	0.01789	stronglyHypermeth
chr7	22306223	22306224	-			GNG7		0.5	6	0.38	8	0.14	7	0.82	11	0	7	0.2	10	0	8	0.2	5	0.09	11	0.12	8	0.36	0.01816	stronglyHypermeth
chr10	102883457	102883458	+					0.3	10	0.75	8	0.67	6	0.33	9	0.27	11	0.07	14	0	7	0.2	10	0.4	10	0	8	0.36	0.01995	stronglyHypermeth
chr3	118234391	118234392	+					0.86	14	0.75	16	0.6	10	0.75	16	0.12	16	0.54	26	0.2	10	0.33	6	0.33	18	0.75	8	0.36	0.02029	stronglyHypermeth
chr11	104434004	104434005	+					0.4	10	0.3	10	0.38	8	0.88	8	0.2	5	0.22	9	0	5	0	6	0.33	9	0	7	0.36	0.02178	stronglyHypermeth
chr23	8299402	8299403	+		NUDT3			0.62	8	0.22	9	0.77	13	0.8	15	0.4	15	0.22	9	0.24	17	0.38	13	0.2	15	0	10	0.36	0.02226	stronglyHypermeth
chr28	1799026	1799027	-					1	5	0.57	7	1	7	0.88	8	0.67	9	0.57	7	0.71	7	0.5	6	0.2	5	0.33	6	0.36	0.0224	stronglyHypermeth
chr7	20927580	20927581	+			SH3GL1		0.8	10	0.89	9	0.6	5	0.78	9	0.67	9	0.5	6	0.31	13	0.53	15	0	6	0.45	11	0.36	0.02365	stronglyHypermeth
chr22	21681472	21681473	+			ITPR1		0.88	8	1	12	0.36	14	0.82	11	0.38	13	0.38	8	0.25	8	0.6	10	0.33	9	0.5	10	0.36	0.02395	stronglyHypermeth
chr14	2897403	2897404	-				Y	0.88	8	0.67	9	0.89	9	0.5	10	0.38	8	0.22	9	0.4	10	0.36	11	0.12	8	0.75	8	0.36	0.02527	stronglyHypermeth
chr23	52049792	52049793	-					1	5	0.83	6	1	5	0.62	8	0.62	8	0.83	6	0.6	5	0.42	12	0.29	7	0.29	7	0.36	0.02621	stronglyHypermeth
chr12	83082139	83082140	-		ERCC5			0.83	6	0.9	10	0.8	5	0.94	17	0.17	6	0.38	8	0.67	6	0.83	6	0.33	6	0.7	10	0.36	0.02889	stronglyHypermeth
chr24	60669824	60669825	-					1	9	1	9	1	8	1	8	0.86	7	0.5	10	0.71	7	0.29	7	0.5	10	1	11	0.36	0.02895	stronglyHypermeth
chr26	9701129	9701130	+					0.67	6	0.83	6	0.5	10	0.78	9	0.33	6	0.75	8	0.31	16	0.33	6	0.3	10	0	6	0.36	0.02994	stronglyHypermeth
chr29	456374	456375	+					0.71	14	1	8	0.33	9	1	6	0.17	6	0.5	8	0.5	10	0.33	12	0.45	11	0.43	7	0.36	0.03232	stronglyHypermeth
chr18	2481118	2481119	-			ZNRF1	Y	0.83	12	0.64	11	0.6	10	0.89	18	0.27	22	0.64	22	0.22	9	0.2	10	0.17	12	0.77	13	0.36	0.03528	stronglyHypermeth
chr29	34778339	34778340	+			OPCML		1	6	1	22	1	13	0.55	22	0.95	19	0.33	12	0.43	21	0.47	19	0.41	17	0.58	12	0.36	0.03829	stronglyHypermeth
chr6	62440328	62440329	-					1	14	0.94	18	1	18	0.87	23	0.4	15	0.44	16	0.97	35	0.31	13	0.92	25	0.55	20	0.36	0.04019	stronglyHypermeth
chr15	84998010	84998011	-				Y	0.86	7	0.5	10	0.83	6	0.55	11	0.11	9	0.4	10	0.8	10	0.22	9	0.23	13	0.2	5	0.36	0.04192	stronglyHypermeth
chr8	71553484	71553485	-			SLC25A37		0.77	13	0.38	8	0.73	11	0.68	25	0.67	9	0	8	0.25	16	0.18	17	0.07	15	0.5	16	0.36	0.04216	stronglyHypermeth
chr10	101824930	101824931	+					0.27	15	0.91	11	1	9	0.69	13	0.5	12	0.43	7	0.27	15	0.14	14	0.5	14	0.33	15	0.36	0.04327	stronglyHypermeth
chr4	117349499	117349500	-			DPP6		0.91	11	0.87	15	0.92	13	0.8	15	0.8	20	0.62	13	0.62	24	0.7	20	0	19	0.33	9	0.36	0.0445	stronglyHypermeth
chr25	39996566	39996567	+					0.47	15	0.4	10	1	5	1	5	0.21	14	0.25	8	0.18	11	0.5	6	0.56	9	0.45	11	0.36	0.04888	stronglyHypermeth
chr11	105953178	105953179	-				Y	0.33	6	0.38	8	0.38	8	0.33	6	0	6	0	9	0	6	0	8	0	7	0	6	0.35	2.963e-10	stronglyHypermeth
chr8	112871778	112871779	+			COLEC11	Y	0.46	13	0.5	10	0.71	7	0.5	18	0.11	19	0.18	17	0.24	17	0.27	15	0.12	17	0.24	17	0.35	0.0002521	stronglyHypermeth
chr23	7188198	7188199	+		BOLA-DMB			0.75	8	0.82	11	0.85	13	0.83	12	0.67	12	0.4	15	0.44	18	0.5	12	0.38	13	0.4	10	0.35	0.000305	stronglyHypermeth
chr12	10701028	10701029	+					0.7	10	0.89	19	0.8	15	0.73	22	0.33	15	0.36	22	0.56	16	0.44	18	0.31	13	0.56	9	0.35	0.0007271	stronglyHypermeth
chr3	82786138	82786139	+					0.64	14	0.64	11	0.67	12	0.56	16	0.14	7	0.45	20	0.29	14	0.22	9	0.41	17	0.15	13	0.35	0.0009396	stronglyHypermeth
chr13	80106521	80106522	-					0.4	5	0.67	9	0.29	7	0.43	7	0.17	6	0	5	0.14	7	0.14	7	0	5	0.11	9	0.35	0.001436	stronglyHypermeth
chr2	134244766	134244767	+					0.53	15	0.71	7	0.8	5	0.6	10	0.31	13	0.5	8	0.2	5	0.2	5	0.25	12	0.4	10	0.35	0.00183	stronglyHypermeth
chr13	44561871	44561872	+					0.45	11	0.61	18	0.8	5	0.62	13	0.45	20	0.31	13	0.19	21	0.17	12	0.26	19	0.27	15	0.35	0.001851	stronglyHypermeth
chr14	2522558	2522559	+					0.56	9	0.8	10	0.5	6	0.62	8	0.33	6	0.14	7	0.33	6	0.33	6	0.1	10	0.38	8	0.35	0.002139	stronglyHypermeth
chr2	136503860	136503861	-					0.57	14	0.6	10	0.62	8	0.75	12	0.4	15	0.3	10	0.12	8	0.44	16	0.11	9	0.38	8	0.35	0.002334	stronglyHypermeth
chr18	15131327	15131328	-					0.67	9	0.62	8	0.4	10	0.56	9	0.31	13	0.08	12	0	7	0.25	8	0.32	19	0.29	7	0.35	0.002542	stronglyHypermeth
chr19	41198552	41198553	-					0.86	7	0.75	12	0.71	7	0.77	13	0.4	5	0.6	5	0.44	9	0.57	14	0.17	12	0.36	11	0.35	0.003168	stronglyHypermeth
chr15	78405029	78405030	-			SPI1		0.43	14	0.33	6	0.67	6	0.6	10	0.25	8	0.11	9	0.12	16	0	7	0.14	7	0.33	9	0.35	0.003492	stronglyHypermeth
chr18	5872008	5872009	+			WWOX		0.71	17	0.55	11	0.85	13	0.58	19	0.45	11	0.29	7	0.47	19	0.14	21	0.17	12	0.4	15	0.35	0.005131	stronglyHypermeth
chr20	71318767	71318768	-					1	6	0.87	15	0.57	7	0.9	10	0.4	5	0.38	8	0.57	7	0.62	8	0.56	9	0.38	8	0.35	0.005385	stronglyHypermeth
chr19	51637471	51637472	+		ARHGDIA			1	6	0.8	10	0.77	13	0.78	9	0.69	13	0.44	9	0.67	9	0.4	5	0.29	7	0.45	11	0.35	0.005419	stronglyHypermeth
chr17	70246307	70246308	+					0.7	10	0.93	15	0.8	10	1	7	0.57	7	0.75	8	0.55	11	0.33	9	0.38	8	0.46	13	0.35	0.005546	stronglyHypermeth
chr29	1352598	1352599	-			SMCO4		0.83	6	0.6	10	0.7	10	0.67	12	0.33	12	0.3	10	0.22	9	0.14	7	0.56	9	0.55	11	0.35	0.005992	stronglyHypermeth
chr3	21069102	21069103	+					0.5	12	0.8	10	0.38	13	0.42	12	0.08	13	0.27	11	0.14	14	0	15	0.33	15	0.23	13	0.35	0.007604	stronglyHypermeth
chr29	30011694	30011695	+					0.6	5	1	5	0.83	6	0.93	15	0.57	7	0.55	11	0.36	11	0.3	10	0.69	16	0.5	8	0.35	0.008521	stronglyHypermeth
chr18	62347341	62347342	+					0.71	14	0.55	11	0.43	7	0.75	8	0.5	10	0.29	7	0	7	0.25	8	0.33	12	0.2	5	0.35	0.009508	stronglyHypermeth
chr9	45080766	45080767	+					0.85	13	0.67	15	1	8	1	6	0.55	20	0.22	9	0.56	9	0.56	9	0.68	19	0.62	13	0.35	0.009612	stronglyHypermeth
chr25	39514509	39514510	+				Y	0.71	7	0.54	13	0.9	10	0.75	12	0.55	11	0.62	16	0.29	17	0.25	12	0.22	9	0.31	13	0.35	0.009639	stronglyHypermeth
chr13	78932426	78932427	+					0.38	8	0.78	9	0.67	6	0.75	8	0.37	19	0.33	15	0.33	9	0.33	12	0	9	0.4	5	0.35	0.01046	stronglyHypermeth
chr1	79924092	79924093	-					0.67	15	0.73	15	0.85	13	0.78	18	0.79	14	0.45	11	0.35	23	0.3	10	0.27	11	0.27	15	0.35	0.01058	stronglyHypermeth
chr17	72231676	72231677	+			PATZ1		0.43	7	0.36	11	0.45	11	0.83	6	0.36	11	0.24	17	0.07	14	0.2	10	0.14	7	0	6	0.35	0.01084	stronglyHypermeth
chr19	63354082	63354083	-			PRKCA	Y	0.6	5	0.83	6	0.67	6	0.7	10	0.38	8	0.4	5	0.29	7	0.44	9	0	7	0.6	5	0.35	0.01281	stronglyHypermeth
chr18	14565802	14565803	+					0.85	13	0.86	7	0.67	12	0.71	7	0.67	6	0.5	6	0.25	12	0.62	8	0.2	15	0.3	10	0.35	0.01284	stronglyHypermeth
chr18	62756693	62756694	-					0.38	8	0.2	5	0.31	16	0.78	9	0.18	11	0	12	0	10	0.2	15	0	9	0	7	0.35	0.01333	stronglyHypermeth
chr13	70668540	70668541	+			LPIN3		0.73	11	0.67	6	0.5	10	0.42	12	0.5	10	0	7	0.29	7	0.12	8	0.36	14	0.1	10	0.35	0.01341	stronglyHypermeth
chr25	2615883	2615884	+					0.5	6	0.56	9	0.8	5	0.6	5	0.43	7	0.5	6	0	9	0.1	10	0.22	9	0.33	9	0.35	0.01364	stronglyHypermeth
chr19	47707197	47707198	-			MRC2		0.5	8	0.86	7	0.67	6	0.7	10	0.4	10	0.29	7	0.5	8	0	5	0.31	13	0.5	10	0.35	0.01402	stronglyHypermeth
chr7	5769003	5769004	+	USHBP1	USHBP1			0.4	5	0.83	6	0.62	8	0.82	11	0.57	7	0.44	9	0.18	11	0.29	7	0.23	13	0.18	11	0.35	0.01471	stronglyHypermeth
chr22	49303287	49303288	-			POC1A		0.2	5	0.56	9	0.38	8	0.8	10	0.2	10	0.24	17	0.17	12	0	8	0	8	0.18	11	0.35	0.01519	stronglyHypermeth
chr18	10931765	10931766	-			USP10		0.86	14	1	5	0.67	6	0.93	14	0.5	10	0.2	5	0.42	12	0.6	10	0.64	11	0.75	8	0.35	0.01596	stronglyHypermeth
chr11	101531017	101531018	+					0.57	14	0.69	13	0.6	10	0.55	22	0	8	0.2	20	0.4	5	0.56	18	0	8	0.33	6	0.35	0.01635	stronglyHypermeth
chr15	46288047	46288048	-	RBMXL2	RBMXL2		Y	0.5	8	0.31	16	0.38	8	0.83	6	0.28	18	0.14	7	0	8	0	7	0.25	8	0.29	7	0.35	0.01645	stronglyHypermeth
chr9	100135751	100135752	+					0.73	11	0.92	13	0.5	12	0.87	15	0.36	11	0.08	13	0.48	27	0.5	14	0.39	33	0.6	20	0.35	0.01784	stronglyHypermeth
chr4	119493874	119493875	-				Y	0.14	14	0.45	22	0.71	14	0.44	18	0	8	0	24	0.33	6	0	8	0.2	10	0	8	0.35	0.01796	stronglyHypermeth
chr6	10888095	10888096	+					0.8	5	0.83	6	0.6	5	1	8	0.43	7	0.4	5	0.8	5	0.2	5	0.42	12	0.5	8	0.35	0.01851	stronglyHypermeth
chr2	135534652	135534653	+					1	6	0.43	7	0.67	12	0.86	14	0.33	6	0.46	13	0.43	14	0.58	12	0.2	5	0.33	12	0.35	0.01887	stronglyHypermeth
chr19	18896091	18896092	+					0.87	15	0.57	7	0.56	9	1	8	0.33	9	0.44	9	0.5	12	0.29	7	0.19	16	0.64	11	0.35	0.01923	stronglyHypermeth
chr3	105951162	105951163	-					0.86	7	0.67	9	0.36	11	0.9	10	0.2	5	0.4	5	0.29	14	0.23	13	0.36	11	0.6	5	0.35	0.02068	stronglyHypermeth
chr5	107108512	107108513	+					1	7	0.42	12	0.73	11	0.88	8	0.33	9	0.46	13	0.33	12	0.31	13	0.33	9	0.67	6	0.35	0.02127	stronglyHypermeth
chr26	33061895	33061896	-					0.62	16	0.69	13	0.7	10	0.8	10	0	7	0.73	11	0.3	10	0.38	13	0.26	19	0.43	7	0.35	0.02181	stronglyHypermeth
chr17	71564552	71564553	+			SEC14L2		1	8	0.7	10	0.62	13	0.86	7	0.44	18	0.6	5	0.38	16	0.43	7	0.1	10	0.7	10	0.35	0.02274	stronglyHypermeth
chr11	854460	854461	-					1	6	1	6	0.71	14	1	13	0.6	5	0.82	11	0.5	12	0.6	5	0.2	5	0.75	8	0.35	0.02278	stronglyHypermeth
chr14	127613	127614	+					0.87	15	1	15	0.82	11	0.89	19	0.5	18	0.8	5	0.51	41	0.19	62	0.82	17	0.45	42	0.35	0.02303	stronglyHypermeth
chr11	106795338	106795339	-					0.83	12	0.82	11	0.6	5	0.67	9	0.2	10	0.2	5	0.32	19	0.21	19	0.6	5	0.73	11	0.35	0.02305	stronglyHypermeth
chr24	44339	44340	+					0.71	14	0.85	26	1	6	0.42	24	0.62	16	0.42	26	0.45	22	0.18	22	0.4	10	0.27	11	0.35	0.02307	stronglyHypermeth
chr13	78772726	78772727	+					0.2	10	0.1	20	0.33	6	0.8	5	0	15	0.08	13	0	12	0	13	0	13	0	17	0.35	0.02321	stronglyHypermeth
chr1	73871385	73871386	+					0.8	5	0.29	7	0.67	6	0.44	16	0.44	9	0.12	8	0	9	0.22	9	0.08	12	0.33	6	0.35	0.02363	stronglyHypermeth
chr1	154220186	154220187	+			COLQ	Y	0.83	12	0.5	10	1	6	0.75	8	0.45	11	0.6	5	0.2	5	0.33	9	0.67	6	0.27	11	0.35	0.02368	stronglyHypermeth
chr17	18095665	18095666	-					0.47	19	1	24	0.62	21	1	27	0.45	20	0.6	20	0.52	33	0.42	19	0.22	18	0.35	20	0.35	0.02457	stronglyHypermeth
chr18	54329583	54329584	-					0.86	7	0.8	5	0.6	5	0.93	14	0.83	6	0.36	14	0.36	11	0.4	5	0.18	17	0.56	9	0.35	0.02548	stronglyHypermeth
chr9	89324061	89324062	-					0.8	15	0.88	8	0.27	11	0.76	21	0.4	15	0.31	16	0.26	23	0.12	16	0.38	13	0.5	8	0.35	0.02564	stronglyHypermeth
chr26	51190257	51190258	-					0.95	20	0.86	14	1	13	1	18	0.36	11	1	12	0.81	16	0.5	8	0.43	14	0.5	8	0.35	0.02699	stronglyHypermeth
chr16	42595306	42595307	+		PLOD1			0.56	9	0.55	11	0.25	8	0.83	6	0.21	14	0.43	14	0	8	0.29	7	0	6	0.27	11	0.35	0.02713	stronglyHypermeth
chr21	47286671	47286672	-				Y	0.37	19	0.78	9	0.21	14	0.67	6	0.43	7	0.2	10	0.17	12	0.13	15	0	6	0	12	0.35	0.02757	stronglyHypermeth
chr18	8108986	8108987	+					0.8	10	0.17	12	0.5	8	0.33	6	0	12	0.36	22	0	12	0.09	11	0.17	12	0	6	0.35	0.02828	stronglyHypermeth
chr13	78970726	78970727	-		LOC100847835			0.71	7	0.86	7	0.8	5	0.56	9	0.83	6	0.29	7	0.15	13	0.29	7	0.36	14	0.4	10	0.35	0.02925	stronglyHypermeth
chr10	90079076	90079077	-			ADCK1		0.62	8	0.43	7	0.18	11	0.83	6	0.33	6	0	5	0	10	0.18	11	0.13	15	0.33	9	0.35	0.02971	stronglyHypermeth
chr12	89222631	89222632	-				Y	0.88	8	0.82	11	1	10	0.62	8	0.4	5	0.33	6	0.71	7	0.38	8	0.25	8	0.83	6	0.35	0.03277	stronglyHypermeth
chr7	53639036	53639037	-				Y	1	6	1	6	0.4	5	0.67	12	0.45	11	0.5	6	0.6	10	0.14	7	0.36	11	0.42	12	0.35	0.03484	stronglyHypermeth
chr13	66308958	66308959	+			MYL9		0.88	8	0.5	6	0.08	13	0.58	12	0	9	0.21	14	0.21	24	0.2	5	0.23	13	0.12	17	0.35	0.0361	stronglyHypermeth
chr16	52805239	52805240	-					0.4	10	0.8	5	1	6	0.88	8	0.22	9	0.4	10	0.29	17	0.62	13	0.29	14	0.7	10	0.35	0.04027	stronglyHypermeth
chr27	6684050	6684051	+	SPATA4				0.6	10	0.17	6	0.88	8	0.71	7	0.27	15	0.18	11	0.33	9	0	9	0.5	10	0.17	6	0.35	0.04655	stronglyHypermeth
chrX	125954520	125954521	-					0.83	18	0.83	6	1	10	0.83	18	0.55	11	0.5	10	0.47	15	0.59	17	0.5	14	0.6	15	0.34	4.41e-05	stronglyHypermeth
chr7	109119187	109119188	+					0.57	7	0.73	11	0.64	11	0.62	21	0.43	7	0.29	7	0.25	12	0.38	8	0.22	9	0.22	9	0.34	0.0001514	stronglyHypermeth
chr13	54510261	54510262	-		ZGPAT			0.62	8	0.33	6	0.4	10	0.46	13	0	7	0.2	10	0	6	0.1	10	0.14	7	0.25	8	0.34	0.001518	stronglyHypermeth
chr13	17340709	17340710	-					0.88	8	0.92	13	0.83	12	0.94	18	0.67	6	0.64	11	0.53	17	0.33	9	0.47	17	0.7	10	0.34	0.001799	stronglyHypermeth
chr17	34687632	34687633	-					0.64	14	0.64	11	0.7	10	0.67	6	0.5	18	0.22	9	0.21	14	0.3	10	0.17	12	0.5	8	0.34	0.001976	stronglyHypermeth
chr20	69660446	69660447	+					1	5	1	11	1	8	1	14	0.89	9	0.67	9	0.79	14	0.57	7	0.57	14	0.5	6	0.34	0.002138	stronglyHypermeth
chr19	55204731	55204732	+					0.33	12	0.33	12	0.67	12	0.33	12	0	16	0.17	12	0.14	14	0.12	8	0	8	0	14	0.34	0.002182	stronglyHypermeth
chr23	17367697	17367698	-					0.7	10	0.67	6	0.71	7	0.73	11	0.54	13	0.33	9	0.38	8	0.38	8	0.08	12	0.44	9	0.34	0.002373	stronglyHypermeth
chr19	45641110	45641111	-					0.67	9	0.78	9	0.86	7	0.83	6	0.46	13	0.42	12	0.35	17	0.5	12	0.25	8	0.67	9	0.34	0.002584	stronglyHypermeth
chrX	125954545	125954546	-					0.78	18	0.83	6	0.9	10	0.89	18	0.5	12	0.36	11	0.47	15	0.53	17	0.43	14	0.8	15	0.34	0.003105	stronglyHypermeth
chr5	114731562	114731563	+					0.8	10	0.9	10	0.86	7	0.78	9	0.57	7	0.43	7	0.4	10	0.4	10	0.4	10	0.78	9	0.34	0.003177	stronglyHypermeth
chr13	18367392	18367393	-			CCNY		0.86	14	0.67	12	0.78	9	0.77	13	0.57	7	0.38	8	0.25	8	0.54	13	0.29	14	0.57	7	0.34	0.003258	stronglyHypermeth
chr9	100135742	100135743	-					0.56	9	0.77	13	0.59	17	0.8	10	0.57	14	0.33	9	0.27	15	0.14	7	0.38	8	0.36	14	0.34	0.004729	stronglyHypermeth
chr13	19654598	19654599	-					0.78	18	0.64	28	0.46	13	0.5	20	0.04	25	0.42	19	0.16	25	0.28	18	0.27	33	0.33	12	0.34	0.004731	stronglyHypermeth
chr18	43895517	43895518	-					0.83	6	0.9	10	0.46	13	0.9	10	0.45	11	0.38	8	0.41	17	0.5	12	0.36	22	0.5	12	0.34	0.005022	stronglyHypermeth
chr8	86130409	86130410	-				Y	0.83	6	0.91	11	0.56	9	0.78	9	0.5	6	0.42	12	0.6	15	0.47	15	0.38	8	0.22	9	0.34	0.005076	stronglyHypermeth
chr13	54874810	54874811	-					0.67	6	1	6	0.8	5	0.75	8	0.43	7	0.67	6	0.4	5	0.33	6	0.38	8	0.6	5	0.34	0.005156	stronglyHypermeth
chr8	105745751	105745752	+	TNFSF15				0.68	22	0.85	27	0.65	26	0.83	30	0.65	17	0.35	20	0.33	27	0.33	24	0.26	23	0.58	26	0.34	0.005265	stronglyHypermeth
chr10	11870275	11870276	-			SPG21		0.64	11	0.58	12	0.5	8	0.75	8	0.56	9	0.23	13	0.33	9	0.17	6	0.11	9	0.29	7	0.34	0.005675	stronglyHypermeth
chr18	13966237	13966238	+					1	7	0.78	9	0.8	10	0.57	7	0.5	8	0.25	12	0.6	5	0.43	7	0.5	8	0.4	5	0.34	0.005995	stronglyHypermeth
chr23	50684961	50684962	-					0.71	7	0.67	15	0.6	10	0.89	9	0.5	20	0.33	9	0.29	7	0.38	13	0.18	11	0.6	10	0.34	0.006051	stronglyHypermeth
chr1	16212129	16212130	-					0.7	10	0.8	5	0.79	14	0.78	9	0.5	8	0.5	14	0.41	17	0.11	9	0.38	13	0.64	14	0.34	0.00626	stronglyHypermeth
chr8	112871818	112871819	+			COLEC11	Y	0.36	14	0.6	10	0.5	8	0.11	18	0	19	0	18	0.06	17	0.2	15	0	17	0.06	18	0.34	0.006376	stronglyHypermeth
chr18	57867472	57867473	-					0.67	12	0.67	12	0.71	7	0.54	13	0.57	7	0.1	10	0.25	20	0.45	11	0.27	11	0.2	5	0.34	0.006751	stronglyHypermeth
chr11	29164232	29164233	-					0.88	8	0.6	10	0.8	5	0.71	7	0.2	10	0.57	7	0.25	8	0.38	13	0.38	16	0.64	11	0.34	0.008589	stronglyHypermeth
chr2	116414445	116414446	-					0.67	9	0.88	16	0.57	7	0.88	8	0.5	8	0.29	7	0.25	8	0.6	5	0.27	15	0.55	11	0.34	0.009763	stronglyHypermeth
chr14	20831660	20831661	-					0.88	8	0.73	11	0.73	11	0.56	9	0.4	10	0.7	10	0.37	19	0.33	12	0.25	12	0.22	9	0.34	0.009786	stronglyHypermeth
chr3	116763358	116763359	+					0.62	13	0.67	9	0.54	13	0.33	9	0.27	11	0.46	13	0.22	18	0.18	17	0	13	0.07	14	0.34	0.01015	stronglyHypermeth
chr8	103802881	103802882	-			SNX30		0.67	9	0.92	12	0.7	10	0.77	13	0.67	9	0.45	11	0.14	14	0.36	11	0.28	25	0.62	16	0.34	0.0159	stronglyHypermeth
chr15	78466193	78466194	+		RAPSN		Y	0.86	14	0.7	20	0.83	12	0.91	22	0.62	16	0.5	24	0.2	20	0.4	10	0.36	25	0.8	30	0.34	0.0162	stronglyHypermeth
chr25	12883995	12883996	+					1	8	0.8	5	0.5	14	0.79	19	0.5	14	0.4	5	0.17	6	0.56	9	0.58	26	0.42	12	0.34	0.01677	stronglyHypermeth
chr14	69517958	69517959	-			CPQ		0.8	5	0.22	9	0.4	5	0.4	10	0.1	10	0.08	12	0.29	7	0.22	9	0	6	0	6	0.34	0.01715	stronglyHypermeth
chr29	30011545	30011546	+					0.6	5	1	5	0.33	6	0.6	15	0.29	7	0.18	11	0.36	11	0.3	10	0.25	16	0.38	8	0.34	0.01789	stronglyHypermeth
chr29	51357566	51357567	-					0.43	7	0.71	7	0.12	8	0.44	9	0.11	9	0.14	7	0	7	0	5	0	5	0.3	10	0.34	0.01792	stronglyHypermeth
chr5	118222819	118222820	-			TBC1D22A	Y	1	5	0.67	6	0.56	9	0.56	9	0.58	12	0.5	8	0.21	19	0.38	8	0.25	8	0.23	13	0.34	0.01913	stronglyHypermeth
chr8	86127718	86127719	+					0.43	7	0.67	6	0.5	8	0.54	13	0.42	12	0.09	11	0.5	10	0	6	0	7	0.17	6	0.34	0.01978	stronglyHypermeth
chr25	39996708	39996709	+					0.71	14	0.9	10	1	6	0.8	5	0.5	14	0.38	8	0.27	11	0.5	6	0.89	9	0.55	11	0.34	0.02016	stronglyHypermeth
chr13	81305318	81305319	-					0.62	8	0.62	8	0.31	13	0.86	7	0.17	6	0.11	9	0.18	11	0.4	5	0.21	14	0.5	6	0.34	0.02038	stronglyHypermeth
chr22	37130828	37130829	-					0.5	14	0.82	11	0.64	11	0.45	11	0.64	11	0.12	8	0.22	23	0.21	14	0.29	7	0.12	17	0.34	0.02102	stronglyHypermeth
chr13	55185520	55185521	+					0.75	12	0.83	18	0.62	13	0.75	12	0.3	10	0.57	14	0.44	18	0	11	0.42	19	0.62	8	0.34	0.02108	stronglyHypermeth
chr11	106013443	106013444	+			RXRA		0.8	5	0.6	5	0.23	13	0.45	11	0.2	5	0	6	0.42	12	0.11	9	0.25	8	0.11	9	0.34	0.02198	stronglyHypermeth
chr8	76007747	76007748	+			GULO		1	5	0.83	6	1	5	0.71	7	0.62	13	0.55	11	0.47	15	0.62	8	0.2	5	0.83	12	0.34	0.02249	stronglyHypermeth
chr19	58854727	58854728	-			SLC39A11		0.67	6	1	12	0.5	8	0.71	7	0.31	26	0.25	12	0.54	13	0.67	6	0.21	19	0.31	13	0.34	0.02496	stronglyHypermeth
chrX	146791563	146791564	-			HDHD1	Y	1	6	0.62	8	0.67	6	0.78	9	0.75	8	0.33	12	0.6	15	0.36	11	0.33	15	0.2	10	0.34	0.02563	stronglyHypermeth
chr28	27671805	27671806	-					0.71	14	1	10	0.76	17	0.73	22	0.67	24	0.38	26	0.6	10	0.1	20	0.65	26	0.37	19	0.34	0.02599	stronglyHypermeth
chr22	53142743	53142744	-			CCDC12		0.5	12	0.67	6	0.86	7	0.8	5	0	5	0.43	7	0.4	5	0.67	9	0.33	9	0.38	8	0.34	0.02785	stronglyHypermeth
chr19	52465597	52465598	-			RPTOR		0.88	8	1	11	0.62	8	0.71	17	0.64	11	0.5	6	0.26	19	0.21	14	0.43	7	0.75	16	0.34	0.02791	stronglyHypermeth
chr15	78364685	78364686	-			MADD		1	5	0.43	7	0.44	9	0.78	9	0.14	7	0.43	7	0.27	15	0.43	7	0.25	12	0.44	9	0.34	0.02906	stronglyHypermeth
chr18	8123554	8123555	+				Y	0.67	9	0.8	5	0.43	7	0.75	8	0.33	6	0.33	9	0.17	6	0.3	10	0.1	10	0.71	7	0.34	0.02913	stronglyHypermeth
chr15	26595045	26595046	-					1	17	0.85	33	0.72	32	1	15	0.81	42	0.74	19	0.36	36	0.71	28	0.42	31	0.27	45	0.34	0.02935	stronglyHypermeth
chr13	79420693	79420694	+					0.67	12	0.2	15	0.8	10	0.33	18	0.22	18	0.21	28	0.22	18	0	12	0.3	20	0	8	0.34	0.02937	stronglyHypermeth
chr25	41571715	41571716	-			MAD1L1		0.83	6	0.6	5	0.4	10	0.73	11	0.64	11	0.33	6	0.3	10	0.19	16	0	13	0.33	6	0.34	0.02981	stronglyHypermeth
chr23	48434582	48434583	+					0.9	10	0.89	9	0.75	8	1	13	0.33	6	0.6	10	1	12	0.4	10	0.38	13	0.53	17	0.34	0.0313	stronglyHypermeth
chr3	15114775	15114776	+			DAP3		0.38	8	0.33	9	0.56	9	1	7	0.4	10	0.21	14	0.25	16	0.17	12	0.22	9	0.1	10	0.34	0.03167	stronglyHypermeth
chr12	89106752	89106753	-					1	12	1	14	1	17	1	14	0.94	16	1	16	0.4	20	0.62	8	0.39	18	0.6	20	0.34	0.03306	stronglyHypermeth
chr29	49865503	49865504	+				Y	0.4	5	0.45	11	0.2	20	0.9	10	0.2	10	0.3	10	0	10	0.18	11	0.21	19	0	5	0.34	0.0332	stronglyHypermeth
chr5	57504861	57504862	-		ESYT1			0.47	15	0.9	20	0.3	20	0.75	16	0.43	14	0.14	14	0.3	20	0.33	6	0	8	0.35	17	0.34	0.03322	stronglyHypermeth
chr14	127455	127456	+					0.93	15	1	16	0.9	10	0.86	21	0.47	17	0.83	6	0.56	41	0.26	62	0.94	17	0.43	42	0.34	0.03458	stronglyHypermeth
chr15	12970915	12970916	+					1	10	1	10	1	9	0.85	13	0.56	9	0.85	13	0.45	11	0.3	10	1	12	0.57	7	0.34	0.03572	stronglyHypermeth
chr19	55214434	55214435	+					0.6	10	0.7	10	0.71	7	0.86	7	0.44	9	0.14	7	0.62	8	0.2	10	0.14	14	0.71	7	0.34	0.03696	stronglyHypermeth
chr25	34699799	34699800	-			POR		0.54	13	0.56	9	0.54	13	0.89	9	0.71	14	0.33	9	0.28	18	0.25	8	0.09	11	0.09	11	0.34	0.03742	stronglyHypermeth
chr18	34721179	34721180	-					0.75	8	0.9	10	0.6	10	0.58	12	0.5	14	0.12	8	0.44	9	0.57	7	0	9	0.58	12	0.34	0.04133	stronglyHypermeth
chr9	79025454	79025455	+				Y	0.8	20	0.36	28	0.5	12	0.92	12	0.45	22	0.38	26	0.31	16	0.14	14	0.5	8	0	10	0.34	0.04161	stronglyHypermeth
chr2	134244773	134244774	+					0.27	15	1	7	0.6	5	0.6	10	0.23	13	0.5	8	0.4	5	0.2	5	0.25	12	0.1	10	0.34	0.04262	stronglyHypermeth
chr9	98122304	98122305	+					0.57	7	0.7	10	0.62	8	0.4	10	0	11	0.6	10	0	15	0	14	0.38	8	0.4	5	0.34	0.0427	stronglyHypermeth
chr12	89106751	89106752	+					0.92	12	1	13	1	10	0.92	12	1	12	0.88	8	0.31	16	0.67	9	0.44	18	0.4	15	0.34	0.04372	stronglyHypermeth
chr22	15499615	15499616	+	CCDC13				0.8	5	1	7	0.91	11	0.62	13	0.43	7	0.29	7	0.69	16	0.69	13	0.71	7	0.11	9	0.34	0.04434	stronglyHypermeth
chr19	1473507	1473508	-	CA10			Y	0.75	8	0.43	14	0	8	0.5	8	0	6	0.17	12	0	8	0	8	0	8	0.33	6	0.34	0.04576	stronglyHypermeth
chr17	65897256	65897257	+					0.8	5	0.36	11	0.45	11	0.78	9	0	5	0.29	14	0.39	18	0	9	0.25	8	0.6	5	0.34	0.04731	stronglyHypermeth
chr11	104434009	104434010	+					0.5	10	0.2	10	0.38	8	0.88	8	0.4	5	0	11	0	5	0	7	0.22	9	0.29	7	0.34	0.04806	stronglyHypermeth
chr2	131914490	131914491	-					1	7	1	7	0.5	12	0.5	18	0.67	9	0.17	18	0.48	31	0.44	9	0.22	9	0.46	13	0.34	0.0492	stronglyHypermeth
chr25	7727002	7727003	-			PMM2		0.5	8	0.86	7	1	5	0.54	13	0.5	6	0.12	8	0.45	11	0.2	5	0.27	15	0.73	11	0.34	0.04992	stronglyHypermeth
chr9	100137886	100137887	-				Y	0.33	9	0.29	7	0.29	7	0.5	8	0	8	0	5	0.11	9	0	9	0	15	0	6	0.33	9.515e-05	hypermethylated
chr6	109819608	109819609	-				Y	0.89	9	0.87	15	0.82	11	0.75	8	0.67	6	0.5	8	0.45	11	0.43	7	0.43	7	0.5	8	0.33	0.000194	stronglyHypermeth
chr9	102957149	102957150	+			RPS6KA2		0.5	10	0.75	16	0.71	7	0.71	14	0.38	16	0.33	15	0.25	16	0.31	13	0.38	21	0.4	5	0.33	0.0002762	hypermethylated
chr25	38286133	38286134	-			BRI3		0.75	12	0.67	15	0.57	14	0.73	11	0.38	8	0.32	19	0.5	8	0.25	12	0.38	16	0.27	11	0.33	0.0003543	hypermethylated
chr6	17940473	17940474	-					0.64	14	0.5	8	0.59	22	0.6	10	0.24	17	0.33	15	0.33	12	0.29	7	0.07	15	0.26	19	0.33	0.0003554	hypermethylated
chr11	104018026	104018027	+				Y	0.5	10	0.67	6	0.6	5	0.75	12	0.33	6	0.43	7	0.29	14	0.12	8	0.33	12	0.29	7	0.33	0.001029	hypermethylated
chr7	53578931	53578932	+					0.55	11	0.75	12	0.71	7	0.62	16	0.29	7	0.4	5	0.2	10	0.25	8	0.33	9	0.5	14	0.33	0.001074	hypermethylated
chr12	30698894	30698895	-					0.94	16	0.93	15	1	14	0.94	17	0.6	10	0.73	11	0.72	18	0.42	12	0.55	11	0.74	19	0.33	0.001176	hypermethylated
chr19	27656596	27656597	-	GPS2	NEURL4		Y	0.43	14	0.25	8	0.5	12	0.4	10	0	6	0	16	0	10	0.2	10	0	10	0.2	10	0.33	0.001216	hypermethylated
chr22	56817382	56817383	-					0.57	7	0.56	9	0.36	11	0.6	5	0.1	10	0.15	13	0.31	16	0.08	12	0.33	6	0.15	13	0.33	0.001349	stronglyHypermeth
chr22	60401803	60401804	+					0.4	10	0.57	7	0.45	11	0.2	10	0.07	15	0.07	14	0	8	0	9	0.16	19	0.15	13	0.33	0.001595	hypermethylated
chr26	31258044	31258045	-					0.8	10	0.86	14	0.56	9	0.8	15	0.4	10	0.3	10	0.43	14	0.54	13	0.36	14	0.53	15	0.33	0.001908	hypermethylated
chr29	49111108	49111109	-					0.83	6	0.9	10	1	7	0.86	14	0.5	8	0.53	15	0.65	17	0.36	11	0.62	8	0.75	8	0.33	0.00228	hypermethylated
chr2	135739269	135739270	-					0.33	6	0.53	15	0.62	8	0.23	13	0.15	13	0.11	9	0.09	11	0.14	7	0	18	0.12	8	0.33	0.002784	hypermethylated
chr17	60746007	60746008	-					0.67	9	0.58	12	0.5	12	0.8	10	0.33	9	0.33	6	0.14	14	0.48	23	0.21	14	0.36	14	0.33	0.003069	hypermethylated
chr6	62301109	62301110	+				Y	0.44	9	0.15	13	0.33	9	0.59	17	0	8	0	7	0	12	0	11	0.17	12	0.11	19	0.33	0.003397	stronglyHypermeth
chr18	11967377	11967378	+					0.77	13	0.78	18	0.5	10	0.62	13	0.33	9	0.45	11	0.41	27	0.21	19	0.17	23	0.44	9	0.33	0.003691	hypermethylated
chr18	8123535	8123536	+				Y	0.67	9	0.6	5	0.43	7	0.5	8	0.17	6	0.22	9	0.17	6	0.3	10	0	9	0.43	7	0.33	0.004169	stronglyHypermeth
chr11	103356207	103356208	-				Y	0.5	6	0.29	14	0.18	11	0.62	8	0.09	11	0.06	18	0.06	17	0	6	0.06	18	0.15	13	0.33	0.004322	hypermethylated
chr12	11632088	11632089	-			RGCC		0.89	9	0.89	9	0.55	11	0.92	12	0.36	11	0.5	10	0.62	16	0.5	6	0.4	10	0.5	10	0.33	0.004518	hypermethylated
chr18	54329651	54329652	-					0.86	7	0.8	5	0.6	5	0.86	14	0.67	6	0.43	14	0.36	11	0.4	5	0.29	17	0.56	9	0.33	0.004768	hypermethylated
chr7	16968556	16968557	-			RAB3D		1	5	0.9	10	1	8	1	8	0.44	9	0.61	18	0.5	24	0.73	15	0.9	10	0.67	6	0.33	0.00488	hypermethylated
chr12	10701036	10701037	+					0.8	10	0.89	18	0.8	15	0.82	22	0.4	15	0.45	22	0.62	16	0.44	18	0.29	14	0.75	8	0.33	0.004899	stronglyHypermeth
chr7	12907454	12907455	+					1	6	1	6	1	7	0.86	7	0.67	6	0.56	9	0.62	8	0.89	9	0.4	5	0.67	6	0.33	0.00506	hypermethylated
chr22	21733119	21733120	-			ITPR1		0.86	7	0.77	13	0.56	9	0.57	7	0.31	13	0.5	12	0.18	17	0.5	6	0.3	10	0.38	13	0.33	0.005652	hypermethylated
chr1	45734513	45734514	+					0.64	14	1	6	1	15	0.83	12	0.58	12	0.53	15	0.69	13	0.36	11	0.62	16	0.44	9	0.33	0.006896	hypermethylated
chr21	66830407	66830408	+			YY1		0.78	9	1	7	0.8	10	0.89	9	0.77	13	0.67	12	0.55	11	0.4	10	0.33	9	0.5	8	0.33	0.007077	hypermethylated
chr8	105745876	105745877	-	TNFSF15				1	12	0.92	13	0.78	9	0.83	12	0.6	5	0.5	8	0.69	26	0.5	10	0.28	18	0.74	19	0.33	0.007197	hypermethylated
chr19	2787	2788	-					0.76	17	0.75	32	1	14	0.79	19	0.29	14	0.67	27	0.57	14	0.29	14	0.58	12	0.58	19	0.33	0.009003	hypermethylated
chr20	9105300	9105301	+					0.78	9	0.88	8	0.67	12	0.69	13	0.42	12	0.5	8	0.39	23	0.17	6	0.33	12	0.7	10	0.33	0.00906	stronglyHypermeth
chr25	33794134	33794135	-			ELN		0.33	9	0.57	7	0.67	6	0.64	11	0.5	6	0.21	14	0.1	10	0.12	8	0.12	8	0.29	7	0.33	0.01017	hypermethylated
chr11	95378692	95378693	+			NEK6		0.91	11	0.89	9	1	11	0.78	9	0.56	9	0.25	8	0.71	7	0.5	8	0.62	13	0.75	12	0.33	0.01029	hypermethylated
chr2	136503933	136503934	+					0.67	9	0.92	12	0.5	10	0.8	10	0.5	14	0.45	11	0.5	8	0.44	9	0.17	12	0.25	8	0.33	0.01076	stronglyHypermeth
chr19	51315015	51315016	-					0.69	13	0.91	11	0.44	9	0.64	11	0.43	7	0.17	6	0.42	19	0.26	19	0.26	19	0.5	10	0.33	0.01078	hypermethylated
chr21	21612941	21612942	-				Y	0.71	7	0.57	7	0.55	11	0.8	5	0.6	5	0.25	8	0.11	9	0.45	11	0.25	12	0.3	10	0.33	0.01104	hypermethylated
chr19	25559997	25559998	-					0.73	11	0.67	18	0.41	22	0.92	12	0.43	14	0.46	13	0.3	20	0.18	11	0.26	19	0.44	18	0.33	0.01109	stronglyHypermeth
chr10	89181462	89181463	+					0.5	8	0.67	9	0.43	7	0.71	7	0.25	16	0.47	15	0	13	0.38	8	0.27	11	0.1	10	0.33	0.01181	stronglyHypermeth
chr27	13912373	13912374	-			IRF2		0.83	6	0.67	6	0.44	9	0.86	7	0.57	7	0.29	7	0.29	7	0.33	6	0.22	9	0.5	8	0.33	0.01183	stronglyHypermeth
chr25	33648599	33648600	-					0.83	6	0.56	9	0.71	7	0.67	15	0.57	7	0.29	14	0.6	10	0.31	13	0.17	12	0.25	8	0.33	0.01215	hypermethylated
chr25	1339456	1339457	+			MAPK8IP3		0.57	14	0.54	13	0.8	10	0.55	11	0.33	12	0.47	19	0.4	10	0.35	23	0.14	7	0	6	0.33	0.01232	hypermethylated
chr19	27268775	27268776	+		ARRB2			1	8	1	7	0.83	6	1	6	0.67	6	0.83	12	0.67	9	0.75	8	0.58	12	0.29	7	0.33	0.01246	hypermethylated
chr6	106747447	106747448	-			NSG1		0.29	7	0.7	10	0.75	8	0.83	6	0.33	6	0.36	11	0.17	6	0.38	8	0.3	10	0.33	6	0.33	0.01304	hypermethylated
chrX	144477494	144477495	+			TBL1X		0.79	14	0.48	23	0.85	13	0.87	23	0.24	25	0.59	17	0.43	23	0.24	17	0.5	26	0.5	24	0.33	0.01321	hypermethylated
chr25	36529162	36529163	-			AGFG2		0.58	12	0.75	8	0.17	12	0.4	5	0.17	6	0	10	0.17	6	0.2	10	0.18	11	0.12	8	0.33	0.01323	stronglyHypermeth
chr13	62607143	62607144	+					0.75	8	0.88	8	0.64	14	1	7	0.3	10	0.42	12	0.65	17	0.33	15	0.47	15	0.73	15	0.33	0.01448	stronglyHypermeth
chr10	46600950	46600951	-					0.91	11	0.88	16	0.91	11	0.85	26	0.88	8	0.57	14	0.44	27	0.25	8	0.53	19	0.67	12	0.33	0.01587	hypermethylated
chr7	104297623	104297624	-					0.6	5	0.75	8	0.73	11	0.83	12	0.18	11	0.43	14	0.44	9	0.33	6	0.27	11	0.75	8	0.33	0.01622	hypermethylated
chr26	33819680	33819681	-			TCF7L2		0.6	5	0.57	7	0.23	13	0.8	5	0.12	8	0.08	13	0.27	26	0.38	16	0.19	16	0.29	7	0.33	0.01632	hypermethylated
chr7	5246778	5246779	+					0.75	8	0.64	14	0.46	13	0.75	8	0.33	12	0.64	11	0.33	21	0.11	9	0.17	12	0.36	11	0.33	0.01653	hypermethylated
chr18	53001613	53001614	+			PVRL2		0.4	5	0.75	8	0.5	6	0.25	8	0	7	0.33	6	0.1	10	0.11	9	0	13	0.3	10	0.33	0.01687	stronglyHypermeth
chr21	16756959	16756960	-					0.42	19	0.43	7	0.57	7	0.83	12	0.22	9	0.43	7	0.25	8	0	7	0.38	26	0.13	15	0.33	0.01861	hypermethylated
chr22	2879123	2879124	+					1	10	0.78	9	1	9	0.8	5	0.57	14	0.29	7	0.56	9	0.75	8	0.82	11	0.43	7	0.33	0.01933	hypermethylated
chr5	26238162	26238163	-				Y	0.75	8	0.27	22	0.57	14	0.27	22	0	16	0.22	18	0.17	35	0.33	18	0	12	0.08	13	0.33	0.02021	hypermethylated
chr13	35089484	35089485	-					0.67	12	0.5	8	0.71	7	0.75	16	0.42	12	0.09	11	0.67	9	0.25	8	0.19	16	0.38	13	0.33	0.02048	hypermethylated
chr17	73667945	73667946	+					0.7	10	0.85	13	0.36	11	0.79	19	0.36	11	0.5	8	0.18	17	0.43	14	0.14	14	0.46	13	0.33	0.02108	hypermethylated
chr9	96602704	96602705	-			EZR		0.62	8	1	5	0.85	13	0.88	8	0.75	12	0.62	13	0.62	16	0.38	8	0.23	13	0.47	15	0.33	0.0218	hypermethylated
chr22	56188739	56188740	+			ATG7	Y	1	8	0.73	11	0.5	10	0.67	15	0.67	6	0.5	20	0.33	18	0.3	10	0.22	9	0.33	9	0.33	0.02186	hypermethylated
chr1	2347097	2347098	-			EVA1C		1	5	0.73	11	0.8	10	0.88	8	0.7	10	0.67	9	0.62	16	0.17	6	0.35	17	0.6	10	0.33	0.02224	hypermethylated
chr14	20831815	20831816	-					0.88	8	0.73	11	0.73	11	0.44	9	0.5	10	0.6	10	0.42	19	0.33	12	0.08	12	0.22	9	0.33	0.02357	stronglyHypermeth
chr16	77231108	77231109	+			PLXNA2		0.67	6	0.86	14	1	6	0.8	10	0.33	6	0.7	20	0.33	30	0.5	12	0.33	6	0.8	10	0.33	0.02363	hypermethylated
chr26	51450662	51450663	+				Y	0.6	5	0.6	5	0.5	8	0.4	5	0	5	0.17	6	0.6	10	0	7	0.21	14	0.2	5	0.33	0.02415	hypermethylated
chr15	77987990	77987991	-					0.86	7	0.62	8	0.75	8	0.38	8	0.43	7	0.43	7	0.4	5	0.4	5	0.29	7	0	6	0.33	0.02427	hypermethylated
chr20	4457323	4457324	+					0.8	10	0.57	7	0.44	9	0.8	10	0.43	7	0.27	11	0.22	9	0.13	15	0.23	13	0.67	12	0.33	0.02627	hypermethylated
chr21	16756753	16756754	-					0.79	19	1	7	0.67	6	0.75	12	0.67	9	0.57	7	0.38	8	0.43	7	0.11	28	0.67	15	0.33	0.027	hypermethylated
chr18	63117935	63117936	-				Y	0.62	8	0.6	10	0.67	9	1	7	0.17	6	0.55	11	0.64	11	0.29	7	0.25	8	0.5	8	0.33	0.02758	hypermethylated
chr29	50686557	50686558	-					0.75	8	0.71	7	0.2	5	0.5	10	0	10	0.29	7	0.18	11	0.12	8	0.29	7	0.4	5	0.33	0.02867	hypermethylated
chr10	102883373	102883374	+					0.3	10	0.75	8	0.67	6	0.33	9	0.27	11	0.14	14	0	7	0.3	10	0.4	10	0	8	0.33	0.02992	hypermethylated
chr6	118238618	118238619	+			TBC1D14		0.57	7	0.67	6	0.83	6	0.33	6	0.25	8	0.25	8	0	5	0.33	12	0.22	9	0.57	7	0.33	0.03004	hypermethylated
chr21	66467348	66467349	+					0.43	7	0.4	15	0.06	18	0.77	13	0.07	14	0	7	0.21	24	0	6	0.18	11	0.07	15	0.33	0.03036	hypermethylated
chr16	78509582	78509583	-					0.62	21	0.67	12	0.56	25	0.94	17	0.42	12	0.25	12	0.3	27	0.5	16	0.06	17	0.67	18	0.33	0.03079	hypermethylated
chr6	7714515	7714516	-					1	6	1	10	0.86	14	0.75	16	1	10	0.6	10	0.38	13	0.4	10	0.5	8	0.57	14	0.33	0.03091	hypermethylated
chr7	63172588	63172589	+					1	5	0.62	13	0.75	8	0.8	10	0.7	10	0.4	10	0.29	14	0.29	7	0.32	19	0.77	13	0.33	0.03197	hypermethylated
chr11	105981960	105981961	+					0.4	20	0.67	12	0.6	10	0.67	6	0.5	12	0	6	0	10	0.33	12	0.5	8	0.2	10	0.33	0.03201	hypermethylated
chr9	33070875	33070876	+					0.67	15	1	12	1	7	0.91	11	0.33	12	0.67	9	0.44	18	0.67	12	0.9	10	0.39	23	0.33	0.03207	hypermethylated
chr17	53676632	53676633	+					0.86	14	0.83	24	0.58	24	0.57	14	0.38	16	0.67	12	0.4	10	0.5	12	0.33	18	0	12	0.33	0.0321	hypermethylated
chr24	6754157	6754158	-					0.6	10	0.67	6	0.86	7	0.78	9	0.3	10	0	5	0.6	5	0.67	6	0.33	9	0.44	9	0.33	0.03328	stronglyHypermeth
chr21	25417031	25417032	+			TM6SF1		0.75	8	0.44	16	0.83	6	0.73	11	0.29	7	0.71	7	0.33	9	0.31	13	0.07	14	0.44	9	0.33	0.03361	hypermethylated
chr8	86130401	86130402	-				Y	0.83	6	0.91	11	0.56	9	0.78	9	0.83	6	0.42	12	0.4	15	0.53	15	0.25	8	0.22	9	0.33	0.03504	hypermethylated
chr25	39996543	39996544	+					0.47	15	0.4	10	0.5	6	1	5	0.36	14	0.14	7	0.09	11	0.17	6	0.44	9	0.36	11	0.33	0.03624	hypermethylated
chr7	5768980	5768981	+	USHBP1	USHBP1			0.4	5	0.67	6	0.5	8	0.82	11	0.43	7	0.56	9	0.36	11	0	7	0.08	12	0.18	11	0.33	0.03775	hypermethylated
chr29	41764403	41764404	+					0.78	9	0.6	5	0.11	9	0.22	9	0.2	10	0.06	18	0	9	0.22	9	0.1	10	0	12	0.33	0.03779	hypermethylated
chr18	54187860	54187861	+	PTGIR	PTGIR		Y	0.5	12	0.78	9	0.45	11	0.57	7	0	7	0.56	9	0.4	5	0.12	8	0.4	10	0	7	0.33	0.03853	hypermethylated
chr1	73542862	73542863	-			TMEM44		0.67	9	0.57	7	1	5	0.69	13	0.4	5	0.6	5	0.33	6	0.14	7	0.22	9	0.71	7	0.33	0.03885	hypermethylated
chr18	54187862	54187863	+	PTGIR	PTGIR		Y	0.5	12	0.89	9	0.55	11	0.71	7	0	7	0.44	9	0.4	5	0.12	8	0.6	10	0.43	7	0.33	0.03971	hypermethylated
chr4	95415895	95415896	+					0.5	12	0.88	8	0.5	6	0.8	10	0.4	10	0	5	0.67	15	0.25	8	0.4	10	0.33	12	0.33	0.04267	hypermethylated
chr27	418144	418145	-				Y	1	12	1	14	1	15	0.8	10	0.33	6	0.67	12	1	12	0.6	10	0.33	6	0.78	9	0.33	0.04317	hypermethylated
chr21	61954993	61954994	-			SYNE3		0.6	5	0.89	9	0.8	10	0.67	6	0.55	11	0	6	0.38	8	0.75	8	0.28	18	0.5	10	0.33	0.04646	hypermethylated
chr19	17803173	17803174	-			MYO1D,CDK5R1		1	5	1	12	0.94	17	0.93	14	0.85	13	0.27	15	0.44	16	0.87	15	0.92	12	0.5	14	0.33	0.04658	hypermethylated
chr22	55617672	55617673	-			SLC6A11		0.29	7	0.29	14	0.67	9	1	5	0.25	8	0.2	10	0.2	5	0.17	6	0.33	9	0.25	12	0.33	0.04732	hypermethylated
chr20	71441126	71441127	+					0.75	8	0.67	12	1	8	0.8	10	0.67	18	0.56	18	0.14	14	0.75	8	0.17	12	0.56	18	0.33	0.04879	hypermethylated
chr17	73213528	73213529	+					0.83	12	0.62	16	1	8	0.2	10	0.33	18	0.4	10	0.27	22	0.25	8	0.4	10	0.38	16	0.33	0.04896	hypermethylated
chr14	26046058	26046059	+					0.87	15	0.94	18	0.92	12	0.7	27	0.62	13	0.55	20	0.47	19	0.52	25	0.56	18	0.5	20	0.32	0.0001876	hypermethylated
chr14	4551060	4551061	-			TRAPPC9		0.86	7	0.71	7	0.83	6	0.71	7	0.4	5	0.33	6	0.5	12	0.5	10	0.5	16	0.54	13	0.32	0.0002194	hypermethylated
chr3	8108398	8108399	+				Y	0.62	53	0.68	28	0.74	39	0.45	47	0.31	55	0.4	25	0.3	69	0.21	33	0.31	42	0.26	38	0.32	0.0006211	hypermethylated
chr1	144122389	144122390	-					1	12	0.78	18	1	10	0.91	11	0.5	18	0.5	16	0.62	16	0.64	14	0.7	10	0.67	9	0.32	0.0007845	hypermethylated
chr8	56749853	56749854	+					0.89	9	0.69	13	0.67	6	0.83	6	0.47	15	0.29	17	0.47	19	0.5	8	0.55	11	0.4	5	0.32	0.0008107	hypermethylated
chr5	111845725	111845726	+					0.71	7	0.58	12	0.58	12	0.5	10	0.1	10	0.25	12	0.43	7	0.29	7	0.32	19	0.29	14	0.32	0.001173	hypermethylated
chr2	38059177	38059178	-					0.9	10	0.6	10	0.88	8	0.92	12	0.4	10	0.56	9	0.53	19	0.56	9	0.5	10	0.5	8	0.32	0.001365	hypermethylated
chr8	56790155	56790156	-					0.83	6	0.71	17	0.69	16	0.71	14	0.59	17	0.3	10	0.4	15	0.28	18	0.53	15	0.38	13	0.32	0.001579	hypermethylated
chrX	144832832	144832833	+					0.8	5	0.64	11	0.86	7	0.78	18	0.5	12	0.33	12	0.52	25	0.5	10	0.29	14	0.57	7	0.32	0.001813	hypermethylated
chr15	38046557	38046558	-				Y	0.38	16	0.5	14	0.36	11	0.57	21	0.13	15	0.2	20	0.23	13	0	6	0.25	12	0	8	0.32	0.001891	hypermethylated
chr8	62544339	62544340	-			SHB		0.56	18	0.38	8	0.5	10	0.27	15	0.1	10	0.11	9	0.17	12	0	6	0	15	0.25	8	0.32	0.00202	hypermethylated
chr5	116368477	116368478	-					0.57	14	0.67	15	0.29	14	0.5	10	0.29	17	0.18	11	0.22	9	0.2	15	0.09	22	0.14	14	0.32	0.002486	hypermethylated
chr20	68137459	68137460	-				Y	0.42	12	0.25	12	0.6	5	0.5	6	0	7	0.25	12	0.09	11	0.2	10	0.08	13	0.12	8	0.32	0.002708	hypermethylated
chr21	27502289	27502290	-					0.62	8	0.75	8	0.58	12	0.67	6	0.5	12	0.3	10	0.4	10	0.09	11	0.36	14	0.38	8	0.32	0.002896	hypermethylated
chr16	1909962	1909963	-					1	6	0.9	10	0.67	21	1	13	0.64	14	0.55	11	0.52	21	0.67	9	0.44	16	0.62	8	0.32	0.003148	hypermethylated
chr18	18961900	18961901	-				Y	0.67	6	0.46	26	0.6	10	0.41	17	0.29	14	0.22	36	0.17	12	0.33	12	0	8	0.29	14	0.32	0.003293	hypermethylated
chr11	63001364	63001365	-					0.5	12	0.43	7	0.6	5	0.6	10	0.38	13	0.17	6	0	13	0.3	10	0.29	7	0.12	8	0.32	0.003455	hypermethylated
chr20	22924432	22924433	+					0.67	12	0.92	12	0.64	11	0.87	15	0.5	12	0.31	13	0.37	19	0.58	12	0.43	21	0.55	11	0.32	0.003601	hypermethylated
chr14	4444986	4444987	+			TRAPPC9		0.75	16	0.69	13	0.57	7	0.56	9	0.1	10	0.36	11	0.4	15	0.5	12	0.26	23	0.31	13	0.32	0.003623	hypermethylated
chr9	100222229	100222230	-					0.7	10	0.83	6	0.62	8	0.73	15	0.44	9	0.58	12	0.5	14	0.18	11	0.35	17	0.33	9	0.32	0.003657	hypermethylated
chr11	50086921	50086922	+					0.67	6	0.84	19	0.78	18	1	14	0.39	18	0.56	18	0.38	13	0.55	20	0.44	27	0.69	16	0.32	0.004404	hypermethylated
chr16	77081630	77081631	+			PLXNA2		0.83	12	0.76	17	0.71	17	0.75	8	0.48	23	0.26	19	0.4	10	0.62	8	0.3	10	0.62	13	0.32	0.004599	hypermethylated
chr3	8105744	8105745	+					0.79	47	0.89	80	0.77	56	0.56	99	0.44	72	0.38	66	0.27	64	0.64	83	0.42	96	0.44	87	0.32	0.004862	hypermethylated
chr11	97872048	97872049	+			RALGPS1		1	7	0.73	11	0.75	8	0.82	11	0.5	6	0.57	7	0.72	18	0.43	7	0.33	6	0.47	15	0.32	0.005025	hypermethylated
chr8	73097088	73097089	+					0.6	15	0.55	22	0.76	17	0.77	13	0.35	17	0.41	27	0.32	25	0.25	24	0.17	18	0.58	12	0.32	0.005505	hypermethylated
chr15	51028451	51028452	-					0.46	13	0.11	9	0.57	7	0.38	8	0.08	12	0.17	12	0	5	0.11	9	0	6	0	9	0.32	0.005789	hypermethylated
chr5	116370830	116370831	+					0.73	11	0.58	12	0.55	11	0.91	11	0.5	8	0.17	6	0.43	14	0.42	19	0.36	14	0.38	16	0.32	0.006683	hypermethylated
chr12	5200159	5200160	+	PCDH17	PCDH17		Y	0.47	15	0.67	9	0.6	10	0.83	6	0.56	9	0.2	10	0.27	15	0.36	11	0.29	7	0.28	18	0.32	0.006801	hypermethylated
chr2	127208998	127208999	-					0.67	6	0.5	12	0.83	6	0.57	7	0.3	10	0.3	10	0.33	12	0.18	11	0.23	13	0.57	7	0.32	0.006837	hypermethylated
chr21	36858446	36858447	+					0.56	16	0.69	16	0.85	13	0.75	8	0.38	8	0.22	9	0.33	12	0.36	11	0.39	18	0.67	6	0.32	0.006932	hypermethylated
chr22	39242247	39242248	+			PTPRG		0.64	11	1	12	0.69	16	0.89	9	0.62	8	0.44	9	0.47	19	0.5	12	0.31	13	0.57	14	0.32	0.006946	hypermethylated
chr19	21389249	21389250	-		TP53I13		Y	0.6	5	0.5	14	0.27	11	0.36	11	0.22	9	0	14	0	8	0	5	0.15	13	0.31	13	0.32	0.007085	hypermethylated
chr4	196734	196735	+					0.75	8	0.81	16	0.75	16	0.73	11	0.67	6	0.36	11	0.38	13	0.64	14	0.24	17	0.38	8	0.32	0.007513	hypermethylated
chr2	136503934	136503935	-					0.71	14	0.6	10	0.5	8	0.83	12	0.47	15	0.2	10	0.25	8	0.44	16	0.22	9	0.5	8	0.32	0.007859	hypermethylated
chr18	12251694	12251695	-					0.62	16	0.5	8	0.5	12	0.75	16	0.4	20	0.3	20	0.43	14	0.2	10	0	6	0.29	14	0.32	0.007918	hypermethylated
chr25	4571169	4571170	+				Y	1	5	0.67	12	0.8	5	0.62	8	0.5	12	0.56	9	0.6	5	0.25	8	0.38	8	0.43	7	0.32	0.008835	hypermethylated
chr13	78970725	78970726	+		LOC100847835			0.58	12	0.62	8	0.5	8	0.88	8	0.33	6	0.44	9	0.17	12	0.14	7	0.5	12	0.38	8	0.32	0.01156	hypermethylated
chr14	4640399	4640400	+					0.67	9	1	7	0.88	8	1	7	0.56	9	0.57	7	0.45	11	0.71	7	0.75	12	0.36	11	0.32	0.01181	hypermethylated
chr3	105951147	105951148	-					0.57	7	0.67	9	0.27	11	0.8	10	0.2	5	0.2	5	0.14	14	0.31	13	0.27	11	0.4	5	0.32	0.01208	hypermethylated
chr18	8123547	8123548	+				Y	0.56	9	0.8	5	0.43	7	0.75	8	0.33	6	0.22	9	0.17	6	0.3	10	0.3	10	0.57	7	0.32	0.01214	hypermethylated
chr13	80278596	80278597	+					0.73	11	0.7	10	0.69	13	0.78	9	0.42	19	0.27	11	0.2	10	0.27	11	0.67	9	0.6	10	0.32	0.01224	hypermethylated
chr28	42235984	42235985	-				Y	0.57	7	0.31	13	0.62	8	0.56	9	0	5	0.47	15	0.15	13	0.08	13	0.22	18	0.25	8	0.32	0.01248	hypermethylated
chr9	100135741	100135742	+					0.64	11	0.75	12	0.5	12	0.8	15	0.36	11	0.08	13	0.44	27	0.43	14	0.24	33	0.55	20	0.32	0.01293	hypermethylated
chr13	62564381	62564382	+					0.38	8	0.7	10	0.64	11	0.64	11	0.44	16	0.23	13	0.16	19	0.1	10	0.18	11	0.5	6	0.32	0.01319	hypermethylated
chr3	82854470	82854471	-					0.8	5	0.86	7	0.43	14	0.4	15	0.39	18	0.28	18	0.17	6	0.29	21	0.33	21	0.33	12	0.32	0.0135	hypermethylated
chr4	103936359	103936360	-					0.89	9	0.71	7	0.56	9	0.71	7	0.6	5	0.25	12	0.29	7	0.6	5	0.25	8	0.43	7	0.32	0.01383	hypermethylated
chr7	72321273	72321274	-					0.43	7	0.25	16	0.39	18	0.5	12	0	7	0	7	0	18	0.44	9	0	16	0	17	0.32	0.01399	hypermethylated
chr18	40462223	40462224	-		C18H19orf12			0.93	14	0.92	13	0.75	12	1	12	0.62	8	0.88	16	0.62	8	0.4	10	0.38	13	0.6	10	0.32	0.01413	hypermethylated
chr7	13981688	13981689	+				Y	0.71	7	0.27	11	0.33	6	0.64	11	0.2	10	0.1	10	0	5	0.2	5	0.17	6	0.33	9	0.32	0.01432	hypermethylated
chr8	61552975	61552976	-					0.89	9	0.78	9	0.8	10	1	7	0.64	11	0.5	8	0.62	16	0.8	10	0.25	8	0.45	11	0.32	0.01467	hypermethylated
chr3	115776232	115776233	+					0.88	17	1	10	0.8	10	1	10	0.78	9	0.6	10	0.71	14	0.29	14	0.5	12	0.75	16	0.32	0.01553	hypermethylated
chrX	144477495	144477496	-			TBL1X		0.95	19	0.56	18	0.92	12	0.71	31	0.47	19	0.3	20	0.69	26	0.5	14	0.52	29	0.29	17	0.32	0.01643	hypermethylated
chr22	55885654	55885655	+	HRH1				0.75	8	0.38	8	0.38	8	0.18	11	0.2	5	0	6	0.17	6	0	5	0.18	11	0.08	12	0.32	0.0169	hypermethylated
chr11	97765270	97765271	-			RALGPS1		0.86	7	0.73	15	1	5	0.81	16	0.56	9	0.7	10	0.54	13	0.45	11	0.2	10	0.73	11	0.32	0.01712	hypermethylated
chr21	71074239	71074240	+				Y	0.79	19	0.91	11	0.8	10	0.89	18	0.29	14	0.37	19	0.45	11	0.5	12	0.67	12	0.86	14	0.32	0.01774	hypermethylated
chr8	70440693	70440694	+			BIN3		0.73	11	0.57	14	0.69	13	0.8	10	0.23	13	0.27	11	0.54	13	0.64	11	0.11	19	0.45	11	0.32	0.01843	hypermethylated
chr13	78970904	78970905	-		LOC100847835			0.43	7	0.86	7	0.8	5	0.67	9	0.5	6	0.29	7	0.15	13	0.29	7	0.36	14	0.6	10	0.32	0.01978	hypermethylated
chr19	45723697	45723698	-					0.8	10	0.88	8	0.88	8	1	9	0.67	6	0.67	6	0.57	14	0.5	6	0.2	10	0.8	10	0.32	0.01992	hypermethylated
chr21	50639472	50639473	-					1	11	1	7	0.83	6	0.9	10	0.4	5	0.4	5	0.91	11	0.8	5	0.57	7	0.6	5	0.32	0.0202	hypermethylated
chr12	89222604	89222605	-				Y	0.86	7	0.91	11	0.7	10	0.62	8	0.4	5	0.33	6	0.71	7	0.38	8	0.25	8	0.67	6	0.32	0.02043	hypermethylated
chr21	61024415	61024416	-					0.71	7	0.8	10	0.56	9	0.73	15	0.43	7	0.5	8	0	5	0.6	10	0.33	6	0.4	10	0.32	0.0208	hypermethylated
chr1	73871403	73871404	-					0.33	12	0.71	7	0.62	8	0.29	7	0.38	8	0.2	10	0.18	11	0.25	12	0	13	0	5	0.32	0.02096	hypermethylated
chr14	9794690	9794691	+			KCNQ3		0.4	5	0.62	8	0.71	7	0.67	6	0.33	6	0.25	8	0.5	6	0	5	0.47	15	0.12	8	0.32	0.02185	hypermethylated
chr5	27947815	27947816	+					1	8	0.88	8	1	8	1	6	0.69	13	0.62	21	0.6	10	1	8	0.33	12	0.67	6	0.32	0.02201	hypermethylated
chr23	42372370	42372371	+					0.83	6	0.44	9	0.78	9	0.54	13	0.5	10	0.12	8	0.17	12	0.33	9	0.26	19	0.56	9	0.32	0.02308	hypermethylated
chr17	60746148	60746149	-					0.78	9	0.67	12	0.42	12	0.9	10	0.44	9	0.5	6	0.14	14	0.43	23	0.21	14	0.5	14	0.32	0.02309	hypermethylated
chr1	1805029	1805030	+					0.8	10	0.78	9	0.89	9	0.83	6	0.58	12	0.56	9	0.38	8	0.17	6	0.5	10	0.83	6	0.32	0.02317	hypermethylated
chr5	45123593	45123594	+					0.75	8	0.71	7	0.56	16	0.87	15	0.67	9	0.31	16	0.24	17	0.23	13	0.33	6	0.67	6	0.32	0.02584	hypermethylated
chr21	71377647	71377648	+					0.6	5	0.67	9	0.75	8	0.73	11	0.46	13	0.21	14	0	7	0.5	6	0.44	9	0.6	5	0.32	0.02612	hypermethylated
chr21	21884086	21884087	-					0.6	10	0.5	12	0.17	12	0.67	6	0.36	22	0.17	12	0.31	26	0	8	0	12	0.17	12	0.32	0.0269	hypermethylated
chr21	20363609	20363610	-					0.67	6	0.8	15	0.5	8	0.9	10	0.5	8	0.5	6	0.6	10	0.45	11	0.12	8	0.18	11	0.32	0.02728	hypermethylated
chr11	74131121	74131122	-					0.57	7	0.75	12	0.56	9	0.83	12	0.33	6	0	5	0.57	14	0.53	15	0.27	22	0.43	7	0.32	0.0274	hypermethylated
chr4	61419538	61419539	+			EEPD1		1	7	1	8	0.67	6	0.82	11	0.76	17	0.75	8	0.38	21	0.33	15	0.4	10	0.67	6	0.32	0.02761	hypermethylated
chr21	56762252	56762253	+					0.67	6	0.33	6	0.3	10	0.8	5	0.29	7	0.09	11	0.08	12	0.4	5	0.1	10	0.3	10	0.32	0.03015	hypermethylated
chr14	4021502	4021503	+			PTK2		0.93	14	0.67	9	0.71	7	0.69	16	0.45	11	0.71	7	0.5	14	0.27	11	0.1	10	0.56	9	0.32	0.03058	hypermethylated
chr19	8467437	8467438	-			MSI2		0.71	7	0.83	12	0.67	6	1	7	0.5	12	0.83	6	0.36	11	0.2	5	0.46	13	0.55	11	0.32	0.03114	hypermethylated
chr13	43012389	43012390	-			ENTPD6,APMAP		1	7	0.82	11	1	7	0.89	9	0.4	5	0.55	11	0.67	12	0.83	6	0.89	9	0.31	16	0.32	0.0322	hypermethylated
chr21	66860448	66860449	-			SLC25A29		0.83	12	1	6	0.6	10	1	5	0.71	7	0.29	7	0.8	5	0.5	6	0.55	11	0.4	5	0.32	0.03278	hypermethylated
chr19	19542773	19542774	-					0.71	17	0.94	16	0.7	20	0.85	13	0.67	15	0.71	17	0.5	22	0.58	19	0.12	25	0.31	16	0.32	0.03358	hypermethylated
chr11	2791146	2791147	+			SEMA4C		0.67	12	0.5	6	0.7	10	0.57	7	0.64	11	0.2	5	0.44	9	0.36	11	0.08	12	0	5	0.32	0.035	hypermethylated
chr3	113007740	113007741	+			EFHD1		0.5	8	0.62	8	1	6	0.4	5	0.14	7	0.33	6	0.3	10	0.22	9	0.56	9	0.33	9	0.32	0.03592	hypermethylated
chr18	42772505	42772506	+					0.33	6	0.4	20	0.82	17	0.63	19	0.47	17	0	6	0.11	19	0.38	16	0.29	31	0.13	31	0.32	0.03693	hypermethylated
chrX	139006931	139006932	+					0.88	8	0.92	12	1	12	0.89	9	0.43	7	0.38	8	1	10	0.55	11	0.8	5	0.47	15	0.32	0.03704	hypermethylated
chr7	21186835	21186836	+			ZBTB7A		0.5	8	0.75	12	0.17	6	0.81	16	0.27	11	0.43	7	0.18	11	0.2	10	0.17	6	0.2	5	0.32	0.03709	hypermethylated
chr13	74368358	74368359	-			MATN4		0.8	5	0.5	12	0.29	7	0.25	12	0	7	0	8	0.32	19	0.23	13	0.3	10	0	8	0.32	0.03808	hypermethylated
chr2	128007780	128007781	-				Y	0.25	8	0.33	18	0.8	10	0.5	8	0.43	14	0.05	21	0.08	24	0	6	0.33	6	0	6	0.32	0.04373	hypermethylated
chr2	125248502	125248503	-			OPRD1		0.56	9	0.67	9	0.78	9	0.6	5	0	8	0.25	8	0.6	10	0.67	6	0.2	5	0.25	8	0.32	0.04476	hypermethylated
chr17	22075358	22075359	+					1	9	1	11	0.93	14	0.93	15	0.4	5	0.7	10	0.9	10	0.4	5	1	9	0.44	9	0.32	0.04491	hypermethylated
chr4	99714713	99714714	+					0.94	17	0.29	14	0.45	11	0.62	16	0.26	19	0	8	0.32	22	0.38	16	0.2	30	0.41	22	0.32	0.04626	hypermethylated
chr8	71553308	71553309	-			SLC25A37		0.69	13	0.38	8	0.55	11	0.68	25	0.67	9	0	8	0.25	16	0.12	17	0.13	15	0.38	16	0.32	0.04689	hypermethylated
chr1	111633114	111633115	-					1	9	0.86	14	0.83	6	1	12	0.93	15	0.6	5	0.17	6	0.71	7	0.71	7	0.46	13	0.32	0.04734	hypermethylated
chr21	59084282	59084283	+					0.9	10	0.74	23	0.83	12	0.74	19	0.5	14	0.56	9	0.47	17	0.44	9	0.5	10	0.5	14	0.31	3.065e-05	hypermethylated
chr16	79040865	79040866	+					0.62	13	0.64	14	0.57	14	0.67	6	0.31	13	0.33	12	0.29	14	0.43	7	0.21	14	0.29	14	0.31	4.483e-05	hypermethylated
chr12	10891183	10891184	-					0.8	5	0.71	7	0.86	7	0.86	7	0.58	12	0.54	13	0.38	13	0.5	6	0.5	12	0.46	13	0.31	9.752e-05	hypermethylated
chr4	64507290	64507291	+					1	5	0.8	5	1	5	1	5	0.67	12	0.64	11	0.67	6	0.6	5	0.7	10	0.6	5	0.31	0.0001311	hypermethylated
chr13	42206811	42206812	+					0.73	15	0.81	26	0.67	12	0.74	19	0.56	9	0.33	9	0.38	21	0.36	22	0.43	23	0.5	14	0.31	0.0002478	hypermethylated
chr24	58158197	58158198	+		ALPK2			0.29	7	0.42	12	0.44	9	0.27	15	0	7	0.18	11	0	5	0.07	14	0	9	0	5	0.31	0.0003282	hypermethylated
chr3	118109926	118109927	-					0.64	11	0.62	13	0.5	18	0.62	13	0.22	9	0.2	15	0.32	19	0.4	15	0.36	22	0.17	6	0.31	0.0004193	hypermethylated
chr21	31309998	31309999	+					0.71	7	0.89	9	0.88	8	0.67	9	0.57	7	0.43	7	0.5	6	0.45	11	0.4	15	0.5	6	0.31	0.000446	hypermethylated
chr6	109089235	109089236	-			CPLX1	Y	0.5	8	0.4	10	0.33	6	0.33	12	0	8	0.14	14	0	12	0.14	14	0.2	10	0	8	0.31	0.0005389	hypermethylated
chr29	1352561	1352562	-			SMCO4		0.67	6	0.5	10	0.6	10	0.67	12	0.33	12	0.4	10	0.22	9	0.14	7	0.33	9	0.36	11	0.31	0.0007397	hypermethylated
chr24	58457593	58457594	-					0.5	6	0.25	8	0.5	8	0.29	7	0	11	0.09	11	0	14	0.17	12	0.1	20	0.11	9	0.31	0.00127	hypermethylated
chr8	74526540	74526541	-					0.75	8	0.82	17	0.68	19	0.8	20	0.33	27	0.58	24	0.43	21	0.43	23	0.34	29	0.62	21	0.31	0.001588	hypermethylated
chr11	89918978	89918979	+					0.67	9	0.6	10	0.5	8	0.33	9	0.2	5	0.15	13	0.11	9	0.3	10	0.27	11	0.25	8	0.31	0.00189	hypermethylated
chr14	11444499	11444500	-			ASAP1		0.4	5	0.71	7	0.67	6	0.7	10	0.33	9	0.38	13	0.33	6	0.29	14	0.2	10	0.35	17	0.31	0.001907	hypermethylated
chr22	49383933	49383934	+			DUSP7		0.62	8	0.71	7	0.83	6	0.54	13	0.5	10	0.25	12	0.35	17	0.33	12	0.31	16	0.45	11	0.31	0.001978	hypermethylated
chr26	51024726	51024727	+					0.5	10	0.22	9	0.44	9	0.5	10	0.13	15	0	12	0.14	7	0.11	9	0	7	0.25	12	0.31	0.002446	hypermethylated
chr7	71946811	71946812	-					0.8	10	0.92	13	0.79	14	1	5	0.4	15	0.6	10	0.67	9	0.5	14	0.71	14	0.5	6	0.31	0.00253	hypermethylated
chr18	6266622	6266623	+					0.5	14	0.62	16	0.36	11	0.6	15	0.33	6	0.17	18	0.2	15	0.1	10	0.08	12	0.36	11	0.31	0.003294	hypermethylated
chr14	4122806	4122807	+			AGO2		0.78	9	0.58	12	0.67	21	0.57	28	0.38	13	0.5	10	0.45	11	0.3	10	0.17	12	0.24	25	0.31	0.003495	hypermethylated
chr12	89222183	89222184	+					0.62	8	0.44	9	0.71	7	0.7	10	0.12	8	0.33	6	0.41	17	0.3	10	0.27	11	0.44	9	0.31	0.003761	hypermethylated
chr4	118867185	118867186	+					0.89	9	0.8	15	1	6	0.67	6	0.58	12	0.67	6	0.56	9	0.43	7	0.55	11	0.38	8	0.31	0.003819	hypermethylated
chr11	87255297	87255298	+			HPCAL1		0.65	17	0.57	14	0.8	5	0.69	13	0.42	12	0.18	11	0.25	12	0.36	22	0.4	20	0.57	23	0.31	0.003877	hypermethylated
chr28	39309162	39309163	+					0.75	8	0.83	6	0.9	10	0.88	8	0.38	8	0.7	10	0.43	7	0.4	5	0.6	5	0.67	6	0.31	0.00399	hypermethylated
chr23	10033870	10033871	-					0.78	9	0.4	10	0.58	12	0.57	7	0.25	12	0.36	14	0.15	13	0.21	14	0.27	15	0.42	12	0.31	0.004407	hypermethylated
chr5	116955279	116955280	+				Y	0.57	7	0.67	6	0.4	5	0.33	9	0.3	10	0.17	6	0.31	13	0.17	6	0.09	11	0.09	11	0.31	0.00445	hypermethylated
chr22	48971729	48971730	+					0.75	12	0.6	15	0.56	16	0.68	19	0.38	8	0.5	8	0.41	22	0.29	7	0.08	12	0.38	16	0.31	0.00462	hypermethylated
chr22	48307817	48307818	+		PRKCD			1	9	0.92	13	0.83	12	0.73	15	0.67	6	0.42	12	0.62	24	0.73	11	0.44	9	0.47	15	0.31	0.004635	hypermethylated
chr12	10701167	10701168	+					0.6	10	0.95	19	0.93	15	0.82	22	0.5	14	0.5	22	0.56	16	0.5	18	0.38	13	0.67	9	0.31	0.004782	hypermethylated
chr20	5463558	5463559	-					0.7	10	0.67	12	0.57	14	0.78	9	0.6	5	0.33	6	0.17	12	0.33	6	0.38	13	0.42	12	0.31	0.004823	hypermethylated
chr22	13385413	13385414	-					0.83	12	0.79	19	0.69	16	0.64	22	0.6	15	0.2	5	0.48	21	0.38	8	0.56	18	0.35	20	0.31	0.005853	hypermethylated
chr14	4445146	4445147	+			TRAPPC9	Y	0.62	16	0.62	13	0.57	7	0.44	9	0	10	0.36	11	0.33	15	0.42	12	0.22	23	0.17	12	0.31	0.006063	hypermethylated
chr9	26710607	26710608	+			NKAIN2		0.8	10	0.64	14	0.67	6	0.77	13	0.5	6	0.22	9	0.65	17	0.44	9	0.29	14	0.38	8	0.31	0.006359	hypermethylated
chr7	28403283	28403284	+					0.75	8	0.83	6	0.67	9	1	6	0.33	9	0.57	7	0.67	9	0.58	12	0.44	9	0.4	5	0.31	0.006567	hypermethylated
chr13	44871963	44871964	+					0.61	23	0.92	12	0.58	12	0.62	16	0.44	18	0.21	14	0.31	26	0.31	16	0.53	15	0.43	21	0.31	0.006741	hypermethylated
chr19	49155758	49155759	-					1	6	0.86	7	0.71	7	1	5	0.57	7	0.73	11	0.64	14	0.62	8	0.33	9	0.57	7	0.31	0.006786	hypermethylated
chr18	34394526	34394527	+				Y	0.08	13	0.4	20	0.54	13	0.38	16	0	17	0	23	0.06	18	0	14	0.19	26	0	20	0.31	0.007523	hypermethylated
chr11	72325940	72325941	-	UCN			Y	0.67	6	0.67	15	0.82	11	0.57	7	0.33	9	0.64	11	0.42	12	0.2	5	0.38	8	0.25	8	0.31	0.007581	hypermethylated
chr9	105394625	105394626	-					0.77	13	0.45	20	0.61	18	0.88	8	0.37	19	0.25	16	0.29	14	0.5	12	0.31	16	0.45	22	0.31	0.007688	hypermethylated
chr5	116244424	116244425	+					1	6	0.59	17	1	8	0.8	5	0.58	12	0.44	9	0.55	11	0.5	12	0.67	15	0.5	12	0.31	0.007867	hypermethylated
chrX	40497374	40497375	+			G6PD		0.86	14	0.57	7	0.71	7	0.86	21	0.4	5	0.21	14	0.53	15	0.5	8	0.38	8	0.62	13	0.31	0.008782	hypermethylated
chr23	9666312	9666313	+					0.8	10	0.75	12	0.62	8	0.9	10	0.5	6	0.65	20	0.31	13	0.3	10	0.62	13	0.35	17	0.31	0.008927	hypermethylated
chr18	63686221	63686222	-					0.83	12	0.6	10	0.75	8	1	10	0.5	16	0.5	8	0.6	10	0.62	13	0.29	7	0.4	10	0.31	0.009235	hypermethylated
chr5	109041134	109041135	+					0.67	6	0.62	8	0.43	7	0.67	6	0.17	6	0.5	10	0.4	5	0.17	6	0.38	8	0.12	8	0.31	0.009742	hypermethylated
chrX	125954548	125954549	-					0.89	18	1	6	0.78	9	0.78	18	0.42	12	0.36	11	0.53	15	0.65	17	0.57	14	0.8	15	0.31	0.009924	hypermethylated
chr14	4445174	4445175	+			TRAPPC9	Y	0.69	16	0.62	13	0.57	7	0.67	9	0	10	0.36	11	0.47	15	0.5	12	0.29	24	0.31	13	0.31	0.009939	hypermethylated
chr29	51412022	51412023	+				Y	0.83	6	0.89	9	0.78	9	0.71	7	0.43	7	0.58	12	0.62	8	0.33	6	0.29	7	0.71	7	0.31	0.01025	hypermethylated
chr25	9667497	9667498	-			DEXI		0.4	10	0.46	13	0.09	11	0.58	12	0.12	8	0.22	18	0	7	0	10	0.07	14	0	7	0.31	0.01067	hypermethylated
chr13	17340696	17340697	-					1	8	1	13	0.92	12	0.94	18	0.83	6	0.64	11	0.71	17	0.33	9	0.65	17	0.8	10	0.31	0.01076	hypermethylated
chr5	97132591	97132592	-					1	8	0.75	16	0.89	9	0.86	14	0.44	9	0.55	11	0.44	9	0.5	10	0.57	14	0.89	9	0.31	0.01132	hypermethylated
chr13	78932336	78932337	+				Y	1	10	1	8	1	10	1	11	0.8	10	0.9	20	0.77	26	0.73	22	0.38	16	0.58	24	0.31	0.01212	hypermethylated
chr10	81724350	81724351	-					0.8	15	0.86	14	0.62	13	0.9	10	0.18	11	0.45	11	0.57	21	0.56	18	0.5	14	0.64	14	0.31	0.01242	hypermethylated
chr19	61751679	61751680	+			MAP2K6		1	5	0.67	6	0.83	6	0.86	7	0.6	5	0.33	6	0.67	12	0.5	6	0.36	11	0.71	7	0.31	0.01278	hypermethylated
chr19	54390788	54390789	-					0.55	11	0.44	9	0.12	16	0.67	6	0.12	8	0	8	0.14	7	0.12	8	0.21	14	0.18	11	0.31	0.01324	hypermethylated
chr17	71452631	71452632	+		GATSL3			0.8	5	0.83	6	0.62	8	0.82	11	0.64	14	0.29	7	0.43	7	0.5	6	0.25	8	0.67	6	0.31	0.01347	hypermethylated
chr26	43749422	43749423	-				Y	0.67	6	0.17	6	0.6	5	0.42	12	0.18	11	0.22	9	0.11	9	0	6	0.18	11	0.22	9	0.31	0.01386	hypermethylated
chr14	4444993	4444994	+			TRAPPC9		0.75	16	0.62	13	0.57	7	0.56	9	0	10	0.36	11	0.47	15	0.5	12	0.25	24	0.31	13	0.31	0.01403	hypermethylated
chr8	51243728	51243729	+				Y	0.75	16	0.8	10	0.85	13	0.36	22	0.37	38	0.43	14	0.38	21	0.33	6	0.25	16	0.52	21	0.31	0.0143	hypermethylated
chr18	11476660	11476661	+					0.67	6	0.5	12	0.5	6	0.73	11	0.5	10	0.38	8	0.29	7	0.17	6	0.38	8	0	8	0.31	0.01473	hypermethylated
chr17	60746015	60746016	-					0.56	9	0.5	12	0.5	12	0.8	10	0.44	9	0.33	6	0.07	14	0.3	23	0.08	13	0.43	14	0.31	0.01533	hypermethylated
chr6	71005110	71005111	+					0.65	17	0.5	14	0.73	11	0.44	9	0.12	8	0.38	8	0.42	12	0	9	0.42	12	0.27	11	0.31	0.01545	hypermethylated
chr19	50259466	50259467	-	METRNL				0.73	11	1	5	1	7	0.67	6	0.57	7	0.38	13	0.73	11	0.5	8	0.38	8	0.67	9	0.31	0.01565	hypermethylated
chrX	144830048	144830049	+					0.56	9	0.62	16	0.92	13	0.67	9	0.56	9	0.6	10	0.29	14	0.33	9	0.3	10	0.22	9	0.31	0.01594	hypermethylated
chr19	40627503	40627504	+					0.33	12	0.33	6	0.71	7	0.22	9	0.2	10	0.22	9	0.14	14	0	8	0	6	0	14	0.31	0.01616	hypermethylated
chr6	109741986	109741987	+					0.62	8	0.71	7	0.25	8	0.5	8	0.3	10	0.2	10	0.2	10	0.2	5	0	6	0.38	8	0.31	0.0165	hypermethylated
chr9	100222312	100222313	-					0.8	10	0.83	6	0.75	8	0.8	15	0.44	9	0.75	12	0.71	14	0.27	11	0.41	17	0.33	9	0.31	0.01686	hypermethylated
chr23	28934739	28934740	+				Y	0.5	6	0.67	9	1	6	1	6	0.4	5	0.44	9	0.4	5	0.5	10	0.57	7	0.56	9	0.31	0.01838	hypermethylated
chr15	36366399	36366400	-				Y	0.4	10	0.43	14	0.67	6	0.56	9	0	12	0.25	16	0.19	16	0.45	11	0.33	9	0	5	0.31	0.01853	hypermethylated
chr13	78932441	78932442	-					0.67	9	0.64	11	0.83	6	0.56	9	0.6	15	0.42	12	0.21	14	0.3	10	0.12	8	0.53	15	0.31	0.01887	hypermethylated
chr5	111648620	111648621	-					0.9	10	0.79	19	0.67	12	0.7	10	0.67	15	0.59	17	0.56	18	0.26	19	0.47	15	0.19	16	0.31	0.01895	hypermethylated
chr18	11967381	11967382	+					0.92	13	0.83	18	0.4	10	0.64	14	0.44	9	0.45	11	0.48	27	0.21	19	0.3	23	0.44	9	0.31	0.01982	hypermethylated
chr16	81085514	81085515	-					0.59	17	0.7	20	0.62	8	0.61	18	0.67	9	0.14	7	0.25	8	0.27	11	0.15	20	0.47	15	0.31	0.02027	hypermethylated
chr22	11896671	11896672	-					0.57	7	0.83	6	0.56	9	0.33	9	0.14	7	0.36	11	0.17	6	0.33	6	0.12	8	0.45	11	0.31	0.02029	hypermethylated
chr22	29281101	29281102	-					0.9	10	0.64	14	0.4	20	0.89	18	0.36	11	0.47	17	0.52	23	0.4	10	0.22	18	0.42	12	0.31	0.02071	hypermethylated
chr29	45915673	45915674	+					1	7	1	9	0.82	11	0.86	7	0.62	13	0.88	8	0.42	12	0.8	10	0.38	8	0.55	11	0.31	0.0208	hypermethylated
chr17	73213351	73213352	+					0.8	5	0.8	5	0.45	11	0.54	13	0.09	11	0.55	11	0.24	21	0.33	6	0.36	14	0.46	13	0.31	0.02095	hypermethylated
chr19	34021	34022	-					0.6	10	0.42	12	0.67	12	0.67	9	0.5	10	0	8	0.43	7	0.09	11	0.32	19	0.33	12	0.31	0.02239	hypermethylated
chr24	34763601	34763602	-					0.9	20	0.79	14	0.4	20	0.58	12	0.5	14	0.35	20	0.42	24	0.41	17	0.12	16	0.36	11	0.31	0.02277	hypermethylated
chr13	54740355	54740356	-					0.8	10	0.92	26	0.67	6	0.67	12	0.2	10	0.6	10	0.6	10	0.25	8	0.4	10	0.67	12	0.31	0.02428	hypermethylated
chr9	49218645	49218646	-	GRIK2	GRIK2		Y	0.43	7	0.8	5	0.29	14	0.54	13	0.09	11	0.33	15	0.18	11	0	10	0.3	10	0.33	12	0.31	0.0252	hypermethylated
chr3	21069097	21069098	+					0.25	12	0.8	10	0.54	13	0.33	12	0	13	0.27	11	0.21	14	0.13	15	0.07	14	0.31	13	0.31	0.02537	hypermethylated
chr23	3592973	3592974	+					0.57	7	0.11	9	0.56	9	0.67	6	0.1	10	0	6	0.18	17	0.33	9	0.25	12	0.12	8	0.31	0.02646	hypermethylated
chr16	888923	888924	+					0.9	10	0.7	10	0.92	13	0.73	11	0.71	7	0.67	15	0.6	10	0.22	9	0.29	7	0.55	11	0.31	0.02717	hypermethylated
chr11	103164663	103164664	-			RALGDS		0.6	10	0.71	17	0.7	10	0.42	19	0.67	6	0.33	15	0.06	18	0.2	10	0.27	15	0.23	13	0.31	0.02779	hypermethylated
chr16	47979848	47979849	+			RNF207		0.71	7	0.6	10	0.67	6	0.62	8	0.4	10	0.57	7	0	7	0.14	7	0.5	8	0.44	9	0.31	0.02825	hypermethylated
chr21	10809679	10809680	+				Y	0.4	10	0.4	10	0.6	10	0.67	12	0.42	19	0.08	24	0	20	0.5	8	0.11	9	0.1	20	0.31	0.02865	hypermethylated
chr9	102957286	102957287	-			RPS6KA2		1	10	0.5	14	0.5	16	0.57	14	0.31	13	0.29	7	0.57	14	0.27	15	0.17	18	0.38	8	0.31	0.02867	hypermethylated
chr26	31684599	31684600	-					0.71	7	0.75	8	0.93	15	0.38	13	0.5	14	0.33	12	0.56	18	0.14	7	0.38	13	0.4	10	0.31	0.02891	hypermethylated
chr21	26065660	26065661	-					0.75	8	0.71	14	1	5	0.62	8	0.33	9	0.23	13	0.56	9	0.33	9	0.71	14	0.62	13	0.31	0.02917	hypermethylated
chr1	44759931	44759932	+					0.89	19	0.83	18	0.36	14	0.72	29	0.56	9	0.5	10	0.27	30	0.42	24	0.21	19	0.42	12	0.31	0.02988	hypermethylated
chr5	109827968	109827969	-					0.55	11	0.5	14	0.45	11	0.5	10	0.56	9	0	15	0	9	0.25	8	0.33	12	0	8	0.31	0.0309	hypermethylated
chr5	116727306	116727307	-					0.36	14	0.91	11	0.6	10	0.67	18	0.55	11	0.17	6	0.25	16	0.2	10	0.32	22	0.47	15	0.31	0.03135	hypermethylated
chr8	70901069	70901070	+					0.88	8	1	14	1	16	0.82	11	0.5	6	0.6	10	0.5	18	1	5	0.38	16	0.73	22	0.31	0.03254	hypermethylated
chr28	2669573	2669574	+					0.83	12	0.83	12	1	10	1	9	0.5	12	0.68	19	0.5	16	0.6	10	0.33	6	1	6	0.31	0.03308	hypermethylated
chr9	100135629	100135630	+					0.73	11	0.85	13	0.5	12	0.87	15	0.55	11	0.15	13	0.38	26	0.5	14	0.25	32	0.7	20	0.31	0.03365	hypermethylated
chr8	86130433	86130434	-				Y	1	6	0.82	11	0.56	9	0.78	9	0.67	6	0.42	12	0.73	15	0.47	15	0.38	8	0.22	9	0.31	0.03441	hypermethylated
chr9	100135746	100135747	+					0.64	11	0.85	13	0.42	12	0.87	15	0.36	11	0.08	13	0.48	27	0.5	14	0.33	33	0.55	20	0.31	0.03472	hypermethylated
chr21	70147326	70147327	+				Y	0.57	7	0.92	13	0.25	12	0.56	9	0.4	5	0.2	10	0.24	21	0.25	8	0.11	9	0.38	13	0.31	0.03486	hypermethylated
chr3	111968222	111968223	+					0.67	6	0.88	8	0.83	6	0.82	11	0.3	10	0.33	6	0.65	17	0.71	7	0.2	5	0.71	7	0.31	0.03524	hypermethylated
chr13	43126356	43126357	+					1	11	1	11	0.83	6	0.94	18	0.56	9	1	9	0.78	9	0.67	9	0.45	11	0.36	11	0.31	0.03548	hypermethylated
chr15	65269304	65269305	-					0.56	9	1	7	0.75	8	0.86	7	0.81	16	0.45	11	0.44	9	0.29	7	0.33	6	0.57	7	0.31	0.03586	hypermethylated
chr24	60947498	60947499	-					0.9	10	1	5	1	16	0.94	16	0.18	11	0.79	14	0.73	11	0.77	13	0.62	13	0.82	11	0.31	0.03689	hypermethylated
chr21	67371827	67371828	-					0.33	9	0.4	5	0.86	7	0.6	10	0.25	8	0.27	11	0.38	13	0	6	0.09	11	0.42	12	0.31	0.03709	hypermethylated
chr10	7706298	7706299	+					0.5	6	1	12	0.91	11	0.88	8	0.7	10	0.4	5	0.67	12	0.5	10	0.56	16	0.22	9	0.31	0.03796	hypermethylated
chr12	89222541	89222542	-				Y	0.88	8	0.91	11	0.8	10	0.62	8	0.4	5	0.33	6	0.71	7	0.38	8	0.29	7	0.83	6	0.31	0.03812	hypermethylated
chr7	5768983	5768984	+	USHBP1	USHBP1			0.4	5	0.83	6	0.5	8	0.91	11	0.57	7	0.44	9	0.3	10	0.43	7	0.17	12	0.2	10	0.31	0.04071	hypermethylated
chr16	1651014	1651015	+					0.56	9	0.9	10	0.67	6	0.73	11	0.33	9	0.47	15	0.7	10	0.12	8	0.18	11	0.6	10	0.31	0.04351	hypermethylated
chr18	63042449	63042450	+				Y	0.33	6	0.75	8	0.33	6	0.44	9	0.5	8	0	7	0.25	8	0	7	0	9	0.2	5	0.31	0.0443	hypermethylated
chr5	107108621	107108622	+					0.86	7	0.5	12	0.64	11	1	8	0.33	9	0.62	13	0.5	12	0.15	13	0.33	9	0.67	6	0.31	0.04554	hypermethylated
chr18	2481163	2481164	-			ZNRF1	Y	1	6	0.83	6	0.6	5	0.89	9	0.5	12	0.82	11	0.2	5	0.4	5	0.5	6	0.71	7	0.31	0.04634	hypermethylated
chr29	46547050	46547051	-					1	6	1	6	0.83	6	0.83	6	0.33	6	1	5	0.55	11	0.6	5	0.4	10	0.78	9	0.31	0.04792	hypermethylated
chr10	89519135	89519136	-		TMEM63C			1	5	1	10	0.86	14	0.73	11	0.44	9	0.62	8	0.62	8	1	6	0.56	9	0.29	7	0.31	0.04927	hypermethylated
chr12	80125860	80125861	-			UBAC2		0.78	9	0.85	13	0.43	14	1	8	0.73	11	0.46	13	0.2	10	0.58	12	0.35	17	0.4	15	0.31	0.0499	hypermethylated
chr11	98582493	98582494	+					0.57	7	0.44	9	0.43	7	0.38	8	0.17	12	0.09	11	0.2	10	0.12	8	0.15	13	0.17	6	0.3	4.46e-05	hypermethylated
chr18	46104851	46104852	-					0.8	5	0.83	12	0.83	6	0.92	12	0.5	12	0.62	13	0.56	9	0.67	9	0.44	16	0.5	6	0.3	0.0002215	hypermethylated
chr18	58040233	58040234	-				Y	0.33	18	0.5	8	0.5	6	0.43	7	0.13	15	0.21	14	0	8	0.25	8	0.18	11	0.08	12	0.3	0.0007551	hypermethylated
chr18	53227300	53227301	-			TRAPPC6A		0.6	5	0.6	5	0.6	10	0.6	10	0.36	11	0.4	5	0.29	7	0.12	8	0.4	10	0.2	5	0.3	0.0007844	hypermethylated
chr12	10701062	10701063	+					0.6	10	0.84	19	0.87	15	0.82	22	0.47	15	0.45	22	0.56	16	0.44	18	0.43	14	0.56	9	0.3	0.0008193	hypermethylated
chr25	37947465	37947466	-					0.86	7	0.88	8	1	10	1	10	0.71	7	0.6	20	0.73	11	0.57	7	0.5	8	0.71	7	0.3	0.0008551	hypermethylated
chr10	45791489	45791490	+			CSNK1G1		0.67	12	0.76	21	0.43	7	0.65	20	0.31	16	0.31	13	0.29	24	0.33	21	0.24	21	0.45	11	0.3	0.001876	hypermethylated
chr11	3637183	3637184	+					0.8	5	0.75	8	0.86	7	0.82	17	0.56	9	0.45	11	0.62	8	0.67	6	0.33	9	0.43	7	0.3	0.002236	hypermethylated
chr2	36309981	36309982	+			ITGB6		0.91	11	0.86	14	0.75	16	0.83	23	0.43	14	0.71	7	0.52	25	0.44	18	0.67	9	0.43	14	0.3	0.002555	hypermethylated
chr1	2347237	2347238	-			EVA1C		1	5	0.91	11	0.8	10	1	8	0.8	10	0.67	9	0.69	16	0.5	6	0.59	17	0.5	10	0.3	0.002639	hypermethylated
chr10	90078862	90078863	+			ADCK1		0.74	19	0.6	10	0.7	10	0.77	13	0.45	11	0.5	10	0.27	15	0.43	14	0.23	22	0.53	15	0.3	0.00278	hypermethylated
chr18	12774657	12774658	-					0.44	16	0.54	13	0.58	12	0.5	10	0.33	6	0.2	5	0.17	12	0	6	0.21	14	0.38	8	0.3	0.003168	hypermethylated
chr26	33660212	33660213	-					0.83	12	0.57	7	0.69	16	0.6	20	0.4	10	0.36	11	0.53	17	0.22	9	0.27	11	0.45	11	0.3	0.003825	hypermethylated
chr1	146808323	146808324	+			TRAPPC10		0.77	13	0.95	19	0.8	10	1	12	0.55	11	0.58	12	0.5	18	0.73	15	0.4	10	0.68	19	0.3	0.003983	hypermethylated
chr6	47067224	47067225	-					0.5	10	0.75	8	0.62	8	0.75	12	0.43	7	0.43	7	0.5	14	0.33	15	0.27	15	0.2	10	0.3	0.004091	hypermethylated
chr21	56766512	56766513	+					0.89	9	0.86	7	0.72	18	0.79	14	0.64	11	0.67	9	0.58	19	0.45	11	0.31	13	0.43	14	0.3	0.004321	hypermethylated
chr26	33819559	33819560	-			TCF7L2		0.6	5	0.57	7	0.5	14	0.6	5	0.38	8	0.15	13	0.23	26	0.38	16	0.06	16	0.43	7	0.3	0.004621	hypermethylated
chr12	11365679	11365680	-	KBTBD6	KBTBD6		Y	0.44	9	0.4	15	0.67	6	0.3	10	0.17	12	0.25	8	0.12	8	0	8	0.25	12	0.11	9	0.3	0.004707	hypermethylated
chr18	64210809	64210810	-	LOC508098		LOC508098		0.14	7	0.42	12	0.5	12	0.42	19	0	8	0	16	0.13	15	0.1	10	0	16	0.21	14	0.3	0.004929	hypermethylated
chr17	45597819	45597820	+					1	9	1	12	0.9	10	1	13	0.71	14	0.6	5	0.5	6	0.88	8	0.57	7	0.81	16	0.3	0.005025	hypermethylated
chr1	5268131	5268132	-					0.55	11	0.55	11	0.64	11	0.8	5	0.25	8	0.4	5	0.5	6	0.2	10	0.2	10	0.42	12	0.3	0.005445	hypermethylated
chr11	73569062	73569063	+					0.67	6	0.69	16	0.75	8	0.87	15	0.47	15	0.38	8	0.65	17	0.23	22	0.5	8	0.44	18	0.3	0.005447	hypermethylated
chr19	34807348	34807349	+			GRAP		0.91	11	0.81	16	0.67	12	0.85	13	0.29	7	0.6	5	0.67	12	0.57	7	0.46	13	0.44	16	0.3	0.005497	hypermethylated
chr20	1996320	1996321	+					0.67	12	0.57	7	0.5	8	0.56	9	0.2	10	0	5	0.39	18	0.33	12	0.33	9	0.38	16	0.3	0.005763	hypermethylated
chr5	104232007	104232008	+	IFFO1	IFFO1			0.62	8	0.79	14	0.55	11	0.88	16	0.43	14	0.38	8	0.5	8	0.45	11	0.2	20	0.47	17	0.3	0.005763	hypermethylated
chr23	7802965	7802966	-			IP6K3		0.5	10	0.25	8	0.4	5	0.57	7	0	10	0	7	0.31	13	0.18	11	0.11	9	0.17	6	0.3	0.005995	hypermethylated
chr26	17829851	17829852	+					0.6	10	0.77	13	0.6	15	0.5	18	0.44	9	0.37	27	0.33	18	0.42	12	0.08	25	0.26	19	0.3	0.006062	hypermethylated
chr23	19995059	19995060	-					1	8	0.62	8	0.75	8	0.6	5	0.48	23	0.54	28	0.4	20	0.5	12	0.44	9	0.33	6	0.3	0.006731	hypermethylated
chr12	5200169	5200170	+	PCDH17	PCDH17		Y	0.57	14	0.62	8	0.7	10	0.67	6	0.62	8	0.3	10	0.36	14	0.27	11	0.14	7	0.33	18	0.3	0.00704	hypermethylated
chr22	57347886	57347887	-			PPARG-TSEN2		0.67	6	0.83	12	0.85	13	1	6	0.57	14	0.75	16	0.45	22	0.5	12	0.4	10	0.57	14	0.3	0.007132	hypermethylated
chr19	57045640	57045641	-			ICT1		1	7	0.71	14	0.85	13	1	7	0.53	17	0.5	8	0.47	17	0.57	7	0.68	19	0.8	10	0.3	0.007722	hypermethylated
chr25	870057	870058	-					1	6	1	6	1	6	1	6	0.6	5	0.67	6	1	8	0.5	6	0.7	10	0.73	11	0.3	0.008055	hypermethylated
chr6	91730122	91730123	+					0.75	12	0.7	10	0.55	11	0.67	15	0.43	14	0.25	8	0.4	20	0.44	16	0.12	8	0.56	9	0.3	0.00806	hypermethylated
chr25	1251235	1251236	+			CRAMP1L		0.86	7	0.8	15	0.67	12	0.82	17	0.75	8	0.29	7	0.5	18	0.5	6	0.38	8	0.5	6	0.3	0.008216	hypermethylated
chr15	77996675	77996676	-					0.75	8	0.91	11	1	8	0.82	11	0.6	5	0.4	5	0.4	5	0.57	7	0.8	10	0.62	13	0.3	0.00856	hypermethylated
chr1	148538640	148538641	+					0.83	12	1	10	1	8	1	12	0.86	7	0.67	6	0.44	9	0.8	10	0.54	13	0.67	15	0.3	0.008564	hypermethylated
chr9	100137890	100137891	-				Y	0.22	9	0.29	7	0.14	7	0.62	8	0	8	0	5	0.11	9	0	9	0	15	0	6	0.3	0.008669	hypermethylated
chr28	26647735	26647736	+				Y	0.33	6	0.56	9	0.6	5	0.44	9	0.15	13	0.46	13	0.2	5	0.12	8	0.07	14	0.11	9	0.3	0.008841	hypermethylated
chr29	43013527	43013528	-			MACROD1		0.57	14	0.5	10	0.57	7	0.71	7	0.27	15	0.45	11	0.17	6	0.25	8	0.1	10	0.5	6	0.3	0.00932	hypermethylated
chr10	88058587	88058588	+					0.67	9	0.54	13	0.88	8	0.75	12	0.43	7	0.6	5	0.45	20	0.22	9	0.27	11	0.45	11	0.3	0.009629	hypermethylated
chr7	18276543	18276544	-			MARCH2		0.88	8	0.92	13	0.5	8	0.79	14	0.44	9	0.59	17	0.5	6	0.38	8	0.33	15	0.56	9	0.3	0.009934	hypermethylated
chr15	15793200	15793201	+					0.62	8	0.88	8	0.82	17	0.62	13	0.5	6	0.42	12	0.64	14	0.2	10	0.4	10	0.43	7	0.3	0.01017	hypermethylated
chr12	20736045	20736046	-					0.83	6	0.56	9	0.83	6	0.4	10	0.3	10	0.29	17	0.4	10	0.33	9	0.4	10	0.42	12	0.3	0.01031	hypermethylated
chrX	146114782	146114783	-					0.89	9	0.82	11	0.7	10	0.62	8	0.62	13	0.4	10	0.28	18	0.53	15	0.3	10	0.62	13	0.3	0.01053	hypermethylated
chr28	33818107	33818108	-			DLG5		0.71	14	0.8	5	0.55	11	0.74	19	0.25	8	0.55	22	0.48	23	0.31	13	0.22	18	0.58	12	0.3	0.01067	hypermethylated
chr19	54510195	54510196	+					0.75	8	0.7	20	1	5	0.89	9	0.69	13	0.5	8	0.29	14	0.53	17	0.57	7	0.64	14	0.3	0.01092	hypermethylated
chr7	12995610	12995611	-					0.6	15	0.71	7	0.6	5	0.55	11	0.14	7	0.17	6	0.55	11	0.5	8	0.29	14	0.25	12	0.3	0.01098	hypermethylated
chr22	54873319	54873320	+			ZDHHC3		0.5	10	0.5	8	0.56	9	0.5	12	0.3	10	0	5	0.33	12	0	5	0.22	9	0.43	7	0.3	0.01139	hypermethylated
chr20	71759047	71759048	-		SLC9A3		Y	0.4	10	0.42	12	0.5	8	0.5	16	0	10	0	12	0.4	10	0	6	0.29	14	0.23	13	0.3	0.01141	hypermethylated
chr18	11853542	11853543	+					0.57	14	0.71	7	0.46	13	0.64	22	0.3	20	0.2	15	0.56	9	0.12	16	0.17	23	0.4	20	0.3	0.01142	hypermethylated
chr8	105745709	105745710	+	TNFSF15				0.68	22	0.85	27	0.65	26	0.83	30	0.71	17	0.35	20	0.42	26	0.43	23	0.26	23	0.58	26	0.3	0.01153	hypermethylated
chr20	22924245	22924246	+					0.67	12	0.67	12	0.45	11	0.87	15	0.5	12	0.15	13	0.37	19	0.42	12	0.29	21	0.45	11	0.3	0.01182	hypermethylated
chr11	71780103	71780104	+			BRE		0.56	9	0.4	5	0.57	7	0.5	12	0.3	10	0.12	8	0.17	12	0	6	0.12	8	0.5	8	0.3	0.01211	hypermethylated
chr20	70332332	70332333	-				Y	0.5	8	0.3	20	0.5	12	0.6	10	0.33	18	0.14	14	0.25	8	0	10	0	8	0.33	12	0.3	0.01235	hypermethylated
chr23	50759655	50759656	+					0.5	6	0.55	11	0.88	8	0.8	5	0.38	8	0.43	7	0.2	5	0.33	9	0.53	15	0.43	7	0.3	0.01267	hypermethylated
chr22	57347882	57347883	-			PPARG-TSEN2		1	6	0.67	12	0.71	14	1	6	0.71	14	0.62	16	0.36	22	0.5	12	0.5	10	0.57	14	0.3	0.01287	hypermethylated
chr25	34707342	34707343	+			POR		0.58	12	0.82	11	0.56	18	0.67	15	0.17	6	0.44	16	0.41	27	0.25	8	0.26	19	0.61	18	0.3	0.01318	hypermethylated
chr25	2016751	2016752	-			ATP6V0C		0.67	15	0.83	12	0.73	11	0.56	9	0.4	5	0.64	11	0.53	17	0.3	10	0.2	10	0.33	15	0.3	0.01324	hypermethylated
chr26	47829605	47829606	+			PTPRE	Y	1	25	1	14	1	20	1	8	0.89	18	0.74	23	0.86	14	0.4	10	0.57	21	0.75	16	0.3	0.01324	hypermethylated
chr14	4445144	4445145	+			TRAPPC9	Y	0.69	16	0.62	13	0.57	7	0.56	9	0	10	0.36	11	0.47	15	0.5	12	0.25	24	0.27	11	0.3	0.01407	hypermethylated
chr29	25841222	25841223	-					0.89	9	0.78	9	0.8	5	0.75	8	0.4	10	0.5	12	0.71	7	0.43	7	0.71	14	0.25	8	0.3	0.01408	hypermethylated
chr29	49498601	49498602	+			KCNQ1		0.43	14	0.5	14	0.5	10	0.2	15	0.27	15	0	7	0	13	0	11	0.06	16	0.33	9	0.3	0.01421	hypermethylated
chr19	52249687	52249688	+			BAIAP2		0.5	10	0.25	8	0.67	6	0.25	8	0.18	11	0.25	12	0	10	0.08	13	0.18	11	0	11	0.3	0.01435	hypermethylated
chr1	57443172	57443173	-					0.58	12	0.67	21	0.83	12	0.54	13	0.27	15	0.52	23	0.37	30	0.1	10	0.5	10	0.4	15	0.3	0.01447	hypermethylated
chr3	120908291	120908292	-				Y	0.2	10	0.56	9	0.67	6	0.31	16	0.25	12	0	12	0.07	15	0.21	14	0.14	22	0.12	8	0.3	0.0145	hypermethylated
chr9	53549239	53549240	-					0.67	9	0.39	18	0.57	7	0.62	8	0.36	14	0.4	15	0.4	10	0	8	0.11	9	0.3	10	0.3	0.01528	hypermethylated
chr13	7050544	7050545	+		ISM1		Y	0.56	9	0.55	11	0.2	5	0.67	12	0.3	10	0.11	9	0.1	10	0.3	10	0.27	11	0.07	15	0.3	0.01529	hypermethylated
chr5	104730601	104730602	-					0.86	7	0.86	7	1	8	1	5	0.67	6	0.75	8	0.29	7	0.6	10	0.8	5	0.67	9	0.3	0.01573	hypermethylated
chr19	9483671	9483672	+	MPO	MPO			0.7	10	0.92	12	0.61	18	1	13	0.45	11	0.5	10	0.4	15	0.62	8	0.71	17	0.38	8	0.3	0.01628	hypermethylated
chr23	52034021	52034022	-				Y	0.82	11	0.91	11	1	7	0.75	8	0.73	11	0.3	10	0.4	5	0.71	7	0.64	14	0.62	8	0.3	0.01663	hypermethylated
chr1	124940923	124940924	-					1	10	0.83	6	0.67	9	1	8	0.75	8	0.62	13	0.43	14	0.5	6	0.43	7	0.75	8	0.3	0.01717	hypermethylated
chr18	40462106	40462107	-			C18H19orf12		0.86	14	0.85	13	1	12	1	12	0.88	8	0.81	16	0.57	7	0.5	10	0.38	13	0.6	10	0.3	0.01751	hypermethylated
chr8	71703020	71703021	-				Y	0.28	18	0.36	22	0.67	6	0.71	14	0.27	15	0.33	6	0.2	20	0.07	15	0.12	16	0.26	19	0.3	0.01774	hypermethylated
chr10	103893103	103893104	+					1	17	0.88	8	0.74	19	1	12	0.55	11	0.78	9	0.39	18	0.61	23	0.47	15	0.83	12	0.3	0.01857	hypermethylated
chr18	51353416	51353417	-			ERF		0.5	16	0.8	10	0.57	14	0.88	16	0.33	12	0.57	7	0.44	16	0.47	15	0.14	14	0.36	14	0.3	0.01879	hypermethylated
chr23	9645605	9645606	-					0.52	46	0.43	28	0.08	24	0.62	26	0.22	18	0.12	49	0.2	30	0	8	0.08	26	0.08	26	0.3	0.01919	hypermethylated
chr5	109631481	109631482	-			BCL2L13		0.46	13	0.83	6	0.4	5	0.27	15	0.07	14	0.22	9	0.29	7	0.14	7	0.21	14	0.2	5	0.3	0.01926	hypermethylated
chr21	34215543	34215544	+			SCAMP2		0.57	7	0.75	8	0.67	6	0.78	9	0.2	5	0.6	5	0.62	13	0.27	11	0.44	9	0.22	9	0.3	0.01938	hypermethylated
chr22	59423596	59423597	-					0.33	6	0.44	9	0.4	5	0.86	7	0.27	11	0.1	10	0.14	7	0.2	5	0.2	10	0.33	6	0.3	0.01942	hypermethylated
chr18	56416863	56416864	-			FCGRT	Y	0.33	6	0.6	10	0.78	9	0.75	16	0.3	10	0.38	13	0.12	16	0.25	8	0.5	8	0.33	6	0.3	0.01969	hypermethylated
chr11	101435659	101435660	-			NUP214		0.44	9	0.36	14	0.5	8	0.79	14	0.1	10	0.25	12	0.33	12	0	6	0.22	9	0.4	10	0.3	0.02007	hypermethylated
chr3	113705354	113705355	-		DGKD			0.38	8	0.4	5	0.12	8	0.71	7	0.14	7	0	9	0.18	11	0	7	0.12	8	0.17	6	0.3	0.0203	hypermethylated
chr28	28933117	28933118	+			MCU		0.91	11	0.67	12	0.8	10	0.89	9	0.62	16	0.2	15	0.36	11	0.62	8	0.6	10	0.67	6	0.3	0.0207	hypermethylated
chr13	55166895	55166896	-			SLCO4A1		0.67	9	0.75	12	0.4	10	0.75	8	0.43	14	0.12	8	0.37	19	0.4	5	0.17	18	0.55	11	0.3	0.02077	hypermethylated
chr11	106260955	106260956	-					0.75	8	0.38	13	0.5	10	0.25	12	0.25	8	0.12	8	0.1	10	0.17	12	0	14	0.36	11	0.3	0.02079	hypermethylated
chr7	45729176	45729177	-				Y	0.43	14	0.11	18	0.25	8	0.67	12	0.2	10	0.13	15	0	6	0	10	0.06	17	0	15	0.3	0.0209	hypermethylated
chr22	21733127	21733128	-			ITPR1		0.71	14	0.69	26	0.56	18	0.29	14	0.23	26	0.35	23	0.24	34	0	11	0.4	20	0.33	30	0.3	0.02141	hypermethylated
chr14	4240085	4240086	+			TRAPPC9		0.83	6	0.88	8	0.6	5	0.78	9	0.44	9	0.4	5	0.33	12	0.62	13	0.25	8	0.76	17	0.3	0.02296	hypermethylated
chrX	144652348	144652349	-					0.5	8	0.42	12	0.07	14	0.62	13	0	6	0	14	0.07	28	0.14	14	0.08	13	0.29	17	0.3	0.02323	hypermethylated
chr4	114116020	114116021	-				Y	0.57	28	0.47	19	0.89	9	0.88	17	0.33	9	0.43	21	0.43	14	0.5	10	0.18	11	0.55	31	0.3	0.0234	hypermethylated
chr10	101869568	101869569	+					0.67	9	0.9	10	0.9	10	0.6	15	0.71	7	0.5	6	0.25	8	0.44	9	0.3	10	0.58	12	0.3	0.0237	hypermethylated
chr2	128007776	128007777	-				Y	0.5	8	0.22	18	0.6	10	0.25	8	0	14	0.33	21	0.25	24	0	6	0	6	0	6	0.3	0.02473	hypermethylated
chr16	49385122	49385123	+					0.67	6	0.8	10	0.57	7	0.73	11	0.6	5	0.43	7	0.44	9	0.4	5	0.45	11	0	10	0.3	0.02489	hypermethylated
chr5	104633576	104633577	-			VWF		1	6	0.58	12	0.5	6	0.71	7	0.5	10	0.56	9	0.4	5	0.2	5	0.33	6	0.43	7	0.3	0.02507	hypermethylated
chr9	96602701	96602702	-			EZR		0.62	8	0.8	5	0.77	13	0.88	8	0.75	12	0.54	13	0.56	16	0.25	8	0.23	13	0.47	15	0.3	0.02512	hypermethylated
chr18	46629542	46629543	-					0.67	9	0.6	5	0.25	8	0.67	9	0.38	8	0.25	8	0.2	5	0.43	7	0	7	0.2	5	0.3	0.02514	hypermethylated
chr3	48270706	48270707	+					0.83	6	1	11	0.9	10	0.75	12	0.33	6	0.64	11	0.78	9	0.5	6	0.4	5	0.8	5	0.3	0.02527	hypermethylated
chr27	35844846	35844847	+					0.43	7	0.8	10	0.56	9	0.22	9	0.23	13	0.2	20	0	5	0.17	6	0.25	8	0.33	9	0.3	0.02546	hypermethylated
chr7	54182491	54182492	-			PCDHGA8,PCDHGB4	Y	0.56	9	0.56	18	0.6	5	0.8	5	0.18	11	0.3	10	0.3	10	0.4	5	0.1	10	0.67	9	0.3	0.02562	hypermethylated
chr22	60022564	60022565	-		GATA2		Y	0.64	11	0.75	8	0.33	6	0.71	14	0.2	10	0.29	14	0.5	16	0.12	16	0.5	8	0.25	8	0.3	0.0261	hypermethylated
chr8	70504025	70504026	+		EGR3		Y	0.33	6	0.8	5	0.3	10	0.27	11	0.12	8	0.1	10	0.08	12	0.17	12	0	14	0.29	14	0.3	0.0263	hypermethylated
chr1	1565039	1565040	+			IL10RB		0.67	6	0.71	7	0.75	8	0.44	9	0.57	14	0.25	12	0.38	8	0.14	7	0.14	14	0.56	9	0.3	0.02703	hypermethylated
chr17	60746164	60746165	-					0.56	9	0.67	12	0.42	12	0.8	10	0.33	9	0.17	6	0.14	14	0.39	23	0.21	14	0.62	13	0.3	0.02758	hypermethylated
chr11	103386161	103386162	-					0.8	5	0.57	7	0.44	16	0.73	11	0.5	6	0.12	8	0.38	21	0.25	8	0.2	15	0.57	14	0.3	0.02769	hypermethylated
chr29	50739177	50739178	+					0.5	6	0.67	6	0.5	8	0.5	8	0.4	5	0	10	0.57	7	0.22	9	0.14	7	0.12	8	0.3	0.02774	hypermethylated
chr17	73667966	73667967	+					0.7	10	0.92	13	0.36	11	0.79	19	0.36	11	0.5	8	0.29	17	0.43	14	0.21	14	0.54	13	0.3	0.02788	hypermethylated
chr3	33457398	33457399	+					0.45	11	0.81	21	0.65	17	0.83	23	0.56	16	0.18	17	0.36	22	0.42	19	0.17	23	0.58	19	0.3	0.02797	hypermethylated
chr5	111648617	111648618	-					0.8	10	0.26	19	0.42	12	0.7	10	0.4	15	0.35	17	0.22	18	0.11	19	0.2	15	0.19	16	0.3	0.02912	hypermethylated
chr3	82814709	82814710	+					1	6	0.73	15	0.89	9	0.82	11	0.17	6	0.61	23	0.73	11	0.64	11	0.67	6	0.58	12	0.3	0.0299	hypermethylated
chr19	57353151	57353152	+			RAB37		0.67	6	1	11	1	5	0.67	9	0.3	10	0.67	6	0.6	5	0.56	9	0.38	8	0.71	7	0.3	0.03003	hypermethylated
chr17	71661963	71661964	-			GAL3ST1		0.75	8	0.25	16	0.65	20	0.25	28	0.22	9	0.17	24	0.28	25	0	10	0.18	11	0.2	15	0.3	0.0308	hypermethylated
chr2	128629889	128629890	+	RUNX3		RUNX3		0.57	7	0.5	8	0.71	7	0.64	11	0.25	8	0	6	0.5	6	0.33	6	0.58	12	0.17	6	0.3	0.03187	hypermethylated
chr18	8123539	8123540	+				Y	0.44	9	0.8	5	0.43	7	0.5	8	0.33	6	0.11	9	0.17	6	0.2	10	0.1	10	0.57	7	0.3	0.0324	hypermethylated
chr4	87421380	87421381	-					0.72	18	0.65	17	0.59	17	0.88	17	0.64	11	0.2	10	0.44	16	0.45	11	0.13	23	0.6	15	0.3	0.03289	hypermethylated
chr17	55901015	55901016	-				Y	0.8	10	0.5	8	0.6	10	0.77	26	0.6	20	0.4	10	0.4	20	0	6	0.33	6	0.47	15	0.3	0.03313	hypermethylated
chr3	119495001	119495002	-				Y	0.47	15	0.44	9	1	6	0.54	13	0.43	14	0.33	6	0.43	14	0.15	13	0.21	19	0.31	13	0.3	0.03389	hypermethylated
chr26	49537912	49537913	-					0.82	11	0.44	9	0.57	7	0.55	11	0.3	10	0.4	5	0.5	6	0	6	0.44	9	0.14	7	0.3	0.03432	hypermethylated
chr5	108647085	108647086	-			WNT5B		0.67	12	0.55	11	0.18	11	0.64	11	0.44	9	0.2	10	0.11	9	0.22	9	0	10	0.29	14	0.3	0.03518	hypermethylated
chr18	54329613	54329614	-					0.71	7	0.8	5	0.6	5	0.93	14	0.83	6	0.36	14	0.36	11	0.4	5	0.24	17	0.56	9	0.3	0.03635	hypermethylated
chr7	17737436	17737437	+	RETN				0.53	15	0.4	10	0.44	18	0.82	17	0.42	24	0.17	36	0.32	25	0.11	18	0	18	0.48	27	0.3	0.03834	hypermethylated
chr17	72136511	72136512	-		RNF185			0.77	13	0.46	13	0.4	10	0.8	10	0.22	9	0	9	0.52	23	0.4	20	0.31	16	0.38	8	0.3	0.03885	hypermethylated
chr18	34205794	34205795	+			CDH5		0.88	8	0.83	6	0.8	10	0.55	20	0.75	12	0.67	9	0.44	16	0.2	10	0.29	17	0.43	14	0.3	0.03897	hypermethylated
chr14	208629	208630	+					0.53	47	0.88	16	0.55	20	0.8	15	0.33	42	0.39	49	0.19	64	0.16	37	0.57	7	0.67	9	0.3	0.03992	hypermethylated
chr8	71553507	71553508	-			SLC25A37		0.69	13	0.38	8	0.82	11	0.8	25	0.67	9	0.38	8	0.25	16	0.19	16	0.27	15	0.5	16	0.3	0.04192	hypermethylated
chr22	56261264	56261265	+			VGLL4		1	9	0.88	8	0.5	10	0.5	10	0.5	8	0.57	7	0.3	23	0.33	6	0.25	12	0.56	9	0.3	0.04248	hypermethylated
chr18	8269023	8269024	+					0.58	12	0.43	7	0.46	13	0.75	8	0	12	0.6	5	0.11	18	0.4	5	0.12	16	0.27	11	0.3	0.04256	hypermethylated
chr18	49157939	49157940	-			PAK4		0.44	9	0.75	8	0.12	8	0.5	12	0.25	12	0	6	0.33	12	0.21	14	0.15	13	0	6	0.3	0.04256	hypermethylated
chr3	113506659	113506660	+			INPP5D		0.43	7	0.29	7	0.62	8	0.67	9	0.17	6	0.08	12	0.1	10	0	5	0.56	9	0.31	13	0.3	0.04279	hypermethylated
chr26	135602	135603	-					0.5	10	0.23	13	0.6	10	0.83	6	0.11	19	0.1	10	0.13	15	0.33	9	0.5	6	0.25	12	0.3	0.04429	hypermethylated
chr14	83806743	83806744	-					0.67	6	0.45	11	0.5	14	0.86	7	0.38	21	0.11	9	0.38	16	0.22	9	0.19	21	0.67	6	0.3	0.045	hypermethylated
chr8	110713629	110713630	+					0.82	11	0.83	6	0.89	9	0.82	11	0.58	12	0.5	10	0.56	9	0.59	22	0.47	15	0.58	12	0.29	8.888e-06	hypermethylated
chr13	19654389	19654390	-					0.44	18	0.32	28	0.31	13	0.45	20	0	25	0.2	20	0.04	26	0.11	18	0.09	33	0.08	12	0.29	0.0002201	hypermethylated
chr13	76593927	76593928	-			ZMYND8		0.46	13	0.55	11	0.45	11	0.39	18	0.23	13	0.22	23	0.2	30	0.06	18	0.24	17	0.11	19	0.29	0.0002402	hypermethylated
chr8	77148946	77148947	-					0.38	8	0.38	8	0.5	6	0.25	8	0	7	0.11	9	0.1	10	0.1	10	0.06	16	0.15	13	0.29	0.0003446	hypermethylated
chr11	107206108	107206109	+					0.86	7	1	7	1	7	1	10	0.67	12	0.62	13	0.57	7	0.67	12	0.8	5	0.71	7	0.29	0.0003583	hypermethylated
chr3	120313718	120313719	-					0.4	10	0.38	13	0.5	8	0.29	7	0.08	12	0.11	9	0.12	8	0.22	9	0	5	0.08	13	0.29	0.0004542	hypermethylated
chr8	55886360	55886361	-			TLE4		0.67	6	0.78	9	0.88	8	0.69	13	0.5	12	0.47	19	0.57	7	0.43	14	0.44	9	0.36	11	0.29	0.0005112	hypermethylated
chr11	48701933	48701934	+		POLR1A			0.83	6	1	5	0.86	7	0.83	12	0.55	11	0.64	14	0.7	10	0.6	5	0.45	11	0.62	8	0.29	0.0007146	hypermethylated
chr25	33694221	33694222	+			LAT2		0.85	13	0.78	9	0.72	18	0.88	17	0.38	8	0.47	15	0.53	19	0.65	17	0.57	14	0.53	15	0.29	0.0008036	hypermethylated
chr11	101675636	101675637	-					0.75	8	0.57	14	0.62	16	0.57	14	0.25	12	0.37	19	0.27	15	0.36	11	0.5	8	0.3	10	0.29	0.001033	hypermethylated
chr19	35038556	35038557	+			ALKBH5		0.55	11	0.62	8	0.64	11	0.5	26	0.3	10	0.33	9	0.38	16	0.1	10	0.25	16	0.36	25	0.29	0.00104	hypermethylated
chr20	71109645	71109646	-				Y	0.33	9	0.43	7	0.2	5	0.5	8	0.11	9	0	5	0	5	0.11	9	0.1	10	0.11	9	0.29	0.001062	hypermethylated
chr13	82387403	82387404	+					0.5	12	0.44	16	0.56	9	0.25	8	0.25	12	0.11	9	0.12	17	0.13	15	0.1	20	0.14	14	0.29	0.001154	hypermethylated
chr2	73050468	73050469	+			GLI2		0.36	11	0.67	9	0.57	7	0.67	9	0.33	6	0.36	14	0.22	18	0.25	8	0.25	8	0.25	8	0.29	0.001737	hypermethylated
chr5	111136804	111136805	+					0.46	13	0.58	12	0.42	12	0.5	6	0.11	9	0.38	8	0.3	10	0.12	8	0.12	17	0.17	6	0.29	0.001764	hypermethylated
chr25	36216369	36216370	+					0.8	10	0.86	7	0.71	14	0.78	9	0.44	9	0.7	10	0.45	11	0.38	8	0.56	16	0.45	11	0.29	0.001863	hypermethylated
chr11	10819060	10819061	+					1	7	0.91	11	1	5	1	8	0.78	9	0.73	11	0.67	9	0.6	5	0.83	6	0.5	6	0.29	0.001924	hypermethylated
chr11	9121088	9121089	+	MRPS9				0.6	5	0.82	11	0.75	8	0.62	16	0.45	11	0.5	6	0.4	10	0.45	11	0.22	9	0.43	7	0.29	0.002082	hypermethylated
chr25	12884015	12884016	+					0.75	8	0.6	5	0.71	14	0.74	19	0.29	14	0.6	5	0.33	6	0.44	9	0.46	26	0.33	12	0.29	0.00209	hypermethylated
chr13	65607925	65607926	+					0.8	10	0.47	15	0.62	8	0.69	16	0.29	7	0.3	10	0.31	13	0.33	12	0.43	7	0.45	11	0.29	0.002177	hypermethylated
chr23	10936009	10936010	-					0.78	9	0.74	19	0.5	6	0.8	5	0.56	9	0.36	11	0.36	11	0.4	5	0.38	8	0.44	9	0.29	0.002594	hypermethylated
chr3	121272129	121272130	+				Y	0.22	18	0.4	20	0.53	17	0.42	24	0.19	21	0	12	0.1	20	0	14	0.2	10	0.12	16	0.29	0.002627	hypermethylated
chr2	100637066	100637067	-					1	8	1	9	0.88	8	0.75	8	0.55	11	0.78	9	0.5	10	0.67	12	0.58	12	0.6	10	0.29	0.002753	hypermethylated
chr14	3530571	3530572	-					0.38	16	0.2	20	0.5	12	0.33	12	0	12	0	16	0.17	12	0	11	0.2	10	0	12	0.29	0.002914	hypermethylated
chr2	43977985	43977986	-			FMNL2		0.78	9	0.75	8	0.88	8	0.72	25	0.43	7	0.5	6	0.64	11	0.29	7	0.6	5	0.5	16	0.29	0.003177	hypermethylated
chr9	100135747	100135748	-					0.56	9	0.77	13	0.59	17	0.8	10	0.57	14	0.33	9	0.41	17	0.29	7	0.38	8	0.36	14	0.29	0.003388	hypermethylated
chr29	50860807	50860808	-			TALDO1		0.71	7	0.67	6	0.54	13	0.71	7	0.56	9	0.17	6	0.33	6	0.36	14	0.38	8	0.43	7	0.29	0.004081	hypermethylated
chr8	90153434	90153435	+			SEMA4D		0.67	15	0.71	14	0.62	16	0.79	24	0.58	12	0.44	18	0.3	20	0.29	17	0.31	16	0.55	11	0.29	0.004139	hypermethylated
chr8	98959386	98959387	+					0.5	6	0.71	7	0.75	8	0.67	6	0.57	7	0.25	8	0.44	9	0.33	6	0.29	7	0.33	9	0.29	0.004818	hypermethylated
chr19	22395621	22395622	+			ABR		0.29	7	0.58	12	0.33	6	0.25	12	0	10	0.1	10	0	12	0.25	8	0.07	14	0	13	0.29	0.005505	hypermethylated
chr7	21141575	21141576	+			MAP2K2		0.57	7	0.5	18	0.45	11	0.71	14	0.31	16	0.14	14	0.33	33	0.44	16	0.12	25	0.29	17	0.29	0.005557	hypermethylated
chr19	19767225	19767226	-			NOS2		0.67	9	0.57	14	0.69	16	0.67	9	0.5	6	0.33	6	0.48	21	0.47	17	0.17	6	0.2	10	0.29	0.0059	hypermethylated
chr12	79940099	79940100	-					0.46	13	0.69	16	0.57	7	0.43	7	0.2	20	0.43	14	0.23	13	0.11	9	0.12	8	0.36	11	0.29	0.006352	hypermethylated
chr17	53657744	53657745	+					0.8	5	0.8	10	0.8	5	0.79	14	0.5	8	0.75	16	0.53	15	0.29	7	0.57	14	0.4	5	0.29	0.00701	hypermethylated
chr18	52608752	52608753	-				Y	0.43	14	0.57	7	0.25	8	0.43	7	0	12	0.13	23	0.12	8	0.17	6	0.33	6	0	6	0.29	0.007063	hypermethylated
chr2	107014417	107014418	-		GPBAR1			1	8	1	8	1	12	1	11	1	16	0.6	10	0.75	8	0.71	7	0.56	9	0.67	6	0.29	0.007382	hypermethylated
chr5	25808224	25808225	-			ZNF385A		0.78	9	0.6	15	0.56	9	0.5	12	0.4	15	0.11	9	0.44	9	0.43	14	0.3	10	0.22	9	0.29	0.007795	hypermethylated
chr6	118222370	118222371	+			TBC1D14		0.6	5	0.55	11	0.71	7	0.55	11	0.27	11	0.27	11	0.57	14	0.17	6	0.2	5	0.4	5	0.29	0.008295	hypermethylated
chr4	77370105	77370106	+	MIR4657				0.77	13	0.79	14	0.73	11	0.73	11	0.67	18	0.33	15	0.4	10	0.25	8	0.53	17	0.6	10	0.29	0.008469	hypermethylated
chr5	69833922	69833923	-			NUAK1		0.75	12	0.87	15	1	8	0.93	15	0.5	10	0.56	9	0.8	10	0.67	9	0.67	9	0.4	5	0.29	0.008676	hypermethylated
chr19	44566305	44566306	+			HDAC5		0.67	9	0.88	8	0.88	8	0.83	6	0.67	12	0.5	10	0.67	9	0.43	7	0.29	7	0.57	7	0.29	0.008802	hypermethylated
chr14	2832664	2832665	+					0.75	8	0.94	17	0.77	13	0.85	13	0.6	15	0.67	12	0.57	14	0.29	7	0.4	15	0.67	12	0.29	0.00916	hypermethylated
chr29	50860845	50860846	-			TALDO1		0.71	7	0.67	6	0.46	13	0.71	7	0.56	9	0.17	6	0.33	6	0.36	14	0.44	9	0.25	8	0.29	0.00952	hypermethylated
chr26	44010366	44010367	+					0.85	13	0.71	7	0.77	13	0.78	18	0.62	8	0.27	11	0.38	13	0.64	11	0.38	16	0.63	19	0.29	0.009522	hypermethylated
chr13	75998992	75998993	-			SLC13A3		0.69	13	0.85	13	0.53	17	0.69	13	0.6	15	0.32	19	0.52	25	0.29	14	0.25	16	0.4	10	0.29	0.009816	hypermethylated
chr10	81724392	81724393	-					0.8	15	0.79	14	0.62	13	0.7	10	0.67	6	0.27	11	0.52	21	0.39	18	0.29	14	0.5	14	0.29	0.009859	hypermethylated
chrX	144477480	144477481	+			TBL1X		0.79	14	0.48	23	0.85	13	0.7	23	0.28	25	0.35	17	0.48	23	0.47	17	0.58	26	0.29	24	0.29	0.0103	hypermethylated
chr9	96491575	96491576	+			DYNLT1		1	5	1	7	0.91	11	1	24	0.57	7	0.8	10	0.78	18	0.88	8	0.69	16	0.43	7	0.29	0.01035	hypermethylated
chr10	29096	29097	+					1	9	0.89	9	0.93	15	0.92	12	0.71	7	0.33	6	0.77	13	0.8	5	0.6	5	0.62	8	0.29	0.01044	hypermethylated
chr22	21733118	21733119	+			ITPR1		0.45	11	0.75	8	0.33	12	0.6	5	0.17	24	0.33	18	0.18	11	0.11	18	0.33	9	0.33	12	0.29	0.01077	hypermethylated
chr11	104680073	104680074	-				Y	0.17	6	0.4	5	0.4	5	0.5	14	0	8	0	10	0.11	9	0	8	0	14	0.33	9	0.29	0.01079	hypermethylated
chr29	51158206	51158207	-					0.8	5	1	8	1	6	0.92	12	0.56	9	0.55	11	0.92	12	0.71	14	0.62	8	0.5	6	0.29	0.0109	hypermethylated
chr3	21069249	21069250	-					0.6	5	0.83	6	0.57	7	0.55	11	0.38	8	0.18	11	0.5	12	0.33	9	0.5	8	0.2	5	0.29	0.01119	hypermethylated
chr18	1745286	1745287	+					0.78	9	0.5	10	0.75	12	0.9	10	0.33	9	0.43	14	0.59	17	0.42	12	0.57	14	0.33	6	0.29	0.01124	hypermethylated
chr29	41455684	41455685	+	ASRGL1	ASRGL1		Y	0.62	8	0.6	10	0.48	21	0.64	25	0.5	16	0.25	20	0.37	35	0.12	16	0.08	12	0.42	24	0.29	0.01128	hypermethylated
chr26	31684592	31684593	-					0.86	7	0.75	8	0.73	15	0.38	13	0.5	14	0.33	12	0.44	18	0.29	7	0.36	14	0.4	10	0.29	0.01152	hypermethylated
chr19	54412331	54412332	-			PGS1		0.7	10	0.67	15	0.56	9	0.85	13	0.62	13	0.42	12	0.47	15	0.29	7	0.2	5	0.44	9	0.29	0.01153	hypermethylated
chr11	64867451	64867452	-			MEIS1		0.8	10	0.89	9	0.8	10	0.9	10	0.71	7	0.55	11	0.78	9	0.33	6	0.57	7	0.43	7	0.29	0.01192	hypermethylated
chr18	23685885	23685886	-		IRX6		Y	0.62	8	0.45	11	0.29	7	0.17	6	0.22	9	0.11	9	0.1	10	0	11	0	13	0.12	16	0.29	0.01218	hypermethylated
chr4	115113218	115113219	-					0.6	5	0.33	9	0.62	8	0.57	14	0.14	7	0.5	8	0.1	10	0.3	10	0.2	5	0.2	15	0.29	0.01222	hypermethylated
chr2	77893575	77893576	+					1	7	1	9	0.93	15	1	11	0.92	12	0.7	10	0.77	13	0.38	13	0.61	18	0.75	8	0.29	0.01285	hypermethylated
chr18	48334197	48334198	-					0.67	9	0.78	9	0.86	7	0.91	11	0.57	7	0.67	9	0.36	11	0.27	11	0.58	12	0.62	8	0.29	0.0129	hypermethylated
chr27	37761567	37761568	+					0.7	10	0.67	12	0.5	14	0.71	17	0.25	8	0.33	12	0.21	14	0.33	15	0.33	15	0.67	12	0.29	0.01302	hypermethylated
chr23	7825207	7825208	-					0.7	10	0.47	17	0.43	7	0.6	10	0.43	7	0.17	6	0.44	18	0.14	7	0.08	12	0.29	7	0.29	0.01334	hypermethylated
chr21	68771968	68771969	+					0.45	11	0.33	12	0.33	9	0.56	9	0.19	16	0.25	8	0	6	0	6	0.36	11	0	8	0.29	0.01352	hypermethylated
chr10	90078875	90078876	+			ADCK1		0.84	19	0.5	10	0.7	10	0.69	13	0.55	11	0.4	10	0.2	15	0.43	14	0.23	22	0.53	15	0.29	0.01364	hypermethylated
chr2	126927992	126927993	+					1	5	0.68	19	1	6	1	12	0.73	11	0.45	22	0.79	19	0.58	19	0.71	14	0.5	28	0.29	0.01364	hypermethylated
chr3	101140829	101140830	-					0.75	20	0.62	13	0.8	10	0.74	19	0.25	20	0.67	12	0.27	11	0.5	18	0.33	18	0.58	19	0.29	0.01419	hypermethylated
chr23	46059371	46059372	-					1	14	1	6	1	8	1	7	1	12	0.5	8	0.67	9	0.6	5	0.62	8	0.86	7	0.29	0.01484	hypermethylated
chr3	8348679	8348680	-	PPOX		PPOX		0.62	8	0.67	9	0.33	9	0.86	7	0.43	7	0.33	12	0.23	13	0.22	9	0.36	11	0.38	8	0.29	0.01487	hypermethylated
chr9	53547487	53547488	-					1	5	0.79	19	0.8	10	0.92	12	0.5	6	0.8	10	0.75	8	0.62	13	0.36	11	0.5	6	0.29	0.01507	hypermethylated
chr15	30277682	30277683	+	NLRX1				0.5	10	0.8	5	0.5	10	0.44	16	0.17	6	0.44	18	0.2	10	0.25	8	0.15	13	0.43	7	0.29	0.01508	hypermethylated
chr1	2347261	2347262	-			EVA1C		1	5	0.91	11	1	10	0.75	8	0.9	10	0.56	9	0.62	16	0.67	6	0.41	17	0.6	10	0.29	0.01549	hypermethylated
chr9	53547222	53547223	+					1	5	0.62	13	0.67	6	0.56	16	0.4	10	0.33	18	0.46	13	0.33	9	0.62	13	0.38	13	0.29	0.01581	hypermethylated
chr23	50759651	50759652	+					0.67	6	0.7	10	0.88	8	1	5	0.62	8	0.57	7	0.4	5	0.33	9	0.47	15	0.71	7	0.29	0.01593	hypermethylated
chr13	58037238	58037239	-			GNAS	Y	0.43	7	0.67	9	0.43	7	0.44	9	0	5	0.5	6	0.17	6	0.14	7	0.2	5	0.2	10	0.29	0.01604	hypermethylated
chr13	75999012	75999013	-			SLC13A3		0.69	13	0.77	13	0.59	17	0.77	13	0.6	15	0.37	19	0.64	25	0.29	14	0.19	16	0.4	10	0.29	0.01641	hypermethylated
chr7	19406506	19406507	+			RFX2		1	8	1	7	0.89	9	1	10	0.57	7	0.6	5	0.88	8	0.71	14	0.43	7	0.9	10	0.29	0.01664	hypermethylated
chr6	109500885	109500886	+					0.5	8	0.56	9	0.29	7	0.4	10	0	9	0	8	0.42	12	0.14	7	0.25	8	0.09	11	0.29	0.0167	hypermethylated
chr9	100135584	100135585	+					0.73	11	0.62	13	0.5	12	0.8	15	0.36	11	0.15	13	0.44	27	0.36	14	0.27	33	0.63	19	0.29	0.01762	hypermethylated
chr9	89562960	89562961	+					0.45	20	0.71	21	0.5	8	0.74	19	0.44	16	0.18	11	0.29	17	0.19	16	0.18	17	0.56	18	0.29	0.0181	hypermethylated
chr23	10033889	10033890	-					0.89	9	0.3	10	0.58	12	0.57	7	0.33	12	0.36	14	0.33	12	0.21	14	0.27	15	0.25	12	0.29	0.0184	hypermethylated
chr28	28117967	28117968	-		CDH23			0.38	16	0.4	10	0.5	8	0.5	16	0	10	0.24	17	0.43	21	0	6	0.29	14	0	10	0.29	0.01925	hypermethylated
chr5	25808285	25808286	-			ZNF385A		0.33	9	0.47	15	0.67	9	0.25	12	0.13	15	0	9	0.11	9	0.36	14	0	10	0.22	9	0.29	0.01957	hypermethylated
chr13	43455811	43455812	+					0.91	11	0.59	17	0.53	15	0.73	22	0.64	14	0.28	18	0.46	26	0.25	8	0.33	21	0.44	18	0.29	0.02031	hypermethylated
chr16	49491789	49491790	+					0.75	8	0.92	12	0.79	14	0.67	15	0.25	8	0.5	10	0.75	16	0.33	12	0.55	11	0.57	7	0.29	0.02049	hypermethylated
chr5	114135959	114135960	-					0.8	5	0.83	6	0.85	13	0.95	19	0.84	19	0.56	9	0.62	13	0.25	8	0.5	10	0.62	16	0.29	0.02077	hypermethylated
chr27	12814571	12814572	-					0.75	16	0.71	7	0.46	13	0.5	6	0.23	13	0.43	14	0.21	14	0.1	10	0.5	14	0.44	9	0.29	0.02085	hypermethylated
chr8	70440699	70440700	+			BIN3		0.55	11	0.43	14	0.31	13	0.7	10	0.15	13	0.18	11	0.31	13	0.45	11	0.06	17	0.09	11	0.29	0.02124	hypermethylated
chr14	2897387	2897388	-				Y	1	8	0.67	9	0.56	9	0.8	10	0.44	9	0.67	9	0.5	10	0.42	12	0.25	8	0.5	8	0.29	0.02133	hypermethylated
chr8	64462978	64462979	-			COL15A1		0.83	12	0.6	10	0.83	12	1	6	0.67	12	0.57	14	0.71	7	0.33	6	0.36	22	0.5	20	0.29	0.02179	hypermethylated
chr16	81463212	81463213	-					0.62	8	0.45	11	0.22	9	0.56	16	0.25	16	0.21	14	0.33	9	0	5	0.27	11	0	7	0.29	0.02184	hypermethylated
chr29	34395993	34395994	-					1	11	0.92	12	1	6	1	8	0.4	5	0.89	9	0.83	6	0.8	5	0.5	6	0.73	15	0.29	0.02278	hypermethylated
chr1	121885870	121885871	+				Y	0.22	9	0.57	7	0.3	10	0.62	8	0.12	8	0	9	0	9	0.29	7	0.18	11	0.27	11	0.29	0.02281	hypermethylated
chr13	76594340	76594341	+			ZMYND8		0.78	9	0.87	15	0.75	16	0.7	10	0.12	8	0.56	9	0.65	17	0.5	14	0.46	13	0.64	22	0.29	0.0229	hypermethylated
chr14	11463315	11463316	+			ASAP1		0.33	9	0.53	17	0.42	12	0.82	11	0.21	19	0.2	5	0.25	12	0.31	13	0.06	17	0.4	15	0.29	0.02292	hypermethylated
chr16	76111150	76111151	-					0.5	6	0.89	9	0.62	8	0.71	14	0.25	8	0.3	10	0.44	9	0.67	6	0.29	14	0.43	7	0.29	0.02296	hypermethylated
chr9	100135754	100135755	+					0.73	11	0.85	13	0.5	12	0.87	15	0.4	10	0.15	13	0.48	27	0.57	14	0.44	32	0.6	20	0.29	0.02342	hypermethylated
chr16	81085518	81085519	-					0.53	17	0.7	20	0.57	7	0.61	18	0.67	9	0.14	7	0.25	8	0.25	12	0.15	20	0.4	15	0.29	0.02358	hypermethylated
chr4	114115860	114115861	-				Y	0.46	28	0.26	19	0.78	9	0.76	17	0.3	10	0.38	21	0.29	14	0.3	10	0.18	11	0.19	31	0.29	0.02388	hypermethylated
chr7	21213386	21213387	+			PIAS4		0.88	8	0.67	9	0.67	6	0.86	7	0.55	11	0.43	7	0.62	8	0.43	7	0.15	13	0.67	6	0.29	0.02397	hypermethylated
chr3	110839358	110839359	+					1	5	0.8	10	0.71	7	0.69	13	0.64	11	0.4	5	0.75	12	0.43	7	0.29	7	0.58	12	0.29	0.02424	hypermethylated
chr11	2178872	2178873	+					0.8	10	1	8	0.8	5	1	16	0.71	7	0.57	7	0.5	8	0.33	6	0.86	7	0.69	13	0.29	0.02441	hypermethylated
chr17	73213534	73213535	+					0.67	12	0.78	18	0.75	8	1	10	0.44	18	0.6	10	0.27	22	0.75	8	0.6	10	0.4	15	0.29	0.02443	hypermethylated
chr4	40757449	40757450	-					0.67	9	0.94	16	0.9	10	0.93	14	0.67	6	0.78	9	0.67	27	0.3	23	0.38	26	0.59	17	0.29	0.02457	hypermethylated
chr8	9402242	9402243	-					0.75	8	0.43	7	0.31	16	0.71	14	0.2	10	0.18	11	0.4	20	0.22	9	0.14	14	0.43	14	0.29	0.02488	hypermethylated
chr3	20656113	20656114	+	OTUD7B				1	5	0.88	8	0.56	9	0.69	16	0.29	7	0.5	8	0.57	21	0.6	10	0.62	8	0.36	11	0.29	0.02499	hypermethylated
chr29	49080495	49080496	-					0.2	5	0.45	11	0.71	7	0.4	5	0.29	7	0.21	14	0.25	12	0	7	0	7	0.17	6	0.29	0.02499	hypermethylated
chr17	69480869	69480870	-				Y	0.62	26	0.36	11	0.57	14	0.17	12	0.2	20	0.18	22	0.35	23	0	13	0	8	0.08	24	0.29	0.02502	hypermethylated
chr19	22395613	22395614	+			ABR		0.14	7	0.58	12	0.5	6	0.42	12	0	10	0.2	10	0	12	0.38	8	0.07	14	0.08	13	0.29	0.02512	hypermethylated
chr8	103802895	103802896	-			SNX30		0.67	12	0.85	13	0.91	11	0.69	13	0.64	11	0.67	15	0.38	16	0.27	11	0.33	27	0.67	18	0.29	0.02547	hypermethylated
chr26	41298332	41298333	-					0.5	8	0.67	6	0.67	6	0.5	6	0	9	0.2	10	0.57	14	0.43	7	0.31	16	0.22	9	0.29	0.02596	hypermethylated
chr19	5700748	5700749	+			HLF		0.75	8	0.83	6	0.67	12	0.45	11	0.4	10	0.29	7	0.11	9	0.5	12	0.6	10	0.4	5	0.29	0.02645	hypermethylated
chr1	44759921	44759922	+					0.89	18	0.89	18	0.57	14	0.93	29	0.78	9	0.67	9	0.4	30	0.43	23	0.37	19	0.55	11	0.29	0.02648	hypermethylated
chr19	27656601	27656602	-	GPS2	NEURL4		Y	0.57	14	0.29	7	0.67	12	0.4	10	0.33	6	0	15	0	10	0.2	10	0.4	10	0.2	10	0.29	0.027	hypermethylated
chr9	19645866	19645867	-					0.71	7	0.88	8	0.75	8	0.67	12	0.85	13	0.44	9	0.4	10	0.29	7	0.44	9	0.38	8	0.29	0.027	hypermethylated
chr25	41948361	41948362	+			TMEM184A		0.5	6	0.44	9	0.71	7	0.43	7	0.2	5	0.14	7	0	6	0.5	6	0.14	7	0.4	5	0.29	0.02711	hypermethylated
chr18	34931374	34931375	+			NOL3		0.14	7	0.43	7	0.62	8	0.47	19	0.05	19	0	12	0.1	10	0	8	0.33	6	0.27	11	0.29	0.02731	hypermethylated
chr11	97756264	97756265	+			RALGPS1		0.64	11	0.83	48	0.78	9	0.84	19	0.67	6	0.5	8	0.62	16	0.62	13	0.18	11	0.29	7	0.29	0.02752	hypermethylated
chr24	74883	74884	-					1	8	1	14	1	8	0.64	11	0.54	13	0.75	8	0.75	8	0.67	6	0.67	12	0.33	6	0.29	0.02764	hypermethylated
chr19	57253132	57253133	-			TMEM104		0.89	9	0.73	15	1	5	0.7	10	0.56	9	0.4	5	0.57	7	0.69	13	0.25	12	0.75	8	0.29	0.02785	hypermethylated
chr23	17512902	17512903	-				Y	1	5	0.75	8	1	7	0.83	6	0.71	7	0.43	7	0.71	7	0.6	5	0.83	6	0.33	6	0.29	0.02796	hypermethylated
chr17	73667956	73667957	+					0.6	10	0.92	13	0.45	11	0.68	19	0.36	11	0.5	8	0.29	17	0.43	14	0.14	14	0.54	13	0.29	0.02799	hypermethylated
chr2	136608164	136608165	+					0.8	5	0.91	11	0.8	5	0.83	6	0.38	8	0.75	8	0.86	7	0.33	6	0.43	7	0.5	8	0.29	0.02894	hypermethylated
chr22	56188717	56188718	+			ATG7	Y	1	8	0.73	11	0.5	10	0.67	15	0.67	6	0.55	20	0.39	18	0.3	10	0.33	9	0.33	9	0.29	0.02919	hypermethylated
chr11	70177633	70177634	+					1	5	0.91	11	0.89	9	1	5	0.86	28	0.83	48	0.78	9	0.4	5	0.69	13	0.4	5	0.29	0.02937	hypermethylated
chr24	42294223	42294224	-			RAB31		0.75	8	0.5	10	0.25	8	0.6	10	0.17	12	0.2	5	0.27	11	0.5	10	0.17	6	0.08	12	0.29	0.02983	hypermethylated
chr8	56734857	56734858	-					0.91	11	0.81	16	0.79	14	1	6	0.82	11	0.25	8	0.69	16	0.47	15	0.71	7	0.57	14	0.29	0.03011	hypermethylated
chr4	26222110	26222111	+					0.75	8	0.8	10	0.5	10	0.86	14	0.67	9	0.33	9	0.29	17	0.33	12	0.31	16	0.67	9	0.29	0.03016	hypermethylated
chr2	111222498	111222499	-			PAX3		0.5	12	0.55	11	0.44	9	0.8	10	0.35	17	0.21	14	0.5	18	0.42	12	0	6	0.22	9	0.29	0.03073	hypermethylated
chr16	65378904	65378905	-	DHX9				0.9	10	0.57	14	0.43	7	0.5	10	0.14	7	0.43	7	0.12	8	0.3	10	0.38	13	0.47	17	0.29	0.03075	hypermethylated
chr23	45348087	45348088	-					1	5	0.73	11	0.62	8	0.75	8	0.67	12	0.71	7	0.3	10	0.3	10	0.45	11	0.5	10	0.29	0.03114	hypermethylated
chr13	80035657	80035658	+					1	11	0.86	14	1	7	1	7	0.67	6	0.6	5	1	5	0.5	6	0.43	7	0.83	6	0.29	0.03145	hypermethylated
chr17	73834843	73834844	+			RSPH14		0.78	9	0.5	8	0.58	12	0.62	13	0.5	10	0.14	14	0.62	13	0.2	10	0.38	8	0.17	6	0.29	0.0315	hypermethylated
chr18	34394504	34394505	+				Y	0	13	0.5	20	0.46	13	0.44	18	0	17	0	23	0.06	18	0	14	0.31	26	0	20	0.29	0.03207	hypermethylated
chr3	1260575	1260576	-			CD247		0.73	11	0.77	13	0.38	16	0.62	16	0.53	17	0.17	12	0.39	18	0.18	11	0.23	13	0.53	17	0.29	0.03219	hypermethylated
chr7	54181345	54181346	+			PCDHGA8,PCDHGB4	Y	0.4	10	0.71	7	0.17	12	0.2	10	0.17	6	0	5	0	8	0.12	8	0	9	0.21	14	0.29	0.03277	hypermethylated
chr26	49815497	49815498	+					0.89	9	0.71	7	1	5	0.62	8	0.43	7	0.4	5	0.38	8	0.43	7	0.62	8	0.83	6	0.29	0.03288	hypermethylated
chr2	73391827	73391828	+			TFCP2L1		1	6	0.71	7	0.78	9	0.75	8	0.56	9	0.38	16	0.71	7	0.67	6	0.6	5	0.18	11	0.29	0.03291	hypermethylated
chr8	74319418	74319419	+			EBF2		0.75	8	0.55	22	0.69	32	0.29	14	0.38	16	0.33	12	0	6	0.25	8	0.33	18	0.4	10	0.29	0.03299	hypermethylated
chr4	114116015	114116016	-				Y	0.43	28	0.42	19	0.78	9	0.88	17	0.4	10	0.38	21	0.36	14	0.5	10	0.18	11	0.2	30	0.29	0.03303	hypermethylated
chr23	17577493	17577494	+					0.57	7	0.67	9	0.4	5	0.67	9	0.45	11	0.2	10	0.2	10	0.18	11	0.06	16	0.6	5	0.29	0.03322	hypermethylated
chr19	31754238	31754239	-					0.88	16	1	12	1	9	1	10	0.5	6	0.87	15	0.64	14	0.44	9	0.64	11	1	6	0.29	0.0333	hypermethylated
chr25	30348262	30348263	+					0.8	10	0.62	13	0.71	7	0.92	12	0.44	9	0.65	17	0.5	8	0.17	6	0.33	6	0.71	7	0.29	0.03344	hypermethylated
chr3	117652027	117652028	+					0.78	9	0.89	18	0.83	23	0.64	11	0.53	17	0.2	5	0.76	17	0.67	9	0.38	13	0.42	12	0.29	0.03346	hypermethylated
chr11	27306246	27306247	+					0.26	43	0.42	26	0.7	20	0.67	12	0.21	42	0.16	38	0.36	39	0.2	10	0	8	0.42	24	0.29	0.03433	hypermethylated
chr2	126949723	126949724	+					0.82	11	0.78	9	0.57	7	0.78	9	0.45	11	0.2	5	0.55	11	0.5	10	0.22	9	0.75	8	0.29	0.03508	hypermethylated
chr9	96579531	96579532	-					0.43	7	0.83	6	0.5	14	0.86	14	0.4	10	0.53	15	0.36	14	0.25	16	0.14	14	0.5	10	0.29	0.03652	hypermethylated
chr17	71385045	71385046	+					0.5	6	0.89	9	0.73	11	0.56	16	0.56	9	0.12	8	0.41	22	0.43	7	0.2	25	0.57	14	0.29	0.03831	hypermethylated
chr9	104083720	104083721	-					0.86	7	0.53	17	0.58	12	0.53	15	0.2	15	0.5	12	0.36	11	0.12	8	0.62	8	0.2	15	0.29	0.03894	hypermethylated
chr2	6793258	6793259	-					0.92	13	1	18	1	9	1	14	0.5	14	0.5	6	1	27	0.71	21	0.5	18	0.93	14	0.29	0.03903	hypermethylated
chr16	42438693	42438694	+					0.75	8	0.89	9	0.64	11	0.57	14	0.6	5	0.11	9	0.46	13	0.25	8	0.42	12	0.67	12	0.29	0.04021	hypermethylated
chr14	12877447	12877448	+					0.71	7	0.73	11	0.33	12	0.56	9	0.31	13	0.27	11	0.57	7	0	6	0.38	8	0.2	5	0.29	0.04058	hypermethylated
chr2	88976034	88976035	+					0.5	6	0.73	11	0.29	21	0.46	24	0	14	0.08	13	0.21	28	0.22	18	0.19	26	0.53	15	0.29	0.041	hypermethylated
chr17	53658951	53658952	-					0.47	19	0.68	19	0.67	12	0.65	31	0.57	23	0.44	18	0.57	21	0.12	16	0.18	22	0.11	19	0.29	0.04267	hypermethylated
chr21	67610784	67610785	-				Y	0.79	19	0.43	14	0.18	22	0.31	26	0.3	20	0	14	0.2	20	0.12	16	0	14	0.2	10	0.29	0.04282	hypermethylated
chr3	119495143	119495144	-				Y	0.21	14	0.62	8	0.83	6	0.31	13	0.14	14	0.33	6	0.29	14	0.15	13	0.17	18	0.15	13	0.29	0.04327	hypermethylated
chr10	80999555	80999556	-					0.6	10	0.78	9	0.6	5	0.77	13	0.29	7	0.36	11	0.36	11	0.43	7	0.11	9	0.8	10	0.29	0.04328	hypermethylated
chr22	45758706	45758707	+					0.77	13	0.92	13	1	9	0.75	12	0.91	11	0.44	9	0.36	11	0.5	6	0.45	11	0.77	13	0.29	0.04329	hypermethylated
chr17	5011215	5011216	-					0.75	8	0.33	6	0.6	5	0.75	12	0.4	10	0.4	5	0.21	14	0.4	5	0	5	0.5	6	0.29	0.04377	hypermethylated
chr21	68474315	68474316	+					0.82	11	0.92	12	0.5	10	0.83	6	0.67	15	0.55	11	0.3	10	0.17	6	0.53	17	0.62	8	0.29	0.04422	hypermethylated
chr2	135524962	135524963	-					0	5	0.5	8	0.4	5	0.67	6	0.14	7	0	5	0.18	11	0.11	9	0	8	0.2	10	0.29	0.04532	hypermethylated
chr24	60668570	60668571	+					1	31	0.97	32	1	22	1	20	1	16	0.68	25	0.69	26	0.43	7	0.48	31	0.96	24	0.29	0.04535	hypermethylated
chr18	46629563	46629564	-					0.44	9	0.4	5	0	8	0.67	9	0.25	8	0	8	0	5	0.14	7	0.14	7	0	5	0.29	0.04587	hypermethylated
chr1	144626113	144626114	+					0.8	5	0.9	10	0.55	11	0.67	6	0.5	6	0.44	9	0.11	9	0.47	15	0.38	8	0.75	12	0.29	0.04628	hypermethylated
chr22	60117814	60117815	+			EEFSEC		0.92	12	0.9	21	0.92	13	1	11	0.25	8	0.5	10	0.71	7	0.86	14	0.89	9	0.67	12	0.29	0.04671	hypermethylated
chr9	102475762	102475763	+					0.4	5	0.78	9	0.7	10	0.92	12	0.57	14	0.22	9	0.38	13	0.33	12	0.29	7	0.67	9	0.29	0.04784	hypermethylated
chr3	8108154	8108155	+				Y	0.73	49	1	18	0.79	58	0.33	18	0.52	66	0.39	69	0.59	68	0.29	28	0.44	18	0.33	12	0.29	0.04883	hypermethylated
chr7	2313870	2313871	+					0.5	16	0.5	16	0.67	18	0.86	14	0.35	17	0	12	0.5	12	0.2	10	0.5	8	0.5	16	0.29	0.04932	hypermethylated
chr16	42595358	42595359	+		PLOD1			0.44	9	0.73	11	0.38	8	0.5	6	0.29	14	0.36	14	0	7	0.14	7	0	6	0.55	11	0.29	0.0495	hypermethylated
chr5	111619378	111619379	-					1	6	1	5	1	6	1	7	0.8	5	0.67	6	0.71	7	0.83	6	0.67	6	0.67	6	0.28	8.782e-05	hypermethylated
chr1	144097817	144097818	-					0.9	10	0.8	10	0.94	17	0.86	14	0.5	18	0.58	19	0.6	15	0.69	13	0.57	14	0.6	5	0.28	9.553e-05	hypermethylated
chr20	12334528	12334529	-					0.62	8	0.7	10	0.5	8	0.56	16	0.36	14	0.25	20	0.36	25	0.27	11	0.35	20	0.32	19	0.28	0.000147	hypermethylated
chr18	23138196	23138197	+					1	15	0.9	10	1	19	0.82	11	0.64	11	0.58	12	0.67	18	0.69	16	0.62	16	0.73	11	0.28	0.0002194	hypermethylated
chr18	55600536	55600537	-		CYTH2			0.87	15	1	20	0.88	16	0.83	12	0.65	23	0.67	6	0.5	8	0.6	10	0.67	6	0.62	8	0.28	0.0002233	hypermethylated
chr29	33163026	33163027	-	BARX2			Y	0.33	6	0.33	6	0.33	6	0.1	20	0	18	0	8	0	16	0	18	0	6	0	12	0.28	0.000337	hypermethylated
chr20	23177531	23177532	-					1	9	1	9	0.83	6	0.9	10	0.56	9	0.71	7	0.71	17	0.57	14	0.73	11	0.62	8	0.28	0.0005022	hypermethylated
chr4	5417026	5417027	-					0.6	10	0.62	8	0.5	8	0.5	16	0.29	14	0.17	12	0.27	15	0.23	13	0.44	16	0.25	8	0.28	0.0006854	hypermethylated
chr8	112871617	112871618	+			COLEC11	Y	0.29	14	0.4	10	0.38	8	0.11	19	0	19	0.06	18	0	17	0	15	0	16	0	18	0.28	0.0007983	hypermethylated
chr23	51050929	51050930	+				Y	0.33	9	0.5	8	0.31	13	0.4	10	0.1	10	0.17	6	0.14	7	0.2	10	0	5	0	8	0.28	0.0008795	hypermethylated
chr13	75998966	75998967	-			SLC13A3		0.69	13	0.85	13	0.65	17	0.69	13	0.5	14	0.53	19	0.52	25	0.36	14	0.33	15	0.4	10	0.28	0.001045	hypermethylated
chr28	34647152	34647153	+					0.58	12	0.36	14	0.5	12	0.42	19	0.12	8	0.22	9	0.07	14	0.31	13	0.15	13	0.22	18	0.28	0.001232	hypermethylated
chr3	8100983	8100984	-					0.53	32	0.41	27	0.66	73	0.47	15	0.31	29	0.26	72	0.11	36	0.3	10	0.18	11	0.27	15	0.28	0.001388	hypermethylated
chr25	35776757	35776758	+		COL26A1			1	9	1	8	0.8	5	0.88	8	0.67	6	0.71	7	0.67	9	0.57	7	0.5	10	0.71	7	0.28	0.001401	hypermethylated
chr3	8105745	8105746	-					0.72	47	0.77	66	0.84	68	0.6	105	0.38	88	0.57	101	0.39	80	0.53	81	0.4	113	0.48	90	0.28	0.001452	hypermethylated
chr15	7903566	7903567	+					0.8	5	0.92	13	0.89	9	1	5	0.8	10	0.5	6	0.62	13	0.62	8	0.57	7	0.6	10	0.28	0.001537	hypermethylated
chr1	73132129	73132130	-					1	6	0.88	8	0.7	10	0.78	9	0.64	11	0.57	7	0.62	21	0.54	13	0.55	11	0.45	11	0.28	0.00189	hypermethylated
chr8	7551741	7551742	+					0.5	6	0.18	11	0.2	10	0.33	9	0.08	13	0	12	0	10	0	5	0.08	13	0	7	0.28	0.001966	hypermethylated
chr20	58855325	58855326	-				Y	1	13	0.82	11	1	8	1	14	0.67	9	0.79	14	0.67	15	0.75	12	0.7	10	0.5	8	0.28	0.002135	hypermethylated
chr22	6118340	6118341	-			STT3B		1	7	1	5	0.88	8	0.83	6	0.5	8	0.65	17	0.8	5	0.71	14	0.57	7	0.64	11	0.28	0.00216	hypermethylated
chr3	8108195	8108196	+				Y	0.74	53	0.79	28	0.85	40	0.55	47	0.4	55	0.39	23	0.46	69	0.53	32	0.36	42	0.55	38	0.28	0.002453	hypermethylated
chr11	105539365	105539366	-					0.6	5	0.89	9	0.75	12	0.75	12	0.5	10	0.4	10	0.46	13	0.62	8	0.36	11	0.43	7	0.28	0.00267	hypermethylated
chr10	76200943	76200944	+					0.4	10	0.2	10	0.31	13	0.43	7	0	8	0	10	0.09	11	0.25	8	0	14	0	8	0.28	0.002964	hypermethylated
chr17	71385046	71385047	-					0.71	14	0.6	10	0.57	7	0.71	17	0.33	12	0.5	8	0.28	18	0.31	16	0.25	12	0.53	17	0.28	0.002992	hypermethylated
chr27	37607740	37607741	-					1	13	0.88	17	0.87	15	0.8	20	0.68	22	0.38	13	0.69	16	0.63	19	0.62	21	0.65	23	0.28	0.003106	hypermethylated
chr8	110754687	110754688	+					0.44	9	0.62	8	0.75	8	0.67	9	0.46	13	0.35	17	0.2	5	0.38	13	0.33	12	0.33	9	0.28	0.003288	hypermethylated
chr13	70501771	70501772	+					0.89	9	1	9	1	5	0.9	10	0.58	12	0.5	6	0.62	13	0.67	6	0.85	13	0.78	9	0.28	0.003661	hypermethylated
chr7	72420321	72420322	+			EBF1		0.8	15	0.89	18	0.82	11	0.9	20	0.53	17	0.55	11	0.59	29	0.44	18	0.48	23	0.82	17	0.28	0.004152	hypermethylated
chr27	23711882	23711883	-				Y	0.56	16	0.28	18	0.5	10	0.58	19	0.35	20	0.2	15	0.19	16	0.09	11	0.22	9	0.16	19	0.28	0.004155	hypermethylated
chr19	5715266	5715267	-			HLF		0.45	11	0.67	12	0.62	8	0.67	12	0.3	10	0.38	16	0.32	19	0.47	15	0.12	24	0.37	19	0.28	0.004315	hypermethylated
chr19	53952498	53952499	+		RBFOX3			0.4	10	0.38	8	0.33	6	0.56	9	0	8	0.2	5	0	10	0.25	8	0.13	15	0.25	8	0.28	0.004337	hypermethylated
chr5	77891605	77891606	-					0.5	14	0.71	7	0.58	12	0.73	11	0.5	14	0.25	8	0.48	25	0.29	7	0.33	9	0.25	8	0.28	0.004483	hypermethylated
chr4	4365973	4365974	-					0.86	7	0.75	12	0.8	5	1	6	0.67	18	0.67	9	0.5	6	0.4	5	0.56	9	0.67	6	0.28	0.00465	hypermethylated
chr7	110024204	110024205	+					0.77	13	0.52	23	0.85	13	0.67	15	0.41	17	0.58	12	0.32	22	0.35	17	0.41	22	0.44	18	0.28	0.00476	hypermethylated
chr16	77411007	77411008	+				Y	0.36	11	0.45	11	0.33	6	0.58	12	0	13	0.21	14	0.11	9	0.33	6	0.16	19	0.08	13	0.28	0.004865	hypermethylated
chr20	22924405	22924406	+					0.5	12	0.73	11	0.36	11	0.53	15	0.11	9	0.25	12	0.28	18	0.2	10	0.29	21	0.36	11	0.28	0.004938	hypermethylated
chr25	30338963	30338964	-					0.73	26	0.67	12	0.8	10	1	5	0.38	21	0.65	17	0.46	26	0.58	19	0.48	25	0.54	24	0.28	0.005154	hypermethylated
chr21	70296766	70296767	-				Y	0.41	17	0.25	8	0.6	15	0.33	15	0.14	14	0.27	15	0.09	11	0	8	0.12	17	0.08	13	0.28	0.005193	hypermethylated
chr17	60559167	60559168	+					0.83	12	1	7	1	5	1	12	0.57	7	0.7	10	0.6	5	0.57	7	0.91	11	0.71	7	0.28	0.005253	hypermethylated
chr7	52565581	52565582	-					0.47	17	0.36	14	0.36	11	0.4	10	0.4	10	0.09	11	0.08	13	0.07	15	0.08	13	0	5	0.28	0.005886	hypermethylated
chr19	8443510	8443511	+			MSI2		0.58	12	0.71	7	0.42	12	0.67	9	0.43	7	0.36	11	0.29	7	0.11	9	0.27	11	0.4	10	0.28	0.006621	hypermethylated
chr2	82536146	82536147	-					1	15	1	17	0.8	10	1	14	0.75	8	0.76	17	0.83	24	0.6	10	0.6	10	0.5	10	0.28	0.006711	hypermethylated
chr16	52805202	52805203	-					0.7	10	1	5	1	6	0.88	8	0.57	7	0.6	10	0.65	17	0.58	12	0.5	12	0.8	10	0.28	0.006752	hypermethylated
chr1	73071362	73071363	-			XXYLT1		0.71	14	0.73	15	0.73	11	0.71	7	0.71	7	0.5	6	0.33	6	0.36	14	0.3	10	0.44	16	0.28	0.006861	hypermethylated
chr13	47837816	47837817	+			CDS2		1	9	0.88	16	0.8	15	0.9	29	0.64	11	0.38	8	0.78	18	0.58	12	0.71	14	0.62	13	0.28	0.00749	hypermethylated
chr7	20704968	20704969	+			TNFAIP8L1		0.43	7	0.8	10	0.5	8	0.75	12	0.38	8	0.33	9	0.4	10	0.29	7	0.27	11	0.4	5	0.28	0.007645	hypermethylated
chr25	40950492	40950493	+					0.65	20	0.76	21	0.67	12	0.76	17	0.41	17	0.21	14	0.67	21	0.5	22	0.38	21	0.4	15	0.28	0.007702	hypermethylated
chr12	11365716	11365717	-	KBTBD6	KBTBD6		Y	0.44	9	0.4	15	0.67	6	0.3	10	0.17	12	0.25	8	0.25	8	0	8	0.25	12	0.11	9	0.28	0.007968	hypermethylated
chr12	11365714	11365715	-	KBTBD6	KBTBD6		Y	0.44	9	0.4	15	0.67	6	0.3	10	0.17	12	0.25	8	0.25	8	0	8	0.25	12	0.11	9	0.28	0.007968	hypermethylated
chr12	11365734	11365735	-	KBTBD6	KBTBD6		Y	0.44	9	0.4	15	0.67	6	0.3	10	0.17	12	0.25	8	0.25	8	0	8	0.25	12	0.11	9	0.28	0.007968	hypermethylated
chr12	11365726	11365727	-	KBTBD6	KBTBD6		Y	0.44	9	0.4	15	0.67	6	0.3	10	0.17	12	0.25	8	0.25	8	0	8	0.25	12	0.11	9	0.28	0.007968	hypermethylated
chr22	53664085	53664086	-					1	5	0.86	14	0.83	23	0.71	17	0.56	36	0.57	14	0.65	26	0.47	15	0.75	12	0.39	18	0.28	0.008308	hypermethylated
chr3	82729656	82729657	-					1	10	0.94	17	1	10	1	9	0.62	8	0.56	9	0.67	9	0.73	15	0.67	12	1	7	0.28	0.008324	hypermethylated
chr13	54783974	54783975	-					0.56	9	0.88	8	0.42	12	0.57	7	0.36	14	0.4	5	0.33	15	0.33	15	0.25	12	0.29	14	0.28	0.008901	hypermethylated
chr25	39338650	39338651	-					0.83	12	1	6	0.81	21	0.83	12	0.8	10	0.7	20	0.59	29	0.4	10	0.47	15	0.57	14	0.28	0.009237	hypermethylated
chr19	56937869	56937870	-	HN1				0.67	18	0.56	16	0.73	11	0.43	14	0.3	10	0.5	6	0.33	9	0.15	13	0.22	18	0.4	20	0.28	0.009274	hypermethylated
chr23	32601198	32601199	-					0.56	16	0.71	14	0.9	10	0.58	12	0.55	20	0.31	13	0.5	14	0.29	7	0.36	14	0.45	11	0.28	0.009308	hypermethylated
chr4	114115864	114115865	-				Y	0.54	28	0.58	19	0.78	9	0.76	17	0.2	10	0.52	21	0.29	14	0.5	10	0.45	11	0.34	29	0.28	0.009375	hypermethylated
chr24	42397364	42397365	+					0.64	11	0.62	13	0.36	11	0.5	8	0.33	6	0	8	0.36	11	0.27	11	0.28	18	0.25	12	0.28	0.009595	hypermethylated
chr7	4522978	4522979	+					0.83	6	0.45	11	0.5	6	0.56	9	0.21	14	0.25	8	0.4	10	0.43	7	0.33	18	0.2	5	0.28	0.00982	hypermethylated
chr3	99009029	99009030	-					0.67	12	0.5	6	0.38	8	0.73	11	0.4	10	0.14	7	0.25	12	0.29	14	0.25	12	0.42	12	0.28	0.009949	hypermethylated
chr28	41885817	41885818	+					0.71	7	0.58	12	0.69	13	0.7	10	0.67	12	0.25	8	0.46	13	0.27	11	0.4	10	0.33	15	0.28	0.009958	hypermethylated
chr28	8350138	8350139	-			GNG4	Y	0.8	5	0.75	8	1	7	1	10	0.8	10	0.67	12	0.44	9	0.5	8	0.62	8	0.62	8	0.28	0.009999	hypermethylated
chr25	35459667	35459668	+					1	7	0.92	12	0.8	15	0.88	16	0.73	15	0.55	11	0.86	14	0.44	9	0.53	15	0.59	17	0.28	0.01004	hypermethylated
chr22	48971736	48971737	+					0.77	13	0.6	15	0.56	16	0.63	19	0.38	8	0.5	8	0.45	22	0.29	7	0.08	12	0.44	16	0.28	0.01051	hypermethylated
chr13	40250531	40250532	+					0.75	12	0.82	11	0.5	14	0.59	17	0.45	11	0.31	13	0.29	28	0.33	18	0.29	17	0.6	15	0.28	0.01055	hypermethylated
chr18	34669233	34669234	+	CA7		CA7	Y	0.31	13	0.5	8	0.8	5	0.54	13	0.2	10	0.29	14	0.19	16	0.29	7	0.23	13	0.33	6	0.28	0.01056	hypermethylated
chr26	44318418	44318419	-					0.45	11	0.57	7	0.67	9	0.67	18	0.45	11	0.27	11	0.21	14	0.11	9	0.31	13	0.5	6	0.28	0.01077	hypermethylated
chr7	18205930	18205931	-		KANK3		Y	0.6	5	0.44	9	0.83	6	0.8	5	0.38	8	0.33	9	0.5	8	0.33	6	0.5	6	0.29	7	0.28	0.01111	hypermethylated
chr9	100135752	100135753	-					0.56	9	0.69	13	0.65	17	0.8	10	0.57	14	0.22	9	0.35	17	0.29	7	0.38	8	0.57	14	0.28	0.01118	hypermethylated
chr10	38414448	38414449	-			UBR1		0.92	13	0.8	15	1	11	0.92	13	0.62	13	0.4	15	0.81	16	0.5	16	0.67	12	0.77	13	0.28	0.01125	hypermethylated
chr10	37323963	37323964	+					0.55	11	0.15	13	0.17	6	0.4	10	0	11	0	12	0.06	17	0	7	0.19	16	0	13	0.28	0.01147	hypermethylated
chr19	54390876	54390877	-					0.55	11	0.3	10	0.19	16	0.67	6	0.12	8	0.12	8	0.14	7	0.12	8	0.14	14	0.18	11	0.28	0.01175	hypermethylated
chr16	29982253	29982254	+					0.84	25	0.74	19	0.6	30	0.59	27	0.58	19	0.19	21	0.36	39	0.4	20	0.37	19	0.56	25	0.28	0.01179	hypermethylated
chr3	100068491	100068492	-					0.71	7	0.64	14	0.42	12	0.78	9	0.5	10	0.47	17	0.24	21	0.33	12	0.24	17	0.4	10	0.28	0.01199	hypermethylated
chr18	58040197	58040198	-				Y	0.29	14	0.62	8	0.5	6	0.5	6	0.2	15	0.14	14	0.25	8	0.43	7	0.09	11	0.08	12	0.28	0.01215	hypermethylated
chr19	33374361	33374362	-			PMP22		0.78	9	0.8	15	0.83	12	0.83	23	0.67	21	0.58	12	0.21	24	0.6	10	0.64	11	0.5	14	0.28	0.01268	hypermethylated
chr29	42978303	42978304	+			MACROD1		0.78	9	0.73	11	0.7	10	1	6	0.61	18	0.69	13	0.5	14	0.35	17	0.4	15	0.6	10	0.28	0.01275	hypermethylated
chr3	120680418	120680419	-				Y	0.78	9	0.78	9	0.42	12	0.67	6	0.42	12	0.38	8	0.29	14	0.4	10	0.23	13	0.56	9	0.28	0.01284	hypermethylated
chr22	60401799	60401800	+					0.6	10	0.29	7	0.45	11	0.1	10	0.07	15	0.14	14	0.12	8	0	9	0.05	19	0.08	13	0.28	0.01324	hypermethylated
chr25	16231689	16231690	-					0.85	13	0.58	12	0.43	7	0.73	11	0.33	6	0.2	5	0.38	16	0.36	11	0.5	12	0.44	9	0.28	0.01409	hypermethylated
chr7	71967441	71967442	-					0.7	20	0.43	14	0.81	21	0.74	23	0.43	21	0.45	20	0.31	13	0.57	21	0.33	30	0.23	13	0.28	0.01412	hypermethylated
chr27	22390064	22390065	-					0.62	8	0.89	9	1	6	1	5	0.71	7	0.67	6	0.67	6	0.57	7	0.56	9	0.4	10	0.28	0.01442	hypermethylated
chr1	73871443	73871444	-					0.42	12	0.71	7	0.62	8	0.29	7	0.25	8	0.2	10	0.27	11	0.36	11	0.08	13	0.2	5	0.28	0.01445	hypermethylated
chr11	99791424	99791425	+					0.55	22	0.22	18	0.2	20	0.54	13	0.17	12	0	14	0	14	0.22	18	0	6	0.17	12	0.28	0.01513	hypermethylated
chr13	41906915	41906916	-				Y	0.53	15	0.67	9	0.25	12	0.43	7	0.06	16	0.38	13	0.11	9	0.12	8	0.25	16	0.2	5	0.28	0.01546	hypermethylated
chr22	54716985	54716986	+					0.67	6	0.62	8	0.5	12	0.71	14	0.5	10	0.36	14	0.38	16	0.06	18	0.29	14	0.5	10	0.28	0.01556	hypermethylated
chr5	117850256	117850257	+					0.8	15	0.7	10	0.75	8	0.67	6	0.71	14	0.4	5	0.62	8	0.27	11	0.38	16	0.33	9	0.28	0.01744	hypermethylated
chr25	41742608	41742609	-			MAD1L1		1	11	0.92	13	0.75	8	0.79	14	0.67	9	0.82	11	0.67	9	0.43	7	0.4	5	0.5	8	0.28	0.01746	hypermethylated
chr16	44557866	44557867	-			CTNNBIP1		1	22	0.91	11	0.87	15	0.92	13	1	14	0.6	10	0.58	12	0.6	10	0.6	15	0.5	8	0.28	0.01753	hypermethylated
chr3	117835727	117835728	-			LRRFIP1		0.83	6	0.69	13	0.71	14	0.88	8	0.53	17	0.55	11	0.38	21	0.29	7	0.5	14	0.78	9	0.28	0.01757	hypermethylated
chr10	26735057	26735058	+		KLHL33			0.8	10	0.83	12	0.93	15	0.86	14	0.71	14	0.82	17	0.5	10	0.38	16	0.4	10	0.64	11	0.28	0.0176	hypermethylated
chr9	100135731	100135732	+					0.55	11	0.77	13	0.5	12	0.6	15	0.36	11	0.08	13	0.44	27	0.43	14	0.15	33	0.45	20	0.28	0.01763	hypermethylated
chr6	109336281	109336282	+			MAEA		1	9	0.71	14	0.71	14	0.57	14	0.38	16	0.45	11	0.44	16	0.5	14	0.39	18	0.69	13	0.28	0.01764	hypermethylated
chr7	19683325	19683326	+			RANBP3		0.8	5	0.5	18	0.64	11	0.69	13	0.67	12	0.39	18	0.38	13	0.2	5	0.33	9	0.3	10	0.28	0.01823	hypermethylated
chr18	57867484	57867485	-					0.67	12	0.75	12	0.71	7	0.46	13	0.57	7	0.3	10	0.25	20	0.55	11	0.36	11	0.2	5	0.28	0.01867	hypermethylated
chr22	54796232	54796233	+			CLEC3B		0.89	9	0.85	13	1	10	0.8	10	0.83	6	0.5	6	0.8	10	0.4	10	0.55	11	0.57	7	0.28	0.01904	hypermethylated
chr17	73667941	73667942	+					0.6	10	0.77	13	0.45	11	0.58	19	0.27	11	0.25	8	0.35	17	0.43	14	0.07	14	0.54	13	0.28	0.01956	hypermethylated
chr29	43652148	43652149	-			MAP4K2		0.53	15	0.65	17	0.58	12	0.92	13	0.6	15	0.28	18	0.29	24	0.5	12	0.31	26	0.38	21	0.28	0.01957	hypermethylated
chr2	135894761	135894762	+					0.58	12	0.62	8	0.43	14	0.75	8	0.4	10	0.27	11	0.33	9	0.57	7	0.13	15	0.17	6	0.28	0.01964	hypermethylated
chr10	90079248	90079249	-			ADCK1		0.57	7	0.7	10	0.7	10	0.67	6	0.2	5	0.2	5	0.43	14	0.42	12	0.31	16	0.7	10	0.28	0.0207	hypermethylated
chr7	3976790	3976791	-			NCAN		0.44	9	0.5	6	0.17	6	0.62	8	0.07	14	0.33	6	0	7	0.14	7	0.22	9	0.17	6	0.28	0.02082	hypermethylated
chr23	16985445	16985446	-	DLK2		DLK2		0.71	7	0.5	8	0.4	5	0.71	7	0.39	18	0.4	5	0	8	0.29	7	0.38	8	0.33	12	0.28	0.02091	hypermethylated
chr29	47261844	47261845	+					0.7	20	0.57	14	0.67	6	0.43	14	0	7	0.38	16	0.27	11	0.5	10	0.38	16	0.33	15	0.28	0.02112	hypermethylated
chr26	38033578	38033579	+					0.62	8	0.56	9	0.33	6	0.57	7	0.27	11	0.18	11	0.25	8	0.14	7	0.06	16	0.54	13	0.28	0.02125	hypermethylated
chr18	65909207	65909208	+					0.83	6	1	9	1	5	0.86	7	0.5	10	0.8	10	0.58	12	0.57	14	0.47	15	0.92	13	0.28	0.02141	hypermethylated
chr5	116085031	116085032	-					0.85	13	0.45	22	0.71	28	0.68	22	0.57	21	0.3	23	0.4	25	0.27	15	0.25	24	0.57	28	0.28	0.02195	hypermethylated
chr18	12284453	12284454	+					0.2	10	0.38	13	0.57	7	0.67	9	0.38	8	0.12	8	0.23	13	0.11	9	0.07	15	0.12	8	0.28	0.02206	hypermethylated
chr18	46433434	46433435	-			ATP4A		0.55	11	0.6	5	0.56	9	0.5	8	0.15	13	0.2	10	0.33	9	0.57	7	0.33	6	0	5	0.28	0.02227	hypermethylated
chr23	18258254	18258255	-			SUPT3H		1	6	1	6	0.9	10	0.75	8	0.67	9	0.8	10	0.38	13	0.83	6	0.6	5	0.5	6	0.28	0.02245	hypermethylated
chr13	78772902	78772903	-					0	16	0.6	10	0.25	8	0.33	18	0.09	22	0	14	0	28	0	16	0	8	0	16	0.28	0.02255	hypermethylated
chr13	78932504	78932505	-					0.67	9	0.64	11	0.5	6	0.67	9	0.6	15	0.42	12	0.21	14	0.2	10	0.12	8	0.47	15	0.28	0.02259	hypermethylated
chr20	66337258	66337259	-					0.62	8	0.96	95	0.6	10	0.56	9	0.57	7	0.38	13	0.31	13	0.2	15	0.45	11	0.5	18	0.28	0.02293	hypermethylated
chr11	25567343	25567344	+					0.73	11	0.56	16	0.4	10	0.73	15	0.2	5	0.25	8	0.25	16	0.62	13	0.31	13	0.35	17	0.28	0.02327	hypermethylated
chr12	89222188	89222189	-					0.71	17	0.81	21	0.56	16	0.78	18	0.67	12	0.42	12	0.26	19	0.4	10	0.23	30	0.62	21	0.28	0.02383	hypermethylated
chr18	55725806	55725807	-			DBP		0.85	13	0.73	11	0.62	13	0.55	11	0.71	7	0.33	6	0.29	14	0.46	13	0.25	8	0.38	8	0.28	0.02394	hypermethylated
chr2	27297376	27297377	+	SPC25		SPC25		0.4	20	0.5	10	0.67	9	0.4	10	0	13	0.36	11	0.29	14	0	7	0.25	12	0.38	8	0.28	0.02394	hypermethylated
chr21	67371838	67371839	-					0.33	9	0.4	5	0.57	7	0.6	10	0	8	0.27	11	0.31	13	0	6	0.18	11	0.42	12	0.28	0.02401	hypermethylated
chr21	71268443	71268444	+				Y	0.58	12	0.57	7	0.67	6	0.6	5	0.55	11	0.25	8	0.43	7	0	5	0.27	11	0.45	11	0.28	0.02407	hypermethylated
chr5	49680975	49680976	-					0.85	13	0.94	18	0.67	21	0.96	23	0.75	12	0.56	18	0.76	25	0.31	16	0.47	17	0.58	19	0.28	0.02418	hypermethylated
chr17	70719634	70719635	+	GAS2L1		GAS2L1		0.4	5	0.67	6	0.8	5	0.55	11	0.25	8	0.6	5	0.29	7	0.22	9	0.2	15	0.38	8	0.28	0.02467	hypermethylated
chr11	68916258	68916259	+			GALNT14		0.75	8	0.64	11	0.83	6	0.81	16	0.58	12	0.29	7	0.8	10	0.4	5	0.36	14	0.44	9	0.28	0.02468	hypermethylated
chr18	18322368	18322369	-			ZNF423		0.78	9	1	8	0.9	10	0.83	6	0.83	6	0.5	10	0.43	7	0.43	7	0.8	10	0.62	8	0.28	0.02476	hypermethylated
chr5	12815451	12815452	+					1	12	1	17	1	14	1	10	0.33	6	0.75	16	0.8	10	0.82	11	0.88	16	0.77	13	0.28	0.025	hypermethylated
chr25	41563755	41563756	+			MAD1L1		0.62	13	0.62	16	0.61	18	0.59	17	0.37	19	0.64	14	0.08	12	0.33	15	0.16	19	0.41	17	0.28	0.02572	hypermethylated
chr18	58040066	58040067	-					0.22	18	0.62	8	0.67	6	0.43	7	0.07	15	0.21	14	0.12	8	0.38	8	0.09	11	0.33	12	0.28	0.02581	hypermethylated
chr14	2531358	2531359	+					0.67	6	0.33	9	0.6	5	0.6	5	0.38	8	0.17	6	0	5	0.38	8	0.43	7	0.3	10	0.28	0.02617	hypermethylated
chr21	61606603	61606604	+			KRTCAP2		0.6	15	0.82	17	0.86	14	1	18	0.44	9	0.29	14	0.67	18	0.57	14	0.72	18	0.55	11	0.28	0.02667	hypermethylated
chr22	58651816	58651817	-					0.43	14	0.71	17	0.55	11	0.71	17	0.38	8	0.33	6	0.45	20	0.47	17	0	9	0.29	17	0.28	0.02709	hypermethylated
chr3	105277447	105277448	+					0.7	10	0.75	12	0.6	5	1	8	0.67	6	0.29	7	0.36	11	0.6	5	0.42	12	0.58	12	0.28	0.02722	hypermethylated
chr19	21511064	21511065	+					1	18	0.91	22	0.56	18	1	18	0.52	25	0.75	16	0.58	24	0.6	20	0.4	10	0.67	18	0.28	0.02734	hypermethylated
chr9	53567025	53567026	+					0.79	19	0.64	14	0.93	14	0.71	7	0.8	10	0.55	22	0.4	5	0.36	11	0.53	40	0.29	7	0.28	0.02741	hypermethylated
chr26	51264577	51264578	-					0.83	6	1	6	0.57	14	0.58	12	0.5	8	0.27	11	0.44	18	0.64	11	0.55	20	0.41	17	0.28	0.02812	hypermethylated
chr8	36129715	36129716	-					1	12	0.93	14	0.75	12	1	14	0.73	26	0.76	45	0.78	27	0.62	24	0.27	11	0.65	20	0.28	0.02828	hypermethylated
chr27	28841856	28841857	-			RNF122		1	11	0.69	13	1	11	1	7	0.77	22	0.59	17	0.85	13	0.38	8	0.67	12	0.64	11	0.28	0.02834	hypermethylated
chr4	9830016	9830017	-			CDK6		0.89	9	1	8	0.67	12	0.81	31	0.77	13	0.58	12	0.67	24	0.27	11	0.45	11	0.62	13	0.28	0.0284	hypermethylated
chr13	35813770	35813771	-					0.8	5	0.78	9	0.3	10	0.67	6	0.33	6	0.56	9	0.29	7	0.33	6	0.3	10	0.33	6	0.28	0.02844	hypermethylated
chr18	12470145	12470146	+					0.78	9	1	6	0.75	12	0.91	11	0.83	12	0.33	6	0.67	15	0.67	12	0.42	12	0.59	17	0.28	0.02946	hypermethylated
chr29	41455719	41455720	+	ASRGL1	ASRGL1		Y	0.62	8	0.6	10	0.48	21	0.76	25	0.56	16	0.35	20	0.34	35	0.06	16	0.17	12	0.5	24	0.28	0.02953	hypermethylated
chr19	52168618	52168619	-					0.5	6	0.56	9	0.33	6	0.71	7	0.3	10	0.5	8	0	8	0.21	14	0.31	13	0.17	12	0.28	0.02992	hypermethylated
chr26	23272652	23272653	+			SUFU		1	10	0.92	12	0.82	11	0.8	5	0.57	7	0.4	5	0.38	21	0.62	8	0.74	19	0.9	10	0.28	0.03139	hypermethylated
chr24	28474703	28474704	+					0.78	9	0.4	5	0.33	6	0.38	8	0.29	7	0.4	5	0	5	0.15	13	0.14	7	0.18	11	0.28	0.03205	hypermethylated
chr19	21389106	21389107	-		TP53I13		Y	0.8	5	0.43	14	0.27	11	0.36	11	0.3	10	0.14	14	0.12	8	0	5	0.31	13	0.23	13	0.28	0.03308	hypermethylated
chr13	80106497	80106498	-					0.4	5	0.75	8	0.43	7	0.71	7	0.33	6	0.5	6	0.29	7	0.29	7	0	5	0.33	9	0.28	0.03324	hypermethylated
chr22	59847584	59847585	-					0.83	6	0.36	11	0.6	5	0.8	5	0.33	9	0.17	6	0.27	11	0.38	8	0.5	10	0.54	13	0.28	0.03368	hypermethylated
chr9	79747637	79747638	+					0.6	5	0.5	12	0.75	8	0.38	13	0.33	12	0.36	11	0.14	7	0	5	0.4	10	0.45	11	0.28	0.03375	hypermethylated
chr18	51436715	51436716	-					1	6	1	7	0.82	11	0.6	10	0.62	8	0.8	5	0.33	6	0.62	8	0.57	7	0.5	8	0.28	0.03378	hypermethylated
chr16	72766561	72766562	+					0.33	9	0.56	9	0.67	6	0.56	9	0.43	7	0	6	0.17	6	0.4	15	0.08	13	0.4	5	0.28	0.03397	hypermethylated
chr22	17570011	17570012	-		SRGAP3			0.9	10	0.8	5	1	6	0.78	9	0.5	10	0.82	11	0.78	9	0.5	6	0.3	10	0.67	6	0.28	0.03424	hypermethylated
chr12	23471374	23471375	+					1	20	0.89	9	1	6	0.79	14	0.57	7	0.75	8	0.29	7	0.88	17	0.67	12	0.67	6	0.28	0.03424	hypermethylated
chr17	55774238	55774239	-		TMEM120B			0.53	19	0.38	13	0.6	10	0.67	9	0.17	6	0	6	0.4	25	0.25	12	0.56	16	0.2	5	0.28	0.0346	hypermethylated
chr18	24936122	24936123	+			NUP93		0.75	16	0.79	14	0.47	17	0.75	12	0.67	9	0.5	6	0.38	21	0.25	8	0.18	17	0.5	16	0.28	0.0346	hypermethylated
chr21	67371809	67371810	-					0.33	9	0.4	5	0.57	7	0.64	11	0	8	0.27	11	0.38	13	0	6	0.18	11	0.42	12	0.28	0.03473	hypermethylated
chr10	36472836	36472837	-			PPP1R14D		0.94	16	1	10	0.82	11	0.75	16	0.79	14	0.83	12	0.31	16	0.45	11	0.57	14	0.62	8	0.28	0.0348	hypermethylated
chr18	34394650	34394651	+					0.08	13	0.6	20	0.38	13	0.39	18	0	17	0	23	0.11	18	0	14	0.35	26	0.05	20	0.28	0.03496	hypermethylated
chr26	40000025	40000026	-			RGS10		0.8	5	0.6	5	0.33	6	0.45	11	0.5	10	0.17	12	0.27	11	0.2	15	0.08	13	0.38	8	0.28	0.03513	hypermethylated
chr19	24286	24287	-					1	9	0.78	9	0.56	9	1	10	0.39	18	0.6	10	0.71	35	0.57	63	0.38	8	0.67	24	0.28	0.03516	hypermethylated
chr11	97939792	97939793	-			RALGPS1		1	5	1	8	1	8	1	8	0.78	9	0.73	11	0.89	9	0.29	7	0.83	6	0.8	5	0.28	0.03602	hypermethylated
chr19	62782683	62782684	-					0.2	10	0.57	14	0	10	0.5	8	0	6	0	22	0.2	10	0	8	0	8	0	12	0.28	0.03609	hypermethylated
chr9	53585975	53585976	-					0.8	30	0.84	25	1	14	0.9	40	0.53	19	0.67	6	0.53	19	0.46	24	1	20	0.48	21	0.28	0.03659	hypermethylated
chr28	46101597	46101598	-					0.33	9	0	11	0.55	11	0.56	9	0.2	15	0	12	0	14	0.09	11	0.07	14	0.13	15	0.28	0.03669	hypermethylated
chr27	28714532	28714533	+			RNF122		0.73	11	0.67	9	1	5	0.7	10	0.17	6	0.71	7	0.5	10	0.56	9	0.4	5	0.6	10	0.28	0.03747	hypermethylated
chr10	15432637	15432638	-					0.79	28	0.57	21	0.41	17	0.78	23	0.48	23	0.27	11	0.14	37	0.52	21	0.22	18	0.52	21	0.28	0.0384	hypermethylated
chr25	41948183	41948184	+			TMEM184A		0.33	6	0.44	9	0.71	7	0.57	7	0.2	5	0.14	7	0.17	6	0.5	6	0	7	0.4	5	0.28	0.03857	hypermethylated
chr29	45915720	45915721	-					0.33	6	0.33	6	0.57	7	0.55	11	0.22	9	0.25	12	0	5	0.5	6	0	5	0	8	0.28	0.03924	hypermethylated
chr4	80766508	80766509	-					0.75	8	0.77	13	0.67	9	0.82	11	0.77	13	0.43	7	0.64	11	0.43	7	0.12	8	0.43	7	0.28	0.03983	hypermethylated
chrX	144829403	144829404	-					0.5	12	0.67	6	0.38	13	0.82	17	0.5	10	0.1	10	0.36	14	0.5	20	0.15	20	0.25	12	0.28	0.03995	hypermethylated
chr17	75119543	75119544	+					0.71	7	0.43	7	0.67	6	0.83	6	0.11	9	0.43	7	0.25	8	0.5	8	0.62	8	0.36	11	0.28	0.04002	hypermethylated
chr17	73419079	73419080	+					0.67	15	0.8	10	0.56	9	0.81	16	0.82	11	0.4	15	0.33	21	0.36	11	0.21	28	0.43	14	0.28	0.04027	hypermethylated
chr1	146963376	146963377	-					0.78	9	0.3	10	0.55	11	0.36	22	0.09	23	0.14	7	0.29	24	0.22	18	0.07	15	0.48	23	0.28	0.04064	hypermethylated
chr21	67371790	67371791	-					0.25	8	0.6	5	0.57	7	0.5	10	0	8	0.38	8	0.31	13	0	6	0.1	10	0.42	12	0.28	0.04104	hypermethylated
chr21	70147161	70147162	+				Y	0.57	7	0.77	13	0.42	12	0.75	8	0.6	5	0.3	10	0.19	21	0.5	8	0.11	9	0.38	13	0.28	0.04137	hypermethylated
chr5	107389249	107389250	+					0.67	9	0.67	12	0.57	7	1	8	0.6	10	0.33	9	0.73	11	0.3	10	0.33	9	0.38	8	0.28	0.04216	hypermethylated
chr17	74695044	74695045	-				Y	0.83	6	0.71	7	0.38	8	0.82	11	0.6	5	0.57	7	0.29	7	0.4	5	0.38	8	0.2	5	0.28	0.04273	hypermethylated
chr6	10365322	10365323	-					0.67	6	0.5	14	0.4	10	0.86	7	0.3	10	0.4	15	0.45	11	0	5	0.4	15	0.4	10	0.28	0.04275	hypermethylated
chr9	105408976	105408977	+					0.62	8	0.5	16	0.44	9	0.79	19	0.47	15	0.06	16	0.25	32	0.12	8	0.5	16	0.47	17	0.28	0.04302	hypermethylated
chr2	134335205	134335206	-					0.64	14	1	5	0.88	8	0.79	14	0.83	6	0.69	13	0.35	17	0.47	15	0.35	20	0.6	10	0.28	0.04364	hypermethylated
chr11	95378727	95378728	+			NEK6		0.91	11	1	9	0.91	11	0.78	9	0.89	9	0.5	8	0.29	7	0.75	8	0.54	13	0.75	12	0.28	0.04391	hypermethylated
chr18	53616774	53616775	+	GPR4	GPR4		Y	0.75	8	0.5	10	0.14	14	0.25	12	0.31	13	0.1	20	0	14	0.08	13	0.13	15	0.14	7	0.28	0.04447	hypermethylated
chr5	114601207	114601208	+			TSPO		0.5	8	0.38	16	0.5	16	0.75	16	0.6	10	0.11	19	0.25	24	0.1	20	0.14	14	0.33	6	0.28	0.04461	hypermethylated
chr11	2783281	2783282	+	ANKRD39				0.76	21	0.65	17	0.53	17	0.73	15	0.65	17	0.22	9	0.21	19	0.67	18	0.21	24	0.36	11	0.28	0.04476	hypermethylated
chr7	53643430	53643431	+				Y	1	5	0.46	13	1	9	0.88	8	0.46	13	0.43	7	0.54	13	0.5	6	0.7	10	0.7	10	0.28	0.04487	hypermethylated
chr20	3845970	3845971	+			STK10		1	10	0.92	12	0.64	11	0.65	17	0.27	11	0.44	9	0.65	17	0.71	7	0.36	14	0.67	9	0.28	0.04488	hypermethylated
chr26	50899753	50899754	+					0.6	5	0.83	6	0.8	5	0.38	8	0.31	16	0.3	10	0.17	6	0.33	6	0.43	7	0.67	6	0.28	0.04542	hypermethylated
chr3	118776267	118776268	+					0.86	14	0.86	14	0.9	21	1	10	0.73	22	0.56	18	0.43	14	0.67	12	0.4	10	1	20	0.28	0.04579	hypermethylated
chr7	53652312	53652313	+				Y	0.5	6	0.88	8	0.8	5	0.75	8	0.44	9	0.82	17	0.44	9	0.42	12	0.29	7	0.29	7	0.28	0.04639	hypermethylated
chr21	22253045	22253046	-					0.67	9	1	5	0.88	8	0.5	6	0.57	7	0.5	6	0.44	9	0.69	13	0.44	9	0.2	5	0.28	0.04651	hypermethylated
chr13	16390182	16390183	+			ITIH5		1	8	1	14	0.83	12	1	8	1	8	0.6	10	0.83	12	0.5	6	0.4	10	0.75	8	0.28	0.04687	hypermethylated
chr6	61258036	61258037	-			RBM47		1	5	0.87	15	0.83	6	0.93	14	0.25	8	0.5	8	0.79	14	0.86	7	0.64	14	0.75	16	0.28	0.04754	hypermethylated
chr17	73419087	73419088	+					0.6	15	0.8	10	0.44	9	0.81	16	0.7	10	0.33	15	0.25	20	0.36	11	0.18	28	0.5	14	0.28	0.04769	hypermethylated
chr16	110038	110039	+					0.93	15	1	10	1	8	0.55	11	0.75	8	0.44	9	0.67	9	0.62	8	0.71	7	0.33	6	0.28	0.04804	hypermethylated
chr2	135525003	135525004	-					0.4	5	0.56	9	0.8	5	0.33	6	0.14	7	0	5	0.45	11	0.22	9	0.43	7	0.2	10	0.28	0.0483	hypermethylated
chr19	35243514	35243515	-			SREBF1		0.83	6	0.83	6	0.6	10	0.5	12	0.55	11	0.43	7	0.67	12	0.12	8	0.24	17	0.45	11	0.28	0.04863	hypermethylated
chr3	118628951	118628952	+					0.8	5	0.62	8	0.5	10	0.22	9	0.4	5	0.25	8	0.1	10	0.2	10	0.14	7	0.45	11	0.28	0.04902	hypermethylated
chr4	25774070	25774071	-					1	5	0.8	10	0.7	10	0.8	10	0.83	12	0.29	7	0.4	5	0.62	8	0.4	5	0.73	11	0.28	0.04902	hypermethylated
chr6	62440327	62440328	+					0.94	16	1	18	0.9	10	0.89	19	0.4	10	0.38	13	0.83	24	0.77	13	0.95	20	0.57	14	0.28	0.04925	hypermethylated
chr3	74231776	74231777	-					0.62	8	0.82	11	0.88	8	1	6	0.57	7	0.8	10	0.64	11	0.2	5	0.62	13	0.5	10	0.28	0.04944	hypermethylated
chr1	73871386	73871387	-					0.25	12	0.57	7	0.75	8	0.14	7	0.25	8	0.2	10	0.09	11	0.25	12	0.08	13	0	5	0.28	0.04995	hypermethylated
chr4	118867222	118867223	+					0.78	9	0.73	15	0.83	6	0.83	6	0.58	12	0.5	6	0.56	9	0.57	7	0.45	11	0.5	8	0.27	3.252e-05	hypermethylated
chr10	45867900	45867901	+					0.83	12	0.82	17	0.81	16	0.84	32	0.73	22	0.55	11	0.55	20	0.5	14	0.43	14	0.57	21	0.27	0.0006456	hypermethylated
chr6	7019816	7019817	+			PDE5A		1	7	1	11	1	7	0.88	8	0.71	17	0.57	7	0.63	19	0.7	10	0.83	12	0.75	16	0.27	0.0008976	hypermethylated
chr4	33581109	33581110	+			KIAA1324L		0.43	21	0.67	12	0.47	15	0.5	12	0.2	10	0.21	14	0.18	11	0.33	21	0.31	16	0.25	16	0.27	0.0009157	hypermethylated
chr19	15942558	15942559	-					0.89	9	0.91	11	0.83	6	0.75	12	0.44	9	0.6	5	0.57	7	0.67	6	0.5	6	0.67	6	0.27	0.001003	hypermethylated
chr20	71027641	71027642	+				Y	0.5	8	0.31	26	0.62	13	0.5	8	0.15	26	0.2	20	0.25	24	0.25	16	0.15	13	0.25	16	0.27	0.001272	hypermethylated
chr23	49519383	49519384	+			CDYL		0.75	12	0.9	10	0.83	12	0.89	9	0.58	12	0.5	10	0.71	7	0.67	6	0.5	8	0.5	8	0.27	0.001355	hypermethylated
chr14	2531569	2531570	-					0.38	8	0.3	10	0.5	8	0.33	6	0.17	6	0	6	0.17	6	0	7	0.17	6	0.17	12	0.27	0.001431	hypermethylated
chr11	28902588	28902589	+	CRIPT,PIGF		PIGF		0.12	8	0.4	10	0.38	8	0.29	14	0	8	0	7	0	9	0	16	0.14	7	0	12	0.27	0.001457	hypermethylated
chr11	79829957	79829958	+					1	9	0.85	13	0.91	11	0.81	16	0.62	13	0.7	10	0.5	6	0.53	17	0.73	11	0.67	12	0.27	0.001558	hypermethylated
chr18	45931520	45931521	+					0.45	11	0.67	6	0.5	12	0.38	21	0.33	6	0.22	9	0.25	16	0.18	11	0.1	10	0.27	15	0.27	0.002348	hypermethylated
chr19	56385263	56385264	-					0.57	14	0.53	15	0.5	12	0.75	16	0.25	12	0.36	22	0.35	23	0.23	13	0.29	14	0.46	13	0.27	0.002696	hypermethylated
chr22	1938008	1938009	+					0.71	14	0.82	22	0.75	8	0.63	19	0.33	24	0.42	19	0.5	20	0.6	10	0.36	22	0.56	18	0.27	0.002788	hypermethylated
chr4	113326463	113326464	+					0.6	5	0.5	6	0.33	6	0.6	5	0.2	10	0.18	11	0.29	7	0.22	9	0.18	11	0.38	8	0.27	0.002861	hypermethylated
chr23	50350665	50350666	-					0.7	10	0.81	16	0.73	11	0.84	19	0.29	7	0.47	15	0.58	19	0.56	9	0.6	15	0.5	14	0.27	0.002905	hypermethylated
chr29	1349861	1349862	-			SMCO4		1	9	0.85	13	0.83	12	0.88	8	0.57	7	0.6	15	0.82	17	0.5	10	0.64	11	0.6	5	0.27	0.002913	hypermethylated
chr11	105922103	105922104	+				Y	0.6	5	0.43	7	0.67	6	0.43	7	0.38	8	0.14	7	0.17	6	0.29	7	0.29	7	0.29	7	0.27	0.002998	hypermethylated
chr3	3073657	3073658	+			UCK2		0.5	8	0.43	21	0.25	12	0.46	13	0.14	14	0	8	0.28	18	0.15	13	0.09	11	0.18	11	0.27	0.003104	hypermethylated
chr1	146721323	146721324	+			AGPAT3		0.89	9	0.91	11	0.64	11	0.79	14	0.4	10	0.62	8	0.47	17	0.58	12	0.55	29	0.58	19	0.27	0.003252	hypermethylated
chr2	108734850	108734851	+					0.81	16	0.75	8	1	8	0.92	12	0.71	14	0.5	16	0.7	20	0.6	10	0.61	18	0.5	10	0.27	0.003355	hypermethylated
chr14	70020891	70020892	+			SDC2		0.71	7	0.88	8	0.75	8	0.6	5	0.38	8	0.56	9	0.44	9	0.57	7	0.5	14	0.33	6	0.27	0.003538	hypermethylated
chr5	112996627	112996628	+			ZC3H7B		1	7	0.91	11	0.82	11	0.88	8	0.71	7	0.44	9	0.56	16	0.71	7	0.75	8	0.6	10	0.27	0.00378	hypermethylated
chr9	30185191	30185192	+					0.89	9	0.78	9	0.88	8	1	7	0.62	8	0.8	5	0.5	10	0.67	6	0.57	14	0.5	8	0.27	0.003874	hypermethylated
chr10	88658547	88658548	-					0.78	9	0.57	14	0.55	11	0.5	10	0.17	6	0.29	7	0.36	11	0.33	6	0.42	12	0.4	15	0.27	0.003878	hypermethylated
chr12	34567533	34567534	-					1	8	1	6	1	5	1	7	0.86	7	0.8	5	0.67	6	0.5	6	0.7	10	0.83	6	0.27	0.003889	hypermethylated
chr7	5293961	5293962	-					0.44	9	0.38	8	0.6	10	0.6	10	0.29	7	0.33	9	0.25	16	0.31	13	0.08	12	0.12	8	0.27	0.004106	hypermethylated
chr5	25808223	25808224	+			ZNF385A		0.6	10	0.7	10	0.75	8	0.83	6	0.5	14	0.36	11	0.45	11	0.29	7	0.55	11	0.57	14	0.27	0.004415	hypermethylated
chr25	29375736	29375737	-					0.33	6	0.55	11	0.43	7	0.25	8	0.2	10	0.12	8	0	9	0.18	11	0	5	0.2	5	0.27	0.004654	hypermethylated
chr20	9105266	9105267	+					0.67	9	0.75	8	0.75	12	0.69	13	0.33	12	0.5	8	0.48	23	0.33	6	0.33	12	0.67	9	0.27	0.004698	hypermethylated
chr16	43037584	43037585	-		PTCHD2			0.56	9	0.4	10	0.5	10	0.5	16	0.3	10	0.14	7	0.25	12	0.33	12	0	5	0.29	17	0.27	0.004731	hypermethylated
chr4	84306233	84306234	-					1	8	0.89	9	1	10	0.92	13	0.91	11	0.67	6	0.53	15	0.6	10	0.71	14	0.7	10	0.27	0.004844	hypermethylated
chr24	22192934	22192935	+		MAPRE2			0.8	5	0.58	19	0.6	10	0.83	18	0.5	10	0.5	18	0.33	12	0.33	12	0.36	11	0.55	11	0.27	0.005089	hypermethylated
chr25	39994873	39994874	-				Y	0.5	8	0.58	12	0.62	8	0.75	12	0.38	13	0.4	10	0.33	6	0.17	6	0.29	7	0.5	10	0.27	0.005241	hypermethylated
chr19	27901843	27901844	-	TNFSF13				0.25	8	0.26	19	0.12	8	0.55	11	0	11	0.07	14	0.07	15	0	9	0	14	0	13	0.27	0.005529	hypermethylated
chr6	26293764	26293765	-					0.33	15	0.6	5	0.31	13	0.18	11	0.08	12	0	6	0.11	9	0.12	8	0.09	11	0.08	13	0.27	0.005532	hypermethylated
chr13	55168833	55168834	-			SLCO4A1		0.88	8	0.8	5	1	6	0.83	6	0.75	8	0.6	10	0.5	6	0.43	7	0.7	10	0.67	6	0.27	0.005588	hypermethylated
chr6	108908693	108908694	+			PCGF3		0.85	13	0.78	9	0.67	12	0.62	13	0.38	8	0.5	12	0.64	11	0.44	9	0.5	10	0.31	16	0.27	0.005692	hypermethylated
chr9	24747902	24747903	-					1	11	0.83	12	1	7	1	11	0.75	12	0.6	5	0.67	9	0.56	9	0.91	11	0.67	9	0.27	0.005995	hypermethylated
chr4	52501473	52501474	-			TES		0.38	8	0.32	19	0.25	8	0.57	30	0.07	15	0.25	8	0	8	0.09	11	0.06	16	0.2	10	0.27	0.006291	hypermethylated
chr19	56385252	56385253	-					0.64	14	0.47	15	0.67	12	0.75	16	0.33	12	0.29	21	0.43	23	0.23	13	0.36	14	0.54	13	0.27	0.006369	hypermethylated
chr23	15586791	15586792	-					1	8	1	8	0.8	5	0.83	12	0.67	6	0.78	9	0.5	6	0.77	13	0.56	9	0.53	15	0.27	0.006461	hypermethylated
chr18	63374188	63374189	+					0.68	19	0.7	10	0.6	10	0.77	13	0.54	13	0.6	5	0.29	14	0.4	10	0.27	15	0.44	18	0.27	0.006768	hypermethylated
chr24	60783370	60783371	-					0.7	10	0.6	5	0.78	9	0.7	10	0.2	5	0.38	8	0.5	10	0.58	12	0.4	5	0.5	8	0.27	0.006903	hypermethylated
chr7	18384259	18384260	+			MYO1F		0.8	10	0.71	14	0.5	16	0.67	9	0.5	10	0.21	14	0.46	24	0.45	11	0.3	10	0.45	11	0.27	0.007134	hypermethylated
chr24	47140021	47140022	-					0.67	9	0.6	10	0.4	5	0.55	11	0.12	8	0.42	12	0.23	13	0.42	12	0.23	13	0.31	13	0.27	0.007176	hypermethylated
chr3	117723292	117723293	+			LRRFIP1		0.86	7	0.8	15	0.92	13	0.7	20	0.67	12	0.68	19	0.53	19	0.33	18	0.54	13	0.57	14	0.27	0.007177	hypermethylated
chr3	120731990	120731991	+					0.93	14	0.8	10	0.92	13	1	9	0.53	15	0.77	13	0.74	19	0.43	23	0.71	17	0.69	13	0.27	0.007179	hypermethylated
chr7	51861300	51861301	-			CTNNA1		1	7	0.75	16	0.8	10	0.89	9	0.58	12	0.37	19	0.6	5	0.62	8	0.64	14	0.73	11	0.27	0.007218	hypermethylated
chr4	120461253	120461254	-			VIPR2	Y	0.83	6	0.6	5	0.6	5	0.57	7	0.36	11	0.5	8	0.5	10	0.2	5	0.4	5	0.33	6	0.27	0.007343	hypermethylated
chr11	97783846	97783847	-			RALGPS1		0.57	7	0.83	6	0.57	7	0.67	12	0.5	12	0.42	12	0.33	6	0.4	10	0.2	10	0.5	8	0.27	0.007474	hypermethylated
chr11	105776119	105776120	+					0.33	6	0.25	8	0.6	5	0.44	9	0.1	10	0	10	0.14	7	0.2	5	0.12	8	0.27	15	0.27	0.007597	hypermethylated
chr1	143993980	143993981	-			ABCG1		0.43	7	0.67	6	0.38	8	0.4	5	0.2	10	0.25	8	0.29	7	0	5	0.14	7	0.29	7	0.27	0.007607	hypermethylated
chr13	51850185	51850186	-					0.33	9	0.47	15	0.27	11	0.69	13	0.17	12	0.18	11	0.08	12	0.18	17	0.2	15	0.21	19	0.27	0.007807	hypermethylated
chr7	39230200	39230201	+	CLTB		CLTB		0.5	10	0.75	8	0.47	15	0.64	14	0.29	7	0.4	10	0.29	17	0.2	15	0.25	12	0.5	8	0.27	0.00787	hypermethylated
chr7	18384840	18384841	-			MYO1F		0.44	9	0.31	13	0.67	9	0.57	14	0.14	7	0.36	11	0.21	19	0.17	6	0.15	13	0.33	9	0.27	0.009161	hypermethylated
chr7	53652164	53652165	+				Y	0.5	6	0.62	8	0.8	5	0.5	8	0.44	9	0.29	17	0.22	9	0.5	12	0.29	7	0.29	7	0.27	0.00935	hypermethylated
chr25	30333002	30333003	-					0.92	13	1	16	0.87	15	1	26	0.75	12	0.8	20	0.5	16	0.56	16	0.87	15	0.59	17	0.27	0.009502	hypermethylated
chr25	38853085	38853086	-			DAGLB	Y	0.79	14	0.84	19	0.69	16	0.88	8	0.7	23	0.53	15	0.58	26	0.33	18	0.38	16	0.64	25	0.27	0.009711	hypermethylated
chr3	77822621	77822622	-					0.88	8	0.86	14	0.6	10	0.9	10	0.67	12	0.36	11	0.63	19	0.5	14	0.5	14	0.59	17	0.27	0.009733	hypermethylated
chr16	65342500	65342501	+			NPL		0.71	7	0.67	12	0.57	14	0.55	22	0.43	7	0.25	12	0.14	14	0.5	8	0.29	7	0.5	6	0.27	0.009953	hypermethylated
chr27	23711543	23711544	-				Y	0.4	25	0.46	26	0.22	18	0.44	9	0.18	22	0.26	39	0.26	31	0	18	0	12	0	6	0.27	0.01	hypermethylated
chr9	102919275	102919276	-		RPS6KA2		Y	0.75	8	0.44	9	0.55	11	0.35	17	0.25	8	0.31	16	0.27	15	0.22	9	0.36	14	0.1	10	0.27	0.01001	hypermethylated
chr8	99179442	99179443	-					0.73	11	0.82	17	0.53	15	0.67	9	0.67	12	0.42	12	0.31	13	0.4	15	0.33	15	0.36	14	0.27	0.01024	hypermethylated
chr3	8100951	8100952	-					0.57	61	0.65	51	0.83	140	0.41	27	0.41	56	0.39	138	0.21	71	0.37	19	0.27	22	0.41	29	0.27	0.01049	hypermethylated
chr16	2957104	2957105	-					0.64	14	0.8	10	0.54	13	0.85	13	0.29	7	0.5	8	0.57	28	0.54	13	0.35	26	0.39	23	0.27	0.01074	hypermethylated
chr18	11260525	11260526	-					0.67	9	0.4	10	0.3	10	0.4	20	0.18	17	0	11	0.23	13	0.1	10	0.21	19	0.3	10	0.27	0.01081	hypermethylated
chr11	71044951	71044952	-					0.3	10	0.73	11	0.5	8	0.48	23	0.2	5	0.33	6	0.23	13	0.12	8	0.18	11	0.33	9	0.27	0.0112	hypermethylated
chr19	8443542	8443543	-			MSI2		0.5	8	0.29	14	0.22	9	0.47	15	0.27	11	0	10	0	11	0.2	5	0	10	0.14	7	0.27	0.01129	hypermethylated
chr19	54390886	54390887	-					0.36	11	0.4	10	0.12	16	0.5	6	0.25	8	0	8	0.14	7	0	8	0	14	0.09	11	0.27	0.01144	hypermethylated
chr20	59252737	59252738	-					0.53	17	0.33	12	0.7	10	0.54	13	0.38	13	0.33	12	0.25	12	0.09	11	0.15	13	0.33	9	0.27	0.01249	hypermethylated
chr22	61136393	61136394	+					0.64	11	0.6	10	0.62	8	0.92	12	0.4	5	0.2	5	0.5	6	0.44	9	0.44	9	0.55	11	0.27	0.01256	hypermethylated
chr11	80484013	80484014	-					0.88	8	0.85	20	0.89	18	1	12	0.64	11	0.7	20	0.53	19	0.71	14	0.4	10	0.85	13	0.27	0.01315	hypermethylated
chr24	35625607	35625608	+					0.57	7	0.83	6	0.86	14	1	7	0.6	10	0.64	11	0.5	6	0.42	12	0.64	14	0.5	6	0.27	0.01358	hypermethylated
chr2	131843305	131843306	+			ALPL		0.89	9	1	6	0.83	6	0.94	18	0.7	10	0.5	6	0.54	24	0.73	11	0.5	8	0.9	10	0.27	0.01359	hypermethylated
chr9	100138053	100138054	-				Y	0.33	9	0.29	7	0.29	7	0.62	8	0.12	8	0.2	5	0.11	9	0	9	0.27	15	0	6	0.27	0.01372	hypermethylated
chr29	50744668	50744669	-			PNPLA2		0.57	7	0.64	11	0.62	8	0.6	10	0.44	9	0.45	11	0.38	8	0.11	18	0.15	13	0.5	6	0.27	0.01384	hypermethylated
chr8	85844493	85844494	+			FGD3		0.62	8	0.73	11	0.4	10	0.5	6	0.25	16	0.33	9	0.36	14	0.08	12	0.27	11	0.47	15	0.27	0.01436	hypermethylated
chr4	28991980	28991981	+					0.67	6	0.5	8	0.83	12	0.67	6	0.33	9	0.45	11	0.58	12	0.18	11	0.4	10	0.44	9	0.27	0.01556	hypermethylated
chr5	113017430	113017431	-					0.5	10	0.53	15	0.3	10	0.67	12	0.15	13	0.38	8	0.25	8	0.3	20	0	5	0.27	11	0.27	0.01578	hypermethylated
chr3	119065622	119065623	+					0.8	5	0.75	8	0.53	17	0.64	11	0.56	9	0.16	19	0.38	13	0.5	8	0.38	13	0.5	6	0.27	0.01605	hypermethylated
chr19	466515	466516	+					0.57	14	0.75	8	0.86	7	1	12	0.5	8	0.67	6	0.38	16	0.5	14	0.62	13	0.5	10	0.27	0.01625	hypermethylated
chr20	8333729	8333730	-					0.62	8	0.83	6	0.6	5	0.89	9	0.3	10	0.67	9	0.56	9	0.33	9	0.43	7	0.5	6	0.27	0.01729	hypermethylated
chr11	98837418	98837419	+			DNM1		0.69	13	0.45	22	0.35	20	0.21	14	0.11	19	0.12	16	0.19	16	0.1	10	0.14	21	0.31	13	0.27	0.01748	hypermethylated
chr29	51135355	51135356	-					0.67	6	0.76	17	0.73	11	0.75	12	0.5	8	0.11	9	0.5	10	0.44	16	0.6	10	0.57	14	0.27	0.01776	hypermethylated
chr18	50298270	50298271	+	C18H19orf54	C18H19orf54			0.5	6	0.55	11	0.43	14	0.11	9	0.25	8	0.18	17	0.15	20	0	8	0.14	14	0.07	15	0.27	0.01793	hypermethylated
chr16	29651878	29651879	+			TMEM63A		0.67	9	0.91	11	0.53	17	0.88	16	0.64	11	0.4	15	0.39	23	0.6	10	0.42	19	0.4	10	0.27	0.01795	hypermethylated
chr10	102153654	102153655	-			FOXN3		0.33	9	0.56	9	0.75	8	0.75	8	0.44	16	0.27	11	0.21	14	0.29	7	0.36	11	0.42	12	0.27	0.0188	hypermethylated
chr7	21213427	21213428	+			PIAS4		0.88	8	0.89	9	0.67	6	1	7	0.55	11	0.62	8	0.62	8	0.43	7	0.46	13	0.83	6	0.27	0.01892	hypermethylated
chr4	104473421	104473422	+					0.71	7	0.5	10	0.56	9	0.45	11	0.36	22	0.11	9	0.36	14	0.3	10	0.1	10	0.5	6	0.27	0.01919	hypermethylated
chr26	16843494	16843495	+			SORBS1		0.57	7	0.67	9	0.83	6	0.5	14	0.25	20	0.33	15	0.63	19	0.42	12	0.27	15	0.36	11	0.27	0.01928	hypermethylated
chr24	62220373	62220374	+					0.88	24	0.86	21	0.72	18	0.94	17	0.64	11	0.75	12	0.56	16	0.53	19	0.29	14	0.71	7	0.27	0.01967	hypermethylated
chr2	20782540	20782541	-				Y	0.36	22	0.4	20	0.75	16	0.44	18	0.1	20	0.11	18	0.38	26	0.14	14	0.33	12	0.25	16	0.27	0.02025	hypermethylated
chr28	28025105	28025106	-			CDH23		1	7	1	10	0.88	8	0.9	10	0.92	13	0.6	5	0.75	12	0.4	5	0.73	11	0.67	6	0.27	0.02064	hypermethylated
chr19	35038530	35038531	-			ALKBH5		0.48	21	0.77	22	0.77	13	0.7	23	0.5	26	0.38	24	0.31	35	0.19	21	0.45	20	0.62	29	0.27	0.0211	hypermethylated
chr17	2064029	2064030	-	NPY2R			Y	0.29	14	0.17	12	0.18	11	0.64	11	0	21	0	14	0	8	0.14	14	0.14	14	0	16	0.27	0.02113	hypermethylated
chr3	1038144	1038145	+					0.7	10	1	9	0.89	9	0.88	8	0.43	21	0.64	11	0.67	12	0.38	8	0.77	13	0.71	17	0.27	0.02165	hypermethylated
chr25	30351692	30351693	-					1	10	0.75	32	0.93	15	0.79	28	0.57	30	0.71	24	0.5	12	0.36	11	0.64	14	0.82	22	0.27	0.02193	hypermethylated
chr19	68497	68498	-					0.82	11	0.89	9	0.67	12	0.6	10	0.5	8	0.4	5	0.47	15	0.55	11	0.69	13	0.21	14	0.27	0.02215	hypermethylated
chr8	113117415	113117416	+					0.7	10	0.91	11	0.83	6	1	10	0.54	13	0.73	11	0.62	8	0.3	10	0.75	8	0.58	12	0.27	0.02262	hypermethylated
chr19	54392005	54392006	+					0.41	17	0.86	7	0.8	5	0.67	18	0.57	7	0.4	5	0.4	15	0.33	6	0.25	8	0.5	8	0.27	0.02287	hypermethylated
chr7	111406705	111406706	+			MAN2A1		0.89	9	0.78	9	1	6	0.71	7	0.5	8	0.67	15	0.73	11	0.31	13	0.5	6	0.73	11	0.27	0.02359	hypermethylated
chr25	470411	470412	-					0.73	11	0.8	5	0.7	10	0.89	9	0.57	7	0.67	6	0.29	7	0.57	7	0.27	11	0.67	9	0.27	0.02366	hypermethylated
chr19	18896000	18896001	+					0.33	15	0.71	7	0.22	9	0.5	8	0.22	9	0.11	9	0.25	12	0	7	0.25	16	0.18	11	0.27	0.02396	hypermethylated
chr22	29281213	29281214	-					1	10	0.64	14	0.55	20	0.89	18	0.55	11	0.47	17	0.48	23	0.6	10	0.33	18	0.58	12	0.27	0.02406	hypermethylated
chr11	1159183	1159184	-			BCL2L11		0.57	7	0.69	16	0.52	23	0.56	16	0.31	26	0.33	9	0.23	26	0.5	8	0	13	0.5	18	0.27	0.02504	hypermethylated
chr29	355606	355607	+					1	11	1	11	1	8	1	10	0.86	14	0.45	11	0.6	10	0.75	8	0.73	15	1	13	0.27	0.02522	hypermethylated
chr2	20765608	20765609	+					0.58	12	0.67	6	0.2	5	0.56	9	0.13	15	0.25	8	0.11	9	0.33	9	0.22	9	0.36	11	0.27	0.02528	hypermethylated
chr16	77366495	77366496	+					0.64	11	0.42	12	0.12	8	0.2	15	0.06	16	0	10	0.17	12	0.13	15	0.11	18	0	8	0.27	0.0265	hypermethylated
chr13	78219947	78219948	-			KCNB1		0.67	6	0.44	9	0.4	5	0.5	6	0.17	6	0	6	0.5	6	0.2	5	0.17	6	0.36	14	0.27	0.02656	hypermethylated
chr18	56565308	56565309	-					0.4	5	0.67	6	0.3	10	0.4	5	0.45	11	0	6	0.17	6	0.17	6	0.08	12	0.15	13	0.27	0.02668	hypermethylated
chr25	41638211	41638212	-			MAD1L1		0.8	10	1	9	0.76	21	0.91	11	0.67	6	0.75	12	0.44	18	0.4	10	0.5	12	0.83	6	0.27	0.02721	hypermethylated
chr15	55422397	55422398	-			GDPD5		0.8	10	0.82	17	0.53	19	0.68	22	0.43	14	0.18	11	0.45	29	0.55	22	0.37	30	0.67	27	0.27	0.02725	hypermethylated
chr1	147057380	147057381	+			SLC19A1		0.89	9	0.88	16	0.62	13	0.86	7	0.8	5	0.4	10	0.64	11	0.5	8	0.33	6	0.57	7	0.27	0.02763	hypermethylated
chr11	106340622	106340623	+				Y	0.67	12	0.33	12	0.22	9	0.17	12	0	12	0.17	12	0.17	12	0.15	13	0	6	0	5	0.27	0.02822	hypermethylated
chr28	35193391	35193392	+					0.71	7	0.43	7	0.3	10	0.21	14	0	10	0.09	11	0.15	13	0.27	15	0.11	9	0.25	12	0.27	0.02824	hypermethylated
chr20	27743112	27743113	-					0.43	14	0.22	18	0.67	6	0.25	16	0.3	20	0	24	0.13	15	0.11	18	0	6	0.2	10	0.27	0.02848	hypermethylated
chr19	43079082	43079083	-			STAT3		0.67	12	0.78	9	0.31	13	0.47	15	0.33	6	0.17	12	0.4	10	0.12	8	0.33	21	0.36	11	0.27	0.02888	hypermethylated
chr10	5630073	5630074	-					0.86	14	1	10	1	5	1	12	0.89	9	0.71	7	0.67	9	0.78	9	0.33	6	0.79	14	0.27	0.02952	hypermethylated
chr6	45735995	45735996	+					0.75	8	1	5	0.75	8	1	11	0.71	7	0.64	39	0.78	18	0.68	22	0.5	8	0.33	6	0.27	0.02969	hypermethylated
chr18	6272926	6272927	+					1	10	1	8	1	14	1	14	0.75	12	1	8	0.67	15	0.4	5	0.8	10	0.79	19	0.27	0.02976	hypermethylated
chr13	76593758	76593759	-			ZMYND8		0.62	13	0.82	11	0.55	11	0.61	18	0.23	13	0.57	23	0.27	30	0.22	18	0.35	17	0.63	19	0.27	0.02985	hypermethylated
chr11	104017895	104017896	-				Y	0.73	22	0.8	20	0.5	20	0.6	10	0.4	10	0.43	23	0.5	8	0.6	10	0.11	18	0.25	16	0.27	0.03018	hypermethylated
chr7	54131176	54131177	+				Y	0.46	13	0.56	16	0.5	6	0.53	17	0.08	13	0.4	10	0.25	12	0.56	9	0.08	13	0.11	9	0.27	0.03039	hypermethylated
chr8	103802744	103802745	-			SNX30		0.83	12	0.92	13	0.64	11	0.85	13	0.73	11	0.53	15	0.38	16	0.36	11	0.48	27	0.78	18	0.27	0.03042	hypermethylated
chr17	70719655	70719656	+	GAS2L1		GAS2L1		0.8	5	0.67	6	0.8	5	0.36	11	0.44	9	0.4	5	0.38	8	0.44	9	0.13	15	0.5	8	0.27	0.03062	hypermethylated
chr10	397388	397389	+					0.67	9	0.18	17	0.25	12	0.4	10	0.15	13	0	8	0.1	20	0	8	0.29	17	0.08	12	0.27	0.03078	hypermethylated
chr14	2441956	2441957	+			VAMP2	Y	0.43	14	0.43	14	0.75	16	0.33	24	0.29	21	0	8	0.24	17	0.1	20	0.22	18	0.43	14	0.27	0.03106	hypermethylated
chrX	138957523	138957524	-					0.77	13	0.73	11	0.88	8	0.75	8	0.5	8	0.83	12	0.36	11	0.6	10	0.5	12	0.27	11	0.27	0.03106	hypermethylated
chr19	11334	11335	+					1	9	0.86	14	0.93	15	1	5	0.88	16	0.75	8	0.8	10	0.73	15	0.33	6	0.57	7	0.27	0.03108	hypermethylated
chr19	45723762	45723763	-					0.5	10	0.62	8	0.22	9	0.56	9	0.17	6	0.5	6	0.07	14	0.17	6	0.11	9	0.2	10	0.27	0.03113	hypermethylated
chr7	5768994	5768995	+	USHBP1	USHBP1			0.4	5	0.83	6	0.75	8	0.91	11	0.57	7	0.56	9	0.45	11	0.29	7	0.46	13	0.36	11	0.27	0.03118	hypermethylated
chr16	44557859	44557860	-			CTNNBIP1		0.91	22	0.8	10	0.93	15	0.93	14	1	14	0.6	10	0.42	12	0.6	10	0.6	15	0.5	8	0.27	0.03192	hypermethylated
chr6	91730275	91730276	+					0.67	12	0.6	10	0.5	10	0.71	14	0.43	14	0.25	8	0.4	20	0.44	16	0	8	0.56	9	0.27	0.03224	hypermethylated
chr17	69305730	69305731	+					0.67	9	0.7	10	0.57	7	0.47	15	0.29	17	0.67	9	0.13	15	0.25	8	0.25	16	0.42	12	0.27	0.03336	hypermethylated
chr1	128608493	128608494	-					1	5	1	11	0.86	7	0.75	8	0.8	5	0.88	8	0.7	10	0.5	6	0.44	9	0.5	10	0.27	0.03366	hypermethylated
chr26	25913644	25913645	+			SORCS3		0.56	16	0.77	22	0.62	13	0.62	16	0.5	12	0.32	22	0.36	22	0.22	9	0.14	22	0.68	19	0.27	0.03383	hypermethylated
chr14	83806728	83806729	-					0.6	5	0.55	11	0.5	14	0.71	7	0.35	20	0.12	8	0.38	16	0.22	9	0.2	20	0.67	6	0.27	0.03466	hypermethylated
chr18	44025655	44025656	-			PEPD	Y	0.73	11	0.83	12	0.38	13	0.56	9	0.38	8	0.54	13	0.22	9	0.42	12	0.17	12	0.43	7	0.27	0.03478	hypermethylated
chr7	53629125	53629126	+					1	9	0.73	11	0.75	12	0.9	10	0.9	10	0.5	10	0.5	14	0.33	6	0.58	12	0.6	20	0.27	0.03498	hypermethylated
chr25	37717488	37717489	+					0.6	5	0.62	8	0.3	10	0.5	6	0.43	7	0	7	0.17	6	0.12	8	0.25	8	0.44	9	0.27	0.03513	hypermethylated
chr5	25808244	25808245	+			ZNF385A		0.6	10	0.7	10	0.75	8	0.83	6	0.64	14	0.36	11	0.55	11	0.14	7	0.36	11	0.64	14	0.27	0.03577	hypermethylated
chr17	60415190	60415191	+					1	16	1	9	0.83	6	1	10	0.5	10	0.67	9	0.72	18	0.43	7	0.88	17	0.93	14	0.27	0.03578	hypermethylated
chr20	3070084	3070085	+				Y	0.62	8	0.67	9	0.33	6	0.25	16	0.33	6	0.33	6	0.18	11	0.25	12	0.11	9	0	6	0.27	0.0359	hypermethylated
chr26	9292971	9292972	+	PAPSS2		PAPSS2		0.44	9	0.71	7	0.17	6	0.22	9	0	5	0.2	5	0.12	16	0	6	0.19	16	0.17	6	0.27	0.03621	hypermethylated
chr13	77647689	77647690	-					0.75	8	0.89	9	0.67	6	0.8	5	0.82	11	0.67	12	0.33	12	0.33	6	0.4	10	0.5	6	0.27	0.03686	hypermethylated
chr19	56095134	56095135	+	RNF157		RNF157		0.44	16	0.73	15	0.2	10	0.25	8	0	11	0.15	13	0.1	10	0.17	6	0.29	14	0.12	16	0.27	0.03694	hypermethylated
chr5	116368469	116368470	-					0.93	14	0.87	15	0.64	14	0.7	10	0.59	17	0.64	11	0.3	10	0.71	14	0.26	23	0.57	14	0.27	0.03696	hypermethylated
chr12	90236151	90236152	-			TUBGCP3	Y	0.29	7	0.64	11	0.57	7	0.18	11	0.2	10	0.09	11	0	6	0.07	14	0.36	11	0.17	6	0.27	0.03727	hypermethylated
chr13	66142788	66142789	+					0.86	14	0.78	9	1	7	0.56	9	0.33	6	0.8	5	0.44	9	0.6	5	0.46	13	0.5	12	0.27	0.03734	hypermethylated
chr11	101478036	101478037	+		FAM78A			0.64	11	0.36	14	0.33	12	0.83	18	0.38	13	0.38	13	0.27	22	0.15	13	0.15	13	0.27	11	0.27	0.03739	hypermethylated
chr11	36420352	36420353	+	GPR75		GPR75		0.25	8	0.67	9	0.44	9	0.83	6	0.27	15	0.17	6	0.43	7	0.29	7	0.21	14	0.29	7	0.27	0.03809	hypermethylated
chr10	25730	25731	+					0.67	6	0.89	9	1	7	0.83	12	0.57	7	0.71	14	0.29	7	0.75	8	0.45	11	0.71	17	0.27	0.03833	hypermethylated
chr29	47261845	47261846	-					0.64	11	0.43	7	0.71	14	0.58	19	0.45	11	0.4	5	0.29	17	0.25	8	0	8	0.54	13	0.27	0.03874	hypermethylated
chr11	98665546	98665547	+					0.83	12	1	14	0.7	10	0.87	15	0.78	9	0.56	9	0.62	8	0.67	15	0.22	18	0.64	14	0.27	0.03877	hypermethylated
chr2	136152573	136152574	+			SDHB	Y	1	10	1	6	0.73	11	0.89	9	0.67	9	0.75	8	0.38	8	0.82	11	0.44	9	0.78	9	0.27	0.03881	hypermethylated
chr17	73342728	73342729	+					0.75	12	1	5	0.56	18	0.78	9	0.6	10	0.33	6	0.6	5	0.54	13	0.67	12	0.25	8	0.27	0.04022	hypermethylated
chr23	27134980	27134981	+		TNXB		Y	0.5	24	0.5	16	0.67	6	0.5	18	0.23	26	0.17	12	0	11	0.2	10	0.44	18	0.58	19	0.27	0.04023	hypermethylated
chr17	63021538	63021539	+					0.4	10	0.86	7	0.62	8	0.59	17	0.18	11	0.47	17	0.33	12	0.12	8	0.52	25	0.44	9	0.27	0.04023	hypermethylated
chr4	5466659	5466660	-			IKZF1		0.82	11	0.56	9	0.64	11	0.55	11	0.57	7	0.56	9	0.21	19	0.15	13	0.25	16	0.5	10	0.27	0.04028	hypermethylated
chr8	108765207	108765208	-					1	18	0.75	8	0.73	11	0.78	18	0.71	14	0.64	25	0.5	24	0.25	8	0.4	10	0.75	8	0.27	0.04049	hypermethylated
chr22	55200499	55200500	-					0.64	11	0.71	7	1	5	0.57	7	0.33	12	0.67	12	0.62	8	0.3	10	0.5	14	0.33	6	0.27	0.0405	hypermethylated
chr14	3782972	3782973	-					0.33	9	0.67	9	0.73	11	0.33	12	0.38	13	0	7	0.35	17	0.25	12	0.2	15	0.31	13	0.27	0.04159	hypermethylated
chr12	36104715	36104716	-					0.67	6	0.75	8	0.8	5	1	5	0.44	9	0.33	9	0.6	5	0.57	7	0.43	7	0.86	7	0.27	0.04164	hypermethylated
chr5	75289433	75289434	+		FOXRED2			0.89	9	1	10	0.86	7	0.73	11	0.81	16	0.85	13	0.42	12	0.6	5	0.33	15	0.56	9	0.27	0.04293	hypermethylated
chr2	136503944	136503945	-					0.57	14	0.7	10	0.38	8	0.92	12	0.47	15	0.3	10	0.25	8	0.5	16	0.22	9	0.5	8	0.27	0.04336	hypermethylated
chr12	21293822	21293823	-			DHRS12		0.62	16	0.67	9	0.29	7	0.73	11	0.42	12	0.2	10	0.12	8	0.5	10	0.2	10	0.42	19	0.27	0.04341	hypermethylated
chr22	44648687	44648688	+					0.43	7	0.6	5	0.5	8	1	6	0.5	14	0.43	7	0.33	9	0.4	5	0.25	8	0.29	7	0.27	0.04442	hypermethylated
chr23	51050901	51050902	+				Y	0.89	18	0.5	16	0.48	25	0.7	20	0.4	20	0.17	12	0.46	13	0.63	19	0.33	9	0.25	16	0.27	0.04499	hypermethylated
chr19	42633290	42633291	-					0.4	10	0.38	8	0.4	5	0.86	7	0.11	9	0.44	9	0.22	9	0.1	10	0.21	14	0.33	6	0.27	0.04542	hypermethylated
chr24	60828538	60828539	-					1	7	0.64	14	1	7	0.83	12	0.75	8	0.8	5	0.62	13	0.6	15	0.28	18	0.53	15	0.27	0.04622	hypermethylated
chr17	69516563	69516564	+					0.56	9	0.68	19	0.36	14	0.73	15	0.4	10	0.33	21	0.21	24	0.19	16	0.14	22	0.62	16	0.27	0.04637	hypermethylated
chr14	4917778	4917779	-					0.77	44	0.74	62	0.4	25	0.57	21	0.29	21	0.58	36	0.45	20	0.11	18	0.48	56	0.19	16	0.27	0.04738	hypermethylated
chr23	19958111	19958112	-					0.88	8	0.55	11	0.71	7	0.53	15	0.5	10	0.64	11	0.46	13	0.43	14	0.11	18	0.25	8	0.27	0.04764	hypermethylated
chr18	65909219	65909220	+					0.86	7	0.91	11	0.67	6	0.89	9	0.5	10	0.7	10	0.38	13	0.43	14	0.4	15	0.92	13	0.27	0.04797	hypermethylated
chr17	69419263	69419264	-					0.4	15	0.73	11	0.42	12	0.44	9	0.4	15	0.09	11	0.47	19	0.1	10	0	8	0.31	13	0.27	0.04829	hypermethylated
chr17	74474360	74474361	+			MED15		1	6	0.89	9	0.58	12	0.72	18	0.62	16	0.8	10	0.42	12	0.6	5	0.42	24	0.33	18	0.27	0.04836	hypermethylated
chr19	35198762	35198763	+			TOM1L2		0.3	10	0.5	14	0.78	9	0.57	7	0.25	8	0.43	7	0.38	8	0	9	0.4	10	0.17	6	0.27	0.04855	hypermethylated
chr17	60310291	60310292	+					0.67	9	0.62	8	0.5	10	0.54	13	0.2	10	0.44	9	0.65	20	0.11	9	0.08	12	0.38	13	0.27	0.04868	hypermethylated
chr21	39656714	39656715	-				Y	0.44	9	0.67	9	0.75	8	0.5	6	0.44	9	0.5	10	0.17	6	0	8	0.5	10	0.29	7	0.27	0.04891	hypermethylated
chr11	103780109	103780110	-					1	13	0.89	9	0.88	8	1	7	0.88	8	1	7	0.46	13	0.64	11	0.6	10	0.46	13	0.27	0.04912	hypermethylated
chr20	8738830	8738831	-	TNPO1				0.29	7	0.38	13	0.29	7	0.36	11	0	5	0.05	19	0.12	16	0	8	0.1	10	0.14	7	0.26	0.0001268	hypermethylated
chr7	51859250	51859251	+			CTNNA1		0.6	20	0.58	19	0.41	17	0.53	15	0.31	26	0.23	26	0.29	21	0.26	19	0.32	19	0.23	39	0.26	0.000144	hypermethylated
chr11	106699594	106699595	-			OLFM1		0.22	18	0.36	22	0.17	12	0.33	12	0	24	0	20	0	6	0	14	0	12	0.09	22	0.26	0.0002542	hypermethylated
chr14	23395005	23395006	+	OPRK1		OPRK1	Y	0.2	10	0.25	8	0.4	10	0.25	8	0	6	0	16	0.11	18	0	8	0	10	0	6	0.26	0.0002576	hypermethylated
chr19	9525100	9525101	+					0.45	11	0.42	12	0.4	10	0.31	13	0.07	15	0.08	12	0.11	9	0.1	10	0.27	11	0.19	16	0.26	0.0005873	hypermethylated
chr9	53580256	53580257	-					1	34	0.8	40	1	20	0.94	31	0.68	37	0.58	52	0.71	31	0.65	34	0.77	26	0.67	27	0.26	0.000787	hypermethylated
chr1	145124273	145124274	+			ITGB2		0.83	12	0.86	7	0.86	7	1	9	0.69	13	0.6	10	0.75	12	0.56	9	0.62	8	0.56	9	0.26	0.0008655	hypermethylated
chr21	71114216	71114217	-					0.8	5	0.77	13	0.86	7	0.82	11	0.64	11	0.62	8	0.44	9	0.44	9	0.5	8	0.64	14	0.26	0.0009153	hypermethylated
chr5	9904354	9904355	+					0.72	25	0.8	15	0.63	27	0.63	19	0.56	16	0.5	12	0.39	23	0.37	19	0.38	21	0.43	14	0.26	0.0009924	hypermethylated
chr19	73037	73038	+					0.78	9	0.84	19	1	17	0.88	8	0.61	18	0.5	14	0.56	16	0.69	13	0.67	15	0.64	14	0.26	0.001001	hypermethylated
chr23	41509832	41509833	-					0.88	8	0.78	18	0.93	14	0.91	11	0.6	10	0.71	14	0.6	20	0.6	5	0.45	11	0.68	22	0.26	0.001075	hypermethylated
chr18	1465265	1465266	+			VAC14		0.38	8	0.22	9	0.43	7	0.18	11	0	8	0	14	0	9	0.12	8	0.1	10	0	7	0.26	0.001434	hypermethylated
chr9	102491993	102491994	-					0.25	16	0.4	5	0.25	8	0.5	8	0.12	8	0.09	11	0.09	11	0.17	6	0	11	0.06	17	0.26	0.00169	hypermethylated
chr8	51516942	51516943	-					0.25	8	0.4	5	0.4	10	0.33	9	0	7	0.17	6	0	6	0.2	5	0.17	6	0	10	0.26	0.002075	hypermethylated
chr21	31111782	31111783	+			ACSBG1		0.83	6	0.8	10	0.82	11	1	9	0.57	7	0.6	5	0.67	9	0.6	5	0.44	9	0.71	7	0.26	0.002222	hypermethylated
chr25	36216421	36216422	+					0.9	10	0.86	7	0.79	14	0.78	9	0.62	8	0.7	10	0.64	11	0.43	7	0.56	16	0.45	11	0.26	0.002264	hypermethylated
chr21	33877460	33877461	-	COMMD4		COMMD4		0.41	17	0.44	9	0.71	7	0.6	10	0.28	18	0.27	22	0.3	10	0.33	6	0.2	5	0.29	7	0.26	0.00228	hypermethylated
chr7	12096519	12096520	-					1	15	0.86	7	1	7	0.93	14	0.5	10	0.8	5	0.73	22	0.67	9	0.75	8	0.69	16	0.26	0.002477	hypermethylated
chr17	59733292	59733293	-			KSR2		1	7	0.83	6	0.86	7	1	16	0.71	7	0.6	5	0.5	8	0.75	8	0.71	7	0.7	10	0.26	0.002512	hypermethylated
chr17	70720904	70720905	+		GAS2L1		Y	1	8	0.75	8	1	12	1	8	0.57	14	0.75	8	0.67	12	0.75	8	0.67	6	0.67	6	0.26	0.002547	hypermethylated
chr3	8105569	8105570	+					0.71	45	0.81	59	0.81	62	0.68	98	0.43	76	0.55	84	0.33	92	0.64	56	0.52	46	0.48	58	0.26	0.00261	hypermethylated
chr3	48120628	48120629	+					0.6	5	0.5	12	0.33	6	0.5	12	0.25	8	0.25	16	0.2	10	0.07	14	0.29	14	0.3	10	0.26	0.002932	hypermethylated
chr7	44953783	44953784	+					0.17	6	0.22	9	0.17	6	0.5	8	0	9	0	6	0	5	0	7	0	7	0	8	0.26	0.003064	hypermethylated
chr7	53981266	53981267	+				Y	0.38	8	0.33	12	0.56	9	0.29	14	0.15	20	0.2	10	0	11	0.1	10	0.22	9	0.08	12	0.26	0.003109	hypermethylated
chr18	52155067	52155068	-	IRGQ	IRGQ		Y	0.33	18	0.47	17	0.25	8	0.38	16	0	18	0.08	26	0.17	12	0.25	16	0	8	0.11	18	0.26	0.003149	hypermethylated
chr16	51828963	51828964	-					0.3	10	0.29	7	0.27	11	0.5	6	0.2	10	0.18	11	0	9	0.07	15	0	7	0	11	0.26	0.003261	hypermethylated
chr10	103108935	103108936	+					0.6	10	0.77	13	0.71	14	0.75	12	0.45	11	0.39	18	0.58	12	0.43	7	0.56	9	0.29	7	0.26	0.003534	hypermethylated
chr27	35825586	35825587	-					0.85	13	0.92	13	0.7	10	0.86	14	0.5	12	0.4	10	0.65	17	0.64	14	0.6	20	0.64	14	0.26	0.003551	hypermethylated
chr1	135655976	135655977	-			EPHB1		0.2	15	0.54	13	0.38	16	0.38	24	0.1	10	0.17	18	0.11	27	0	10	0.08	13	0.2	10	0.26	0.003807	hypermethylated
chr14	16376110	16376111	+					0.5	12	0.56	9	0.45	11	0.75	8	0.43	7	0.22	9	0.33	15	0.25	8	0.29	7	0.33	9	0.26	0.003815	hypermethylated
chr19	48575553	48575554	+					0.75	8	0.56	18	0.67	9	0.7	20	0.5	8	0.42	19	0.35	23	0.21	14	0.47	15	0.5	12	0.26	0.004103	hypermethylated
chr5	67369757	67369758	+					0.33	12	0.38	16	0.5	16	0.5	10	0.1	10	0.21	14	0.2	10	0.33	6	0	10	0.12	8	0.26	0.004335	hypermethylated
chr25	39630144	39630145	+			MMD2		1	14	0.88	16	1	13	1	9	0.83	12	0.55	11	0.73	11	0.77	13	0.8	15	0.57	14	0.26	0.004417	hypermethylated
chr27	38074592	38074593	-					0.33	9	0.5	8	0.3	10	0.4	10	0.27	11	0	9	0.14	14	0.14	7	0.2	10	0	11	0.26	0.004445	hypermethylated
chr3	82910386	82910387	+					1	12	1	19	1	7	1	11	0.78	9	0.64	33	0.53	15	0.82	11	0.83	6	0.86	14	0.26	0.004515	hypermethylated
chr7	21908194	21908195	-		GNA15		Y	0.67	12	0.83	6	0.64	11	0.64	11	0.5	12	0.4	15	0.56	18	0.25	8	0.38	13	0.5	10	0.26	0.004749	hypermethylated
chr14	208543	208544	+					0.71	24	0.93	29	0.86	14	0.85	26	0.63	52	0.46	67	0.55	62	0.42	66	0.64	25	0.72	25	0.26	0.004934	hypermethylated
chr3	21069117	21069118	+					0.5	12	0.6	10	0.46	13	0.5	12	0.38	13	0.18	11	0.29	14	0.2	15	0.4	15	0.08	13	0.26	0.005102	hypermethylated
chr6	7027036	7027037	+			PDE5A		0.76	17	0.45	31	0.5	6	0.67	9	0.4	10	0.39	18	0.25	8	0.33	6	0.4	5	0.25	8	0.26	0.005286	hypermethylated
chr23	2429350	2429351	-					1	11	0.95	19	0.92	12	0.96	23	0.85	13	0.54	13	0.67	15	0.7	10	0.85	13	0.56	16	0.26	0.00539	hypermethylated
chr13	58047672	58047673	-			GNAS	Y	0.29	7	0.44	9	0.45	11	0.67	6	0.17	12	0.29	7	0.2	5	0.25	12	0.12	8	0.2	5	0.26	0.005412	hypermethylated
chr9	1656339	1656340	-					1	9	0.89	9	0.92	12	1	6	0.5	12	0.67	9	0.83	12	0.6	5	0.8	5	0.75	12	0.26	0.005415	hypermethylated
chr20	4840979	4840980	+					0.43	7	0.55	11	0.44	9	0.27	15	0.22	9	0	6	0.29	14	0.17	6	0.2	10	0.08	12	0.26	0.005505	hypermethylated
chr14	16776622	16776623	-			ZNF572		0.58	12	0.58	24	0.67	9	0.5	10	0.44	9	0.4	15	0.27	22	0.1	10	0.31	16	0.4	20	0.26	0.005516	hypermethylated
chr23	27135401	27135402	+		TNXB		Y	0.2	15	0.46	13	0.2	15	0.43	14	0.21	19	0	18	0	9	0.08	12	0.05	20	0.05	19	0.26	0.005818	hypermethylated
chr7	54147856	54147857	-				Y	0.17	6	0.45	11	0.31	16	0.42	12	0	13	0	21	0.14	21	0	8	0.18	11	0.17	12	0.26	0.005883	hypermethylated
chr3	82771743	82771744	-					0.53	17	0.67	18	0.6	15	0.58	19	0.45	22	0.17	24	0.2	20	0.47	19	0.39	33	0.33	24	0.26	0.006185	hypermethylated
chr6	16004860	16004861	-		PITX2		Y	0.53	17	0.7	10	0.67	6	0.44	9	0.2	10	0.38	13	0.33	9	0.19	16	0.45	11	0.36	11	0.26	0.006194	hypermethylated
chr3	64419501	64419502	+					0.78	9	0.72	18	0.64	11	0.81	27	0.5	22	0.5	24	0.64	14	0.3	10	0.39	23	0.56	32	0.26	0.006256	hypermethylated
chr15	6946907	6946908	+	C15H11orf70		C15H11orf70		1	6	1	10	0.92	13	0.94	17	0.93	15	0.72	18	0.57	21	0.62	8	0.6	10	0.78	9	0.26	0.00641	hypermethylated
chr14	564692	564693	-					0.77	30	1	8	1	5	1	9	0.8	5	0.71	7	0.53	17	0.56	27	0.75	8	0.71	7	0.26	0.006468	hypermethylated
chr16	17761459	17761460	-					0.5	18	0.75	16	0.76	21	0.79	19	0.55	20	0.46	13	0.3	30	0.4	20	0.37	27	0.53	15	0.26	0.006623	hypermethylated
chr6	109208078	109208079	-				Y	0.31	13	0.33	12	0.4	10	0.5	12	0.12	16	0.15	13	0	20	0.14	14	0	12	0.33	12	0.26	0.006656	hypermethylated
chr20	69958255	69958256	+				Y	0.5	10	0.61	18	0.62	16	0.84	19	0.38	16	0.31	13	0.4	25	0.31	16	0.39	18	0.54	13	0.26	0.006673	hypermethylated
chr3	8108239	8108240	+				Y	0.6	52	0.64	28	0.93	40	0.63	46	0.47	53	0.55	22	0.4	68	0.45	31	0.33	42	0.46	37	0.26	0.006719	hypermethylated
chr18	60103859	60103860	+					0.91	11	0.83	12	0.89	9	1	9	0.55	11	0.56	9	0.7	20	0.6	5	0.89	9	0.6	10	0.26	0.006807	hypermethylated
chr21	70814291	70814292	-					0.86	7	0.82	11	0.64	14	0.56	9	0.3	10	0.44	25	0.46	13	0.43	7	0.53	15	0.56	16	0.26	0.007119	hypermethylated
chr18	54188170	54188171	+	PTGIR			Y	1	7	1	10	1	5	0.73	11	0.67	6	0.71	7	0.5	10	0.75	8	0.67	9	0.75	12	0.26	0.007232	hypermethylated
chr29	50860862	50860863	-			TALDO1		0.57	7	0.67	6	0.38	13	0.57	7	0.44	9	0.17	6	0.17	6	0.36	14	0.33	9	0.25	8	0.26	0.007389	hypermethylated
chr4	87499698	87499699	-				Y	0.29	14	0.31	26	0.4	10	0.5	28	0.12	16	0	28	0	20	0.14	14	0.33	6	0.08	26	0.26	0.007873	hypermethylated
chr22	2696434	2696435	+			CMC1		0.86	7	0.67	6	0.57	14	0.69	13	0.36	14	0.3	10	0.5	8	0.62	8	0.43	7	0.38	13	0.26	0.008079	hypermethylated
chr23	40624124	40624125	-			GMPR		0.83	12	0.67	12	1	12	1	17	0.57	14	0.7	20	0.67	12	0.67	12	0.5	12	0.6	5	0.26	0.008141	hypermethylated
chr9	100135755	100135756	-					0.56	9	0.77	13	0.65	17	0.8	10	0.64	14	0.44	9	0.41	17	0.29	7	0.38	8	0.43	14	0.26	0.008217	hypermethylated
chr19	47711050	47711051	-			MRC2	Y	0.54	28	0.22	18	0.33	6	0.42	19	0.2	10	0	22	0.25	24	0	10	0.11	18	0.15	26	0.26	0.008324	hypermethylated
chr9	82473412	82473413	-	PLAGL1		PLAGL1	Y	0.57	7	0.38	13	0.45	11	0.3	20	0.2	5	0.06	16	0.23	22	0.11	9	0.36	14	0.06	16	0.26	0.008351	hypermethylated
chr3	82829555	82829556	-					0.71	14	0.89	18	0.68	22	0.91	11	0.5	16	0.62	26	0.48	21	0.58	19	0.36	11	0.69	13	0.26	0.008406	hypermethylated
chr19	23300327	23300328	+	SLC43A2		SLC43A2	Y	0.46	35	0.29	34	0	17	0.29	34	0	22	0	9	0	27	0	14	0	19	0	22	0.26	0.008418	hypermethylated
chr19	37987359	37987360	-		ABI3			0.47	17	0.5	8	0.62	8	0.7	10	0.47	17	0.4	15	0.17	6	0.22	9	0.22	9	0.38	13	0.26	0.008421	hypermethylated
chr7	105866220	105866221	+					1	12	0.93	15	0.9	10	0.71	17	0.61	18	0.54	13	0.78	9	0.5	12	0.62	13	0.73	11	0.26	0.008467	hypermethylated
chr24	36378822	36378823	-					0.75	20	0.65	23	0.89	18	0.88	24	0.33	6	0.6	5	0.64	22	0.43	7	0.62	16	0.54	13	0.26	0.008482	hypermethylated
chr29	40829136	40829137	+					0.89	9	0.8	5	0.67	9	0.88	8	0.69	16	0.45	11	0.71	17	0.5	8	0.4	10	0.54	13	0.26	0.008598	hypermethylated
chr19	23300486	23300487	+	SLC43A2		SLC43A2	Y	0.46	35	0.29	34	0	18	0.29	35	0	22	0	9	0	27	0	14	0	19	0	22	0.26	0.00867	hypermethylated
chr19	23300459	23300460	+	SLC43A2		SLC43A2	Y	0.47	34	0.29	34	0	18	0.29	34	0	22	0	9	0	27	0	14	0	19	0	22	0.26	0.008922	hypermethylated
chr3	8323146	8323147	+	ADAMTS4	ADAMTS4			0.46	13	0.89	9	0.71	7	0.67	6	0.5	8	0.38	8	0.5	8	0.33	9	0.4	5	0.4	5	0.26	0.009228	hypermethylated
chr25	36201103	36201104	+			SERPINE1		0.9	10	1	13	0.69	16	0.93	14	0.67	12	0.71	7	0.72	18	0.47	15	0.5	14	0.63	19	0.26	0.009279	hypermethylated
chr18	13713506	13713507	-					1	7	0.88	8	0.91	11	0.79	14	0.76	17	0.5	8	0.79	14	0.5	8	0.55	11	0.7	10	0.26	0.009283	hypermethylated
chr10	103128343	103128344	-					1	5	1	5	1	8	0.89	9	0.88	8	0.64	11	0.88	8	0.5	12	0.7	10	0.67	6	0.26	0.009357	hypermethylated
chr5	96259265	96259266	-					0.64	14	0.57	7	0.56	9	0.92	13	0.5	12	0.41	17	0.5	14	0.38	8	0.33	12	0.33	6	0.26	0.009501	hypermethylated
chr18	18963318	18963319	-					0.62	16	0.56	32	0.75	12	0.52	21	0.33	12	0.27	15	0.5	24	0.47	15	0.17	18	0.42	19	0.26	0.009758	hypermethylated
chr9	92561288	92561289	+					0.62	8	0.43	7	0.33	9	0.31	16	0.2	5	0.2	5	0	6	0.14	14	0.31	13	0.17	6	0.26	0.01007	hypermethylated
chr24	22192963	22192964	+		MAPRE2			0.6	5	0.58	19	0.7	10	0.83	18	0.5	10	0.5	18	0.25	12	0.42	12	0.27	11	0.55	11	0.26	0.01014	hypermethylated
chr15	77053096	77053097	+					0.56	9	0.5	12	0.3	10	0.36	11	0.12	8	0.3	10	0.08	12	0	5	0.24	17	0.29	14	0.26	0.01027	hypermethylated
chr8	26575191	26575192	+					0.42	12	0.63	19	0.5	12	0.72	18	0.12	16	0.33	9	0.3	23	0.44	18	0.25	16	0.38	13	0.26	0.01032	hypermethylated
chr19	23300336	23300337	+	SLC43A2		SLC43A2	Y	0.49	35	0.27	33	0	18	0.29	34	0	22	0	9	0	27	0	14	0	19	0	22	0.26	0.01037	hypermethylated
chr9	21795227	21795228	-					0.5	16	0.83	12	0.57	14	0.7	10	0.53	15	0.3	10	0.5	24	0.36	11	0.3	20	0.38	16	0.26	0.01062	hypermethylated
chr12	62667610	62667611	-					0.55	11	0.27	11	0.6	10	0.6	10	0.31	13	0.13	15	0.14	7	0.38	8	0.22	9	0.29	7	0.26	0.01092	hypermethylated
chr17	74771480	74771481	+					0.64	11	0.83	18	0.43	14	0.62	21	0.29	21	0.47	17	0.29	21	0.43	14	0.33	24	0.44	16	0.26	0.01094	hypermethylated
chr19	54411527	54411528	+			PGS1		0.6	15	0.36	11	0.54	13	0.74	19	0.3	10	0.19	16	0.31	13	0.22	9	0.36	14	0.45	20	0.26	0.01112	hypermethylated
chr24	3621211	3621212	-					0.6	10	0.67	6	0.83	6	0.64	11	0.33	9	0.3	10	0.67	6	0.44	9	0.38	8	0.44	9	0.26	0.01117	hypermethylated
chr1	154225159	154225160	+			COLQ		1	6	0.69	16	0.88	8	0.88	8	0.62	13	0.44	16	0.77	13	0.67	12	0.62	13	0.5	10	0.26	0.01127	hypermethylated
chr3	50716404	50716405	+			FAM69A		0.46	13	0.5	10	0.6	5	0.55	22	0.12	8	0.18	11	0.38	13	0.14	7	0.27	15	0.5	6	0.26	0.01143	hypermethylated
chr19	35460413	35460414	+					0.67	12	0.8	5	0.58	12	0.7	20	0.57	7	0.38	24	0.52	23	0.33	6	0.22	18	0.55	11	0.26	0.0115	hypermethylated
chr26	33650585	33650586	+					0.56	18	0.89	9	0.62	8	0.77	13	0.54	13	0.45	11	0.5	18	0.25	12	0.42	19	0.53	17	0.26	0.01181	hypermethylated
chr16	52497340	52497341	-					0.33	6	0.57	7	0.44	9	0.33	9	0.18	11	0.38	8	0.09	11	0	6	0.1	10	0.22	9	0.26	0.01197	hypermethylated
chr21	21253162	21253163	-			RLBP1		0.33	9	0.23	13	0.5	6	0.55	11	0.3	10	0.22	9	0	10	0.1	10	0.17	12	0.07	14	0.26	0.01198	hypermethylated
chr3	110096269	110096270	-			STK40		0.5	8	0.43	7	0.22	9	0.11	9	0	8	0.06	16	0.14	7	0.14	7	0	6	0	11	0.26	0.01202	hypermethylated
chr29	43615620	43615621	+		PYGM			0.82	17	0.65	23	0.45	11	0.68	19	0.5	14	0.33	6	0.41	17	0.53	17	0.29	14	0.28	18	0.26	0.01204	hypermethylated
chr21	69408855	69408856	+					0.6	10	0.58	12	0.33	6	0.57	7	0.12	8	0.33	6	0.3	10	0.2	5	0.17	6	0.45	11	0.26	0.01205	hypermethylated
chr5	203426	203427	-					0.57	7	0.67	9	0.6	5	0.57	14	0.2	5	0.36	11	0.45	11	0.55	11	0.36	11	0.13	15	0.26	0.01238	hypermethylated
chr10	77512775	77512776	-					0.23	13	0.56	9	0.6	5	0.4	5	0.14	7	0.09	11	0.12	8	0.23	13	0.21	14	0.33	6	0.26	0.01245	hypermethylated
chr3	100575198	100575199	+			PIK3R3		0.88	8	1	9	1	5	0.81	16	0.83	12	0.75	8	0.71	24	0.43	14	0.6	25	0.67	9	0.26	0.01254	hypermethylated
chr16	163092	163093	-					0.12	8	0.5	8	0.4	10	0.38	16	0	5	0	6	0.19	16	0	6	0.22	9	0.12	8	0.26	0.01289	hypermethylated
chr15	26713577	26713578	-					0.29	7	0.43	7	0.5	10	0.6	10	0.38	16	0	9	0.25	8	0.12	8	0.2	10	0.2	5	0.26	0.01312	hypermethylated
chr12	11365661	11365662	-	KBTBD6	KBTBD6		Y	0.44	9	0.33	15	0.67	6	0.3	10	0.17	12	0.25	8	0.25	8	0	8	0.25	12	0.11	9	0.26	0.01317	hypermethylated
chr12	11365755	11365756	-	KBTBD6	KBTBD6		Y	0.44	9	0.33	15	0.67	6	0.3	10	0.17	12	0.25	8	0.25	8	0	8	0.25	12	0.11	9	0.26	0.01317	hypermethylated
chr12	11365742	11365743	-	KBTBD6	KBTBD6		Y	0.44	9	0.33	15	0.67	6	0.3	10	0.17	12	0.25	8	0.25	8	0	8	0.25	12	0.11	9	0.26	0.01317	hypermethylated
chr18	14151541	14151542	-					0.8	10	0.61	18	0.56	18	0.67	12	0.56	18	0.46	13	0.55	11	0.25	8	0.33	9	0.27	15	0.26	0.01353	hypermethylated
chr3	21069203	21069204	+					0.58	12	0.7	10	0.62	13	0.33	12	0.25	12	0.11	9	0.43	14	0.33	15	0.33	15	0.33	12	0.26	0.01411	hypermethylated
chr9	100135732	100135733	-					0.56	9	0.75	12	0.53	17	0.6	10	0.57	14	0.33	9	0.35	17	0.14	7	0.25	8	0.43	14	0.26	0.01469	hypermethylated
chr22	59993317	59993318	+				Y	0.6	5	0.78	9	0.5	10	0.57	7	0.11	9	0.5	8	0.29	14	0.4	5	0.44	9	0.36	11	0.26	0.0148	hypermethylated
chr8	105333062	105333063	+					0.27	11	0.5	6	0.6	5	0.4	5	0.33	9	0.12	8	0.14	7	0.27	11	0	8	0.25	8	0.26	0.01505	hypermethylated
chr18	12151243	12151244	+					1	5	0.6	10	0.92	13	0.9	10	0.6	10	0.44	9	0.67	9	0.67	6	0.67	15	0.56	9	0.26	0.01507	hypermethylated
chr5	111411087	111411088	-					0.44	9	0.75	8	0.5	10	0.8	10	0.42	12	0.47	15	0.27	11	0.33	9	0.44	9	0.25	8	0.26	0.01514	hypermethylated
chrX	14100374	14100375	+					1	6	0.91	11	1	6	0.86	21	0.58	26	0.89	19	0.75	8	0.61	18	0.45	11	0.78	9	0.26	0.01528	hypermethylated
chr20	71089245	71089246	-					0.22	9	0.55	11	0.29	14	0.42	12	0.14	7	0	5	0	11	0.19	16	0	17	0.3	10	0.26	0.01558	hypermethylated
chr27	28577670	28577671	-			RNF122		0.88	8	0.78	18	0.86	14	0.91	11	0.57	14	0.32	22	0.67	15	0.67	9	0.53	15	0.8	5	0.26	0.01603	hypermethylated
chr25	36216433	36216434	+					0.8	10	0.86	7	0.86	14	0.88	8	0.67	9	0.7	10	0.64	11	0.25	8	0.62	16	0.64	11	0.26	0.01607	hypermethylated
chr11	9121095	9121096	+	MRPS9				0.6	5	0.73	11	0.75	8	0.56	16	0.18	11	0.5	6	0.6	10	0.4	10	0.44	9	0.29	7	0.26	0.01609	hypermethylated
chr17	73419046	73419047	+					0.6	15	0.7	10	0.56	9	0.81	16	0.64	11	0.4	15	0.29	21	0.36	11	0.25	28	0.5	14	0.26	0.01609	hypermethylated
chr15	25221065	25221066	+					0.91	11	0.86	14	0.62	21	0.94	16	0.62	16	0.4	15	0.73	15	0.5	16	0.67	18	0.5	12	0.26	0.01619	hypermethylated
chr8	113117427	113117428	+					0.9	10	0.91	11	0.83	6	0.9	10	0.54	13	0.55	11	0.62	8	0.4	10	0.88	8	0.75	12	0.26	0.01664	hypermethylated
chr13	66237977	66237978	-					0.33	6	0.4	5	0.67	6	0.25	8	0.12	8	0	6	0.2	10	0.29	7	0.17	6	0.14	7	0.26	0.01666	hypermethylated
chr1	128608502	128608503	-					0.6	5	0.7	10	0.71	7	0.75	8	0.6	5	0.38	8	0.4	10	0.17	6	0.44	9	0.6	10	0.26	0.01691	hypermethylated
chr24	2854516	2854517	+				Y	0.69	16	0.5	28	0.44	18	0.8	5	0.38	8	0.43	14	0.4	15	0.44	18	0.29	14	0.14	7	0.26	0.01719	hypermethylated
chr19	23300302	23300303	+	SLC43A2		SLC43A2	Y	0.53	34	0.29	34	0	17	0.26	34	0	22	0	9	0	27	0.07	14	0	19	0	22	0.26	0.01725	hypermethylated
chr22	48971750	48971751	+					0.77	13	0.6	15	0.56	16	0.68	19	0.38	8	0.5	8	0.45	22	0.43	7	0.08	12	0.5	16	0.26	0.01739	hypermethylated
chr22	53674555	53674556	+					0.83	6	1	7	0.86	7	0.92	13	0.64	14	0.4	5	0.71	7	0.76	17	0.82	17	0.5	8	0.26	0.01753	hypermethylated
chr18	8436632	8436633	+					0.86	7	0.92	12	0.67	6	0.6	5	0.5	12	0.43	7	0.62	8	0.33	6	0.43	7	0.67	6	0.26	0.01759	hypermethylated
chr18	6266610	6266611	+					0.43	14	0.44	16	0.27	11	0.53	15	0	6	0.11	18	0.4	15	0.1	10	0.08	12	0.27	11	0.26	0.01761	hypermethylated
chr14	83806742	83806743	+					0.6	10	0.75	8	0.46	13	0.76	17	0.46	13	0.23	13	0.53	15	0.5	10	0.27	11	0.33	12	0.26	0.01761	hypermethylated
chr2	38059166	38059167	-					0.9	10	0.7	10	0.75	8	1	12	0.4	10	0.67	9	0.53	19	0.78	9	0.6	10	0.5	8	0.26	0.01774	hypermethylated
chr22	48971889	48971890	+					0.77	13	0.57	14	0.5	16	0.63	19	0.38	8	0.5	8	0.41	22	0.43	7	0.08	12	0.38	16	0.26	0.01785	hypermethylated
chr8	24888009	24888010	+					0.5	10	0.57	14	0.75	12	0.7	10	0.23	13	0.3	10	0.5	6	0.33	9	0.27	11	0.6	5	0.26	0.0179	hypermethylated
chr16	77081606	77081607	+			PLXNA2		0.58	12	0.71	17	0.71	17	0.5	8	0.43	23	0.26	19	0.4	10	0.43	7	0.1	10	0.54	13	0.26	0.01805	hypermethylated
chr25	30343484	30343485	-					1	8	0.92	13	0.89	9	0.92	13	0.6	5	0.77	13	0.4	5	0.6	10	0.86	7	0.8	10	0.26	0.01811	hypermethylated
chr18	11495323	11495324	+					0.65	17	0.53	19	0.7	10	0.53	19	0.33	9	0.35	17	0.25	16	0.57	14	0.09	11	0.42	12	0.26	0.01814	hypermethylated
chr12	5924933	5924934	+					0.71	7	0.5	6	0.6	5	0.78	9	0.5	14	0.42	12	0.5	14	0.2	5	0.5	8	0.22	9	0.26	0.01832	hypermethylated
chr25	26760256	26760257	-			QPRT		1	20	1	5	1	14	1	10	0.78	9	0.73	11	0.79	14	0.4	5	0.82	11	0.91	11	0.26	0.01857	hypermethylated
chr23	6218179	6218180	+					1	6	0.9	10	1	6	1	8	0.89	9	0.5	6	0.67	12	0.71	7	0.93	15	0.6	5	0.26	0.01858	hypermethylated
chr5	106268120	106268121	+			CCND2		0.62	8	0.83	6	0.44	9	0.86	7	0.38	8	0.44	9	0.43	7	0.5	8	0.3	10	0.54	13	0.26	0.01897	hypermethylated
chr6	113993431	113993432	+					0.73	15	0.78	9	0.81	16	0.47	17	0.36	14	0.5	16	0.22	9	0.56	18	0.5	16	0.5	12	0.26	0.01911	hypermethylated
chr2	130025952	130025953	-			TCEA3		0.54	13	0.54	13	0.75	12	0.53	19	0.3	10	0.11	9	0.33	15	0.22	9	0.5	18	0.5	12	0.26	0.01938	hypermethylated
chr10	67630267	67630268	+					0.5	12	0.71	7	0.83	6	0.57	7	0.27	15	0.33	9	0.43	7	0.62	8	0.28	18	0.43	7	0.26	0.01973	hypermethylated
chr14	26046218	26046219	-					1	8	0.82	11	1	9	0.71	7	0.4	5	0.62	13	0.83	18	0.62	8	0.58	12	0.67	6	0.26	0.01995	hypermethylated
chr17	2580778	2580779	+				Y	0.33	12	0.33	12	0.29	14	0.67	18	0.14	14	0.12	16	0.12	16	0.17	12	0.33	24	0	8	0.26	0.02021	hypermethylated
chr2	73042109	73042110	+			GLI2		1	5	0.91	11	1	7	0.79	14	0.62	8	0.43	7	0.83	6	0.6	5	0.62	13	0.86	7	0.26	0.02026	hypermethylated
chr13	43455901	43455902	+					0.82	11	0.59	17	0.57	14	0.65	20	0.64	14	0.29	17	0.42	26	0.25	8	0.29	21	0.5	18	0.26	0.02071	hypermethylated
chrX	125954529	125954530	-					0.72	18	1	6	0.7	10	0.5	18	0.42	12	0.36	11	0.47	15	0.47	17	0.5	14	0.6	15	0.26	0.02082	hypermethylated
chr7	13668310	13668311	-					0.44	9	0.7	10	0.36	14	0.42	12	0.25	8	0.26	19	0.29	28	0.38	13	0	6	0.12	8	0.26	0.02111	hypermethylated
chr4	27735579	27735580	+					0.85	20	0.72	29	0.83	6	0.95	20	0.48	25	0.33	15	0.71	7	0.53	15	0.75	8	0.68	25	0.26	0.02112	hypermethylated
chr20	70099133	70099134	-					0.5	6	0.38	8	0	7	0.33	6	0.15	13	0.1	10	0	6	0	5	0	7	0	7	0.26	0.02152	hypermethylated
chr21	67371742	67371743	-					0.44	9	0.4	5	0.43	7	0.56	9	0	8	0.2	10	0.36	14	0	6	0.18	11	0.42	12	0.26	0.02152	hypermethylated
chr4	19046	19047	-					0.56	9	0.5	6	0.61	18	0.6	10	0.33	9	0	6	0.36	14	0.42	12	0.24	17	0.5	10	0.26	0.02155	hypermethylated
chr18	8128205	8128206	+					0.88	8	1	15	1	15	0.93	15	0.44	9	0.82	17	0.8	15	0.82	11	0.5	6	0.77	13	0.26	0.02168	hypermethylated
chr18	1455603	1455604	-			VAC14		0.5	10	0.88	8	0.71	7	1	7	0.54	13	0.43	7	0.58	12	0.57	14	0.47	15	0.5	6	0.26	0.02193	hypermethylated
chr4	116604413	116604414	+				Y	0.09	11	0.3	10	0.5	8	0.53	15	0.25	8	0	15	0.11	19	0.06	17	0.09	11	0.08	13	0.26	0.02199	hypermethylated
chr27	1368897	1368898	+					0.69	13	1	5	0.86	7	1	6	0.6	5	0.7	10	0.75	12	0.43	7	0.5	6	0.78	9	0.26	0.02217	hypermethylated
chr1	99580959	99580960	-					0.89	9	0.9	10	1	5	0.5	8	0.5	12	0.55	11	0.55	11	0.57	7	0.64	11	0.6	10	0.26	0.02228	hypermethylated
chr16	29611743	29611744	+			EPHX1		1	6	0.8	5	0.67	18	1	13	0.6	5	0.67	6	0.56	16	0.6	10	0.4	10	0.8	5	0.26	0.02256	hypermethylated
chr16	70878846	70878847	+					0.62	13	0.6	10	0.25	8	0.78	9	0.38	8	0.33	9	0.33	6	0.27	11	0.25	8	0.25	8	0.26	0.02266	hypermethylated
chr17	74152614	74152615	+			PRODH		0.56	9	0.55	11	0.8	10	0.56	16	0.5	8	0.2	5	0.58	12	0.33	6	0.22	9	0.3	10	0.26	0.02285	hypermethylated
chr16	49339	49340	-					0.5	10	0.33	9	0.36	11	0.67	12	0.33	6	0.11	9	0.2	5	0.33	9	0	7	0.29	7	0.26	0.02319	hypermethylated
chr25	23033912	23033913	-		LCMT1			0.5	8	0.44	9	0.6	5	0.56	9	0.11	9	0.27	11	0.17	6	0.2	15	0.25	12	0.6	5	0.26	0.02332	hypermethylated
chr14	56600845	56600846	-					0.7	10	0.59	17	0.4	10	0.57	7	0.33	6	0.09	11	0.45	11	0.25	8	0.2	5	0.5	6	0.26	0.02362	hypermethylated
chr3	118726242	118726243	-					0.9	21	0.67	12	0.9	10	0.92	12	0.56	9	0.29	7	0.64	22	0.61	18	0.69	16	0.73	15	0.26	0.02366	hypermethylated
chr23	10935982	10935983	-					0.78	9	0.79	19	0.33	6	0.8	5	0.5	8	0.36	11	0.4	10	0.4	5	0.38	8	0.44	9	0.26	0.02368	hypermethylated
chr4	49019109	49019110	-					1	5	0.71	7	0.8	5	0.71	17	0.43	7	0.38	8	0.69	13	0.75	12	0.44	9	0.56	9	0.26	0.02368	hypermethylated
chr13	19567185	19567186	-					1	11	1	12	1	7	1	17	0.86	7	0.6	5	0.7	10	0.8	10	1	14	0.5	6	0.26	0.02374	hypermethylated
chr23	27134986	27134987	+		TNXB		Y	0.25	24	0.33	15	0.67	6	0.56	18	0.16	25	0.17	12	0	12	0.2	10	0.33	18	0.26	19	0.26	0.02445	hypermethylated
chr15	29822736	29822737	+			PHLDB1,UPK2		0.82	11	1	10	0.88	8	0.93	14	0.47	17	0.62	8	0.44	9	0.82	17	0.69	13	0.85	13	0.26	0.02449	hypermethylated
chr13	19487942	19487943	-					0.71	14	0.87	15	0.45	11	0.83	23	0.6	10	0.5	18	0.42	26	0.42	12	0.26	19	0.53	19	0.26	0.02453	hypermethylated
chr9	96579530	96579531	+					0.8	5	0.67	12	0.58	12	0.74	23	0.67	9	0.3	10	0.36	11	0.64	11	0.29	14	0.38	8	0.26	0.02468	hypermethylated
chr22	21733040	21733041	-			ITPR1		0.4	5	0.8	5	0.4	10	0.5	10	0.4	5	0.23	13	0.3	10	0.17	6	0.38	8	0.12	8	0.26	0.0249	hypermethylated
chr1	57449161	57449162	+					0.83	12	1	14	1	5	0.84	19	0.55	20	0.53	17	0.88	24	0.47	17	0.79	14	0.77	13	0.26	0.0249	hypermethylated
chrX	92520110	92520111	-					0.72	18	0.36	11	0.67	12	0.5	18	0.22	9	0.5	8	0.24	17	0.25	12	0.14	14	0.44	9	0.26	0.02541	hypermethylated
chr21	2119304	2119305	-					0.62	8	0.4	10	0.67	6	0.62	8	0.27	15	0.36	14	0.43	7	0.25	8	0.09	11	0.55	11	0.26	0.0256	hypermethylated
chr4	80766486	80766487	-					0.5	8	0.69	13	0.67	9	0.82	11	0.69	13	0.29	7	0.36	11	0.43	7	0.25	8	0.43	7	0.26	0.02561	hypermethylated
chr7	53639027	53639028	-				Y	0.17	6	0.5	6	0.6	5	0.42	12	0.09	11	0.33	6	0.1	10	0	7	0.18	11	0.25	12	0.26	0.02567	hypermethylated
chr18	62898596	62898597	-					0.57	7	0.5	12	0.5	6	0.4	5	0.5	8	0	10	0.22	9	0.38	8	0.14	7	0.14	7	0.26	0.02573	hypermethylated
chr10	102153670	102153671	-			FOXN3		0.33	9	0.67	9	0.75	8	0.75	8	0.38	16	0.36	11	0.21	14	0.29	7	0.45	11	0.5	12	0.26	0.02583	hypermethylated
chr26	22960277	22960278	+		TMEM180			0.6	15	0.74	23	0.45	20	0.78	9	0.59	17	0.4	15	0.33	15	0.18	11	0.26	19	0.5	10	0.26	0.02591	hypermethylated
chr16	30195249	30195250	-					0.83	12	1	7	0.73	11	1	6	0.67	6	0.86	7	0.67	6	0.38	8	0.62	8	0.6	10	0.26	0.02651	hypermethylated
chr5	112996641	112996642	+			ZC3H7B		1	7	0.91	11	1	11	1	8	1	7	0.56	9	0.62	16	0.57	7	0.62	8	0.9	10	0.26	0.02698	hypermethylated
chrX	50731613	50731614	-					1	16	1	13	1	10	0.71	14	0.75	16	0.75	8	0.5	8	0.6	20	0.5	8	0.89	18	0.26	0.02746	hypermethylated
chr20	24223202	24223203	-					0.83	6	0.71	17	0.5	10	0.86	14	0.4	10	0.5	16	0.59	17	0.42	12	0.25	12	0.64	11	0.26	0.0278	hypermethylated
chr7	68386220	68386221	+					0.57	7	0.6	5	0.2	5	0.38	13	0.14	7	0.1	10	0.2	5	0.3	10	0	7	0.33	6	0.26	0.02851	hypermethylated
chr25	39462735	39462736	+				Y	0.67	9	0.22	9	0.36	11	0.2	10	0.19	21	0.12	8	0	7	0	10	0.2	15	0.12	8	0.26	0.0286	hypermethylated
chr12	11222658	11222659	-			ELF1		0.4	5	0.06	16	0.4	10	0.6	10	0.2	5	0	18	0.05	20	0.18	11	0.12	8	0.1	10	0.26	0.02894	hypermethylated
chr21	14672824	14672825	-					0.4	5	0.6	5	0.67	6	0.4	10	0.29	17	0.2	20	0.5	12	0	12	0.25	8	0.29	7	0.26	0.02926	hypermethylated
chr16	51227918	51227919	-				Y	0.57	7	0.68	19	0.43	7	0.62	8	0.3	10	0.12	8	0.27	11	0.38	8	0.18	11	0.62	16	0.26	0.0295	hypermethylated
chr12	7885031	7885032	-					1	7	1	6	1	7	1	5	1	8	0.86	7	0.5	6	0.6	5	0.6	5	0.86	7	0.26	0.0295	hypermethylated
chr13	66779306	66779307	-					0.67	9	1	10	0.7	10	0.83	12	0.43	7	0.73	15	0.6	10	0.4	5	0.69	13	0.4	5	0.26	0.03031	hypermethylated
chr10	90078892	90078893	+			ADCK1		0.72	18	0.4	10	0.6	10	0.77	13	0.45	11	0.4	10	0.2	15	0.43	14	0.18	22	0.53	15	0.26	0.03061	hypermethylated
chr17	74844711	74844712	+					0.57	7	0.4	5	0.25	12	0.29	17	0.38	8	0	7	0	5	0.25	8	0.1	10	0	7	0.26	0.03084	hypermethylated
chr12	36130986	36130987	+			IFT88		0.75	16	0.38	21	0.64	14	0.83	18	0.47	15	0.33	18	0.41	27	0.38	16	0.2	20	0.56	16	0.26	0.03098	hypermethylated
chr20	24467191	24467192	-					0.46	13	0.62	13	0.9	10	0.53	15	0.57	7	0.36	11	0.23	13	0.25	12	0.36	14	0.43	23	0.26	0.031	hypermethylated
chr11	2014828	2014829	+	KCNIP3				0.14	7	0.15	13	0.6	5	0.38	8	0	10	0.17	6	0	6	0.2	5	0	9	0	8	0.26	0.03109	hypermethylated
chr16	49396357	49396358	-					0.83	12	0.62	16	0.71	14	0.5	12	0.44	18	0.67	6	0.25	8	0.33	6	0.25	16	0.5	8	0.26	0.03117	hypermethylated
chr3	120898827	120898828	+					0.83	6	0.92	13	0.6	5	0.67	6	0.45	11	0.78	9	0.5	8	0.29	7	0.44	9	0.5	8	0.26	0.03136	hypermethylated
chr5	26157122	26157123	+	MIR615			Y	0.5	8	0.46	13	0.44	9	0.14	7	0	8	0	7	0.17	6	0	6	0.2	10	0.38	8	0.26	0.03181	hypermethylated
chr1	146963351	146963352	-					0.67	9	0.3	10	0.36	11	0.27	22	0.13	23	0	7	0.25	24	0.11	18	0	15	0.35	23	0.26	0.03187	hypermethylated
chr25	103030	103031	-				Y	0.4	5	0.44	9	0	8	0.5	8	0.2	5	0.14	7	0.11	9	0	6	0	6	0	6	0.26	0.03208	hypermethylated
chr13	54283344	54283345	+			TCEA2		0.73	15	0.5	6	0.71	7	0.73	11	0.33	9	0.2	10	0.68	19	0.35	17	0.55	11	0.36	11	0.26	0.03219	hypermethylated
chr22	6118467	6118468	-			STT3B		0.71	7	1	5	0.88	8	0.5	6	0.62	8	0.47	17	0.6	5	0.36	14	0.57	7	0.45	11	0.26	0.03233	hypermethylated
chr3	7862356	7862357	+					0.82	11	0.88	8	0.92	12	0.58	12	0.71	14	0.5	6	0.5	16	0.75	8	0.39	18	0.36	11	0.26	0.03254	hypermethylated
chr29	2654190	2654191	+					0.78	9	0.53	15	0.42	12	0.53	17	0.29	7	0.23	13	0.55	22	0.43	14	0.25	16	0.11	9	0.26	0.03278	hypermethylated
chr2	126949652	126949653	-					0.86	7	0.94	18	0.48	21	0.52	23	0.53	19	0.5	10	0.33	18	0.5	14	0.33	18	0.42	12	0.26	0.03315	hypermethylated
chr3	119494995	119494996	-				Y	0.53	15	0.89	9	1	6	0.62	13	0.57	14	0.33	6	0.57	14	0.45	11	0.42	19	0.62	13	0.26	0.03377	hypermethylated
chr19	36452245	36452246	-					0.6	10	0.44	9	0.38	8	0.14	7	0.38	16	0	7	0.12	8	0.12	8	0.14	7	0	9	0.26	0.03377	hypermethylated
chrX	39080629	39080630	-			GAB3		0.89	9	1	5	0.75	12	0.83	6	0.4	5	0.38	8	0.64	11	0.75	8	0.67	6	0.82	11	0.26	0.03383	hypermethylated
chr18	53942783	53942784	+				Y	0.58	12	0.7	10	0.83	6	0.83	12	0.62	8	0.47	15	0.29	7	0.67	15	0.57	14	0.25	8	0.26	0.03386	hypermethylated
chr29	357850	357851	-					0.6	5	0.6	10	0.33	6	0.57	7	0.43	7	0.33	9	0.29	7	0.14	7	0.43	7	0	5	0.26	0.03407	hypermethylated
chr23	17577485	17577486	+					0.43	7	0.56	9	0.2	5	0.67	9	0.27	11	0.1	10	0.1	10	0.09	11	0.25	16	0.4	5	0.26	0.03411	hypermethylated
chr21	58340777	58340778	-			ITPK1		0.71	7	0.8	5	0.86	7	1	6	0.86	7	0.4	10	0.6	5	0.67	6	0.6	5	0.4	5	0.26	0.03418	hypermethylated
chr19	56845708	56845709	+		SLC25A19			0.86	7	0.7	10	0.85	13	1	14	0.6	10	0.57	7	0.42	12	0.8	5	0.38	8	0.78	9	0.26	0.03434	hypermethylated
chr11	48957630	48957631	+			ATOH8		0.6	5	0.29	7	0.57	7	0.1	10	0.17	12	0	10	0.25	8	0.11	9	0.11	9	0.12	8	0.26	0.03508	hypermethylated
chr25	33438486	33438487	+			GTF2IRD1		0.75	8	0.57	7	0.57	7	0.5	6	0	8	0.43	7	0.36	14	0.45	11	0.31	13	0.5	8	0.26	0.03514	hypermethylated
chr14	4551098	4551099	-			TRAPPC9		0.75	8	0.71	7	0.86	7	0.75	8	0.6	5	0.14	7	0.69	13	0.6	10	0.5	16	0.54	13	0.26	0.03548	hypermethylated
chr18	51267354	51267355	+				Y	0.89	9	0.79	24	0.8	5	0.82	11	0.78	9	0.6	10	0.59	17	0.2	5	0.58	12	0.67	9	0.26	0.03565	hypermethylated
chr17	30916560	30916561	+					1	6	0.71	7	0.58	19	0.77	22	0.36	14	0.67	12	0.59	17	0.67	12	0.36	14	0.38	13	0.26	0.03601	hypermethylated
chr23	9666313	9666314	-					0.67	9	0.89	9	0.6	10	0.67	9	0.5	16	0.47	15	0.3	10	0.5	6	0.22	9	0.71	7	0.26	0.03604	hypermethylated
chr24	896791	896792	+					0.89	9	0.69	16	0.8	5	0.77	13	0.67	9	0.67	9	0.3	10	0.29	7	0.57	7	0.69	13	0.26	0.03606	hypermethylated
chr25	34809511	34809512	+					0.25	8	0.62	8	0.27	11	0	6	0	6	0.14	7	0	5	0	15	0	5	0	6	0.26	0.03779	hypermethylated
chr23	49193919	49193920	-			FARS2		0.5	6	0.67	6	0.41	17	0.45	11	0.54	13	0.25	8	0.36	11	0	5	0.12	17	0.2	10	0.26	0.03792	hypermethylated
chr12	89222503	89222504	-				Y	0.6	5	0.67	12	0.29	7	0.69	16	0.43	7	0.44	16	0.27	15	0.09	11	0.2	15	0.4	20	0.26	0.03811	hypermethylated
chr17	69419984	69419985	+					0.71	14	0.53	17	0.43	14	0.25	8	0.4	20	0	22	0.25	16	0.17	12	0.17	12	0.33	6	0.26	0.0382	hypermethylated
chr7	95439599	95439600	-				Y	0.5	20	0.38	26	0.4	10	0.89	18	0.36	22	0.38	16	0.2	10	0.33	6	0.17	12	0.29	14	0.26	0.03821	hypermethylated
chr25	41948382	41948383	+			TMEM184A		0.67	6	0.44	9	0.71	7	0.57	7	0.2	5	0.14	7	0.33	6	0.67	6	0.29	7	0.4	5	0.26	0.03861	hypermethylated
chr10	10150597	10150598	+		BHMT			0.6	5	0.55	11	0.83	6	0.78	9	0.5	8	0.25	12	0.71	7	0.33	6	0.27	11	0.5	10	0.26	0.03883	hypermethylated
chr19	45114159	45114160	+					0.33	9	0.43	7	0.62	8	0.33	9	0.31	13	0.17	6	0	8	0.1	10	0.44	9	0	8	0.26	0.0389	hypermethylated
chr15	8093901	8093902	-	PGR			Y	0.17	6	0.56	9	0.25	8	0.67	12	0.25	20	0.15	13	0.12	16	0	5	0.11	9	0.25	8	0.26	0.03922	hypermethylated
chr5	202971	202972	-					1	5	0.88	8	0.83	6	1	9	0.86	7	0.5	12	0.6	10	0.88	8	0.4	5	0.77	13	0.26	0.03963	hypermethylated
chr22	48971744	48971745	+					0.77	13	0.53	15	0.56	16	0.68	19	0.38	8	0.5	8	0.45	22	0.43	7	0	12	0.5	16	0.26	0.03967	hypermethylated
chr18	19560815	19560816	+					0.74	23	0.88	17	0.53	15	0.62	32	0.5	20	0.27	11	0.36	33	0.48	23	0.29	21	0.72	29	0.26	0.03968	hypermethylated
chr13	76181403	76181404	+					1	9	0.67	12	0.83	6	1	8	0.43	7	0.4	5	0.65	17	0.78	9	0.78	9	0.67	12	0.26	0.03993	hypermethylated
chr7	18163179	18163180	-		CERS4			0.75	8	0.33	18	0.6	10	0.31	16	0.44	9	0.3	10	0.11	18	0.29	7	0.12	17	0.17	12	0.26	0.04041	hypermethylated
chr14	11444408	11444409	-			ASAP1		0.4	5	0.86	7	0.5	6	0.6	10	0.44	9	0.31	13	0.5	6	0.29	14	0.1	10	0.35	17	0.26	0.04046	hypermethylated
chr9	100138074	100138075	-				Y	0.56	9	0.86	7	0.71	7	0.88	8	0.5	8	0.6	5	0.44	9	0.56	9	0.67	15	0.17	6	0.26	0.04049	hypermethylated
chr13	76985286	76985287	-			SULF2		0.71	7	0.25	8	0.12	8	0.3	10	0.15	13	0.14	7	0	12	0	5	0.11	9	0.11	9	0.26	0.04066	hypermethylated
chr25	25405169	25405170	+					0.83	12	0.75	20	0.57	23	0.84	32	0.52	23	0.47	15	0.53	19	0.27	11	0.37	27	0.8	15	0.26	0.04072	hypermethylated
chr8	90153420	90153421	+			SEMA4D		0.6	15	0.64	14	0.75	16	0.79	24	0.75	12	0.44	18	0.4	20	0.29	17	0.19	16	0.55	11	0.26	0.04101	hypermethylated
chr3	118217854	118217855	-			PER2	Y	0.43	7	0.42	12	0.8	10	0.41	17	0.38	13	0.07	15	0.3	10	0.45	11	0.15	13	0.14	7	0.26	0.04103	hypermethylated
chr24	19959712	19959713	-			CELF4		0.83	6	1	8	1	10	1	8	1	6	0.6	5	0.6	10	0.8	5	0.76	17	0.43	7	0.26	0.04113	hypermethylated
chr19	51931537	51931538	-					0.67	9	0.36	14	0.73	11	0.27	11	0.22	9	0.31	16	0.1	10	0.43	7	0.14	7	0.26	19	0.26	0.04131	hypermethylated
chr11	7323676	7323677	+					0.27	11	0.8	5	0.5	10	0.43	7	0.1	10	0.33	6	0.41	17	0.17	6	0.14	7	0.29	7	0.26	0.04163	hypermethylated
chr12	90477723	90477724	-				Y	0.83	6	0.38	8	0.56	9	0.64	11	0.14	7	0.42	12	0.33	6	0.38	8	0.56	16	0.22	9	0.26	0.04169	hypermethylated
chr11	103931706	103931707	+			INPP5E	Y	0.67	6	0.2	10	0.36	11	0.29	14	0	9	0	12	0	8	0.27	11	0.31	16	0.11	9	0.26	0.04207	hypermethylated
chr29	51213612	51213613	-					0.67	6	0.27	11	0.21	14	0.22	9	0.25	12	0	8	0	7	0	12	0	11	0.25	8	0.26	0.04237	hypermethylated
chr16	50607118	50607119	-					0.58	12	0.73	11	1	7	0.89	9	0.71	7	0.6	5	0.5	6	0.36	14	0.38	8	0.7	10	0.26	0.04271	hypermethylated
chr22	46515278	46515279	-			CACNA2D3		1	19	1	18	0.88	8	1	8	0.88	16	0.7	10	0.8	10	0.5	8	0.43	7	0.94	18	0.26	0.04273	hypermethylated
chr20	35509156	35509157	+			RICTOR		0.57	7	0.73	11	0.83	6	0.75	12	0.6	5	0.29	7	0.52	21	0.75	8	0.33	12	0.29	7	0.26	0.043	hypermethylated
chr23	50698756	50698757	+					0.42	12	0.58	26	0.64	14	0.67	12	0.37	19	0.2	10	0.1	10	0.18	22	0.44	18	0.61	18	0.26	0.04332	hypermethylated
chr27	237906	237907	+					1	8	1	8	0.67	9	1	9	0.86	7	0.4	5	0.5	6	0.67	6	0.75	8	0.75	8	0.26	0.04367	hypermethylated
chr10	23111	23112	+					0.83	12	1	10	1	7	0.67	18	0.71	14	0.8	10	0.5	8	0.33	6	0.75	16	0.57	14	0.26	0.04376	hypermethylated
chr20	28451743	28451744	-			PARP8		1	6	0.8	10	1	8	0.89	18	0.6	10	0.7	20	0.92	13	0.6	10	0.33	6	0.8	10	0.26	0.04396	hypermethylated
chr16	58359520	58359521	-					0	5	0.42	19	0.57	23	0.06	18	0	18	0	25	0	25	0	15	0	14	0	25	0.26	0.04402	hypermethylated
chr8	85933215	85933216	-					0.3	10	0.59	17	0.67	6	0.5	8	0.2	15	0	6	0.33	15	0.33	18	0.18	11	0.5	14	0.26	0.04415	hypermethylated
chr1	124943462	124943463	+					0.69	13	0.92	12	0.8	10	0.5	12	0.17	6	0.62	16	0.44	18	0.59	17	0.44	16	0.54	13	0.26	0.04466	hypermethylated
chr18	1745269	1745270	+					0.78	9	0.5	10	0.58	12	0.9	10	0.33	9	0.57	14	0.59	17	0.5	12	0.43	14	0.17	6	0.26	0.0448	hypermethylated
chr11	97757033	97757034	-			RALGPS1		0.73	11	0.92	13	0.79	14	0.71	24	0.4	10	0.5	18	0.73	11	0.57	14	0.23	13	0.75	12	0.26	0.04536	hypermethylated
chr13	54431659	54431660	+	ABHD16B				0.57	7	0.73	11	0.62	8	0.43	7	0.47	17	0.38	8	0.56	9	0.31	13	0	12	0.25	8	0.26	0.04558	hypermethylated
chr3	118657395	118657396	+			TWIST2		1	6	0.9	10	0.86	7	0.88	16	0.46	13	0.43	14	0.86	21	0.86	7	0.5	14	0.8	10	0.26	0.04571	hypermethylated
chr19	62268403	62268404	+					0.56	9	0.73	11	0.44	9	0.86	7	0.44	16	0.17	6	0.64	11	0.46	13	0.33	9	0.29	7	0.26	0.04606	hypermethylated
chr25	38855548	38855549	-			DAGLB		0.71	7	0.45	11	0.56	9	0.8	20	0.38	13	0.4	10	0.41	17	0.2	5	0.17	6	0.67	15	0.26	0.04644	hypermethylated
chr5	117157433	117157434	+			PPARA		0.67	9	0.62	16	0.41	17	0.73	11	0.33	6	0.5	14	0.54	24	0.14	7	0.1	10	0.47	15	0.26	0.04649	hypermethylated
chr15	81860400	81860401	-					1	6	0.64	11	0.43	14	0.53	15	0.38	8	0.5	14	0.43	14	0.4	10	0.2	5	0.43	21	0.26	0.04676	hypermethylated
chr8	93677492	93677493	-					0.88	16	1	9	0.89	9	0.94	17	0.89	9	0.43	7	0.42	19	0.78	9	0.58	12	0.88	17	0.26	0.04743	hypermethylated
chr10	102883472	102883473	+					0.62	8	0.6	10	0.27	11	0.22	9	0.4	10	0	17	0.2	15	0.08	12	0.25	16	0.08	13	0.26	0.04745	hypermethylated
chr13	66963035	66963036	-					0.78	9	0.73	11	1	6	0.73	11	0.8	5	0.2	5	0.62	16	0.54	13	0.54	13	0.57	14	0.26	0.04755	hypermethylated
chr21	57746008	57746009	+			SLC24A4		0.71	7	0.12	17	0.21	14	0.43	7	0.13	15	0.2	10	0.12	16	0	5	0.12	16	0.09	11	0.26	0.0478	hypermethylated
chr25	26478573	26478574	+					0.62	8	0.69	16	0.71	14	0.62	13	0.62	8	0.5	16	0.2	10	0.17	12	0.24	17	0.65	17	0.26	0.04884	hypermethylated
chr22	49383953	49383954	+			DUSP7		0.88	8	0.29	7	0.83	6	0.69	13	0.5	10	0.33	12	0.47	17	0.33	12	0.38	16	0.45	11	0.26	0.04951	hypermethylated
chr16	81528922	81528923	+					0.86	7	0.76	17	0.82	11	0.71	14	0.44	9	0.79	14	0.54	13	0.17	6	0.64	14	0.62	13	0.26	0.04971	hypermethylated
chr7	44783891	44783892	-				Y	0.88	8	0.73	15	0.83	6	0.75	8	0.29	7	0.71	7	0.67	9	0.25	8	0.6	10	0.71	7	0.26	0.04993	hypermethylated
chr11	2055042	2055043	-			KCNIP3		0.17	12	0.6	10	0.4	5	0	9	0	12	0	11	0	12	0.2	10	0	12	0	16	0.26	0.04995	hypermethylated
chr7	5246929	5246930	+					0.75	8	0.71	14	0.46	13	0.75	8	0.5	12	0.73	11	0.29	21	0.22	9	0.46	13	0.27	11	0.26	0.05	hypermethylated
chr21	47199004	47199005	+	NKX2-8			Y	0.25	16	0.3	20	0.18	11	0.29	14	0	12	0	18	0	16	0	8	0	8	0	12	0.25	1.89e-06	hypermethylated
chr4	98747184	98747185	+			LRGUK		0.81	27	0.85	20	0.77	26	0.95	19	0.61	28	0.58	24	0.59	17	0.58	19	0.59	22	0.64	14	0.25	6.009e-05	hypermethylated
chr11	106206973	106206974	-					1	8	0.9	10	0.8	10	0.83	12	0.62	13	0.67	9	0.6	5	0.64	11	0.64	11	0.62	8	0.25	0.0001247	hypermethylated
chr17	57160407	57160408	+			CUX2		0.4	15	0.43	14	0.31	16	0.48	21	0.12	8	0.2	5	0.14	22	0.21	14	0.07	15	0.19	21	0.25	0.0002353	hypermethylated
chr11	74043475	74043476	-			DNMT3A		0.5	12	0.55	20	0.62	13	0.42	24	0.27	26	0.3	10	0.25	24	0.31	16	0.3	23	0.2	15	0.25	0.0002465	hypermethylated
chr6	119389357	119389358	+					0.55	22	0.54	35	0.67	18	0.5	20	0.28	29	0.33	12	0.26	35	0.3	23	0.42	24	0.32	28	0.25	0.0002878	hypermethylated
chr3	65921152	65921153	-	ELTD1	ELTD1		Y	0.4	5	0.2	5	0.2	5	0.25	12	0	7	0.08	12	0	15	0	8	0	10	0	6	0.25	0.0003136	hypermethylated
chr20	62442288	62442289	+					1	7	1	10	1	5	1	8	0.73	11	0.88	8	0.82	11	0.73	11	0.7	10	0.62	16	0.25	0.0004952	hypermethylated
chrX	18976673	18976674	+			ZNF75D		0.83	6	0.86	7	1	8	0.78	9	0.57	14	0.54	13	0.67	9	0.64	11	0.6	5	0.67	9	0.25	0.0005627	hypermethylated
chr29	50860804	50860805	-			TALDO1		0.71	7	0.67	6	0.69	13	0.71	7	0.56	9	0.33	6	0.5	6	0.36	14	0.5	8	0.43	7	0.25	0.000585	hypermethylated
chr6	81069843	81069844	+					1	14	1	12	0.94	16	1	12	0.8	15	0.64	11	0.7	20	0.89	9	0.69	13	0.71	14	0.25	0.0008902	hypermethylated
chr21	61484406	61484407	-			KRTCAP2		0.82	11	1	10	1	7	0.91	11	0.73	11	0.78	9	0.67	9	0.67	6	0.56	9	0.69	16	0.25	0.00118	hypermethylated
chr11	463927	463928	+			MERTK		0.2	10	0.29	7	0.38	16	0.38	8	0.09	11	0.19	16	0	8	0.08	12	0	14	0	11	0.25	0.001213	hypermethylated
chr18	13776570	13776571	-					0.23	13	0.46	13	0.33	12	0.3	10	0.11	9	0	6	0.1	10	0	12	0.11	9	0.17	12	0.25	0.001249	hypermethylated
chr12	32348050	32348051	+					0.4	5	0.44	9	0.5	12	0.29	21	0.08	12	0.21	19	0.26	23	0.14	22	0.09	11	0.19	16	0.25	0.001281	hypermethylated
chr27	12367726	12367727	-			ODZ3		0.9	10	1	9	1	5	0.85	13	0.67	9	0.64	11	0.79	19	0.62	13	0.6	15	0.79	14	0.25	0.001315	hypermethylated
chr13	78970694	78970695	+		LOC100847835			0.58	12	0.57	7	0.38	8	0.5	8	0.33	6	0.22	9	0.25	12	0.14	7	0.33	12	0.25	8	0.25	0.00139	hypermethylated
chr2	39494259	39494260	-					0.64	14	0.67	21	0.58	19	0.69	29	0.5	12	0.36	14	0.36	28	0.33	15	0.29	17	0.53	17	0.25	0.001434	hypermethylated
chr4	113071359	113071360	+		ZNF398		Y	0.64	11	0.64	11	0.5	6	0.71	14	0.38	16	0.33	9	0.41	17	0.33	18	0.27	22	0.5	10	0.25	0.00154	hypermethylated
chr17	73505420	73505421	-			UPB1		0.89	9	0.9	10	0.8	5	1	6	0.75	8	0.56	9	0.57	7	0.64	11	0.75	12	0.6	5	0.25	0.001703	hypermethylated
chr2	100163058	100163059	+					1	7	0.78	9	0.93	14	0.95	20	0.67	12	0.6	10	0.64	11	0.62	13	0.67	12	0.81	21	0.25	0.001747	hypermethylated
chr8	85725686	85725687	-			BICD2		0.25	8	0.36	14	0.08	12	0.38	16	0	8	0	9	0	14	0.08	13	0	8	0	14	0.25	0.001793	hypermethylated
chr25	2592748	2592749	-					0.62	13	0.6	10	0.83	6	0.78	9	0.45	11	0.4	5	0.5	14	0.53	15	0.47	15	0.38	8	0.25	0.001853	hypermethylated
chr3	8108368	8108369	-				Y	0.68	87	0.85	118	0.81	84	0.62	128	0.53	120	0.46	84	0.38	140	0.55	109	0.47	150	0.55	150	0.25	0.00193	hypermethylated
chr11	86046408	86046409	-					0.43	7	0.3	10	0.14	7	0.23	13	0	11	0	8	0	13	0.14	7	0	11	0	13	0.25	0.002057	hypermethylated
chr4	38338077	38338078	+	CACNA2D1				0.38	8	0.27	11	0.44	9	0.27	11	0.19	16	0.07	15	0.1	10	0.2	10	0	9	0	7	0.25	0.002092	hypermethylated
chr12	52450219	52450220	-					0.86	14	0.77	13	0.67	15	0.67	18	0.5	10	0.55	11	0.5	22	0.33	18	0.56	27	0.53	19	0.25	0.002117	hypermethylated
chr8	36083011	36083012	-					1	7	0.73	51	0.77	31	0.88	8	0.6	53	0.62	8	0.57	106	0.57	23	0.53	45	0.69	84	0.25	0.002243	hypermethylated
chr9	102919267	102919268	-		RPS6KA2		Y	0.5	8	0.56	9	0.45	11	0.35	17	0.12	8	0.31	16	0.27	15	0.22	9	0.29	14	0.1	10	0.25	0.002289	hypermethylated
chr3	13922737	13922738	-					0.67	15	0.43	14	0.58	12	0.7	20	0.38	26	0.27	11	0.33	30	0.31	16	0.29	17	0.44	18	0.25	0.002304	hypermethylated
chr25	14699938	14699939	+					1	9	1	11	1	6	1	8	0.83	6	0.88	8	0.64	11	0.82	11	0.6	5	0.75	8	0.25	0.002477	hypermethylated
chr11	8818161	8818162	-				Y	0.42	12	0.18	11	0.33	9	0.5	8	0.17	12	0.06	16	0.06	18	0.08	12	0.14	14	0.13	15	0.25	0.002707	hypermethylated
chr11	52688802	52688803	-					0.8	5	0.71	14	1	9	0.77	13	0.57	7	0.67	9	0.61	18	0.5	12	0.5	18	0.58	12	0.25	0.003018	hypermethylated
chr9	335956	335957	-					0.67	12	0.6	10	0.77	13	0.57	21	0.5	8	0.38	8	0.48	21	0.25	8	0.38	8	0.46	13	0.25	0.00308	hypermethylated
chr4	28976000	28976001	-					0.73	15	0.52	21	0.69	13	0.64	22	0.53	17	0.43	23	0.3	20	0.41	22	0.44	16	0.29	21	0.25	0.003111	hypermethylated
chr8	73097108	73097109	+					0.53	15	0.55	22	0.76	17	0.69	13	0.47	17	0.48	27	0.28	25	0.33	24	0.33	18	0.42	12	0.25	0.003746	hypermethylated
chr4	33579981	33579982	+			KIAA1324L		0.9	10	0.79	14	0.79	28	0.88	17	0.62	13	0.5	6	0.59	17	0.53	17	0.53	19	0.8	15	0.25	0.003893	hypermethylated
chr23	16740062	16740063	-		PTK7			0.85	13	0.93	14	1	6	0.77	13	0.78	9	0.57	7	0.73	11	0.6	5	0.62	13	0.54	13	0.25	0.00399	hypermethylated
chr17	74506088	74506089	+	KLHL22			Y	0.75	12	0.69	13	0.67	12	0.91	11	0.5	22	0.57	14	0.5	16	0.46	13	0.36	11	0.62	16	0.25	0.004049	hypermethylated
chr18	34669267	34669268	+	CA7		CA7		0.62	13	0.62	8	0.6	5	0.38	13	0.2	10	0.36	14	0.2	15	0.43	7	0.31	13	0.33	6	0.25	0.004609	hypermethylated
chr6	109062342	109062343	-			DGKQ		0.8	5	0.83	6	0.88	8	0.9	10	0.5	6	0.62	8	0.55	11	0.83	6	0.58	12	0.5	6	0.25	0.004951	hypermethylated
chr13	45538798	45538799	+			PFKP		0.64	28	0.5	24	0.41	22	0.5	24	0.25	28	0.29	21	0.12	25	0.26	19	0.44	25	0.19	21	0.25	0.00512	hypermethylated
chr19	56800107	56800108	+			GRB2		0.75	8	0.71	7	0.62	13	0.6	10	0.6	10	0.33	12	0.36	22	0.43	14	0.5	8	0.29	14	0.25	0.005204	hypermethylated
chr29	19399313	19399314	+					0.87	15	0.94	17	0.85	13	0.8	20	0.56	9	0.5	20	0.67	6	0.7	10	0.78	9	0.47	15	0.25	0.005361	hypermethylated
chr5	111845717	111845718	+					0.71	7	0.42	12	0.62	13	0.4	10	0.2	10	0.25	12	0.38	8	0.29	7	0.32	19	0.29	14	0.25	0.006008	hypermethylated
chr18	23318434	23318435	+					0.33	15	0.25	8	0.33	9	0.36	11	0	8	0	8	0.31	16	0.11	9	0	9	0	6	0.25	0.006037	hypermethylated
chr1	21604232	21604233	-					0.7	10	0.5	8	0.55	11	0.45	11	0.36	11	0.19	16	0.45	11	0.2	5	0.33	6	0.27	11	0.25	0.006092	hypermethylated
chr9	102919254	102919255	-		RPS6KA2		Y	0.5	8	0.22	9	0.45	11	0.41	17	0.25	8	0.25	16	0.13	15	0.11	9	0.14	14	0	10	0.25	0.006393	hypermethylated
chr16	70878930	70878931	+					0.77	13	0.83	12	0.5	8	0.67	9	0.5	8	0.44	9	0.33	6	0.36	11	0.5	8	0.5	8	0.25	0.006476	hypermethylated
chr26	51482642	51482643	-					0.4	5	0.29	7	0.5	8	0.36	11	0	11	0	9	0.17	6	0.17	6	0.23	13	0.27	11	0.25	0.006823	hypermethylated
chr10	65235244	65235245	+					0.76	17	0.8	15	0.92	12	0.9	10	0.53	15	0.78	9	0.44	9	0.67	9	0.64	14	0.5	6	0.25	0.006885	hypermethylated
chr25	40899933	40899934	-					1	5	0.83	12	0.83	23	0.84	19	0.73	11	0.5	6	0.67	24	0.5	12	0.56	16	0.79	14	0.25	0.007013	hypermethylated
chr22	58839234	58839235	+			WNT7A		0.45	11	0.5	8	0.43	7	0.33	18	0	10	0.38	8	0.2	10	0.14	7	0.14	7	0.23	13	0.25	0.007075	hypermethylated
chr5	17778975	17778976	+					1	7	0.92	13	1	5	1	8	0.8	10	0.71	7	0.8	5	0.67	6	0.5	10	0.89	9	0.25	0.007414	hypermethylated
chr24	3226705	3226706	-					0.5	8	0.6	5	0.33	6	0.33	6	0.14	14	0.22	9	0.09	11	0.33	9	0.25	8	0.12	8	0.25	0.007486	hypermethylated
chr10	75427	75428	+					0.33	6	0.5	6	0.6	5	0.38	8	0.25	8	0.12	8	0.11	9	0.33	6	0.09	11	0.29	7	0.25	0.0075	hypermethylated
chr12	85095306	85095307	+					1	5	1	8	1	7	1	12	0.67	6	0.8	5	0.92	13	0.54	13	0.86	7	0.7	10	0.25	0.007712	hypermethylated
chr4	117713028	117713029	+	HTR5A		DPP6	Y	0.77	13	0.67	6	0.54	13	0.8	5	0.44	9	0.33	12	0.41	22	0.33	9	0.5	12	0.62	13	0.25	0.007784	hypermethylated
chr9	53568251	53568252	-					0.6	10	0.57	7	0.73	11	0.47	17	0.57	14	0.31	16	0.27	11	0.3	10	0.3	23	0.29	14	0.25	0.007928	hypermethylated
chr19	25159216	25159217	-					1	7	0.91	11	0.75	8	0.86	7	0.56	9	0.56	9	0.7	10	0.5	8	0.71	7	0.78	9	0.25	0.008117	hypermethylated
chr15	63384638	63384639	-	PAX6			Y	0.33	15	0.56	9	0.22	9	0.4	10	0	13	0.25	12	0.09	11	0.13	15	0.12	17	0.2	15	0.25	0.008399	hypermethylated
chr2	126949505	126949506	-					0.86	7	1	18	0.81	21	0.65	23	0.74	19	0.6	10	0.56	18	0.5	14	0.5	18	0.58	12	0.25	0.008461	hypermethylated
chrX	130325557	130325558	+				Y	0.73	15	0.48	21	0.71	7	0.81	16	0.29	14	0.39	23	0.5	10	0.5	14	0.43	14	0.5	36	0.25	0.008539	hypermethylated
chr2	126704773	126704774	-			SLC9A1		0.38	8	0.33	9	0.67	6	0.5	10	0.29	7	0.33	15	0.14	14	0.1	10	0.23	13	0.2	5	0.25	0.009056	hypermethylated
chr2	122627292	122627293	-			PEF1		0.44	18	0.44	16	0.44	16	0.65	17	0.33	15	0.12	17	0.25	24	0.12	17	0.21	24	0.42	19	0.25	0.009524	hypermethylated
chr25	41563591	41563592	+			MAD1L1		0.54	13	0.65	17	0.56	18	0.59	17	0.32	19	0.57	14	0.17	12	0.4	15	0.26	19	0.29	17	0.25	0.009614	hypermethylated
chr12	52675469	52675470	-			MYCBP2		0.86	14	0.85	20	1	7	1	7	0.78	18	0.58	19	0.83	6	0.6	5	0.75	20	0.5	8	0.25	0.009694	hypermethylated
chr18	12284469	12284470	+					0.2	10	0.31	13	0.43	7	0.56	9	0.25	8	0.12	8	0.15	13	0.11	9	0.12	16	0	8	0.25	0.01002	hypermethylated
chr29	45110201	45110202	+				Y	0.57	7	0.27	11	0.29	7	0.43	7	0.12	8	0.11	9	0.29	7	0	6	0.2	5	0.14	7	0.25	0.0104	hypermethylated
chr16	42597234	42597235	+		PLOD1			0.75	8	0.5	12	0.6	5	0.83	6	0.4	5	0.33	6	0.43	7	0.36	11	0.38	13	0.6	10	0.25	0.01069	hypermethylated
chr6	72469173	72469174	-	SRD5A3		SRD5A3		0.17	6	0.43	7	0.22	9	0.5	6	0	10	0	5	0.17	12	0.12	8	0	14	0.17	6	0.25	0.01092	hypermethylated
chr3	27608466	27608467	+					0.67	6	0.69	13	0.89	9	0.67	15	0.36	14	0.53	15	0.5	12	0.3	10	0.64	11	0.53	15	0.25	0.01104	hypermethylated
chr4	75419852	75419853	-					0.73	11	1	6	1	6	0.79	14	0.6	5	0.8	5	0.57	7	0.62	8	0.67	9	0.5	8	0.25	0.01118	hypermethylated
chr7	67721255	67721256	-					0.5	8	0.33	9	0.29	7	0.2	15	0	9	0	7	0.25	8	0	13	0.2	10	0	14	0.25	0.01135	hypermethylated
chr21	66176435	66176436	+		CCDC85C			0.7	10	0.64	11	0.71	7	0.55	11	0.33	12	0.33	9	0.5	6	0.4	10	0.6	5	0.2	5	0.25	0.01137	hypermethylated
chr15	14090953	14090954	-					0.61	18	0.45	11	0.36	14	0.27	15	0.26	19	0.11	9	0.31	16	0.18	22	0.09	11	0.09	11	0.25	0.01143	hypermethylated
chr17	74652095	74652096	+					0.75	16	0.83	12	0.75	8	0.57	14	0.33	6	0.38	16	0.67	18	0.5	8	0.43	14	0.56	18	0.25	0.01153	hypermethylated
chr4	83128749	83128750	-			AMPH		0.88	16	1	12	0.9	10	0.95	21	0.83	6	0.86	7	0.58	12	0.71	7	0.5	12	0.6	5	0.25	0.01156	hypermethylated
chr17	70737252	70737253	+		AP1B1	AP1B1		0.88	8	0.64	11	0.67	15	0.6	5	0.29	7	0.52	21	0.38	13	0.5	14	0.6	15	0.38	13	0.25	0.01163	hypermethylated
chr19	32832726	32832727	+			HS3ST3B1		0.78	9	0.67	18	0.69	13	0.68	19	0.25	8	0.5	18	0.69	16	0.39	18	0.47	15	0.46	13	0.25	0.01165	hypermethylated
chr19	43058139	43058140	+		STAT3			0.88	8	0.67	9	0.56	16	0.75	12	0.29	14	0.44	16	0.44	9	0.5	10	0.57	14	0.57	7	0.25	0.01178	hypermethylated
chr29	41455491	41455492	-	ASRGL1		ASRGL1	Y	0.9	10	0.56	9	0.57	7	0.8	5	0.5	10	0.43	7	0.43	14	0.5	12	0.55	11	0.33	12	0.25	0.01204	hypermethylated
chr24	20042813	20042814	-			CELF4	Y	0.2	10	0.36	11	0.3	10	0.62	8	0.14	21	0.14	7	0.15	13	0	11	0.11	9	0.17	12	0.25	0.01212	hypermethylated
chr4	114115836	114115837	-				Y	0.29	28	0.58	19	0.67	9	0.59	17	0.3	10	0.38	21	0.29	14	0.3	10	0.27	11	0.14	22	0.25	0.01213	hypermethylated
chr25	38287200	38287201	+	BRI3		BRI3		1	9	0.95	20	1	10	0.91	11	0.5	6	0.7	10	0.67	12	0.67	15	0.87	15	0.9	20	0.25	0.01228	hypermethylated
chr19	26169942	26169943	-					0.5	6	0.44	9	0.5	10	0.3	10	0.33	9	0.2	5	0.33	6	0	5	0.18	17	0.1	10	0.25	0.01241	hypermethylated
chr4	69321011	69321012	-			HOXA10		0.54	13	0.4	10	0.5	8	0.33	15	0.13	15	0.31	13	0	5	0.29	7	0.33	12	0.1	10	0.25	0.0127	hypermethylated
chr5	117711593	117711594	-			GTSE1	Y	0.62	13	0.33	21	0.54	13	0.53	15	0.09	22	0.44	16	0.25	12	0.25	12	0.15	20	0.33	12	0.25	0.01281	hypermethylated
chr24	36375337	36375338	-					0.38	34	0.65	23	0.59	27	0.61	36	0.5	30	0.25	20	0.4	25	0.19	21	0.18	28	0.31	32	0.25	0.01304	hypermethylated
chr10	47361480	47361481	-					0.62	13	0.5	10	0.44	18	0.36	14	0.06	16	0.08	12	0.33	24	0.36	14	0.31	16	0.23	13	0.25	0.01307	hypermethylated
chr25	23033867	23033868	-		LCMT1			0.57	21	0.79	19	0.46	24	0.44	34	0.44	16	0.35	20	0.32	28	0.16	19	0.27	30	0.34	29	0.25	0.01317	hypermethylated
chr28	26647758	26647759	+				Y	0.5	6	0.33	9	0.4	5	0.33	9	0	12	0.38	13	0.2	5	0	8	0.14	14	0.11	9	0.25	0.01342	hypermethylated
chr29	41053723	41053724	+			FADS2		0.88	8	0.88	17	0.75	8	0.54	24	0.64	11	0.56	9	0.57	14	0.44	9	0.38	13	0.5	16	0.25	0.01354	hypermethylated
chr18	2127831	2127832	-					0.86	7	0.56	9	0.43	7	0.67	9	0.5	10	0.41	17	0.33	15	0.33	6	0.36	14	0.3	10	0.25	0.01364	hypermethylated
chr28	34919580	34919581	+					0.75	8	0.82	17	0.5	12	0.74	27	0.67	9	0.4	10	0.44	16	0.47	17	0.36	25	0.38	16	0.25	0.01367	hypermethylated
chr29	40921913	40921914	-					0.5	14	0.75	24	0.59	17	0.46	24	0.25	12	0.27	15	0.52	21	0.17	12	0.38	24	0.33	15	0.25	0.01368	hypermethylated
chr19	45641032	45641033	-					0.9	10	0.86	14	0.75	16	0.74	19	0.56	16	0.47	17	0.6	25	0.5	12	0.43	14	0.82	17	0.25	0.01394	hypermethylated
chr6	113975503	113975504	+					1	5	1	10	0.88	17	0.9	10	0.8	5	0.4	5	0.69	13	0.75	8	0.78	9	0.75	8	0.25	0.01399	hypermethylated
chr3	33457362	33457363	+					0.67	12	0.52	21	0.53	17	0.65	23	0.5	16	0.24	17	0.36	22	0.32	19	0.13	23	0.5	20	0.25	0.01411	hypermethylated
chr6	34076400	34076401	+					0.71	7	1	6	0.75	8	0.82	11	0.57	7	0.64	11	0.42	12	0.75	8	0.46	13	0.6	10	0.25	0.01427	hypermethylated
chr11	104434031	104434032	+					0.5	10	0.2	10	0.38	8	0.5	8	0.2	5	0.27	11	0	5	0	7	0.22	9	0.14	7	0.25	0.0143	hypermethylated
chr13	66650018	66650019	-			RBL1		0.61	18	0.69	16	0.38	26	0.67	24	0.38	13	0.44	18	0.4	45	0.17	23	0.2	25	0.41	22	0.25	0.01448	hypermethylated
chr5	107919704	107919705	+			B4GALNT3		1	8	1	11	1	5	1	5	1	5	0.62	8	0.6	5	0.86	7	0.78	9	0.62	8	0.25	0.01496	hypermethylated
chr15	84988344	84988345	+					0.71	17	0.75	8	0.75	12	0.64	14	0.53	15	0.5	6	0.5	12	0.14	7	0.5	14	0.57	7	0.25	0.01512	hypermethylated
chr15	24894429	24894430	+					0.71	14	0.83	12	0.9	10	0.89	18	0.67	6	0.55	11	0.58	19	0.4	5	0.82	11	0.5	8	0.25	0.01513	hypermethylated
chr24	1318824	1318825	+					0.56	18	0.55	20	0.7	23	0.55	22	0.5	12	0.15	13	0.48	29	0.33	18	0.19	16	0.39	23	0.25	0.01533	hypermethylated
chr24	22192944	22192945	+		MAPRE2			0.6	5	0.47	19	0.7	10	0.72	18	0.5	10	0.5	18	0.17	12	0.33	12	0.27	11	0.45	11	0.25	0.01577	hypermethylated
chrX	36048168	36048169	-					0.9	29	0.95	20	0.75	16	0.91	32	0.74	19	0.6	15	0.8	40	0.52	21	0.42	12	0.7	20	0.25	0.01598	hypermethylated
chr3	116200170	116200171	+					0.73	11	0.7	10	1	5	0.75	8	0.56	9	0.67	9	0.64	11	0.33	6	0.5	6	0.58	12	0.25	0.01635	hypermethylated
chr14	46432821	46432822	-					0.83	6	1	8	0.64	11	0.78	9	0.5	12	0.6	15	0.4	5	0.62	8	0.5	10	0.73	11	0.25	0.01642	hypermethylated
chr3	8105457	8105458	+					0.29	7	0.54	28	0.64	22	0.53	30	0.27	11	0.11	19	0.12	24	0.34	29	0.33	24	0.33	18	0.25	0.01658	hypermethylated
chr25	30354022	30354023	+					0.67	6	0.92	12	1	8	0.74	19	0.57	7	0.62	16	0.4	10	0.71	7	0.56	9	0.64	11	0.25	0.01665	hypermethylated
chr20	58663445	58663446	-	FAM105A		FAM105A		0.67	6	0.55	11	0.5	12	0.21	19	0.18	11	0.29	17	0.29	17	0.27	15	0.2	15	0.17	12	0.25	0.01676	hypermethylated
chr24	61884134	61884135	+					0.57	14	0.43	14	0.57	7	0.71	7	0.25	8	0.57	7	0.3	10	0.36	11	0.2	5	0.27	11	0.25	0.0169	hypermethylated
chr4	35253907	35253908	+					0.9	10	1	7	0.91	11	0.62	8	0.5	10	0.58	12	0.71	7	0.6	10	0.75	8	0.5	8	0.25	0.01717	hypermethylated
chr2	122558266	122558267	-					0.94	17	0.83	12	0.64	14	0.83	18	0.64	14	0.62	8	0.5	24	0.73	11	0.54	13	0.35	17	0.25	0.01726	hypermethylated
chr23	45244777	45244778	-			MAK		0.5	6	0.62	8	0.27	11	0.56	18	0.24	17	0.22	9	0.13	23	0.22	9	0.17	12	0.45	11	0.25	0.01731	hypermethylated
chr17	73434522	73434523	-	GGT5		GGT5		0.45	11	0.5	10	0.35	17	0.63	19	0.22	9	0.28	18	0.42	19	0.17	6	0.29	24	0	7	0.25	0.01737	hypermethylated
chr7	52499157	52499158	+				Y	0.33	6	0.14	7	0.4	5	0.4	5	0	6	0	7	0	8	0	5	0.09	11	0.33	6	0.25	0.01772	hypermethylated
chr7	72420292	72420293	+			EBF1		0.73	15	0.72	18	0.82	11	0.75	20	0.59	17	0.27	11	0.46	28	0.44	18	0.48	23	0.76	17	0.25	0.01777	hypermethylated
chr7	20391743	20391744	+					0.62	8	0.55	11	0.5	14	0.44	16	0	5	0.38	16	0.36	14	0.36	11	0.2	10	0.38	16	0.25	0.01788	hypermethylated
chr10	37041503	37041504	+			ITPKA		0.5	6	0.5	6	0.29	7	0.2	10	0	8	0.17	6	0	5	0.29	7	0.2	10	0.07	14	0.25	0.0179	hypermethylated
chr13	79017205	79017206	-					0.57	7	0.62	16	0.78	9	0.5	8	0.33	6	0.31	13	0.27	15	0.38	13	0.28	18	0.64	11	0.25	0.01796	hypermethylated
chr23	48252881	48252882	+					0.33	6	0.44	9	0.5	10	0.25	12	0.08	12	0.33	15	0	5	0	6	0.11	9	0.27	11	0.25	0.01822	hypermethylated
chr22	51375385	51375386	-	C22H3orf62			Y	0.77	13	0.44	18	0.45	22	0.71	14	0.48	21	0.33	12	0.3	20	0.17	12	0.4	20	0.38	16	0.25	0.01841	hypermethylated
chr14	2522529	2522530	-					0.43	14	0.33	30	0.5	16	0.67	12	0.3	20	0.23	26	0.27	22	0.33	6	0	10	0.29	14	0.25	0.01843	hypermethylated
chr23	48185238	48185239	+					0.9	10	1	9	0.6	10	0.94	16	0.67	6	0.5	10	0.6	10	0.77	13	0.54	13	0.56	9	0.25	0.01864	hypermethylated
chr3	77822591	77822592	-					0.75	8	0.86	14	0.5	10	0.8	10	0.54	13	0.27	11	0.58	19	0.57	14	0.4	15	0.47	17	0.25	0.01894	hypermethylated
chr22	54363183	54363184	+					0.67	12	0.69	13	0.82	11	0.89	19	0.4	10	0.7	10	0.64	14	0.58	12	0.33	12	0.43	7	0.25	0.01901	hypermethylated
chr24	33849579	33849580	+					0.9	10	0.6	10	0.83	6	0.75	8	0.64	11	0.44	9	0.43	7	0.33	12	0.58	12	0.69	16	0.25	0.01984	hypermethylated
chr4	120005960	120005961	+					1	10	0.78	9	0.7	10	0.75	16	0.55	11	0.47	15	0.44	9	0.5	6	0.82	11	0.56	9	0.25	0.02	hypermethylated
chr19	62228676	62228677	-					0.67	6	0.83	6	0.82	11	0.82	11	0.4	5	0.6	5	0.4	10	0.4	5	0.67	9	0.75	8	0.25	0.02008	hypermethylated
chr23	9666385	9666386	+					0.5	10	0.5	12	0.25	8	0.3	10	0	6	0.15	20	0	13	0.3	10	0.08	13	0.29	17	0.25	0.0202	hypermethylated
chr28	7746709	7746710	-					0.64	11	0.56	9	0.67	9	0.5	12	0.17	6	0.2	5	0.4	10	0.25	8	0.43	7	0.58	12	0.25	0.02027	hypermethylated
chr25	9917765	9917766	+					0.6	10	0.7	20	0.38	8	0.64	11	0.38	16	0.36	11	0.3	23	0.44	18	0.08	25	0.4	10	0.25	0.02041	hypermethylated
chr21	59386335	59386336	+					1	5	1	6	1	5	1	6	0.67	6	1	7	0.88	8	0.6	5	0.57	7	0.8	5	0.25	0.02044	hypermethylated
chr3	82750108	82750109	-					0.57	7	0.67	9	0.67	9	0.6	10	0.58	12	0.33	9	0.33	15	0.46	13	0.09	11	0.44	9	0.25	0.02057	hypermethylated
chr27	29234595	29234596	+					1	8	0.89	9	0.91	11	0.88	8	0.83	6	0.6	10	0.73	11	0.44	9	0.55	11	0.86	14	0.25	0.02074	hypermethylated
chr22	49702434	49702435	+			TEX264		0.74	19	0.9	10	0.95	19	0.62	16	0.38	8	0.44	9	0.67	15	0.6	10	0.54	13	0.7	23	0.25	0.02116	hypermethylated
chr17	73051984	73051985	+			IGLL1		0.85	13	1	8	0.89	9	1	6	0.58	12	0.82	11	0.44	9	0.75	8	0.67	12	0.87	15	0.25	0.02128	hypermethylated
chr13	46903222	46903223	+			DIP2C		0.14	7	0.47	15	0.24	17	0.56	9	0.14	7	0	12	0.08	13	0	12	0.14	7	0.22	9	0.25	0.02154	hypermethylated
chr17	74699014	74699015	-					0.4	5	0.23	22	0	6	0.5	8	0	11	0.08	12	0	6	0.08	12	0	5	0	6	0.25	0.02169	hypermethylated
chr18	55698315	55698316	+					0.9	10	0.67	9	1	7	0.86	7	0.58	12	0.5	6	0.67	6	0.78	9	0.42	19	0.7	10	0.25	0.0219	hypermethylated
chr5	120872556	120872557	+					0.67	9	0.44	9	0.38	8	0.8	10	0.46	13	0.29	7	0.31	13	0.33	9	0.22	9	0.33	15	0.25	0.02224	hypermethylated
chr27	33642493	33642494	+					0.88	8	0.5	12	0.67	6	0.78	9	0.33	6	0.6	5	0.55	11	0.29	7	0.45	11	0.5	6	0.25	0.02231	hypermethylated
chr5	25808245	25808246	-			ZNF385A		0.78	9	0.53	15	0.56	9	0.58	12	0.47	15	0.33	9	0.56	9	0.36	14	0.1	10	0.33	9	0.25	0.02234	hypermethylated
chr5	25931442	25931443	+			NFE2		0.62	8	0.6	10	0.4	10	0.9	10	0.38	8	0.4	15	0.37	19	0.3	10	0.36	11	0.5	10	0.25	0.02291	hypermethylated
chr28	38429258	38429259	+					1	10	1	11	0.89	19	1	11	0.86	7	0.67	6	0.6	10	0.56	9	0.67	12	1	8	0.25	0.02329	hypermethylated
chr25	26483535	26483536	-				Y	0.38	13	0.5	10	0.57	7	0.22	18	0	5	0	12	0.31	13	0.25	12	0.18	11	0.25	8	0.25	0.02334	hypermethylated
chr10	16903259	16903260	-		TLE3			0.88	8	0.57	7	0.62	8	0.78	9	0.4	10	0.43	7	0.22	9	0.57	7	0.58	12	0.56	9	0.25	0.02334	hypermethylated
chr29	41455848	41455849	+	ASRGL1		ASRGL1	Y	0.75	8	1	10	0.81	21	0.88	25	0.81	16	0.75	20	0.51	35	0.44	16	0.5	12	0.67	24	0.25	0.02345	hypermethylated
chr19	23535330	23535331	-					0.57	7	0.7	10	0.38	8	0.75	8	0.17	6	0.43	14	0.31	13	0.4	5	0.31	13	0.5	8	0.25	0.02403	hypermethylated
chr19	54104049	54104050	-		KIAA1731NL	TIMP2		0.56	9	0.38	16	0.18	17	0.06	16	0.05	20	0	9	0.08	25	0	13	0	12	0.12	16	0.25	0.02423	hypermethylated
chr19	46017844	46017845	-					0.5	8	0.5	16	0.29	14	0.33	18	0.25	8	0.14	14	0.14	14	0	12	0.4	10	0	12	0.25	0.02426	hypermethylated
chr11	73428130	73428131	+					0.75	8	0.5	16	0.32	19	0.46	13	0.41	22	0.25	8	0.25	24	0.11	18	0.18	17	0.35	26	0.25	0.02452	hypermethylated
chr1	73871462	73871463	-					0.33	12	0.43	7	0.5	8	0	7	0.12	8	0.1	10	0	11	0.08	12	0.08	13	0	5	0.25	0.02511	hypermethylated
chr26	21704095	21704096	+	LZTS2		LZTS2	Y	0.75	8	0.77	13	0.6	10	0.54	13	0.55	11	0.5	8	0.41	17	0.5	6	0.12	16	0.43	7	0.25	0.02521	hypermethylated
chr18	63043106	63043107	+					1	6	0.78	9	1	6	1	9	0.67	9	0.88	8	0.86	14	0.5	6	0.73	15	0.56	9	0.25	0.02546	hypermethylated
chr17	74454595	74454596	-			PRODH,MED15		0.93	14	0.93	15	1	7	0.7	10	0.74	19	0.57	14	0.82	11	0.67	6	0.67	12	0.4	15	0.25	0.02548	hypermethylated
chr23	42882476	42882477	-					0.62	16	0.67	12	0.44	9	0.78	23	0.14	7	0.5	10	0.35	23	0.5	14	0.33	9	0.47	19	0.25	0.02558	hypermethylated
chr28	31410691	31410692	+					0.67	6	0.78	9	0.45	11	0.36	14	0.4	5	0.4	10	0.38	13	0.17	6	0.3	10	0.25	8	0.25	0.02563	hypermethylated
chr9	96579409	96579410	-					0.43	7	0.71	7	0.64	14	0.79	14	0.3	10	0.53	15	0.5	14	0.31	16	0.21	14	0.5	10	0.25	0.02609	hypermethylated
chr7	53664363	53664364	+	PCDHA13	PCDHA13		Y	0.4	10	0.17	12	0.6	10	0.3	20	0.09	22	0.25	16	0.1	30	0.25	8	0	8	0	6	0.25	0.02609	hypermethylated
chr22	60504364	60504365	+			ABTB1	Y	0.42	12	0.27	11	0.62	8	0.46	13	0.14	14	0	13	0.4	5	0.14	7	0.29	7	0.21	14	0.25	0.02614	hypermethylated
chr25	37499646	37499647	-					0.8	5	0.4	5	0.4	10	0.62	8	0.33	6	0.14	7	0.36	14	0.4	5	0.22	9	0.38	8	0.25	0.0262	hypermethylated
chr13	79311845	79311846	-			PTPN1	Y	0.86	7	0.8	5	0.6	5	0.73	11	0.6	5	0.2	5	0.46	13	0.5	6	0.57	7	0.64	14	0.25	0.02675	hypermethylated
chr16	55313617	55313618	-					0.25	8	0.5	8	0.43	14	0.33	6	0.08	12	0.12	8	0.14	7	0	10	0	13	0.43	7	0.25	0.02677	hypermethylated
chr9	8595124	8595125	+					0.86	7	0.89	9	0.7	10	0.47	17	0.56	9	0.6	5	0.36	11	0.43	7	0.56	9	0.4	10	0.25	0.02689	hypermethylated
chr1	148682229	148682230	+			RUNX1		0.61	18	0.77	13	0.41	17	0.86	21	0.56	18	0.42	24	0.36	25	0.3	10	0.35	17	0.5	20	0.25	0.02698	hypermethylated
chr7	49033404	49033405	+					0.58	12	0.78	9	0.75	12	0.82	11	0.55	11	0.25	12	0.41	17	0.71	7	0.43	14	0.57	7	0.25	0.02735	hypermethylated
chr8	90235096	90235097	-		SEMA4D			0.77	13	0.79	14	0.86	7	0.83	6	0.67	9	0.33	9	0.65	17	0.6	10	0.36	11	0.78	9	0.25	0.02801	hypermethylated
chr25	41742627	41742628	-			MAD1L1		0.82	11	0.69	13	0.62	8	0.71	14	0.56	9	0.55	11	0.56	9	0.29	7	0.2	5	0.62	8	0.25	0.02836	hypermethylated
chr10	90078897	90078898	+			ADCK1		0.71	17	0.44	9	0.7	10	0.69	13	0.55	11	0.4	10	0.2	15	0.43	14	0.18	22	0.53	15	0.25	0.02844	hypermethylated
chr3	27608643	27608644	+					0.22	9	0.17	6	0.67	6	0.36	11	0.12	8	0	12	0.2	15	0.09	11	0.09	11	0.11	9	0.25	0.0285	hypermethylated
chr7	18384595	18384596	+			MYO1F		0.8	5	0.69	13	0.5	6	0.7	10	0.5	6	0.67	6	0.25	8	0.43	7	0.25	8	0.43	7	0.25	0.02861	hypermethylated
chr18	12284267	12284268	+					0.27	11	0.62	13	0.57	7	0.56	9	0.5	8	0.25	8	0.31	13	0.11	9	0.19	16	0.17	6	0.25	0.02862	hypermethylated
chr14	2464469	2464470	-			VAMP2		0.73	11	0.67	6	0.6	5	1	8	0.43	7	0.5	6	0.71	7	0.43	7	0.38	8	0.56	9	0.25	0.02887	hypermethylated
chr19	15002803	15002804	+			AP2B1		0.78	9	0.82	11	0.69	13	1	16	0.4	5	0.71	7	0.45	11	0.45	11	0.75	8	0.67	9	0.25	0.02904	hypermethylated
chr13	17407213	17407214	+	PFKFB3			Y	0.78	9	0.62	16	0.53	19	0.65	20	0.36	14	0.5	6	0.26	23	0.44	9	0.63	19	0.17	6	0.25	0.02941	hypermethylated
chr15	78420246	78420247	-	SPI1				0.83	6	0.83	6	0.6	5	0.5	12	0.22	9	0.5	10	0.62	8	0.43	7	0.45	11	0.43	7	0.25	0.03	hypermethylated
chr2	108645424	108645425	-					0.48	21	0.7	10	0.44	9	0.32	19	0.22	9	0	5	0.38	16	0.17	12	0.31	16	0.33	12	0.25	0.03003	hypermethylated
chr29	45686302	45686303	-	RHOD		RHOD		1	12	0.94	17	1	10	1	18	0.94	17	0.5	10	0.7	20	0.84	19	0.53	17	0.88	17	0.25	0.03004	hypermethylated
chr17	63661914	63661915	-			OAS1X		0.67	18	0.79	19	0.54	13	0.71	21	0.5	16	0.14	14	0.57	30	0.52	21	0.3	23	0.53	19	0.25	0.03013	hypermethylated
chr13	44562057	44562058	+					0.55	11	0.67	18	0.8	5	0.62	13	0.6	20	0.46	13	0.43	21	0.17	12	0.25	20	0.53	15	0.25	0.03019	hypermethylated
chr19	24871766	24871767	+		TRPV3		Y	0.83	12	0.83	6	0.57	14	0.5	26	0.47	17	0.52	27	0.23	22	0.4	10	0.61	28	0.36	22	0.25	0.03026	hypermethylated
chr25	3074360	3074361	-			CREBBP		0.82	11	0.86	7	0.4	10	0.78	9	0.5	8	0.38	8	0.44	9	0.5	10	0.36	11	0.6	10	0.25	0.03045	hypermethylated
chr24	5142767	5142768	+					0.88	8	1	12	0.82	11	0.89	9	0.5	6	0.82	11	0.83	18	0.4	5	0.58	12	0.73	15	0.25	0.03048	hypermethylated
chr23	31288864	31288865	-					0.57	14	0.58	12	0.61	18	0.92	12	0.67	15	0.44	16	0.41	17	0.33	9	0.42	12	0.29	7	0.25	0.03056	hypermethylated
chr17	55079582	55079583	-					0.86	7	1	12	0.92	12	0.95	20	0.92	13	0.83	6	0.62	16	0.56	9	0.43	7	0.71	7	0.25	0.03068	hypermethylated
chr9	53587468	53587469	-					0.82	17	0.72	39	0.87	15	0.82	17	0.55	20	0.25	8	0.75	16	0.67	6	0.67	9	0.46	13	0.25	0.03112	hypermethylated
chr5	28054970	28054971	+					0.57	7	0.64	14	0.26	19	0.43	14	0	8	0.21	14	0.2	15	0.33	15	0.2	15	0.4	10	0.25	0.03113	hypermethylated
chr11	44457001	44457002	+					0.83	6	0.86	7	0.67	9	0.62	16	0.2	5	0.56	9	0.4	5	0.57	7	0.67	9	0.56	16	0.25	0.03123	hypermethylated
chr12	90641634	90641635	-					0.73	11	0.47	19	0.31	13	0.65	17	0.44	16	0.17	12	0.25	20	0.2	10	0.26	27	0.43	23	0.25	0.03139	hypermethylated
chr19	28981517	28981518	+					1	6	0.57	7	0.71	7	0.73	11	0.57	7	0.33	6	0.5	8	0.4	5	0.57	7	0.67	12	0.25	0.03146	hypermethylated
chr20	5463657	5463658	-					0.6	10	0.58	12	0.6	15	0.75	8	0.6	5	0.5	6	0.08	12	0.33	6	0.31	13	0.45	11	0.25	0.03147	hypermethylated
chr18	26557269	26557270	+	GOT2				0.75	8	0.43	7	0.44	9	0.57	7	0.18	11	0.25	8	0.11	9	0.3	10	0.44	9	0.5	6	0.25	0.0319	hypermethylated
chr15	26568376	26568377	+					0.5	8	0.3	10	0.6	10	0.17	6	0.21	14	0	6	0.14	7	0	7	0.17	12	0.3	10	0.25	0.0321	hypermethylated
chr22	15350528	15350529	-					0.5	8	0.75	8	0.25	12	0.56	9	0.36	14	0.27	15	0.22	18	0.22	9	0.13	15	0.4	5	0.25	0.03228	hypermethylated
chr12	5200171	5200172	+	PCDH17	PCDH17		Y	0.36	14	0.62	8	0.6	10	0.33	6	0.22	9	0.1	10	0.13	15	0.27	11	0.14	7	0.5	18	0.25	0.03257	hypermethylated
chr8	110756283	110756284	-					0.78	9	0.6	15	0.75	16	0.9	10	0.65	20	0.47	15	0.58	12	0.22	9	0.43	14	0.67	6	0.25	0.03261	hypermethylated
chr20	65525198	65525199	+					0.85	13	0.83	12	0.86	14	0.71	14	0.57	14	0.33	6	0.6	10	0.73	11	0.78	18	0.35	17	0.25	0.03298	hypermethylated
chr16	45406525	45406526	+			ENO1		0.75	8	0.56	16	0.38	8	0.53	15	0.33	6	0.29	7	0.5	10	0.2	5	0.1	10	0.43	7	0.25	0.03338	hypermethylated
chr25	2367413	2367414	-					0.6	5	0.67	6	0.88	8	0.6	5	0.56	9	0.33	15	0.57	7	0.33	6	0.6	10	0.2	5	0.25	0.03342	hypermethylated
chr11	98743144	98743145	+					0.25	24	0.33	12	0.6	10	0.33	6	0	8	0.25	24	0.2	20	0	8	0	6	0.33	18	0.25	0.03362	hypermethylated
chr8	11942900	11942901	-					0.6	10	0.89	9	0.82	11	1	5	0.62	13	0.56	18	0.42	12	0.43	7	0.67	15	0.78	9	0.25	0.03375	hypermethylated
chr16	71105610	71105611	+					0.57	7	0.6	5	0.3	10	0.78	9	0.33	6	0.43	7	0.35	17	0.33	6	0.08	12	0.33	6	0.25	0.03377	hypermethylated
chr18	63176578	63176579	-			LOC407171		0.92	12	1	13	1	12	0.89	9	1	8	0.53	15	0.87	15	0.57	7	0.62	16	0.58	12	0.25	0.03398	hypermethylated
chr5	105369569	105369570	+					0.71	7	0.78	9	0.5	12	0.67	15	0.33	6	0.6	5	0.44	16	0.62	8	0.25	8	0.25	12	0.25	0.03405	hypermethylated
chr23	51316595	51316596	-			GMDS	Y	0.71	7	0.5	10	0.5	8	0.29	7	0	6	0.17	6	0.29	14	0.33	9	0.36	11	0.33	9	0.25	0.03435	hypermethylated
chr21	69394108	69394109	-				Y	0.53	19	0.38	16	0.5	12	0.42	24	0.43	14	0.11	18	0	10	0	8	0.33	6	0.33	6	0.25	0.03454	hypermethylated
chr27	36336405	36336406	+					0.9	10	0.78	9	0.92	12	0.9	10	0.4	5	0.43	7	0.73	11	0.6	5	0.78	9	0.83	6	0.25	0.03457	hypermethylated
chr29	34574210	34574211	-			OPCML		0.8	5	0.57	7	0.42	12	0.67	9	0.33	15	0.14	7	0.38	8	0.44	9	0.3	10	0.58	12	0.25	0.0347	hypermethylated
chr8	24904166	24904167	-					0.57	7	0.71	7	1	6	0.67	9	0.33	12	0.67	9	0.47	15	0.62	8	0.43	7	0.4	10	0.25	0.03482	hypermethylated
chr12	90422262	90422263	-					0.86	7	0.82	17	0.75	8	0.62	13	0.71	17	0.75	8	0.37	19	0.35	17	0.5	12	0.38	8	0.25	0.0359	hypermethylated
chr22	61370196	61370197	-					0.85	13	0.88	8	1	5	1	6	0.57	7	0.62	8	0.91	11	0.4	5	0.7	10	0.86	7	0.25	0.03708	hypermethylated
chr8	36120046	36120047	-					1	9	1	9	0.93	14	1	12	0.8	10	0.33	9	0.81	16	0.88	8	0.75	8	0.8	5	0.25	0.03749	hypermethylated
chr18	55571329	55571330	-					0.57	7	0.45	20	0.75	8	0.8	5	0.5	6	0.27	15	0.33	9	0.2	5	0.5	10	0.57	7	0.25	0.03755	hypermethylated
chr5	70222616	70222617	+				Y	0.5	16	0.33	12	0.67	6	0.33	18	0.11	18	0.4	10	0.1	20	0	10	0.33	6	0.29	14	0.25	0.03773	hypermethylated
chr12	31659749	31659750	+			FLT1		0.81	16	1	12	0.5	12	0.9	20	0.67	15	0.62	16	0.54	24	0.36	11	0.57	21	0.55	20	0.25	0.03787	hypermethylated
chr25	40950516	40950517	+					0.5	20	0.48	21	0.58	12	0.82	17	0.53	17	0.14	14	0.52	21	0.27	22	0.29	21	0.33	15	0.25	0.03792	hypermethylated
chr14	34428299	34428300	-	C14H8orf34		C14H8orf34	Y	0.17	35	0.33	33	0.62	16	0.23	26	0	20	0.27	30	0	12	0	12	0.21	19	0.08	24	0.25	0.03874	hypermethylated
chr16	65342694	65342695	+			NPL		0.6	10	0.33	15	0.67	18	0.44	18	0.2	20	0.22	18	0	8	0.29	14	0.33	6	0.5	12	0.25	0.03906	hypermethylated
chr2	128007779	128007780	+				Y	0.5	8	0.84	19	0.6	5	0.55	11	0.6	10	0.22	18	0.43	28	0.25	8	0.22	9	0.5	12	0.25	0.0395	hypermethylated
chr29	26563472	26563473	+					0.55	11	0.62	8	0.4	5	0.91	11	0.45	11	0.33	15	0.36	11	0.44	9	0.17	6	0.45	11	0.25	0.0398	hypermethylated
chr24	22193082	22193083	+		MAPRE2			0.6	5	0.53	19	0.7	10	0.78	18	0.5	10	0.5	18	0.09	11	0.25	12	0.5	10	0.55	11	0.25	0.04015	hypermethylated
chr10	83486106	83486107	+					0.59	17	0.25	12	0.64	14	0.56	18	0.33	6	0.38	8	0.09	11	0.14	7	0.45	11	0.14	7	0.25	0.04061	hypermethylated
chr29	46461539	46461540	+					0.67	6	0.82	17	0.47	17	0.53	19	0.45	11	0.44	9	0.25	20	0.55	11	0.12	17	0.43	14	0.25	0.04085	hypermethylated
chr18	64190099	64190100	-				Y	0.25	8	0.71	7	0.43	7	0.38	8	0.36	11	0.25	16	0.24	21	0.1	10	0	5	0.22	9	0.25	0.04101	hypermethylated
chr13	57033809	57033810	+					0.67	6	0.14	7	0.17	6	0.2	5	0.11	9	0	9	0.06	16	0	7	0.1	20	0	10	0.25	0.04114	hypermethylated
chr11	14723254	14723255	-			SPAST		0.8	15	0.75	20	0.4	15	0.78	18	0.58	19	0.36	25	0.5	32	0.29	21	0.31	32	0.58	31	0.25	0.04125	hypermethylated
chr15	47037816	47037817	+					0.33	6	0.29	7	0.33	6	0.67	12	0.42	12	0	7	0.17	6	0.18	11	0	10	0.14	7	0.25	0.04179	hypermethylated
chr23	10026698	10026699	+					0.6	10	0.76	17	0.33	6	0.5	8	0.33	6	0.3	20	0	8	0.33	6	0.38	16	0.43	14	0.25	0.04184	hypermethylated
chr20	70332317	70332318	-				Y	0.5	8	0.42	19	0.55	11	0.56	9	0.56	18	0.15	13	0.25	8	0.2	10	0	8	0.4	10	0.25	0.04305	hypermethylated
chr12	90477869	90477870	-				Y	0.83	6	0.71	7	0.8	10	0.73	11	0.29	7	0.58	12	0.5	6	0.62	8	0.81	16	0.33	9	0.25	0.04307	hypermethylated
chr25	35469139	35469140	-					0.38	8	0.44	9	0.6	20	0.89	9	0.21	14	0.35	17	0.46	13	0.27	11	0.42	19	0.25	12	0.25	0.0431	hypermethylated
chr20	70179793	70179794	-					0.44	9	0.67	12	0.4	5	0.4	10	0.22	18	0	6	0.14	14	0.2	5	0.25	16	0.55	11	0.25	0.04323	hypermethylated
chr7	54158236	54158237	+	PCDHGA8	PCDHGA8	PCDHGB4	Y	0.75	8	0.82	11	0.5	10	0.62	8	0.21	14	0.43	7	0.5	8	0.67	6	0.25	8	0.5	6	0.25	0.04359	hypermethylated
chr5	64927668	64927669	+					0.5	6	0.6	5	0.2	15	0.6	5	0.35	17	0.33	12	0.15	20	0.2	5	0.33	6	0	5	0.25	0.04367	hypermethylated
chr17	55947293	55947294	-					0.67	6	0.27	11	0.09	11	0.3	20	0.09	11	0.1	10	0.17	23	0	7	0.16	19	0	11	0.25	0.04388	hypermethylated
chr17	74771471	74771472	+					0.82	11	0.83	18	0.43	14	0.62	21	0.33	21	0.53	17	0.43	21	0.5	14	0.17	24	0.56	16	0.25	0.04454	hypermethylated
chr10	28378148	28378149	-			SLC12A6		0.88	8	0.75	8	0.73	11	1	5	0.46	13	0.42	12	0.6	5	0.46	13	0.86	7	0.75	8	0.25	0.04497	hypermethylated
chr10	16599589	16599590	-					0.55	11	0.38	8	0.45	11	0.6	10	0.44	9	0.22	9	0.12	8	0	7	0.17	6	0.5	8	0.25	0.04549	hypermethylated
chr7	53988370	53988371	-					0.83	6	0.58	12	0.33	12	0.6	10	0.56	9	0.14	14	0.27	15	0.36	11	0.31	13	0.38	16	0.25	0.04566	hypermethylated
chr22	49702397	49702398	+			TEX264		0.58	19	0.6	10	0.74	19	0.56	16	0.62	8	0.56	9	0.36	14	0.1	10	0.23	13	0.36	22	0.25	0.04584	hypermethylated
chr8	103316994	103316995	+					0.5	10	0.46	13	0.57	7	0.71	7	0.62	8	0.12	8	0.33	12	0.29	7	0.11	9	0.38	13	0.25	0.04584	hypermethylated
chr11	103365837	103365838	+					0.67	6	0.67	6	0.67	9	0.82	11	0.67	6	0.1	10	0.33	6	0.56	9	0.5	8	0.55	11	0.25	0.04594	hypermethylated
chr14	16992449	16992450	-			MTSS1		0.67	12	0.45	11	0.33	9	0.3	10	0.5	8	0.14	7	0.11	9	0.08	12	0.08	12	0.23	22	0.25	0.04611	hypermethylated
chr21	34064534	34064535	-		PPCDC			0.8	10	1	10	1	10	1	8	0.67	12	0.6	10	0.67	18	0.45	11	0.83	12	1	6	0.25	0.04627	hypermethylated
chr8	75984761	75984762	-	GULO	GULO			0.67	6	0.71	7	0.5	8	0.86	7	0.44	9	0.3	10	0.67	6	0.38	8	0.2	5	0.6	5	0.25	0.04651	hypermethylated
chr3	116624998	116624999	+					1	13	1	11	1	15	1	23	0.92	12	0.75	8	0.5	6	0.5	14	0.89	19	0.95	20	0.25	0.04656	hypermethylated
chr11	25542378	25542379	+				Y	0.12	8	0.2	5	0.27	11	0.67	6	0.11	9	0	5	0	9	0	6	0.11	9	0.2	10	0.25	0.04661	hypermethylated
chr5	27083885	27083886	+					0.18	11	0.33	6	0.64	11	0.57	7	0.25	8	0	5	0.2	15	0.17	12	0.1	10	0.38	8	0.25	0.04692	hypermethylated
chr16	42438678	42438679	+					0.62	8	0.67	9	0.64	11	0.5	14	0.6	5	0	9	0.38	13	0.38	8	0.33	12	0.46	13	0.25	0.0473	hypermethylated
chr5	115060617	115060618	-					0.8	5	0.67	6	0.5	6	0.75	8	0.55	11	0.33	9	0.75	8	0.25	8	0.33	6	0.33	9	0.25	0.0474	hypermethylated
chr17	62463683	62463684	-					0.22	9	0.5	12	0.29	14	0.7	10	0.33	9	0.12	17	0.13	30	0.31	13	0	8	0.17	12	0.25	0.04743	hypermethylated
chr23	42372460	42372461	+					0.67	6	0.44	9	0.22	9	0.08	13	0.2	10	0.12	8	0.08	12	0.11	9	0.1	20	0	9	0.25	0.04864	hypermethylated
chr8	56757541	56757542	+					0.61	33	0.54	26	0.52	52	0.68	25	0.55	42	0.17	12	0.26	23	0.63	38	0.25	24	0.13	15	0.25	0.04898	hypermethylated
chr22	49303295	49303296	-			POC1A		0.2	5	0.44	9	0.5	8	0.7	10	0.2	10	0.41	17	0.25	12	0.25	8	0	7	0.18	11	0.25	0.04922	hypermethylated
chr6	4093874	4093875	+	QRFPR	QRFPR		Y	0.62	8	0.5	12	0.17	6	0.22	9	0	6	0.11	9	0.17	6	0.17	6	0.33	9	0	8	0.25	0.04977	hypermethylated
chr13	35753271	35753272	+					1	7	1	6	0.91	11	1	12	0.9	10	0.67	12	0.4	5	0.9	10	0.62	8	0.9	10	0.25	0.04979	hypermethylated
chr16	47913441	47913442	+			ACOT7		1	10	1	7	1	6	1	16	0.78	9	0.71	7	0.86	14	0.8	5	0.71	14	0.67	9	0.24	0.0001226	hypermethylated
chr16	50671481	50671482	+					0.29	7	0.3	10	0.27	15	0.1	20	0	12	0	10	0	12	0	10	0	14	0	9	0.24	0.0001938	hypermethylated
chr9	102646330	102646331	-					1	7	1	6	1	11	1	7	0.82	11	0.86	7	0.75	16	0.75	12	0.62	8	0.75	8	0.24	0.0003303	hypermethylated
chr15	78450205	78450206	+		SLC39A13		Y	0.25	8	0.29	7	0.33	9	0.2	5	0	5	0	6	0	7	0	6	0	10	0.17	12	0.24	0.0004028	hypermethylated
chr11	80490515	80490516	+					0.55	11	0.56	9	0.71	7	0.5	14	0.29	17	0.4	15	0.32	22	0.37	27	0.29	17	0.35	17	0.24	0.0005175	hypermethylated
chr3	8105806	8105807	-					0.94	47	0.93	69	0.92	65	0.76	102	0.56	84	0.71	94	0.6	75	0.69	80	0.65	110	0.66	89	0.24	0.0005177	hypermethylated
chr14	16376157	16376158	+					0.64	11	0.64	11	0.45	11	0.62	8	0.43	7	0.33	9	0.33	15	0.38	8	0.29	7	0.33	9	0.24	0.0005284	hypermethylated
chr17	72231957	72231958	-			PATZ1		0.2	5	0.44	9	0.25	12	0.33	12	0.08	12	0	13	0.08	13	0.08	13	0.07	15	0.07	14	0.24	0.0006359	hypermethylated
chr22	53911016	53911017	+					0.78	9	0.95	21	0.94	17	0.93	14	0.71	14	0.6	10	0.71	14	0.73	11	0.56	16	0.65	17	0.24	0.001052	hypermethylated
chr9	11847665	11847666	-					0.57	7	0.71	7	0.7	10	0.67	6	0.58	12	0.4	5	0.44	9	0.4	5	0.33	9	0.4	5	0.24	0.001503	hypermethylated
chr13	27031298	27031299	-				Y	0.58	12	0.47	19	0.5	8	0.46	13	0.33	6	0.4	10	0.29	17	0.18	11	0.21	14	0.18	11	0.24	0.00157	hypermethylated
chr24	2198997	2198998	+					0.87	15	0.81	16	0.8	20	0.88	24	0.7	10	0.5	18	0.56	27	0.5	14	0.71	21	0.64	22	0.24	0.001699	hypermethylated
chr3	8105730	8105731	+					0.83	47	0.9	80	0.93	56	0.77	99	0.64	72	0.61	66	0.48	64	0.75	84	0.6	96	0.62	87	0.24	0.00174	hypermethylated
chr15	78218706	78218707	+			C15H11orf49		0.2	5	0.44	9	0.38	13	0.5	8	0.12	8	0.17	6	0.17	6	0.11	9	0.17	6	0.1	10	0.24	0.001981	hypermethylated
chr10	70221	70222	-					1	8	1	8	1	5	1	5	0.67	6	0.6	5	0.85	13	0.85	13	0.83	6	0.78	9	0.24	0.002112	hypermethylated
chr19	44956599	44956600	-				Y	0.45	11	0.35	17	0.5	8	0.43	7	0.11	9	0.31	13	0.22	9	0.18	11	0.08	13	0.29	14	0.24	0.002135	hypermethylated
chr19	57179838	57179839	-					0.69	16	0.67	12	0.75	8	0.64	11	0.41	17	0.42	12	0.5	14	0.6	5	0.3	10	0.43	7	0.24	0.002165	hypermethylated
chr29	46583032	46583033	-					0.85	13	0.74	23	0.76	17	0.88	17	0.59	29	0.43	7	0.56	18	0.62	16	0.5	16	0.7	23	0.24	0.002187	hypermethylated
chr18	33178993	33178994	+					1	9	0.89	9	1	6	1	14	0.89	9	0.67	6	0.82	11	0.67	9	0.71	7	0.67	6	0.24	0.002208	hypermethylated
chr16	56981123	56981124	-			RABGAP1L		1	6	1	12	1	10	0.8	10	0.67	6	0.71	7	0.64	22	0.83	12	0.75	8	0.67	18	0.24	0.002222	hypermethylated
chr1	5243394	5243395	+					0.82	11	0.76	21	0.9	10	0.71	17	0.46	13	0.65	23	0.63	19	0.6	10	0.53	15	0.45	11	0.24	0.002244	hypermethylated
chr23	28054922	28054923	-					0.25	8	0.3	10	0.2	5	0.43	7	0	5	0	9	0.09	11	0	6	0.07	14	0.18	11	0.24	0.002258	hypermethylated
chr6	27395393	27395394	+			TSPAN5		0.62	8	0.7	10	0.5	14	0.68	22	0.5	12	0.38	8	0.35	20	0.33	15	0.27	11	0.47	15	0.24	0.002523	hypermethylated
chr10	11097150	11097151	-					0.29	7	0.4	5	0.38	8	0.45	11	0.33	9	0.11	9	0.09	11	0.08	12	0.08	12	0.12	8	0.24	0.002849	hypermethylated
chr6	71005197	71005198	+					0.29	17	0.43	14	0.36	11	0.56	9	0.12	8	0.12	8	0.25	12	0.11	9	0.17	12	0.27	11	0.24	0.00316	hypermethylated
chr19	44563283	44563284	+			HDAC5		0.25	16	0.33	21	0.36	14	0.38	16	0.12	16	0	12	0	16	0.25	16	0.15	13	0	12	0.24	0.003173	hypermethylated
chr13	40687947	40687948	+					0.78	9	0.86	7	0.75	8	1	6	0.5	8	0.67	6	0.7	10	0.57	7	0.6	5	0.62	8	0.24	0.003357	hypermethylated
chr19	58009323	58009324	-					0.29	17	0.5	14	0.3	10	0.46	13	0	12	0.17	6	0.12	17	0.23	13	0.21	19	0.14	21	0.24	0.003482	hypermethylated
chr2	128683183	128683184	+					0.8	5	0.88	8	0.8	5	0.73	15	0.75	8	0.5	6	0.57	14	0.5	6	0.44	9	0.6	5	0.24	0.003743	hypermethylated
chr5	104232023	104232024	+	IFFO1	IFFO1			0.71	7	0.8	15	0.55	11	0.81	16	0.5	14	0.38	8	0.5	8	0.55	11	0.4	20	0.53	17	0.24	0.003847	hypermethylated
chr10	26703794	26703795	-	TMEM55B		TMEM55B		0.58	12	0.72	18	0.64	25	0.65	20	0.55	20	0.5	12	0.31	26	0.27	11	0.43	14	0.41	17	0.24	0.003891	hypermethylated
[truncated: 1 more rows]

## Sheet: Hypo Top2000
chrom	chromstart	chromend	strand	promoter	exon	intron	CpG island	2944 meth_ratio	2944 total number of reads	2945 meth_ratio	2945 total number of reads	2948 meth_ratio	2948 total number of reads	2951 meth_ratio	2951 total number of reads	1984 meth_ratio	1984 total number of reads	2952 meth_ratio	2952 total number of reads	2958 meth_ratio	2958 total number of reads	2961 meth_ratio	2961 total number of reads	2962 meth_ratio	2962 total number of reads	12943 meth_ratio	12943 total number of reads	meth diff	pvalue	classification
chr5	14715303	14715304	-					0	8	0.33	12	0	10	0.08	12	0.92	13	0.64	14	1	15	1	7	0.39	18	1	14	-0.72	0.001049	stronglyHypometh
chr29	48508476	48508477	-					0.38	16	0.54	13	0	6	0	6	1	5	1	9	1	11	0.6	10	1	13	1	10	-0.7	0.0008404	stronglyHypometh
chr24	55695194	55695195	-					0	6	0	11	0.42	12	0	10	1	10	0.91	11	0.31	13	1	7	1	17	0.5	14	-0.68	0.004679	stronglyHypometh
chr2	4137276	4137277	+			HS6ST1		0	15	0	19	0.33	12	0	19	0.6	15	0.47	15	0.94	16	0.86	7	0.59	17	1	9	-0.66	0.0009403	stronglyHypometh
chr22	23199533	23199534	-					0	9	0	6	0	8	0.36	14	0.3	10	0.88	8	1	22	0.67	6	0.67	9	0.93	15	-0.65	0.002334	stronglyHypometh
chr25	10884567	10884568	-			SNX29		0	9	0	9	0	8	0.86	14	1	12	1	6	1	13	0.17	6	1	6	1	14	-0.65	0.02851	stronglyHypometh
chr2	9608206	9608207	-					0.09	11	0	14	0	19	0.28	18	0.86	14	0.4	5	0.94	17	0.75	8	0.43	7	1	11	-0.64	0.002005	stronglyHypometh
chr7	91848974	91848975	-					0.5	14	0	17	0.29	14	0	17	0.62	8	0.85	13	0.67	12	0.9	10	1	9	0.94	17	-0.63	0.0008933	stronglyHypometh
chr26	50187132	50187133	+					0.62	8	0.55	11	0	5	0	10	1	7	1	5	0.67	9	1	7	1	8	0.86	7	-0.63	0.003202	stronglyHypometh
chr19	63434975	63434976	+			PRKCA		0	13	0	21	0.29	14	0	23	0.92	12	0.3	23	1	23	0.58	12	0.38	16	1	16	-0.63	0.006515	stronglyHypometh
chr19	63434976	63434977	-			PRKCA		0	8	0	12	0.1	10	0	9	1	9	0.4	5	1	8	0.25	8	0.31	13	1	5	-0.63	0.01101	stronglyHypometh
chrX	100654374	100654375	-					0	6	0	5	1	10	0.36	22	1	5	1	6	1	7	0.78	9	1	6	1	8	-0.62	0.01191	stronglyHypometh
chr29	48264215	48264216	+				Y	0.33	6	0.33	9	0.2	10	0.17	6	1	14	0.43	7	1	10	0.88	8	1	9	0.92	12	-0.61	0.0008737	stronglyHypometh
chr20	70270066	70270067	-					0.6	5	0	9	0.38	8	0	14	0.91	11	0.83	6	1	7	0.92	13	1	15	0.46	13	-0.61	0.004465	stronglyHypometh
chr8	97676588	97676589	+					0.55	11	0	10	0.45	11	0	12	0.36	11	1	7	0.9	10	1	10	1	13	0.89	9	-0.61	0.007412	stronglyHypometh
chr20	71631263	71631264	-					0	12	0	6	0.43	14	0	9	0.57	7	0.91	11	0.45	11	0.38	8	0.92	13	1	7	-0.6	0.006084	stronglyHypometh
chr1	141702590	141702591	-					0	17	0.44	9	1	5	0	8	1	8	1	5	1	5	1	6	0.78	9	1	18	-0.6	0.01435	stronglyHypometh
chr10	9639758	9639759	+					0	8	0.62	8	0	5	0.4	5	0.82	11	0.86	7	0.38	8	1	7	1	6	1	13	-0.59	0.009881	stronglyHypometh
chr19	23681630	23681631	-			SMG6		0	12	0	5	0	11	0	8	0.86	7	0	11	1	13	0.7	10	0	8	1	6	-0.59	0.03936	stronglyHypometh
chr20	70763157	70763158	-				Y	0	8	0	11	0	10	0	12	0	8	0.64	11	0	15	1	9	1	6	0.92	12	-0.59	0.04127	stronglyHypometh
chr24	50087007	50087008	-					0.92	13	0	13	0.33	9	0.39	18	0.92	13	1	11	1	23	1	10	1	15	1	15	-0.58	0.005291	stronglyHypometh
chr7	25900437	25900438	+					0.5	10	0	12	0	16	0.14	14	0.95	21	1	20	0.59	27	0.88	17	0	15	1	15	-0.58	0.031	stronglyHypometh
chr11	64305013	64305014	+					0.44	16	0.06	18	0.42	19	0.39	23	0.85	13	0.93	14	0.8	10	0.89	9	0.94	16	1	12	-0.57	9.833e-05	stronglyHypometh
chr26	50318770	50318771	+					0	5	0.5	6	0.4	5	0.56	9	1	5	0.8	10	1	5	1	6	0.83	6	1	7	-0.57	0.0008178	stronglyHypometh
chr26	51471870	51471871	-				Y	0.11	9	0.94	16	0.27	11	0	6	1	6	0.93	14	0.75	8	0.86	7	1	10	0.89	9	-0.57	0.01058	stronglyHypometh
chr20	70645021	70645022	+				Y	0.89	9	0.08	24	0	10	0.14	14	1	9	1	11	1	14	0.43	14	0.86	14	0.82	11	-0.57	0.02026	stronglyHypometh
chr15	67988973	67988974	-					0	9	0	10	0	9	0.26	19	0.83	6	1	7	0.6	10	0.93	14	0.43	7	0	9	-0.57	0.02151	stronglyHypometh
chr26	25760863	25760864	-			SORCS3		0.56	9	0	8	0.42	12	0.09	11	1	10	1	5	0	10	1	6	1	10	1	7	-0.57	0.04075	stronglyHypometh
chr2	57372862	57372863	-					0	8	0.5	10	0.38	8	0.38	13	1	8	1	9	0.89	9	0.47	19	0.86	14	1	13	-0.56	0.003391	stronglyHypometh
chr24	50000945	50000946	-					0	7	0	8	0.4	5	0.4	5	1	6	1	8	0.67	6	1	6	0.5	8	0.38	8	-0.56	0.01137	stronglyHypometh
chr20	34565939	34565940	-					0	11	0	15	0.88	8	0.4	5	1	10	0.86	7	0.39	18	1	8	1	14	1	12	-0.56	0.02745	stronglyHypometh
chr18	49507539	49507540	+				Y	0.8	5	0.39	18	0.08	12	0.24	17	1	5	0.82	11	0.92	12	0.8	5	1	7	1	8	-0.55	0.00314	stronglyHypometh
chr12	34720374	34720375	-			TNFRSF19		0.2	5	0.22	9	1	10	0.3	10	1	10	0.89	9	1	5	1	6	1	10	1	14	-0.55	0.006922	stronglyHypometh
chr24	5941931	5941932	+					0	16	0	8	0.92	13	0	6	0.9	10	0.5	6	0.86	14	1	6	0.6	10	0.8	5	-0.55	0.02967	stronglyHypometh
chr15	61149182	61149183	-					0	11	0	9	0.14	7	0	10	0.4	5	1	9	0.23	13	0	13	1	8	0.88	8	-0.55	0.03861	stronglyHypometh
chr8	95632219	95632220	+					0.38	8	0	14	0.83	12	0.36	14	0.8	5	1	8	0.93	15	1	6	0.85	13	1	17	-0.54	0.005345	stronglyHypometh
chr3	116743717	116743718	+					0	15	0	16	0.15	13	0.57	14	0.65	17	0.63	19	1	26	0.94	18	0.43	28	0.71	17	-0.54	0.007215	stronglyHypometh
chr20	34565932	34565933	-					0	11	0	14	0.89	9	0.33	6	0.8	10	0.86	7	0.39	18	1	8	1	14	1	12	-0.54	0.03128	stronglyHypometh
chr7	63473437	63473438	-	CDX1		CDX1		0.4	5	0.71	7	0.33	12	0.3	10	1	5	1	6	0.9	10	0.89	9	1	8	1	5	-0.53	0.0001687	stronglyHypometh
chr20	69955677	69955678	+					0.83	6	0	12	0.42	12	0.45	11	1	6	1	11	0.93	15	1	10	0.83	12	1	10	-0.53	0.004904	stronglyHypometh
chr4	101999998	101999999	+					0.12	8	0.91	11	0.14	7	0.54	13	0.89	9	1	7	0.88	17	1	7	1	9	1	11	-0.53	0.007572	stronglyHypometh
chr9	104387336	104387337	-					1	14	0	14	0.71	14	0	6	1	14	1	12	1	14	1	12	0.75	8	1	10	-0.53	0.03409	stronglyHypometh
chr8	113321879	113321880	+					0	8	0	12	0	9	0	16	0	6	0.64	14	1	17	0.7	10	0	7	0.86	7	-0.53	0.04174	stronglyHypometh
chr20	70763156	70763157	+				Y	0	14	0.05	19	0	14	0	17	0	14	0.58	12	0	22	0.92	13	0.79	29	0.94	18	-0.53	0.04616	stronglyHypometh
chr19	26306322	26306323	-					0	8	0	8	0.33	9	0.14	7	0.71	7	0.5	12	0.69	13	0.7	10	0.57	14	0.67	6	-0.52	0.0001323	stronglyHypometh
chr29	26276155	26276156	-			PTPN5		0.5	8	0	12	0.62	8	0.67	9	1	8	1	9	1	8	0.83	6	1	7	1	6	-0.52	0.003186	stronglyHypometh
chr20	70225881	70225882	-				Y	0.33	6	0	11	0.7	10	0.25	12	0.8	5	0.86	7	1	5	1	6	0.8	5	0.6	5	-0.52	0.005307	stronglyHypometh
chr19	36886930	36886931	+			ACSF2		0.14	7	0	6	0.5	6	0	18	1	7	0.83	6	0.57	7	0.75	12	0.45	11	0.5	6	-0.52	0.006357	stronglyHypometh
chr19	45733238	45733239	+					0.43	14	0	12	1	10	0.5	12	1	18	1	12	1	12	1	6	1	16	1	10	-0.52	0.01267	stronglyHypometh
chr14	9306898	9306899	-			TG		0	9	0.4	10	0.89	9	0	9	0.93	14	1	11	0.36	11	1	10	0.78	9	1	11	-0.52	0.03785	stronglyHypometh
chr21	59547751	59547752	+					0.27	11	0.06	17	0	13	0	7	0.17	12	0.67	6	1	6	1	5	0	6	0.76	17	-0.52	0.04864	stronglyHypometh
chr19	26306300	26306301	-					0	8	0	8	0.22	9	0.29	7	0.67	6	0.67	12	0.62	13	0.8	10	0.57	14	0.5	6	-0.51	0.0001898	stronglyHypometh
chr21	71393374	71393375	+					0.25	8	0	6	0.5	6	0.5	10	0.88	8	1	8	0.57	7	0.8	5	0.88	8	0.83	12	-0.51	0.002585	stronglyHypometh
chr16	59791708	59791709	+					0	10	0	16	0.39	23	0	12	0.29	7	0.5	8	0.88	8	0.67	9	0.42	19	0.89	9	-0.51	0.008801	stronglyHypometh
chr20	70269897	70269898	-					0.6	5	0	9	0.38	8	0	14	1	11	0.83	6	1	7	0.77	13	0.4	15	0.55	11	-0.51	0.01673	stronglyHypometh
chr18	49507519	49507520	+				Y	1	5	0.24	17	0.08	12	0.29	17	0.8	5	0.82	11	0.83	12	1	5	1	7	1	8	-0.51	0.01738	stronglyHypometh
chr18	12151392	12151393	+					0	5	0	10	0	13	0.4	10	1	10	0.67	9	0	9	0.67	6	0.69	16	0.67	9	-0.51	0.02407	stronglyHypometh
chr24	33135592	33135593	-					0.74	19	0	15	0.79	14	0	11	0.86	14	0.6	15	1	18	1	12	1	13	0.89	18	-0.51	0.02842	stronglyHypometh
chr9	31804963	31804964	+					0	5	0.53	17	0.14	7	0.24	21	0.9	10	0.62	13	0	12	1	7	0.92	13	1	23	-0.51	0.04628	stronglyHypometh
chr20	56738222	56738223	-			FAM134B		0	6	0.25	8	0.2	5	0	6	0.6	10	0.7	10	0.78	9	0.64	14	0.56	9	0.43	7	-0.5	0.0002425	stronglyHypometh
chr2	132005589	132005590	+	ECE1	ECE1		Y	0.5	6	0.22	9	0.67	9	0.17	6	0.69	16	0.78	9	0.85	13	1	11	1	9	1	5	-0.5	0.002692	stronglyHypometh
chr27	40929330	40929331	+					0	12	0.87	15	0.73	11	0.27	11	1	8	0.89	9	0.94	16	1	6	1	14	1	11	-0.5	0.01375	stronglyHypometh
chr16	77997375	77997376	+					0.14	7	0.5	14	0	10	0.46	13	1	10	0.37	19	1	12	0.86	7	0.43	14	1	11	-0.5	0.02412	stronglyHypometh
chr15	47126913	47126914	+					0	9	0.86	14	0.43	14	0	23	1	13	0.62	16	0.86	21	0.56	9	0.96	23	0.93	15	-0.5	0.02884	stronglyHypometh
chr7	84904607	84904608	-					0.5	8	0	8	0.29	7	0	11	1	15	0.43	7	0.43	7	0.33	6	1	7	1	5	-0.5	0.03282	stronglyHypometh
chr17	49220234	49220235	-			GLT1D1		0	20	0	17	0.87	15	0	23	0.82	17	0.38	8	0.8	25	0.89	18	0.56	16	0.88	25	-0.5	0.03648	stronglyHypometh
chr2	127333907	127333908	+					0.58	19	0.25	8	0	8	0.4	10	0.86	7	0.56	18	0.75	8	0.8	10	1	6	0.83	12	-0.49	0.003804	stronglyHypometh
chr23	6692060	6692061	-					0.8	5	0.14	7	0.4	5	0.38	8	1	9	1	5	1	10	1	12	0.67	9	0.88	8	-0.49	0.004823	stronglyHypometh
chr24	21236201	21236202	+			MOCOS		0	8	0.36	11	0.38	8	0.25	8	1	8	0.6	5	1	7	0.89	9	0.33	6	0.62	8	-0.49	0.01189	stronglyHypometh
chr2	24881295	24881296	-					0.44	9	0	18	0.52	21	0.44	18	0.95	21	1	12	1	15	0.62	8	1	16	0.47	19	-0.49	0.01211	stronglyHypometh
chr14	5139357	5139358	-					0	9	0	16	0.56	9	0	6	0.93	15	0.33	6	0.43	7	0.5	6	0.6	10	1	7	-0.49	0.02404	stronglyHypometh
chr5	81529676	81529677	+					0.44	18	0	17	0	6	0	24	0.81	16	0.62	8	0.06	18	0.94	17	0.47	15	0.71	17	-0.49	0.02737	stronglyHypometh
chr20	70763173	70763174	-				Y	0	8	0	11	0	10	0	12	0	8	0.64	11	0	15	0.78	9	0.67	6	0.83	12	-0.49	0.03781	stronglyHypometh
chr12	90186471	90186472	+			SPACA7		0	10	0	8	0.6	10	0	22	0.94	16	0.17	12	0.4	15	0.88	16	0.92	12	0.57	14	-0.49	0.03937	stronglyHypometh
chr17	73177698	73177699	+					0.33	6	0.5	6	0.4	5	0.07	14	0.7	10	0.88	8	0.71	14	0.86	7	1	9	0.69	13	-0.48	0.001073	stronglyHypometh
chr18	49507554	49507555	+				Y	0.6	5	0.28	18	0.08	12	0.18	17	0.6	5	0.73	11	0.75	12	0.8	5	0.71	7	1	8	-0.48	0.0026	stronglyHypometh
chr16	59791709	59791710	-					0	9	0.08	12	0.36	11	0	18	0.53	15	0.75	12	0.88	25	0.33	9	0.41	17	0.67	12	-0.48	0.004961	stronglyHypometh
chr24	22261915	22261916	-			MAPRE2		0	10	0.25	8	0.6	5	0	8	0.73	15	1	9	0.56	9	0.83	12	0.33	12	0.7	10	-0.48	0.0182	stronglyHypometh
chr18	49507649	49507650	+				Y	1	5	0.18	17	0.08	12	0.18	17	0.8	5	0.82	11	0.75	12	0.8	5	0.86	7	1	7	-0.48	0.02597	stronglyHypometh
chr18	49507535	49507536	+				Y	1	5	0.39	18	0.17	12	0.12	17	0.6	5	0.82	11	1	12	1	5	1	7	1	8	-0.48	0.02806	stronglyHypometh
chr21	71421789	71421790	+					0.75	12	0	18	0.36	14	0	12	1	10	0.91	11	0.38	8	0.83	6	0.8	10	0.62	8	-0.48	0.02984	stronglyHypometh
chr22	60649591	60649592	-					0.58	12	0.8	10	0	15	0	11	0.46	13	0.86	7	0.92	12	0.85	13	0.91	11	0.94	18	-0.48	0.0336	stronglyHypometh
chr6	850782	850783	-					1	15	0	8	0.58	12	0	12	0.94	16	0.91	11	0.95	22	0.86	14	0.87	15	0.75	12	-0.48	0.03929	stronglyHypometh
chr17	46249410	46249411	+					0.43	7	0.29	7	0.2	5	0.25	8	0.71	7	0.8	5	0.69	13	0.83	6	0.83	6	0.67	6	-0.47	2.638e-05	stronglyHypometh
chr29	34038341	34038342	+					0.43	7	0.38	13	0.33	6	0.5	6	0.8	5	1	5	1	6	0.86	14	0.62	13	1	5	-0.47	0.0005291	stronglyHypometh
chr2	4136142	4136143	+			HS6ST1		0	8	0	15	0.48	21	0	14	0.38	21	0.4	20	0.7	23	0.81	16	0.47	19	0.77	22	-0.47	0.008745	stronglyHypometh
chr4	115175441	115175442	+					0	7	0	11	0	16	0	13	0.58	12	0.38	13	0.62	13	0	8	0.8	10	0.42	12	-0.47	0.01017	stronglyHypometh
chr11	75490583	75490584	-			KLHL29		0.14	7	0.2	10	0.5	6	0.33	6	1	5	0.8	10	0.67	9	0.8	5	0.3	10	1	11	-0.47	0.01301	stronglyHypometh
chr20	69015102	69015103	-					1	11	0	8	0.5	6	0.5	14	1	5	1	5	0.93	14	1	6	0.89	9	1	6	-0.47	0.02064	stronglyHypometh
chr9	105035328	105035329	+				Y	0	5	0.4	5	0.17	6	0.17	6	0.56	9	1	6	0.22	9	1	5	0.71	7	0.44	9	-0.47	0.02476	stronglyHypometh
chr18	60055044	60055045	-					0.6	5	0.5	12	0	8	0.12	8	1	8	0.94	17	1	9	0.83	6	0.5	6	0.38	8	-0.47	0.03106	stronglyHypometh
chr12	70722375	70722376	+					0.93	14	0	7	0.2	10	0.83	6	0.9	10	1	14	0.89	9	1	9	1	7	1	6	-0.47	0.03265	stronglyHypometh
chr11	37238253	37238254	-			SPTBN1		0.2	10	0	10	0.5	8	1	15	0.67	12	1	14	1	14	0.8	10	1	10	0.88	16	-0.47	0.03661	stronglyHypometh
chr17	40950139	40950140	+			C17H4orf45		0.55	20	0.28	18	0.67	15	0	22	0.79	14	0.82	11	0.83	23	0.78	23	0.91	23	0.85	27	-0.46	0.005291	stronglyHypometh
chr11	70646328	70646329	+				Y	0.08	13	0.08	13	0.33	12	0.2	10	0.25	12	0.7	10	0.73	15	0.4	5	1	9	0.74	19	-0.46	0.01265	stronglyHypometh
chr20	69015101	69015102	+					0.82	11	0	15	0.5	8	0.5	8	0.79	14	0.8	10	0.89	9	1	7	1	10	1	15	-0.46	0.01278	stronglyHypometh
chr18	39798067	39798068	-					0.2	5	0.18	11	0.4	5	0.27	15	1	5	0.91	11	0.62	16	1	6	0.38	8	0.43	14	-0.46	0.01553	stronglyHypometh
chr24	47100025	47100026	-					0	9	0	13	0	12	0.47	19	0.36	11	0.46	13	0.45	20	0.62	8	1	18	0.55	11	-0.46	0.01553	stronglyHypometh
chr11	65903334	65903335	-					0.33	12	0	18	0.38	16	0.92	13	0.82	11	0.92	13	0.96	27	1	17	0.59	22	0.94	16	-0.46	0.02552	stronglyHypometh
chr18	58125659	58125660	+			ZNF613		0.71	14	0	6	0	6	0.33	6	1	8	0.82	22	0.79	14	0.8	10	0.5	8	0.4	10	-0.46	0.03242	stronglyHypometh
chr7	45996047	45996048	-					0.33	15	0	12	0	12	0.47	19	0.91	11	0.84	19	0.25	24	1	13	0.57	14	0.41	17	-0.46	0.03309	stronglyHypometh
chr11	70646323	70646324	+				Y	0.38	13	0.15	13	0.33	12	0.3	10	0.67	12	0.8	10	0.8	15	0.6	5	0.78	9	0.84	19	-0.45	7.836e-05	stronglyHypometh
chr11	103767620	103767621	-					0.3	10	0.25	8	0.21	14	0.12	8	0.83	6	1	6	0.6	10	0.5	8	0.57	7	0.55	11	-0.45	0.002544	stronglyHypometh
chr8	110297428	110297429	+					0.44	9	0	8	0.43	7	0.73	15	0.8	5	1	6	0.88	8	0.83	12	0.79	14	0.79	14	-0.45	0.007917	stronglyHypometh
chr18	49507683	49507684	+				Y	0.8	5	0.28	18	0.08	12	0.24	17	0.8	5	0.82	11	0.83	12	0.6	5	0.71	7	1	8	-0.45	0.01335	stronglyHypometh
chr8	110289923	110289924	+					0.6	5	0	10	0.6	5	0.88	8	1	5	1	5	1	8	1	9	0.91	11	0.9	10	-0.45	0.01622	stronglyHypometh
chr29	41087603	41087604	-		FADS3			0.53	15	0.1	10	1	13	0.45	11	1	6	1	6	1	10	1	8	0.92	12	0.9	10	-0.45	0.01666	stronglyHypometh
chr11	104577015	104577016	-					0.45	11	0	14	0.5	8	0.87	15	0.86	7	0.92	13	1	13	0.67	12	1	9	1	10	-0.45	0.01965	stronglyHypometh
chr4	115175442	115175443	-					0	13	0	15	0	22	0	19	0.41	17	0.35	20	0.81	16	0	12	0.79	14	0.33	12	-0.45	0.02102	stronglyHypometh
chr4	118667409	118667410	+				Y	0	11	0	14	0	7	0.12	8	0.36	11	0.67	9	0.38	8	0	11	1	8	0.5	8	-0.45	0.03047	stronglyHypometh
chr14	4419342	4419343	-			TRAPPC9	Y	0	5	0	10	0.38	13	0.31	13	1	10	0.53	15	0.5	18	1	7	0.38	16	0.33	12	-0.45	0.03152	stronglyHypometh
chr10	101981502	101981503	+			FOXN3	Y	1	12	0	8	0.5	8	0.38	16	0.67	18	1	8	1	18	1	8	0.86	14	1	14	-0.45	0.03446	stronglyHypometh
chr4	93817522	93817523	+					0	19	0.27	15	0.38	13	0.29	24	0.93	14	0.29	14	1	17	1	17	0.5	10	0.4	25	-0.45	0.03607	stronglyHypometh
chr5	120574784	120574785	-					0	11	0.92	13	0.94	16	0.21	14	1	10	0.83	12	1	9	1	16	1	8	1	13	-0.45	0.04773	stronglyHypometh
chr9	103115144	103115145	+					0.31	16	0.23	26	0.45	11	0.26	27	0.92	13	0.8	10	0.79	34	0.7	23	0.64	25	0.67	30	-0.44	0.0001769	stronglyHypometh
chr19	63685143	63685144	-					0	11	0.17	6	0	6	0	18	0.38	8	0.38	13	0.76	17	0.27	15	0.43	21	0.67	9	-0.44	0.002791	stronglyHypometh
chr25	33937301	33937302	+					0.4	10	0.33	12	0.12	8	0.21	14	0.46	13	0.67	6	1	11	0.8	5	0.62	16	0.7	10	-0.44	0.002866	stronglyHypometh
chrX	144836236	144836237	+					0.57	7	0.25	8	0.67	6	0.17	6	0.67	9	0.83	6	1	6	0.8	5	1	7	0.83	6	-0.44	0.005159	stronglyHypometh
chrX	144836110	144836111	+					0.57	7	0.25	8	0.67	6	0	6	0.56	9	0.83	6	1	6	0.6	5	0.86	7	1	6	-0.44	0.02307	stronglyHypometh
chr24	50087147	50087148	-					0.92	13	0	13	0.25	8	0.44	18	0.92	13	1	11	0.7	23	0.9	10	0.87	15	0.67	15	-0.44	0.03182	stronglyHypometh
chr11	44414253	44414254	+					0.43	7	0	9	0.6	5	1	7	0.82	11	1	5	1	5	1	8	1	5	0.86	7	-0.44	0.03209	stronglyHypometh
chr26	50377751	50377752	-					0.17	6	0.33	6	0	8	0.5	6	0.44	9	0.92	12	0.71	7	0.8	10	1	8	0.25	8	-0.44	0.03269	stronglyHypometh
chr26	51369060	51369061	-					0.5	8	0.89	18	0.11	9	0	6	0.89	9	0.67	6	0.67	12	0.75	8	0.89	9	1	8	-0.44	0.03712	stronglyHypometh
chr11	65903333	65903334	+					0.4	5	0	15	0.36	11	1	5	0.9	10	1	11	1	9	0.9	10	0.57	14	0.91	11	-0.44	0.04285	stronglyHypometh
chr20	4449624	4449625	+		DUSP1			0.17	6	0.5	10	0	6	0.27	11	1	5	1	8	0.72	18	0.62	16	0.12	16	0.6	5	-0.44	0.04304	stronglyHypometh
chr12	83957711	83957712	+					0.77	13	0	5	0	8	0.7	10	0.92	12	0.92	12	0.63	19	0.88	8	0.9	10	0.6	10	-0.44	0.04439	stronglyHypometh
chr14	374104	374105	-					0.33	6	0.44	9	0.5	10	0.25	8	0.83	6	1	6	0.6	5	0.8	5	1	5	0.67	12	-0.43	0.001861	stronglyHypometh
chr15	28917653	28917654	+	FXYD2				0.42	12	0	9	0.22	9	0.38	16	0.5	16	0.83	6	0.62	8	0.78	9	0.67	6	0.73	11	-0.43	0.00193	stronglyHypometh
chr9	102011671	102011672	-					0.44	16	0.2	10	0.38	8	0	8	0.69	13	0.62	8	0.55	11	0.92	12	0.69	13	0.64	11	-0.43	0.002678	stronglyHypometh
chr4	113475117	113475118	+		SSPO			0.2	10	0.56	16	0.67	12	0.33	9	1	6	0.67	9	1	8	0.8	5	0.9	10	0.83	6	-0.43	0.003938	stronglyHypometh
chr19	9442101	9442102	-	LPO		LPO		0.27	15	0.45	22	0.47	17	0.26	19	0.44	27	1	12	0.5	22	1	15	0.88	16	0.96	27	-0.43	0.01399	stronglyHypometh
chr4	115175459	115175460	+					0	7	0	11	0	16	0	13	0.42	12	0.31	13	0.62	13	0	8	0.8	10	0.42	12	-0.43	0.0155	stronglyHypometh
chr19	68642	68643	+					0.18	11	0.09	22	0	9	0.1	20	0.7	99	0.19	26	0.73	81	0.75	161	0.17	12	0.63	83	-0.43	0.0157	stronglyHypometh
chrX	144836208	144836209	+					0.43	7	0.12	8	0.67	6	0.17	6	0.56	9	0.67	6	1	6	0.6	5	1	7	0.83	6	-0.43	0.01636	stronglyHypometh
chr13	81667243	81667244	+					0.29	7	0	8	0	7	0.12	8	0.62	8	0.5	6	0.45	11	0.44	9	1	5	0.2	5	-0.43	0.01751	stronglyHypometh
chr26	44923295	44923296	-	CTBP2	CTBP2		Y	0.33	6	0.67	6	0.14	7	0.4	10	1	6	0.88	8	0.38	16	0.9	10	1	9	0.75	8	-0.43	0.01926	stronglyHypometh
chr27	39520897	39520898	+					0.38	8	0.2	10	0.33	12	0.4	5	1	5	1	10	0.89	9	0.86	7	0.36	11	0.44	9	-0.43	0.01946	stronglyHypometh
chr3	37253458	37253459	+					0	6	0	9	0.43	14	0.2	10	0.36	22	1	14	0.56	18	0.33	6	0.83	12	0.43	14	-0.43	0.02857	stronglyHypometh
chr19	23018079	23018080	+					0.55	11	0	13	0.69	13	0.47	15	0.93	15	0.43	7	0.94	17	1	14	0.88	8	0.93	15	-0.43	0.02872	stronglyHypometh
chr12	90415662	90415663	-					0.29	7	0.6	5	0.67	9	0.5	8	1	10	1	10	1	7	0.83	6	0.9	10	0.88	8	-0.42	0.0005416	stronglyHypometh
chr17	57988755	57988756	-					0.33	12	0.54	13	0.94	17	0.44	18	0.93	15	1	17	1	21	1	12	0.95	20	1	12	-0.42	0.004343	stronglyHypometh
chr29	51249937	51249938	+					0.5	6	0.47	17	0.62	13	0.14	14	0.67	6	0.67	12	0.92	12	1	9	1	8	0.89	9	-0.42	0.005351	stronglyHypometh
chr16	51123081	51123082	+				Y	0.12	8	0	6	0	8	0.18	17	0.8	10	0.18	11	0.62	8	0.5	8	0.42	12	0.45	11	-0.42	0.005493	stronglyHypometh
chr14	8947315	8947316	-					0.17	12	0	7	0	5	0	6	0.38	8	0.55	11	0.2	10	0.83	6	0.33	6	0.5	8	-0.42	0.00664	stronglyHypometh
chr23	15503045	15503046	-					0.55	11	0.55	20	0.29	7	0.19	16	1	14	0.63	19	0.62	13	1	10	0.88	17	0.73	11	-0.42	0.006819	stronglyHypometh
chr12	31385814	31385815	-					0.11	9	0.33	6	0.38	13	0.67	12	0.82	11	0.86	14	0.62	16	0.62	16	1	12	0.85	13	-0.42	0.00701	stronglyHypometh
chr11	98642811	98642812	+			FAM102A		0.2	5	0.2	5	0.6	5	0.29	14	0.67	9	0.88	8	0.6	5	1	8	0.78	9	0.5	6	-0.42	0.008704	stronglyHypometh
chr24	7594596	7594597	+					0	10	0	24	0.5	12	0	16	0.5	16	0.62	26	0.5	12	0.57	14	0.33	6	0.78	18	-0.42	0.009091	stronglyHypometh
chr2	100654552	100654553	+					0	10	0.25	12	0.33	6	0	10	0.6	5	0.17	6	0.75	12	0.67	6	0.67	18	0.56	9	-0.42	0.01	stronglyHypometh
chr2	18283599	18283600	+					0.5	8	1	14	0.5	16	0.22	18	1	10	1	22	1	22	1	28	1	10	0.83	24	-0.42	0.01379	stronglyHypometh
chr14	24790042	24790043	-					0.6	5	0.38	8	0.8	5	0.11	9	0.86	7	1	8	0.75	8	1	5	1	7	0.71	7	-0.42	0.01534	stronglyHypometh
chr21	70389911	70389912	+					0.17	6	0.71	7	0.55	11	0.17	6	1	5	0.83	6	0.83	6	0.62	8	0.62	8	1	10	-0.42	0.01621	stronglyHypometh
chr10	102652723	102652724	+					0.38	13	0.4	15	0.2	10	0.29	7	0.55	11	1	7	0.88	8	0.82	11	0.3	10	0.9	10	-0.42	0.01655	stronglyHypometh
chr14	24789984	24789985	-					0.4	5	0.38	8	0.8	5	0.11	9	0.86	7	1	8	0.75	8	1	5	0.86	7	0.57	7	-0.42	0.01727	stronglyHypometh
chr18	49507688	49507689	+				Y	1	5	0.33	18	0.25	12	0.29	17	1	5	0.82	11	1	12	0.8	5	0.86	7	0.88	8	-0.42	0.02103	stronglyHypometh
chr9	9086941	9086942	-					0.2	5	0.25	8	0.57	7	1	7	0.92	12	0.94	16	0.8	10	1	5	0.9	10	1	6	-0.42	0.02349	stronglyHypometh
chr18	13059744	13059745	-			ZCCHC14		0.72	18	0.3	20	0.67	12	0	6	0.75	8	1	6	0.62	16	0.86	14	1	22	0.8	10	-0.42	0.02628	stronglyHypometh
chr12	88249378	88249379	-					0.38	13	0.25	12	0.47	17	0	19	0.92	13	1	12	0.43	21	0.53	17	0.44	16	0.86	7	-0.42	0.02692	stronglyHypometh
chr8	111685001	111685002	-					0.75	8	0	7	0.4	5	1	10	0.89	9	1	5	1	10	1	8	0.86	7	1	6	-0.42	0.04323	stronglyHypometh
chr2	5516536	5516537	-					0.89	9	0	9	0.36	11	0.5	10	0.8	10	1	8	1	19	0.93	15	0.89	19	0.5	12	-0.42	0.04387	stronglyHypometh
chr10	31361168	31361169	+					0.33	12	0.17	12	0	7	0.79	19	0.88	8	1	5	0.87	15	0.71	7	0.67	15	0.33	6	-0.42	0.04746	stronglyHypometh
chr20	14752641	14752642	+					0.8	5	0	5	0	5	0.76	21	0.81	16	0.8	20	0.77	13	0.86	7	0.86	7	0.75	8	-0.42	0.04885	stronglyHypometh
chr14	3577000	3577001	+					0.33	6	0.33	9	0.36	11	0.46	13	0.67	6	0.82	11	0.73	11	0.88	8	0.8	5	0.82	11	-0.41	1.664e-05	stronglyHypometh
chr4	115925589	115925590	-					0.5	8	0.62	8	0.4	5	0.32	19	0.8	5	0.88	8	0.92	12	0.9	10	0.86	7	0.9	10	-0.41	8.493e-05	stronglyHypometh
chr27	36750052	36750053	-			PLAT		0.2	5	0.5	6	0.5	6	0.36	11	0.8	15	0.75	8	0.91	11	0.83	6	0.69	13	0.82	11	-0.41	0.000311	stronglyHypometh
chr1	136064191	136064192	+					0.5	8	0.33	6	0.29	7	0.47	15	0.7	10	0.82	11	1	6	0.8	5	0.83	6	0.67	9	-0.41	0.0005077	stronglyHypometh
chr18	35536495	35536496	-					0.5	12	0.36	22	0.57	14	0.15	26	0.75	8	0.83	12	0.71	14	0.89	18	1	7	0.67	24	-0.41	0.00268	stronglyHypometh
chr16	70936962	70936963	+				Y	0.25	8	0.47	15	0.11	9	0.54	13	0.75	12	0.57	14	0.62	13	0.91	11	0.85	13	0.82	11	-0.41	0.004129	stronglyHypometh
chr1	144461587	144461588	+					0.54	13	0.42	19	0.56	9	0.08	13	1	7	0.75	8	0.86	21	0.82	11	0.73	11	0.7	10	-0.41	0.004319	stronglyHypometh
chr2	134398574	134398575	+			TAS1R2		0.4	5	0.33	9	0.17	6	0.6	10	0.7	10	1	7	0.58	19	0.86	14	0.69	13	0.91	11	-0.41	0.004802	stronglyHypometh
chr25	42345268	42345269	+			ADAP1		0.67	9	0.4	20	0.25	16	0.43	14	1	20	0.86	7	0.56	18	0.86	14	1	14	0.83	12	-0.41	0.004817	stronglyHypometh
chr5	118355532	118355533	+					0.14	7	0.4	10	0.33	15	0.33	12	0.78	18	0.5	12	0.5	8	0.8	10	0.7	20	1	6	-0.41	0.005098	stronglyHypometh
chr9	102071127	102071128	-					0.33	6	0.78	9	0.72	18	0.27	15	1	7	0.88	8	1	18	0.88	8	1	12	0.85	13	-0.41	0.006104	stronglyHypometh
chr18	13604677	13604678	-					0.56	9	0.67	12	0.22	9	0.93	14	1	7	1	10	1	10	1	6	1	15	1	11	-0.41	0.007889	stronglyHypometh
chr6	69293476	69293477	+			CWH43		0.33	12	0.45	11	0.67	9	0.43	14	1	7	1	5	0.92	13	1	8	0.47	15	0.92	12	-0.41	0.008732	stronglyHypometh
chr17	68374868	68374869	+			HPS4		0	6	0.27	15	0	5	0.25	8	0.86	7	0.64	11	0.22	9	0.5	10	0.27	11	0.75	8	-0.41	0.02105	stronglyHypometh
chr1	71095986	71095987	+					0.75	8	0.25	8	0.25	8	1	6	1	12	0.86	14	1	10	1	6	1	10	1	18	-0.41	0.0256	stronglyHypometh
chr21	70389898	70389899	+					0	6	0.14	7	0.27	11	0	6	0.8	5	0.67	6	0.33	6	0	8	0.5	8	0.8	10	-0.41	0.03861	stronglyHypometh
chr10	90480002	90480003	-					0	6	0.6	15	0.44	9	1	8	0.88	8	1	16	0.9	10	0.85	13	0.9	10	1	7	-0.41	0.03971	stronglyHypometh
chr9	103115262	103115263	+					0.31	16	0.19	27	0.18	11	0.07	28	0.62	13	0.6	10	0.59	34	0.61	23	0.46	24	0.67	30	-0.4	6.211e-05	stronglyHypometh
chr1	109682932	109682933	-			RARRES1		0.58	12	0.4	10	0.56	9	0.36	11	0.86	14	1	5	0.9	10	1	7	0.77	13	0.75	8	-0.4	0.000436	stronglyHypometh
chr17	73177719	73177720	+					0.5	6	0.33	6	0.4	5	0.14	14	0.7	10	0.75	8	0.71	14	0.71	7	0.89	9	0.69	13	-0.4	0.0004744	stronglyHypometh
chr17	54664649	54664650	+					0.83	12	0.57	7	0.5	6	0.44	9	1	6	1	5	1	11	1	6	0.9	10	1	7	-0.4	0.0005299	stronglyHypometh
chr28	43348386	43348387	+				Y	0.38	13	0.31	16	0.4	10	0.17	24	0.91	11	0.73	15	0.71	21	0.56	18	0.62	13	0.79	19	-0.4	0.0007608	stronglyHypometh
chr19	26306337	26306338	-					0.25	8	0.12	8	0.44	9	0.43	7	0.86	7	0.75	12	0.69	13	0.8	10	0.5	14	0.67	6	-0.4	0.001871	stronglyHypometh
chr5	107684158	107684159	-			SLC6A13		0.5	10	0.67	6	0.29	7	0.33	6	0.88	8	0.83	6	0.89	9	1	7	0.67	12	0.8	5	-0.4	0.00204	stronglyHypometh
chr18	4552383	4552384	+					0.29	7	0.33	6	0.33	6	0	7	0.4	10	0.67	9	0.64	11	0.5	6	0.83	6	0.78	9	-0.4	0.00531	stronglyHypometh
chr2	116433958	116433959	+					0.22	9	0.33	6	0.78	9	0.22	9	0.7	10	0.78	9	1	5	0.67	6	0.89	9	0.71	7	-0.4	0.01157	stronglyHypometh
chr5	76547855	76547856	-					0.33	12	0.5	6	0.29	7	0.29	7	0.57	7	0.83	6	1	6	0.44	9	0.67	6	1	5	-0.4	0.01191	stronglyHypometh
chr14	16246639	16246640	-					0.54	13	0.45	11	0.33	12	0	11	0.78	9	1	7	0.79	14	0.67	12	0.67	6	0.5	6	-0.4	0.01314	stronglyHypometh
chr18	12178798	12178799	-				Y	0.33	6	0.25	16	0	5	0.29	7	1	6	0.31	13	0.5	12	0.67	6	0.57	7	0.67	6	-0.4	0.01547	stronglyHypometh
chr21	70389889	70389890	+					0.33	6	0.71	7	0.55	11	0.17	6	1	5	0.67	6	1	6	0.75	8	0.62	8	1	10	-0.4	0.01613	stronglyHypometh
chr19	61666243	61666244	-					0	10	0.29	17	0	12	0	12	0.83	6	0.4	5	0.55	11	0.08	12	0.5	10	0.5	12	-0.4	0.01835	stronglyHypometh
chr29	46251865	46251866	-					0.6	5	0.1	10	0.6	5	0	5	0.6	5	0.75	12	0.75	12	0.8	5	0.86	7	0.6	5	-0.4	0.01937	stronglyHypometh
chr4	69272193	69272194	-					0	6	0.56	18	0.5	12	0.75	8	1	8	0.8	10	0.86	14	0.78	9	0.67	6	1	14	-0.4	0.02357	stronglyHypometh
chr19	48809518	48809519	+				Y	0.5	16	0	10	0.56	18	0	18	0.75	8	0.54	13	0.87	15	0.75	8	0.67	6	0.42	24	-0.4	0.02571	stronglyHypometh
chr29	9237668	9237669	-					0.71	7	0.64	11	0	5	0.2	5	0.67	12	0.67	9	0.91	11	0.89	9	0.91	11	0.71	7	-0.4	0.02665	stronglyHypometh
chr14	9237965	9237966	-					0.38	8	0.15	20	0	6	0.35	31	0.73	15	0.82	11	0.88	16	0.18	11	0.67	18	0.46	13	-0.4	0.02768	stronglyHypometh
chr10	102652518	102652519	+					0.46	13	0.4	15	0.2	10	0.43	7	0.36	11	1	7	1	8	1	11	0.5	10	0.8	10	-0.4	0.02806	stronglyHypometh
chr7	72526211	72526212	-			EBF1		0.43	7	0.45	11	1	8	0.14	7	1	5	1	7	0.75	12	1	8	0.89	9	0.8	10	-0.4	0.03057	stronglyHypometh
chr23	15503071	15503072	-					0.73	11	0.6	20	0	7	0.25	16	0.86	14	0.63	19	0.62	13	1	10	0.94	17	0.73	11	-0.4	0.03208	stronglyHypometh
chr17	49048991	49048992	-					0.14	14	0.4	10	1	8	0.88	16	1	12	1	10	1	18	1	8	1	8	1	10	-0.4	0.03753	stronglyHypometh
chr5	120605342	120605343	+					0	9	0.86	7	0.4	5	0.07	14	0.8	5	0.62	8	0.76	17	0.6	5	0.83	12	0.75	8	-0.4	0.03997	stronglyHypometh
chr14	5112655	5112656	+					0.09	11	0	11	0.42	12	0	10	1	6	0.38	8	0.36	11	0.2	5	0.46	13	0.78	9	-0.4	0.04684	stronglyHypometh
chr29	48200420	48200421	+					0.38	8	0.42	12	0	9	0	11	0.57	7	0.43	7	0.57	7	1	7	0.19	16	0.86	7	-0.4	0.04898	stronglyHypometh
chr29	47391483	47391484	+					0.7	10	0.33	6	0.4	10	0.43	7	0.92	12	0.7	10	0.82	11	1	13	0.88	8	0.83	6	-0.39	0.001398	stronglyHypometh
chr8	74612830	74612831	-					0.37	19	0.41	17	0.6	5	0.5	12	0.92	12	0.77	22	0.86	7	1	5	0.61	23	1	8	-0.39	0.002048	stronglyHypometh
chr22	5979944	5979945	+					0.33	6	0.57	7	0.8	5	0.42	26	0.88	8	0.83	6	0.92	12	1	5	1	7	0.9	10	-0.39	0.002175	stronglyHypometh
chr11	76519151	76519152	-					0.62	13	0.33	9	0.6	5	0.47	15	0.6	5	1	12	0.9	10	1	9	0.83	6	1	7	-0.39	0.003823	stronglyHypometh
chr10	85115329	85115330	-					0.67	6	0.4	15	0.88	8	0.38	8	1	9	1	10	1	15	1	10	0.88	17	0.93	14	-0.39	0.003953	stronglyHypometh
chr19	26306314	26306315	-					0	8	0.25	8	0.56	9	0.29	7	0.71	7	0.58	12	0.62	13	0.8	10	0.57	14	0.67	6	-0.39	0.004923	stronglyHypometh
chr13	80613016	80613017	+	ZFP64				0.29	14	0.11	9	0.45	11	0.11	9	0.82	11	0.64	11	0.67	9	0.36	14	0.57	7	0.71	14	-0.39	0.005542	stronglyHypometh
chr11	107089883	107089884	+					0.11	19	0.36	14	0.58	12	0.33	21	0.83	23	0.55	20	0.55	20	0.8	20	0.88	24	0.78	18	-0.39	0.006748	stronglyHypometh
chr18	35536501	35536502	-					0.45	11	0.36	22	0.71	14	0.15	26	0.75	8	0.83	12	0.71	14	0.89	18	1	8	0.67	24	-0.39	0.008335	stronglyHypometh
chr3	121202263	121202264	-			ING5		0.23	13	0.25	16	0.47	19	0	7	0.94	17	0.5	20	0.71	14	0.5	20	0.5	16	0.64	22	-0.39	0.0103	stronglyHypometh
chr20	64074770	64074771	-					0	6	0.53	15	0.43	14	0.58	12	0.79	14	1	7	0.6	15	0.69	13	0.75	16	0.81	16	-0.39	0.01493	stronglyHypometh
chr17	54837959	54837960	+			ABCB9		0.8	10	0.2	10	0.14	7	0.5	10	0.8	5	1	8	0.62	8	0.86	7	0.83	6	0.71	7	-0.39	0.02027	stronglyHypometh
chr18	57036951	57036952	+	SPIB				1	7	0.57	7	0.4	5	0.24	17	1	5	0.88	8	0.8	10	1	11	1	7	1	5	-0.39	0.02088	stronglyHypometh
chr20	4602420	4602421	+			ERGIC1		0	8	0.47	17	0	8	0.3	10	0.56	9	1	8	0.56	18	0.4	10	0.46	26	0.53	15	-0.39	0.025	stronglyHypometh
chr9	61394930	61394931	-			MDN1		0.45	11	0	8	0.38	8	0.42	12	0.57	7	1	5	0.4	5	0.88	8	0.55	11	0.8	5	-0.39	0.02693	stronglyHypometh
chr6	18001869	18001870	+					0.04	57	0.01	86	0.08	75	0.12	68	0.61	257	0.15	86	0.69	255	0.67	430	0.03	67	0.57	217	-0.39	0.02896	stronglyHypometh
chr29	50012580	50012581	-				Y	0.43	7	0.38	8	0.27	11	0.19	16	0.54	13	0.57	7	0.3	10	0.83	6	1	7	1	7	-0.39	0.0316	stronglyHypometh
chr19	63609741	63609742	+					0.81	16	0.23	13	0.64	11	0	10	0.73	11	0.82	11	1	5	0.86	7	0.73	15	0.7	10	-0.39	0.03984	stronglyHypometh
chr18	49507530	49507531	+				Y	1	5	0.33	18	0.17	12	0.24	17	0.8	5	0.73	11	0.92	12	0.8	5	0.71	7	1	8	-0.39	0.04159	stronglyHypometh
chr11	75817629	75817630	+					0.71	7	0	5	0.67	6	0.61	18	0.92	13	0.92	12	0.94	17	1	12	0.53	15	1	14	-0.39	0.04169	stronglyHypometh
chr29	50012635	50012636	-				Y	0.57	7	0	6	0.12	8	0.4	5	0.33	6	0.6	5	0.43	14	0.88	8	1	5	0.75	8	-0.39	0.04757	stronglyHypometh
chr17	18196730	18196731	-					0.36	11	0.22	9	0.29	7	0.3	10	0.57	7	0.67	12	0.8	5	0.75	8	0.5	16	0.75	12	-0.38	0.0003421	stronglyHypometh
chr19	26306330	26306331	-					0.12	8	0.25	8	0.22	9	0.29	7	0.57	7	0.58	12	0.46	13	0.8	10	0.5	14	0.67	6	-0.38	0.0005527	stronglyHypometh
chr24	34577683	34577684	-					0.1	10	0.1	10	0.25	8	0.1	10	0.5	8	0.38	8	0.46	13	0.6	5	0.43	7	0.75	8	-0.38	0.0009806	stronglyHypometh
chr3	117663201	117663202	+					0.12	8	0.23	13	0.22	9	0.22	9	0.8	5	0.6	5	0.6	5	0.57	7	0.33	6	0.58	12	-0.38	0.001239	stronglyHypometh
chr28	2923412	2923413	-					0.5	12	0.33	6	0.33	6	0.5	8	1	7	0.6	5	0.75	8	0.88	8	0.78	9	0.75	8	-0.38	0.001393	stronglyHypometh
chr29	49273176	49273177	+			NAP1L4		0.19	16	0.25	12	0.36	11	0.33	12	0.76	17	0.7	10	0.64	11	0.86	7	0.56	9	0.46	13	-0.38	0.00142	stronglyHypometh
chr16	51778559	51778560	-	MIR2896				0.46	13	0.45	11	0.89	9	0.43	14	1	5	0.83	6	1	21	1	9	1	6	0.78	9	-0.38	0.005969	stronglyHypometh
chr16	36589481	36589482	-			RGS7		0.16	19	0.27	22	0.21	33	0.21	34	0.35	23	0.33	21	0.56	16	0.77	13	0.72	18	0.8	15	-0.38	0.008345	stronglyHypometh
chr25	42345269	42345270	-			ADAP1		0.71	7	0.21	19	0.29	14	0.36	22	0.67	12	0.91	22	0.62	16	1	8	0.75	16	0.71	21	-0.38	0.01046	stronglyHypometh
chr29	47598424	47598425	+					0.25	16	0.18	22	0.4	10	0.29	14	0.67	12	0.71	14	1	8	0.5	12	0.71	14	0.36	11	-0.38	0.01136	stronglyHypometh
chr16	70961271	70961272	+					0.42	12	0.25	8	0.62	8	0.42	12	0.75	12	1	10	0.86	7	0.44	9	0.9	10	0.91	11	-0.38	0.01144	stronglyHypometh
chr26	40774271	40774272	-					0	6	0	5	0.2	10	0.33	9	0.56	9	0.67	9	0.67	18	0.21	14	0.33	9	0.64	11	-0.38	0.01224	stronglyHypometh
chr1	126363845	126363846	-			SLC9A9		0.44	9	0.41	17	0.43	7	0.53	15	1	6	0.4	5	1	10	1	8	0.83	12	0.8	20	-0.38	0.01304	stronglyHypometh
chr2	86594383	86594384	+	MARS2	MARS2			0.17	6	0.5	6	0.4	5	0.22	9	0.56	9	0.8	5	0.42	12	0.6	10	1	5	0.86	7	-0.38	0.01647	stronglyHypometh
chr4	118321346	118321347	-					0.29	7	0.38	8	0	14	0	11	0.67	6	0.67	6	0.83	6	0.38	8	0.3	10	0.44	9	-0.38	0.01869	stronglyHypometh
chr29	47391464	47391465	+					0.4	10	0.5	6	0.2	10	0.14	7	0.5	12	0.4	10	0.64	11	1	13	0.75	8	0.83	6	-0.38	0.02057	stronglyHypometh
chr18	26022983	26022984	+			MMP15	Y	0	6	0.17	6	0.67	12	0.38	13	0.5	8	0.8	5	0.57	7	0.71	14	0.83	12	0.67	6	-0.38	0.02116	stronglyHypometh
chr5	117898293	117898294	+					0.75	8	0.5	8	0.33	6	0.2	20	0.86	14	1	10	0.86	14	1	8	0.5	8	0.75	8	-0.38	0.02134	stronglyHypometh
chr21	65720851	65720852	+					0.55	11	0.2	10	1	7	0.5	10	0.83	6	1	6	1	13	1	9	0.9	10	0.89	9	-0.38	0.02432	stronglyHypometh
chr9	13107780	13107781	-					0.25	8	0.38	16	1	8	0.75	16	1	12	1	10	1	6	1	14	1	6	0.83	6	-0.38	0.02728	stronglyHypometh
chr21	57836093	57836094	+					0.09	11	0	7	0.1	10	0.6	5	0.71	7	0.56	9	0.45	11	0.25	12	0.73	15	0.78	9	-0.38	0.03327	stronglyHypometh
chr20	7649454	7649455	-		ARHGEF28			0.17	12	0.4	5	1	13	0.75	16	0.86	14	1	28	1	16	0.88	16	1	10	1	16	-0.38	0.03659	stronglyHypometh
chr19	62494292	62494293	-			ARSG,SLC16A6		0.17	12	0.17	12	0.5	8	0.4	10	0.75	8	1	12	0.78	18	0.83	12	0.25	8	0.5	10	-0.38	0.03802	stronglyHypometh
chr19	63609882	63609883	+					0.81	16	0.31	13	0.73	11	0	10	0.82	11	0.82	11	1	5	0.86	7	0.79	14	0.8	10	-0.38	0.03806	stronglyHypometh
chr8	616210	616211	-				Y	0.5	8	0.67	6	0.14	7	0	5	0.83	12	1	8	0.5	10	0.62	8	0.6	10	0.67	9	-0.38	0.03934	stronglyHypometh
chr9	3283263	3283264	+					0.57	7	0.73	11	0	7	0.89	9	1	6	1	6	0.73	11	1	10	1	5	0.83	12	-0.38	0.04968	stronglyHypometh
chr5	110631956	110631957	+					0.12	8	0.5	8	0.33	6	0.33	12	0.73	11	0.8	5	0.6	10	0.75	8	0.62	8	0.67	6	-0.37	0.0008865	stronglyHypometh
chr5	113469695	113469696	+					0.29	7	0.3	10	0.33	6	0.26	19	0.71	14	0.91	11	0.64	11	0.5	10	0.71	7	0.54	13	-0.37	0.001182	stronglyHypometh
chr8	108258604	108258605	-					0.67	6	0.38	8	0.33	6	0.64	11	1	6	0.86	7	0.9	10	0.86	7	0.8	5	0.82	11	-0.37	0.001423	stronglyHypometh
chr8	51579160	51579161	-					0.5	8	0.38	8	0.7	10	0.5	8	0.8	10	0.83	12	1	8	1	7	1	5	0.71	7	-0.37	0.002053	stronglyHypometh
chr19	14931600	14931601	+					0.62	8	0.4	10	0.6	5	0.38	8	0.89	9	0.88	8	1	9	0.86	7	1	7	0.6	5	-0.37	0.003563	stronglyHypometh
chr22	60612958	60612959	+					0.29	7	0.33	6	0.4	10	0.5	6	0.83	6	0.62	8	0.86	7	1	5	0.6	10	0.6	5	-0.37	0.003989	stronglyHypometh
chr4	113640602	113640603	-					0.5	6	0.44	9	0.33	6	0.22	9	0.62	8	0.71	7	0.6	15	1	7	0.9	10	0.62	13	-0.37	0.005903	stronglyHypometh
chr15	32598572	32598573	+			SORL1		0.5	8	0.17	12	0.43	7	0	6	0.71	7	0.5	6	0.6	10	0.7	10	0.67	9	0.67	6	-0.37	0.00638	stronglyHypometh
chr23	41209686	41209687	-					0.67	12	0.29	14	0.67	12	0.15	13	0.88	16	0.82	17	0.85	27	0.86	7	0.75	8	0.71	14	-0.37	0.009748	stronglyHypometh
chr9	102818098	102818099	+				Y	0.56	27	0.41	32	0.31	13	0.48	27	0.86	14	1	33	0.89	36	1	13	0.52	21	0.59	22	-0.37	0.01083	stronglyHypometh
chr1	142876148	142876149	-			BACE2		0.11	9	0	5	0	7	0.08	12	0.12	8	0.18	11	0.45	11	0.67	6	0.54	13	0.53	15	-0.37	0.01127	stronglyHypometh
chr7	71963242	71963243	-					0.17	6	0.4	5	0.71	14	0.33	6	0.83	12	0.82	11	0.67	6	1	7	0.69	16	0.64	14	-0.37	0.01169	stronglyHypometh
chr7	12867479	12867480	+					0	6	0	16	0.2	5	0	6	0.4	10	0.33	6	0.67	9	0.29	7	0.67	6	0.14	7	-0.37	0.01302	stronglyHypometh
chr2	4116836	4116837	+			HS6ST1		0.33	6	0.25	12	0.38	8	0.67	6	1	9	0.71	14	0.62	8	0.55	11	1	12	0.78	18	-0.37	0.01516	stronglyHypometh
chr18	57841388	57841389	+			SIGLEC10		0.2	10	0.4	10	0.53	17	0.14	14	0.5	12	0.71	14	0.44	18	0.82	11	0.67	12	1	9	-0.37	0.01841	stronglyHypometh
chr6	110356246	110356247	+					0.64	11	0.38	16	0.42	12	0	7	0.92	12	0.62	13	0.68	19	0.69	16	0.93	14	0.55	11	-0.37	0.02242	stronglyHypometh
chr26	44923292	44923293	-	CTBP2	CTBP2		Y	0.5	6	0.5	6	0.29	7	0.4	10	0.83	6	1	8	0.44	16	1	10	1	9	0.5	8	-0.37	0.02797	stronglyHypometh
chr7	16250572	16250573	+			S1PR5		0	6	0.17	6	0.71	7	0.5	6	0.67	6	0.56	9	0.89	9	0.67	6	0.8	5	0.71	7	-0.37	0.02994	stronglyHypometh
chr6	7296711	7296712	-					0.5	6	0.44	18	0.84	19	0	16	0.8	10	0.9	10	0.94	16	0.71	7	0.67	6	0.89	9	-0.37	0.03615	stronglyHypometh
chr9	14984002	14984003	-	COL12A1				0.4	5	0.56	9	0	5	0	9	0.73	11	0.5	6	0.36	11	0.88	8	0.5	8	0.67	6	-0.37	0.03687	stronglyHypometh
chr19	63609762	63609763	+					0.69	16	0.23	13	0.64	11	0	10	0.73	11	0.64	11	0.8	5	1	7	0.67	15	0.7	10	-0.37	0.03729	stronglyHypometh
chr17	68538513	68538514	+					0	5	0.12	17	0.64	11	0.21	14	0.67	9	0.78	9	0.56	9	0.83	6	0.55	11	0.29	7	-0.37	0.03803	stronglyHypometh
chr22	60612920	60612921	+					0.5	6	0.2	5	0.4	10	0.5	6	0.5	6	1	7	1	6	1	5	0.7	10	0.4	5	-0.37	0.04052	stronglyHypometh
chr22	12513512	12513513	-					0	6	0.25	12	0.29	7	0.78	9	0.64	11	0.8	5	0.86	7	0.4	5	0.75	8	0.75	12	-0.37	0.04209	stronglyHypometh
chr14	2035889	2035890	-				Y	0.27	11	0.33	18	0.5	20	0	8	0.67	6	0.2	10	0.67	18	1	6	0.75	8	0.6	10	-0.37	0.04487	stronglyHypometh
chr21	68597815	68597816	-		HSP90AA1			0.67	6	0.5	20	0.7	10	0.5	16	1	11	0.89	18	0.95	20	1	10	0.95	20	0.94	17	-0.36	5.78e-05	stronglyHypometh
chr17	54808458	54808459	-					0.64	14	0.62	8	0.43	7	0.63	19	0.92	12	1	5	0.94	18	1	15	0.86	14	0.91	11	-0.36	9.384e-05	stronglyHypometh
chr20	654057	654058	-			SLIT3		0.6	5	0.71	7	0.43	7	0.5	8	1	9	1	5	0.88	8	1	9	0.8	10	0.86	7	-0.36	0.0006429	stronglyHypometh
chr29	20358427	20358428	-			LUZP2		0.25	8	0.18	11	0.12	8	0.33	6	0.58	12	0.6	10	0.44	9	0.5	6	0.57	7	0.8	5	-0.36	0.0009851	stronglyHypometh
chr13	80036483	80036484	+					0.47	15	0.64	11	0.75	8	0.36	33	0.9	10	1	9	0.85	13	0.82	11	1	12	0.91	11	-0.36	0.001824	stronglyHypometh
chr4	117133544	117133545	+			DPP6		0.2	5	0.2	5	0.5	6	0.4	5	0.75	8	0.62	8	0.78	9	0.78	9	0.5	12	0.67	6	-0.36	0.00229	stronglyHypometh
chr17	18196714	18196715	-					0.5	12	0.44	9	0.62	8	0.3	10	0.89	9	0.67	12	1	5	0.75	8	0.75	16	0.92	12	-0.36	0.002517	stronglyHypometh
chr4	115925720	115925721	-					0.5	8	0.5	8	0.6	5	0.28	18	0.6	5	0.88	8	0.83	12	0.8	10	0.86	7	1	10	-0.36	0.003089	stronglyHypometh
chr25	7812385	7812386	-					0.2	5	0.2	5	0.38	8	0.18	11	0.6	10	0.6	5	0.67	12	0.6	10	0.82	11	0.33	9	-0.36	0.00323	stronglyHypometh
chr29	43578759	43578760	+					0.36	14	0.27	11	0.58	12	0.22	9	0.89	9	0.82	11	0.67	15	0.75	8	0.57	7	0.62	8	-0.36	0.00347	stronglyHypometh
chr14	8947308	8947309	-					0.17	12	0	7	0	5	0	6	0.5	8	0.45	11	0.2	10	0.67	6	0.33	6	0.25	8	-0.36	0.00527	stronglyHypometh
chr17	12673495	12673496	+					0.33	6	0.33	6	0.7	10	0.4	5	0.79	14	0.86	7	1	10	0.6	5	0.78	9	0.78	9	-0.36	0.005741	stronglyHypometh
chr7	96234247	96234248	-					0.67	9	0.92	12	0.38	8	0.4	10	0.92	12	1	10	0.95	22	1	13	0.93	15	0.92	12	-0.36	0.007563	stronglyHypometh
chr22	5979934	5979935	+					0.5	6	0.57	7	0.8	5	0.31	26	0.88	8	0.67	6	1	12	1	5	1	7	0.9	10	-0.36	0.008411	stronglyHypometh
chr19	64007209	64007210	-				Y	0.12	8	0	7	0	7	0	7	0.38	8	0.17	12	0.36	11	0.71	7	0.5	6	0.22	9	-0.36	0.008691	stronglyHypometh
chr7	39979175	39979176	+				Y	0	14	0	12	0	6	0	14	0.4	5	0.25	16	0.4	20	0.44	9	0.67	6	0	8	-0.36	0.01297	stronglyHypometh
chr25	2954584	2954585	-					0.25	8	0.09	11	0.09	11	0	7	0.5	8	0.56	9	0.6	5	0.67	6	0.4	10	0.08	13	-0.36	0.01449	stronglyHypometh
chr11	94488278	94488279	-					0.75	8	0.31	13	0.67	12	0.18	17	0.93	15	0.88	8	0.87	15	0.85	13	0.72	18	0.77	13	-0.36	0.01462	stronglyHypometh
chr13	28511903	28511904	+					0	5	0.36	11	0	7	0.33	6	0.67	6	0.44	9	0.33	6	0.75	8	0.36	11	0.67	6	-0.36	0.01701	stronglyHypometh
chr18	26022949	26022950	+	MMP15		MMP15	Y	0.17	6	0.17	6	0.75	12	0.33	12	0.88	8	0.8	5	0.57	7	0.71	14	0.67	12	0.67	6	-0.36	0.01802	stronglyHypometh
chr2	127531975	127531976	-		FAM110D		Y	0.78	9	0.62	8	0.55	11	0.14	7	0.89	9	1	5	0.67	9	1	7	0.91	11	0.82	11	-0.36	0.021	stronglyHypometh
chr15	38323410	38323411	+					0.17	6	0.5	10	0.08	12	0.1	10	0.44	9	0.33	6	0.75	12	0.44	9	0.64	11	0.83	6	-0.36	0.02139	stronglyHypometh
chr25	3496430	3496431	+			GLIS2	Y	0	7	0.17	12	0.1	10	0.37	19	0.78	9	0.5	10	0.36	14	0.8	5	0.3	10	0.38	8	-0.36	0.02277	stronglyHypometh
chr1	152749295	152749296	+					0.5	12	0.81	16	1	8	0.25	8	1	11	1	12	1	18	1	10	1	6	1	6	-0.36	0.02557	stronglyHypometh
chr19	64017323	64017324	+				Y	0.15	13	0.2	15	0.65	17	0.25	16	0.87	15	0.33	6	0.62	16	0.69	13	0.67	9	0.84	19	-0.36	0.02703	stronglyHypometh
chr4	100398218	100398219	+					0.3	10	0.33	9	0	9	0.33	12	0.67	6	0.88	8	0.42	12	0.75	12	0.64	11	0.25	8	-0.36	0.02743	stronglyHypometh
chr7	3963205	3963206	-			NCAN		0.75	8	0.5	20	0.5	10	0.17	12	0.71	7	1	7	1	5	0.71	7	0.58	12	1	12	-0.36	0.02912	stronglyHypometh
chr22	11869530	11869531	+			ACVR2B	Y	0.11	18	0.09	11	0.33	12	0.2	10	0.5	8	0.67	18	0.43	21	0.29	14	1	7	0.4	10	-0.36	0.02958	stronglyHypometh
chr10	34276465	34276466	-		RASGRP1			0.25	8	0.2	5	0.75	8	0.33	6	0.6	10	0.78	9	1	5	0.5	6	0.88	8	0.7	10	-0.36	0.02966	stronglyHypometh
chr1	141369365	141369366	-			IGSF5		0.33	6	0.38	8	0.75	8	0.4	5	0.83	6	0.4	5	0.83	6	1	5	0.88	8	1	5	-0.36	0.02976	stronglyHypometh
chr12	88588425	88588426	-					0.38	8	0.36	11	0.5	14	0.8	10	0.5	6	0.7	10	1	11	1	5	1	10	1	9	-0.36	0.03077	stronglyHypometh
chr12	12685453	12685454	+					0.62	8	0.33	6	0.73	11	0.43	7	1	6	0.42	12	1	10	1	8	0.9	10	1	8	-0.36	0.03272	stronglyHypometh
chr26	23031959	23031960	+			SUFU		0.43	7	1	6	0.67	6	0.2	5	0.78	9	0.83	6	1	5	1	7	1	5	1	6	-0.36	0.03728	stronglyHypometh
chr18	63821216	63821217	-			ZNF444,ZIM2		0.78	9	0.43	7	0.29	7	0.25	12	0.67	9	0.86	7	0.93	15	1	9	0.92	13	0.42	12	-0.36	0.03836	stronglyHypometh
chr9	105035262	105035263	+				Y	0.2	5	0.67	6	0.71	7	0	7	0.73	11	0.83	6	0.78	9	0.6	5	0.71	7	0.89	9	-0.36	0.04037	stronglyHypometh
chr15	62593682	62593683	-					0	12	0	13	0.18	11	0.44	16	0.25	8	0.5	8	0.5	14	1	13	0.46	13	0.4	15	-0.36	0.04491	stronglyHypometh
chr13	81667155	81667156	+				Y	0.14	7	0.12	8	0.25	8	0.12	8	0.75	8	0.5	6	0.36	11	0.33	9	1	5	0.2	5	-0.36	0.04594	stronglyHypometh
chr1	71095975	71095976	+					0.75	8	0.25	8	0.25	8	1	6	1	12	0.86	14	0.8	10	1	6	1	10	0.89	18	-0.36	0.04764	stronglyHypometh
chr5	115518189	115518190	-	PARVB		PARVB		0.4	10	0.27	15	0.29	7	0.14	14	0.62	8	0.67	9	0.59	17	0.6	10	0.76	17	0.53	19	-0.35	0.0003086	stronglyHypometh
chr21	33635909	33635910	+				Y	0.5	16	0.53	17	0.54	13	0.67	15	0.79	19	1	5	1	11	1	11	0.83	12	0.82	11	-0.35	0.00041	stronglyHypometh
chr10	80672341	80672342	-					0.57	7	0.73	11	0.4	5	0.62	8	1	11	0.86	7	1	8	0.88	8	0.88	8	1	5	-0.35	0.0006408	stronglyHypometh
chr17	71882462	71882463	-			OSBP2		0.5	8	0.3	10	0.33	9	0.38	13	0.71	7	0.8	5	0.67	9	0.83	6	0.83	6	0.56	9	-0.35	0.0006758	stronglyHypometh
chr21	70658701	70658702	-					0.57	14	0.53	15	0.77	13	0.4	15	1	12	1	7	0.8	10	0.9	10	1	10	0.79	14	-0.35	0.002472	stronglyHypometh
chr21	70912813	70912814	-				Y	0.6	10	0.29	7	0.33	6	0.67	6	0.9	21	0.75	16	0.83	12	0.86	7	0.75	8	0.85	13	-0.35	0.002534	stronglyHypometh
chr13	58037104	58037105	+			GNAS	Y	0	6	0	5	0.23	13	0.25	8	0.62	8	0.6	5	0.33	6	0.42	12	0.38	8	0.45	11	-0.35	0.002893	stronglyHypometh
chr12	90039827	90039828	+					0.25	8	0.45	11	0.33	6	0.5	6	0.57	7	0.91	11	0.77	13	0.57	7	0.75	8	0.83	6	-0.35	0.003048	stronglyHypometh
chr14	38799196	38799197	-					0.5	16	0.46	13	0.56	18	0.47	15	0.85	20	1	13	1	14	0.86	14	0.78	9	0.57	7	-0.35	0.003148	stronglyHypometh
chr9	85918548	85918549	+	SAMD5		SAMD5		0.17	6	0.4	15	0	8	0.28	18	0.5	6	0.56	9	0.5	18	0.44	9	0.62	8	0.75	8	-0.35	0.003902	stronglyHypometh
chr17	18196727	18196728	-					0.42	12	0.56	9	0.43	7	0.2	10	0.71	7	0.67	12	1	5	0.75	8	0.62	16	0.75	12	-0.35	0.004252	stronglyHypometh
chr17	66537271	66537272	+			CORO1C		0.57	7	0.44	9	0.5	6	0.46	13	0.89	9	1	6	1	7	0.88	8	0.71	7	0.57	7	-0.35	0.00455	stronglyHypometh
chr14	1835745	1835746	+				Y	0.14	7	0.25	8	0.4	5	0.33	9	0.33	9	0.71	7	0.8	5	0.6	10	0.71	7	0.62	8	-0.35	0.005816	stronglyHypometh
chr23	48352425	48352426	-					0.21	14	0.18	11	0.47	19	0.38	24	0.38	13	0.67	6	0.65	17	0.68	22	0.77	13	0.83	23	-0.35	0.005991	stronglyHypometh
chr15	28917641	28917642	+	FXYD2				0.42	12	0.22	9	0.22	9	0.31	16	0.38	16	0.83	6	0.5	8	0.78	9	0.67	6	0.73	11	-0.35	0.006502	stronglyHypometh
chr17	73177707	73177708	+					0.5	6	0.5	6	0.6	5	0.14	14	0.7	10	0.88	8	0.79	14	0.86	7	0.89	9	0.62	13	-0.35	0.006809	stronglyHypometh
chr11	3676717	3676718	+					0.17	6	0.2	15	0.12	8	0	7	0.33	9	0.44	9	0.5	6	0.4	10	0.8	5	0.33	6	-0.35	0.00685	stronglyHypometh
chr13	80613023	80613024	+	ZFP64				0.29	14	0.22	9	0.5	10	0.11	9	0.55	11	0.91	11	0.67	9	0.5	14	0.57	7	0.57	14	-0.35	0.008193	stronglyHypometh
chr16	4403691	4403692	+			IL10		0.1	10	0.27	11	0.38	8	0.19	16	0.5	8	0.29	7	0.67	9	0.67	6	0.6	15	0.8	5	-0.35	0.008411	stronglyHypometh
chr13	58037153	58037154	+			GNAS	Y	0	6	0	5	0.23	13	0.25	8	0.44	9	0.8	5	0.33	6	0.42	12	0.38	8	0.45	11	-0.35	0.008713	stronglyHypometh
chr15	71062425	71062426	-					0.33	6	0.95	22	0.6	5	0.6	5	1	10	0.92	12	0.96	24	1	5	1	14	0.93	14	-0.35	0.009867	stronglyHypometh
chr1	109682886	109682887	-			RARRES1		0.64	11	0.4	10	0.78	9	0.36	11	1	13	1	5	0.9	10	1	7	0.62	13	0.88	8	-0.35	0.01174	stronglyHypometh
chr28	36065075	36065076	+			TSPAN14		0	9	0	6	0.2	5	0.17	12	0.44	9	0.17	6	0.5	10	0.33	6	0.75	8	0.43	7	-0.35	0.01211	stronglyHypometh
chr21	71152268	71152269	-					0.35	17	0.44	18	0.92	13	0.54	13	0.8	10	0.86	14	0.93	15	1	13	1	14	0.88	8	-0.35	0.01215	stronglyHypometh
chr25	34983854	34983855	-			DTX2	Y	0.44	9	0.62	8	0.67	6	0.3	20	1	9	0.62	13	1	8	0.89	9	1	7	0.67	9	-0.35	0.01389	stronglyHypometh
chr6	106664383	106664384	+			NSG1		0.18	22	0.11	18	0.43	14	0.25	8	0.33	12	0.8	10	0.8	10	0.57	14	0.67	6	0.4	10	-0.35	0.0152	stronglyHypometh
chr18	13335745	13335746	+					0.5	6	0.4	5	0.5	8	0	10	0.5	12	0.7	10	0.75	8	0.75	8	0.62	8	0.86	7	-0.35	0.01534	stronglyHypometh
chr12	90332756	90332757	+				Y	0	13	0	11	0	8	0	15	0.53	15	0.14	7	0.44	9	0	11	0.38	16	0.62	13	-0.35	0.01933	stronglyHypometh
chr29	50147010	50147011	+					0.4	10	0.27	22	0.9	10	0.44	16	0.82	28	0.86	14	0.94	18	0.62	16	0.95	20	0.92	13	-0.35	0.02313	stronglyHypometh
chr5	107602650	107602651	-					0.6	5	0.27	11	0.29	14	0.47	15	1	6	0.76	17	0.85	20	0.78	9	0.36	11	0.76	17	-0.35	0.02341	stronglyHypometh
chr25	29713239	29713240	+			WBSCR17		0.57	7	0.21	14	0.5	8	0.77	13	1	9	1	5	0.62	8	0.9	10	0.67	9	1	5	-0.35	0.02464	stronglyHypometh
chr2	116434070	116434071	+					0.67	9	0.17	6	0.67	9	0.22	9	0.73	11	0.78	9	1	5	0.83	6	0.78	9	0.57	7	-0.35	0.02675	stronglyHypometh
chr21	33635902	33635903	+				Y	0.31	16	0.29	17	0.46	13	0.27	15	0.58	19	1	5	0.91	11	0.73	11	0.5	12	0.36	11	-0.35	0.02837	stronglyHypometh
chr1	71095981	71095982	+					0.75	8	0.25	8	0.5	8	1	6	1	12	0.85	13	1	10	1	5	1	10	1	18	-0.35	0.02899	stronglyHypometh
chr5	113864495	113864496	-					0.6	5	0.14	7	0	6	0	8	0.77	13	0.4	5	0.5	6	0.5	6	0.43	7	0.6	5	-0.35	0.02996	stronglyHypometh
chr16	79108063	79108064	-					0.8	5	0.47	19	0.69	13	0.17	12	0.67	12	0.73	11	0.93	28	1	8	1	6	1	13	-0.35	0.03032	stronglyHypometh
chrX	145073568	145073569	+					0.2	10	0.09	11	0.08	13	0	20	0.5	14	0	5	0.5	10	0.78	9	0.36	11	0.5	8	-0.35	0.03165	stronglyHypometh
chr27	36369670	36369671	+					0.71	14	0.43	14	0.93	15	0.17	24	0.9	10	0.9	20	0.93	15	1	10	0.86	21	0.87	15	-0.35	0.03219	stronglyHypometh
chr26	44923203	44923204	-	CTBP2	CTBP2		Y	0.5	6	0.33	6	0.29	7	0.4	10	0.83	6	0.88	8	0.25	16	0.9	10	0.89	9	0.62	8	-0.35	0.03297	stronglyHypometh
chr14	3080591	3080592	+			TSNARE1		0	8	0.4	20	0.38	13	0.22	18	0.36	22	0.62	16	0.4	20	0.57	14	0.67	12	1	8	-0.35	0.03383	stronglyHypometh
chr2	121760500	121760501	-					0.14	7	0.2	5	0.6	5	0.57	7	0.8	5	0.88	8	0.8	5	0.67	6	0.33	6	0.9	10	-0.35	0.04024	stronglyHypometh
chr18	33874001	33874002	-					0.4	10	1	10	0.2	5	0.67	12	0.8	10	0.89	18	0.83	12	1	12	1	6	1	8	-0.35	0.0403	stronglyHypometh
chr18	46445801	46445802	+			ATP4A		0.33	6	0	12	0.75	8	0.5	12	0.67	18	0.75	16	1	10	0.62	16	0.75	8	0.67	6	-0.35	0.04052	stronglyHypometh
chr7	36328466	36328467	-					0.27	11	0.6	5	0.25	12	0.5	10	0.86	7	0.5	10	1	15	0.9	10	0.38	13	0.92	12	-0.35	0.04133	stronglyHypometh
chr17	71568254	71568255	+			SEC14L2		0.83	18	0.29	7	0.5	8	0.09	11	0.86	7	0.71	7	0.78	9	1	6	0.64	11	0.67	9	-0.35	0.04157	stronglyHypometh
chr25	23227053	23227054	+					0	8	0.74	19	0.22	9	0.35	17	0.9	10	0.77	13	0.53	15	0.73	15	0.56	18	0.56	16	-0.35	0.04189	stronglyHypometh
chr29	47826265	47826266	-					0.44	16	0.5	16	0.5	8	0.43	14	1	9	0.25	8	0.91	11	0.86	7	0.89	9	1	12	-0.35	0.0427	stronglyHypometh
chr23	22847795	22847796	-					1	8	0.29	7	0.45	11	0.46	13	0.6	15	0.91	11	1	10	1	8	0.88	8	1	13	-0.35	0.04496	stronglyHypometh
chr19	63609921	63609922	+					0.81	16	0.23	13	0.73	11	0.1	10	0.82	11	0.82	11	1	5	0.86	7	0.73	15	0.7	10	-0.35	0.04645	stronglyHypometh
chr7	13791097	13791098	-	DNASE2	DNASE2		Y	0.5	12	0.67	6	0.75	16	0	8	1	16	0.67	6	0.83	12	0.75	8	1	6	0.75	8	-0.35	0.04662	stronglyHypometh
chr7	13791089	13791090	-	DNASE2	DNASE2		Y	0.33	12	0.33	6	0.5	16	0	8	0.88	16	0.33	6	0.83	12	0.75	8	0.33	6	0.75	8	-0.35	0.04679	stronglyHypometh
chr21	66930812	66930813	+			WDR25		0	9	0.27	11	0.33	9	0.38	8	0.67	6	0.6	5	0.27	11	0.33	12	1	7	0.71	7	-0.35	0.04847	stronglyHypometh
chr19	26041719	26041720	+			AIPL1		0.17	6	0.22	9	0.18	11	0.44	9	0.62	8	0.56	16	0.56	18	0.67	9	0.5	10	0.64	11	-0.34	0.000505	stronglyHypometh
chr13	58037132	58037133	+			GNAS	Y	0	6	0	5	0.23	13	0.25	8	0.44	9	0.6	5	0.5	6	0.42	12	0.38	8	0.45	11	-0.34	0.0009489	stronglyHypometh
chr13	58037099	58037100	+			GNAS	Y	0	6	0	5	0.17	12	0.12	8	0.5	8	0.6	5	0.33	6	0.42	12	0.25	8	0.36	11	-0.34	0.001584	stronglyHypometh
chr29	30203699	30203700	+			KIRREL3		0.5	8	0.33	15	0.42	19	0.43	14	0.71	14	0.8	5	0.85	13	0.88	8	0.83	12	0.5	12	-0.34	0.002068	stronglyHypometh
chr19	62692074	62692075	-					0.43	7	0.75	8	0.5	6	0.5	20	1	7	0.9	10	1	10	0.75	8	0.86	7	0.8	5	-0.34	0.002169	stronglyHypometh
chr4	115925556	115925557	-					0.62	8	0.62	8	0.8	5	0.37	19	1	5	1	8	0.92	12	0.9	10	0.86	7	1	10	-0.34	0.002233	stronglyHypometh
chr16	51864876	51864877	-			PRKCZ		0.57	7	0.73	11	0.5	6	0.3	10	0.8	5	0.89	9	0.83	6	1	6	0.86	14	0.83	6	-0.34	0.002396	stronglyHypometh
chr10	37774889	37774890	-					0.31	13	0.17	12	0.14	7	0.2	5	0.38	8	0.75	8	0.53	15	0.42	12	0.5	12	0.67	9	-0.34	0.002808	stronglyHypometh
chr19	15261583	15261584	-					0.4	5	0.43	14	0.44	9	0.38	16	0.8	5	0.5	6	0.64	11	0.88	8	0.93	14	0.8	10	-0.34	0.003078	stronglyHypometh
chr29	44392194	44392195	+			LTBP3	Y	0.38	13	0.07	15	0.14	7	0.11	9	0.5	10	0.36	11	0.44	18	0.5	8	0.71	7	0.56	9	-0.34	0.003513	stronglyHypometh
chr1	126363849	126363850	-			SLC9A9		0.44	9	0.53	17	0.57	7	0.6	15	1	6	0.6	5	1	11	1	8	0.83	12	0.85	20	-0.34	0.003665	stronglyHypometh
chr25	2630886	2630887	-					0.22	9	0.14	7	0.2	10	0.2	5	0.8	5	0.64	11	0.33	9	0.5	6	0.5	10	0.4	10	-0.34	0.00469	stronglyHypometh
chr1	150309421	150309422	-					0.5	6	0.27	15	0.75	8	0.5	12	0.9	10	0.86	7	0.85	13	0.92	12	0.7	10	0.82	11	-0.34	0.004963	stronglyHypometh
chr24	55199903	55199904	-					0.4	5	0	13	0	10	0	21	0.4	15	0.56	9	0.36	14	0.43	7	0.5	12	0.38	16	-0.34	0.005192	stronglyHypometh
chr13	43099999	43100000	-					0.44	16	0.29	7	0.25	8	0.33	9	0.71	14	0.6	5	0.71	14	0.56	9	0.93	15	0.45	11	-0.34	0.005987	stronglyHypometh
chr13	17293115	17293116	-					0.47	15	0.5	14	0.7	10	0.25	8	1	6	0.86	7	0.72	18	0.82	11	0.8	10	0.7	10	-0.34	0.0061	stronglyHypometh
chr13	79860688	79860689	-					0.5	12	0.43	7	0.75	12	0.38	8	0.86	7	1	6	1	7	0.67	6	0.73	11	0.89	9	-0.34	0.00729	stronglyHypometh
chr15	28917501	28917502	+	FXYD2				0.45	11	0.44	9	0.22	9	0.38	16	0.62	16	0.8	5	0.5	8	1	8	0.67	6	0.67	9	-0.34	0.008696	stronglyHypometh
chr27	42079294	42079295	-					0.29	7	0.62	8	0.2	5	0.25	16	0.5	6	0.8	10	0.67	18	0.6	10	0.82	11	0.67	6	-0.34	0.009098	stronglyHypometh
chr6	108081142	108081143	+			TNIP2	Y	0.14	7	0.1	10	0.08	13	0	6	0.44	16	0.29	14	0.3	10	0.2	5	0.6	5	0.67	12	-0.34	0.009179	stronglyHypometh
chr4	117887630	117887631	-					0.25	8	0.08	12	0.17	6	0.12	8	0.5	8	0.6	5	0.25	8	0.4	5	0.8	5	0.42	12	-0.34	0.009923	stronglyHypometh
chr18	13604676	13604677	+					0.67	6	0.5	8	0.43	7	1	15	1	13	0.92	12	1	11	1	8	1	9	1	13	-0.34	0.01079	stronglyHypometh
chr25	42619769	42619770	-					0.25	8	0.38	8	0.2	5	0.15	13	0.67	9	0.5	8	0.27	11	0.83	6	0.67	9	0.57	7	-0.34	0.01124	stronglyHypometh
chr25	42170696	42170697	+	UNCX	UNCX		Y	0	21	0.07	28	0	8	0	16	0.2	20	0.3	20	0.12	16	0.67	6	0.33	18	0.5	8	-0.34	0.01126	stronglyHypometh
chr17	62035359	62035360	+					0.67	6	0.42	12	0.33	9	0.17	6	0.73	15	1	12	0.67	9	0.7	10	0.62	13	0.71	7	-0.34	0.01277	stronglyHypometh
chr16	20932195	20932196	-					0.83	12	0.83	12	0.71	14	0.25	8	1	10	1	12	1	16	1	8	1	10	1	12	-0.34	0.01424	stronglyHypometh
chr23	51743013	51743014	+					0	8	0.33	12	0.6	5	0.54	13	0.71	7	0.8	5	0.69	13	0.6	10	0.75	8	0.7	10	-0.34	0.01598	stronglyHypometh
chr23	52031829	52031830	-					0	7	0.07	15	0.4	5	0.1	10	0.29	17	0.71	14	0.44	9	0.62	13	0.5	14	0.3	10	-0.34	0.01621	stronglyHypometh
chr17	12665878	12665879	+					0.67	9	0.55	20	0.85	13	0.2	15	1	6	0.83	18	0.86	21	0.92	12	0.94	16	0.88	24	-0.34	0.01679	stronglyHypometh
chr7	13790994	13790995	+	DNASE2	DNASE2		Y	0.18	11	0.11	19	0.4	10	0	7	0.5	6	0.33	9	0.5	6	0.3	10	0.71	7	0.71	14	-0.34	0.01716	stronglyHypometh
chr1	118313046	118313047	+			SIAH2		0	6	0.14	7	0.25	12	0	12	0.67	6	0.4	5	0.7	10	0.3	10	0.4	5	0.17	6	-0.34	0.0192	stronglyHypometh
chr26	42557332	42557333	+					0.33	6	0.08	12	0.2	5	0.22	9	0.33	9	0.44	9	0.6	5	0.8	5	0.8	5	0.33	6	-0.34	0.01936	stronglyHypometh
chr19	48786876	48786877	+					1	7	0.47	15	0.67	9	0.33	6	1	10	1	10	1	9	1	7	0.92	12	0.85	13	-0.34	0.02049	stronglyHypometh
chr10	45892251	45892252	-					0.6	5	0.4	5	0.29	7	0.22	9	0.4	10	0.77	13	0.67	15	0.7	10	0.75	8	1	6	-0.34	0.02161	stronglyHypometh
chr20	4164620	4164621	-					0.33	9	0.86	7	0.36	14	0.5	6	1	6	0.8	5	0.8	10	1	5	0.89	9	0.62	8	-0.34	0.02206	stronglyHypometh
chr26	50093590	50093591	-					0.5	16	0.57	14	0.5	22	0.36	14	1	15	1	9	1	9	0.81	16	0.57	23	0.53	17	-0.34	0.02226	stronglyHypometh
chr17	74479777	74479778	-			MED15		0.47	15	0.6	20	0.33	12	0	14	0.6	10	0.58	24	0.83	12	0.89	18	0.59	17	0.67	12	-0.34	0.02328	stronglyHypometh
chr25	27222572	27222573	-	CTF1		CTF1		0.29	7	0.36	11	0.2	5	0.4	5	0.5	8	0.88	8	1	5	0.67	6	0.4	10	0.5	6	-0.34	0.02555	stronglyHypometh
chr2	126956046	126956047	-					0.1	10	0	6	0.33	6	0	6	0.6	15	0.67	12	0.3	10	0.4	5	0.57	7	0.12	8	-0.34	0.02561	stronglyHypometh
chr10	102742819	102742820	+			TDP1		0.62	8	0.58	12	0.36	14	0.5	12	0.5	10	1	17	1	14	1	10	0.64	11	1	11	-0.34	0.02632	stronglyHypometh
chr4	115175620	115175621	+					0.4	15	0.37	19	0.1	10	0.08	12	0.33	9	0.5	6	0.91	11	0.5	12	0.75	8	0.47	15	-0.34	0.02857	stronglyHypometh
chr12	88529861	88529862	-					0.25	16	0.33	9	0.55	11	0.73	15	0.8	15	0.8	5	1	15	1	7	0.71	14	0.5	14	-0.34	0.03104	stronglyHypometh
chr26	24595984	24595985	+					0	10	0	8	0.4	10	0.33	6	0.36	11	0.67	18	0.71	14	0.7	20	0.33	6	0.33	12	-0.34	0.03228	stronglyHypometh
chr16	70961285	70961286	+					0.33	12	0.25	8	0.75	8	0.42	12	0.67	12	1	10	0.86	7	0.44	9	0.9	10	0.82	11	-0.34	0.03247	stronglyHypometh
chr29	50012706	50012707	-				Y	0.5	8	0.33	6	0.25	8	0.4	5	0.33	6	0.8	5	0.5	14	0.88	8	1	5	0.75	8	-0.34	0.03446	stronglyHypometh
chr29	47380023	47380024	+					0.33	6	0.45	11	0.5	6	0.17	6	0.43	7	0.89	9	1	12	0.5	6	0.55	11	0.89	9	-0.34	0.03682	stronglyHypometh
chr22	6225866	6225867	+					0.2	10	0.2	5	0.17	6	0.67	6	0.33	9	0.7	10	0.56	9	0.7	10	0.91	11	0.67	6	-0.34	0.0384	stronglyHypometh
chr9	105025388	105025389	-					0.86	7	0.3	10	1	6	0.38	13	1	8	1	7	1	7	1	11	1	12	0.86	7	-0.34	0.04057	stronglyHypometh
chr7	45668320	45668321	-					0.27	11	0.9	10	0.27	11	0.8	10	1	6	0.93	14	1	16	0.9	10	0.75	12	0.81	16	-0.34	0.04539	stronglyHypometh
chr29	30203678	30203679	-			KIRREL3		0.71	7	0.4	15	0.14	7	0.25	8	0.71	7	0.43	7	0.86	7	0.88	8	0.91	11	0.5	8	-0.34	0.04703	stronglyHypometh
chr7	3963245	3963246	-			NCAN		0.5	8	0.4	20	0.5	10	0.25	12	0.75	8	0.86	7	1	5	0.71	7	0.25	12	0.92	12	-0.34	0.04745	stronglyHypometh
chr20	5022788	5022789	+					0.5	6	0.29	7	0.43	7	0	6	1	7	0.6	5	0.6	10	0.44	9	0.83	12	0.4	10	-0.34	0.04754	stronglyHypometh
chr7	71922309	71922310	-					0.58	12	0.42	12	0.4	5	0.38	8	0.83	12	0.8	5	0.67	15	0.8	10	0.73	11	0.83	6	-0.33	0.0001697	stronglyHypometh
chr5	32642347	32642348	-			HDAC7		0.3	10	0.33	12	0.29	7	0.53	15	0.8	5	0.7	10	0.6	10	0.67	6	0.8	10	0.6	5	-0.33	0.0009196	hypomethylated
chr24	55247010	55247011	+					0.43	14	0.41	17	0.44	9	0.6	10	0.67	9	0.86	7	0.67	18	1	5	0.83	6	0.78	9	-0.33	0.002026	hypomethylated
chr2	134666893	134666894	-					0.71	7	0.4	5	0.67	6	0.78	9	1	5	1	5	0.83	12	1	8	1	8	1	5	-0.33	0.002066	hypomethylated
chr21	16804978	16804979	-					0.18	11	0.14	7	0	6	0.2	5	0.5	8	0.7	10	0.45	11	0.38	8	0.43	7	0.3	10	-0.33	0.003013	hypomethylated
chr13	56382632	56382633	+					0.56	9	0.64	11	0.4	5	0.67	9	1	8	1	5	0.81	16	0.71	7	0.82	11	1	5	-0.33	0.003402	hypomethylated
chr26	39753158	39753159	+			GRK5		0.44	9	0.25	8	0.4	10	0.11	19	0.62	8	0.55	11	0.67	15	0.82	11	0.54	13	0.58	12	-0.33	0.003572	hypomethylated
chr17	74479785	74479786	-			MED15		0.29	7	0.4	10	0.5	6	0.14	7	0.6	5	0.67	12	0.83	6	0.78	9	0.62	8	0.5	6	-0.33	0.004831	stronglyHypometh
chr5	109931977	109931978	-			CDC42EP1		0.33	9	0.4	5	0.29	7	0.5	6	0.75	8	0.83	12	0.86	7	0.73	11	0.44	9	0.62	8	-0.33	0.005297	hypomethylated
chr26	25892703	25892704	+	CALY		SORCS3		0.67	6	0.86	7	0.57	7	0.38	8	0.88	8	0.83	6	1	9	1	14	1	8	1	6	-0.33	0.005412	stronglyHypometh
chr2	128629699	128629700	+	RUNX3	RUNX3			0.29	7	0.25	8	0.43	7	0.6	10	0.75	8	0.67	6	0.83	6	0.8	5	0.75	12	0.5	6	-0.33	0.005999	hypomethylated
chr13	63692325	63692326	+			NECAB3	Y	0.43	7	0	5	0.09	11	0.3	10	0.55	11	0.5	6	0.55	11	0.67	9	0.54	13	0.4	10	-0.33	0.006078	hypomethylated
chr19	14736308	14736309	-	LOC504773		LOC504773		0.43	7	0.67	9	0.67	9	0.33	6	0.88	8	0.71	7	1	6	1	5	0.78	9	0.78	9	-0.33	0.006479	stronglyHypometh
chr29	1292373	1292374	-					0.36	11	0.15	13	0.44	9	0.07	15	0.55	22	0.57	7	0.5	22	0.45	11	0.78	18	0.69	13	-0.33	0.007376	stronglyHypometh
chr16	49883382	49883383	-			AJAP1		0.36	14	0	6	0.2	5	0.44	9	0.67	12	0.6	5	0.56	9	0.44	9	0.5	10	0.73	11	-0.33	0.00767	hypomethylated
chr5	106260767	106260768	+			CCND2		0.14	7	0.25	8	0.43	7	0.46	13	0.71	7	0.5	6	0.46	13	0.83	6	0.75	12	0.67	15	-0.33	0.008036	stronglyHypometh
chr17	72839259	72839260	+			IGLL1		0.55	11	0.67	12	0.38	13	0.3	10	0.64	14	0.67	6	0.83	6	0.8	5	0.86	14	1	9	-0.33	0.008199	hypomethylated
chr24	3203947	3203948	+					0.79	14	0.35	20	0.55	11	0.86	21	0.88	17	1	13	0.94	16	0.95	19	1	19	1	21	-0.33	0.008785	hypomethylated
chr19	34562751	34562752	-					0.5	14	0.44	16	0.2	5	0.25	12	0.89	9	0.75	8	0.6	5	0.5	6	0.78	9	0.55	11	-0.33	0.008915	hypomethylated
chr18	56607219	56607220	+		AP2A1			0.8	5	0.47	17	0.91	11	0.42	12	1	11	0.93	14	1	10	1	6	0.94	17	1	15	-0.33	0.009622	hypomethylated
chr12	32359216	32359217	-				Y	0	5	0.18	11	0	5	0.1	10	0.67	6	0.38	13	0.27	15	0.5	10	0.42	12	0.14	7	-0.33	0.01108	hypomethylated
chr3	113748306	113748307	+			DGKD		0.6	5	0.31	13	0.17	6	0.17	6	0.6	15	0.53	15	0.57	14	0.57	14	0.73	11	0.86	7	-0.33	0.01177	stronglyHypometh
chr7	12867534	12867535	+					0	6	0.19	16	0.2	5	0.17	6	0.6	10	0.29	7	0.67	9	0.33	9	0.67	6	0.29	7	-0.33	0.01221	stronglyHypometh
chr11	873705	873706	+					0.43	7	0.42	12	0.4	5	0.44	9	0.56	9	0.5	10	0.83	6	0.71	7	0.94	17	1	10	-0.33	0.01231	stronglyHypometh
chr19	64017298	64017299	+				Y	0	13	0.07	15	0.47	17	0.19	16	0.53	15	0.33	6	0.69	16	0.62	13	0.44	9	0.47	19	-0.33	0.01278	stronglyHypometh
chr29	47391698	47391699	+					0.2	10	0.17	6	0.18	11	0	6	0.29	7	0.38	13	0.5	8	0.8	5	0.29	14	0.57	7	-0.33	0.01434	stronglyHypometh
chr16	70888684	70888685	-			GPR37L1		0.64	11	0.62	13	0.3	10	0.23	13	0.64	14	0.67	9	0.79	14	0.73	11	0.83	6	1	7	-0.33	0.01469	hypomethylated
chr7	45627683	45627684	+			TCF3		0.25	8	0.62	13	0.67	6	0.21	14	0.86	7	0.8	5	0.86	14	0.75	8	0.6	10	0.73	11	-0.33	0.01473	hypomethylated
chr7	45627825	45627826	+			TCF3		0.25	8	0.62	13	0.4	5	0.23	13	0.86	7	0.6	5	0.93	14	0.71	7	0.5	10	0.64	11	-0.33	0.01554	hypomethylated
chr18	25188290	25188291	+					0.33	6	0.58	12	0.62	8	0.3	10	0.86	7	1	5	0.8	10	0.5	8	0.83	6	0.73	11	-0.33	0.0164	hypomethylated
chr5	28575215	28575216	+					0.4	10	0.12	8	0.33	6	0.35	17	0.5	12	0.64	14	0.64	14	0.33	6	0.82	11	0.88	8	-0.33	0.0186	hypomethylated
chr20	62656633	62656634	-			DAP		0.33	9	0.12	8	0	10	0.17	6	0.6	5	0.17	6	0.56	9	0.33	6	0.6	5	0.64	11	-0.33	0.01867	hypomethylated
chr11	94488276	94488277	-					0.5	8	0.31	13	0.75	12	0.35	17	0.93	15	0.62	8	1	14	0.69	13	0.89	18	0.69	13	-0.33	0.01871	hypomethylated
chrX	145073542	145073543	+					0.36	11	0.36	11	0.38	13	0	21	0.8	15	0.4	5	0.8	10	0.67	9	0.5	12	0.5	8	-0.33	0.01879	stronglyHypometh
chr25	42619763	42619764	-					0.25	8	0.38	8	0.4	5	0.38	13	0.89	9	0.38	8	0.55	11	0.83	6	0.89	9	0.57	7	-0.33	0.01939	hypomethylated
chr19	40756195	40756196	-			GRB7		0.4	5	0.2	5	0.4	5	0.33	6	0.64	11	0.4	5	1	6	0.8	5	0.55	11	0.6	5	-0.33	0.01947	hypomethylated
chr26	39753157	39753158	-			GRK5		0.2	15	0.33	12	0.43	7	0.29	7	0.29	7	0.6	10	0.6	15	0.67	12	0.83	12	0.88	8	-0.33	0.01959	hypomethylated
chr22	60612852	60612853	+					0.29	7	0.2	5	0.2	10	0.33	6	0.17	6	0.62	8	0.71	7	0.8	5	0.6	10	0.6	5	-0.33	0.02082	hypomethylated
chr7	45627645	45627646	+			TCF3		0.25	8	0.62	13	0.67	6	0.21	14	0.86	7	0.8	5	0.93	15	0.75	8	0.6	10	0.64	11	-0.33	0.0214	hypomethylated
chr11	104530973	104530974	+					0.53	15	0.29	24	0.39	18	0.86	14	0.88	8	0.58	12	0.91	11	0.92	13	0.89	9	0.93	15	-0.33	0.0229	stronglyHypometh
chr19	62845140	62845141	-		AXIN2		Y	0.57	7	0.58	12	0.67	6	0.12	8	0.83	6	0.86	7	0.83	6	1	5	0.75	12	0.6	5	-0.33	0.02457	hypomethylated
chr16	51945966	51945967	-			PRKCZ		0.2	5	0.62	8	0.17	6	0	5	0.5	16	0.5	6	0.8	5	0.57	7	0.6	10	0.5	8	-0.33	0.02564	hypomethylated
chr9	96972528	96972529	-					0.14	7	0.74	19	0.55	11	0.71	7	1	6	0.85	13	0.8	5	1	7	0.8	15	0.75	8	-0.33	0.02637	hypomethylated
chr2	120192563	120192564	-				Y	0.25	8	0.2	10	0.45	11	0.11	9	0.36	14	0.43	7	0.44	9	0.86	7	0.6	10	0.8	5	-0.33	0.02667	hypomethylated
chr9	44132891	44132892	-				Y	0.1	20	0	8	0	8	0	10	0.2	10	0.4	20	0.33	12	0.67	6	0	6	0.5	12	-0.33	0.02705	hypomethylated
chr15	84339616	84339617	+			STX3	Y	0.92	12	0.38	13	0.33	12	0.86	7	1	12	0.89	9	1	14	1	10	0.93	14	0.92	13	-0.33	0.02716	stronglyHypometh
chr2	134361129	134361130	-			ALDH4A1		0.25	8	0.36	14	0.4	5	0.46	13	0.71	7	0.33	6	0.78	9	0.55	11	0.82	11	1	7	-0.33	0.02782	hypomethylated
chr15	58757150	58757151	-					0.8	10	0.8	10	0.2	5	0.89	18	1	16	1	12	1	6	1	20	1	6	1	6	-0.33	0.03108	hypomethylated
chr20	31639456	31639457	+				Y	0	7	0.17	6	0.17	6	0.09	11	0.29	7	0.38	8	0.71	7	0.3	10	0.18	11	0.75	8	-0.33	0.03119	hypomethylated
chr19	15561021	15561022	+					0.43	7	0	5	0.4	10	0.44	9	0.6	5	0.4	10	0.83	6	0.67	9	0.89	9	0.5	6	-0.33	0.03274	hypomethylated
chr3	33934555	33934556	+			AMPD2	Y	0	8	0	9	0	11	0.18	11	0.5	10	0.29	7	0.4	5	0	9	0.73	11	0.33	6	-0.33	0.03333	hypomethylated
chr11	70646329	70646330	-				Y	0.4	5	0.22	9	0.4	10	0.21	14	0.7	10	0.56	9	0.22	9	0.88	8	0.89	9	0.62	13	-0.33	0.03567	stronglyHypometh
chr18	51574521	51574522	+			GRIK5	Y	0.17	6	0.36	11	0.57	7	0.78	9	0.57	7	0.91	11	0.92	12	0.93	14	0.78	9	0.67	9	-0.33	0.03605	hypomethylated
chr15	38323403	38323404	+					0.5	6	0.4	10	0.17	12	0.2	10	0.78	9	0.67	6	0.42	12	0.44	9	0.55	11	1	6	-0.33	0.03654	hypomethylated
chr3	104083647	104083648	-		P3H1			0.17	12	0	14	0.14	14	0.44	18	0.67	12	0.2	25	0.75	16	0.67	12	0.33	18	0.5	16	-0.33	0.03709	hypomethylated
chr25	3496538	3496539	+		GLIS2		Y	0	7	0.25	12	0.1	10	0.47	19	0.75	8	0.4	10	0.54	13	0.8	5	0.5	10	0.25	8	-0.33	0.03735	stronglyHypometh
chr15	74238226	74238227	+					0.89	9	0.67	6	0.17	6	0.8	15	1	10	1	5	1	16	0.83	12	1	8	0.92	13	-0.33	0.03771	hypomethylated
chr29	50012639	50012640	-				Y	0.5	8	0.17	6	0.25	8	0.4	5	0.33	6	0.6	5	0.5	14	0.75	8	1	5	0.75	8	-0.33	0.03854	hypomethylated
chr15	47255217	47255218	+			APBB1		0.27	11	0.91	11	0.9	10	0.43	14	0.9	10	1	16	1	18	1	11	0.83	12	1	13	-0.33	0.04013	hypomethylated
chr3	119404901	119404902	-					0.6	5	0	10	0	10	0.38	8	0.67	6	0.45	11	0.73	11	0.71	7	0.4	10	0.5	8	-0.33	0.04192	stronglyHypometh
chr21	71137910	71137911	-				Y	0	7	0.3	10	0	7	0.46	13	0.6	5	0.33	9	0.29	7	0.86	7	0.5	8	0.57	7	-0.33	0.04283	stronglyHypometh
chr4	103305928	103305929	-		KIAA1549			0	8	0.11	9	0.5	6	0.6	5	0.5	10	0.88	8	0.7	10	0.62	8	0.57	7	0.5	8	-0.33	0.0441	hypomethylated
chr8	70729859	70729860	-			PEBP4		0.55	11	0.32	19	0.45	11	0.43	23	0.78	9	0.83	12	0.81	21	0.68	19	0.7	10	0.75	12	-0.32	0.0001544	hypomethylated
chr25	21892032	21892033	-			PRKCB		0.5	6	0.75	12	0.58	12	0.67	15	1	8	1	9	1	15	0.91	11	0.87	15	0.89	9	-0.32	0.0003245	hypomethylated
chr28	11164794	11164795	+					0.17	6	0.33	18	0.36	11	0.27	11	0.55	20	0.45	11	0.67	9	0.67	9	0.58	12	0.71	7	-0.32	0.0006506	hypomethylated
chr14	68119500	68119501	-					0.5	6	0.75	8	0.67	9	0.6	5	1	12	0.8	5	1	11	1	6	1	9	0.89	9	-0.32	0.0007354	hypomethylated
chr17	64831479	64831480	-					0.3	10	0.27	15	0.17	6	0.08	12	0.38	8	0.55	11	0.5	16	0.67	9	0.5	14	0.55	11	-0.32	0.0008945	hypomethylated
chr8	60336027	60336028	+				Y	0.57	7	0.56	9	0.54	13	0.38	13	0.83	12	1	7	0.67	6	0.85	13	0.8	5	0.86	7	-0.32	0.001071	hypomethylated
chr7	59402176	59402177	-					0.46	13	0.62	29	0.73	22	0.81	21	0.94	16	1	10	1	9	1	12	0.88	17	1	13	-0.32	0.001221	hypomethylated
chr18	46747343	46747344	+					0.33	6	0.5	10	0.31	13	0.38	8	0.69	16	0.65	17	0.59	17	0.6	5	0.78	9	0.89	9	-0.32	0.001563	hypomethylated
chr12	28273885	28273886	-					0.7	10	0.5	10	0.57	7	0.36	11	0.82	11	1	5	0.91	11	0.83	12	0.83	6	0.75	8	-0.32	0.001833	hypomethylated
chr11	73442215	73442216	+					0.56	9	0.5	10	0.33	9	0.58	12	0.73	11	1	13	0.79	14	0.71	7	0.78	9	0.9	10	-0.32	0.001961	hypomethylated
chr27	42385450	42385451	+					0.62	8	0.33	9	0.57	7	0.5	8	0.88	8	0.64	11	0.92	12	0.8	5	0.88	8	0.83	12	-0.32	0.002243	hypomethylated
chr13	58037169	58037170	+			GNAS	Y	0	6	0	5	0.23	13	0.25	8	0.44	9	0.6	5	0.33	6	0.42	12	0.38	8	0.45	11	-0.32	0.002298	hypomethylated
chr7	13794876	13794877	+		MAST1		Y	0	9	0.11	9	0	7	0	10	0.14	14	0.2	10	0.4	15	0.5	8	0.41	17	0.43	7	-0.32	0.002886	hypomethylated
chr10	80672293	80672294	-					0.5	8	0.55	11	0.8	5	0.5	8	0.82	11	0.86	7	1	7	1	8	0.78	9	1	5	-0.32	0.003153	hypomethylated
chr13	54034072	54034073	-					0.38	8	0.42	12	0.5	8	0.54	13	0.67	12	0.78	9	0.92	12	0.86	7	0.88	8	0.56	9	-0.32	0.003319	hypomethylated
chr24	36051179	36051180	+					0	8	0	9	0.1	10	0.15	13	0.33	6	0.5	6	0.45	11	0.29	7	0.17	6	0.56	9	-0.32	0.00419	hypomethylated
chr19	55114367	55114368	+					0.57	7	0.5	6	0.8	5	0.6	5	0.69	13	0.91	11	1	5	1	5	1	5	1	5	-0.32	0.004563	hypomethylated
chr10	89106839	89106840	-					0.3	10	0.67	15	0.38	8	0.62	8	0.86	7	0.79	19	0.88	16	0.67	6	0.8	20	0.91	11	-0.32	0.004819	hypomethylated
chr19	7762346	7762347	-					0.19	16	0.48	27	0.54	13	0.37	30	0.85	20	0.59	17	0.79	19	0.72	18	0.75	24	0.57	21	-0.32	0.005113	hypomethylated
chr13	55180944	55180945	+					0.44	9	0.67	6	0.43	7	0.5	8	0.56	9	0.86	7	0.88	8	1	7	0.88	8	0.83	6	-0.32	0.005874	hypomethylated
chr19	61765300	61765301	+			MAP2K6		0.71	14	0.5	10	0.4	10	0.69	16	1	6	1	5	0.94	18	0.86	7	0.92	13	0.67	6	-0.32	0.006116	hypomethylated
chr26	21764451	21764452	+					0.25	8	0.2	5	0.25	8	0.45	11	0.57	7	0.83	6	0.6	5	0.43	7	0.5	12	0.7	10	-0.32	0.006269	hypomethylated
chr18	8328804	8328805	-					0.17	6	0.45	11	0.56	9	0.45	11	0.83	12	0.67	9	0.75	12	0.83	6	0.73	11	0.54	13	-0.32	0.00671	hypomethylated
chr3	120766675	120766676	+					0.25	12	0.4	10	0.33	6	0.17	6	0.62	8	0.67	9	0.38	8	0.5	10	0.83	6	0.62	8	-0.32	0.007339	hypomethylated
chr17	50694082	50694083	+					0.4	5	0.4	5	0.5	6	0.6	5	1	5	0.86	7	0.86	7	0.6	5	0.88	8	0.6	5	-0.32	0.007568	hypomethylated
chr7	20789127	20789128	+					0.33	12	0.36	11	0.25	8	0.23	13	0.79	14	0.35	17	0.78	9	0.5	6	0.56	9	0.73	11	-0.32	0.008515	hypomethylated
chr22	60612831	60612832	+					0.57	7	0.5	6	0.4	10	0.5	6	0.67	6	1	8	0.71	7	1	5	0.9	10	0.6	5	-0.32	0.009111	hypomethylated
chr19	15364764	15364765	+					0.4	10	0.33	9	0.71	7	0.42	12	0.67	9	0.6	5	0.78	9	0.92	12	0.88	8	0.9	10	-0.32	0.009263	hypomethylated
chr14	2445624	2445625	+			VAMP2		0	5	0.17	6	0.2	5	0.12	8	0.42	12	0.2	10	0.67	6	0.57	7	0.3	10	0.5	12	-0.32	0.009829	hypomethylated
chr14	4806613	4806614	+					0.27	15	0.25	12	0.71	14	0.31	16	0.75	16	0.78	9	0.59	17	0.69	13	0.74	19	0.67	9	-0.32	0.009861	hypomethylated
chr16	71046618	71046619	-					0	8	0	7	0.4	5	0.33	9	0.4	5	0.43	7	0.46	13	0.57	7	0.62	8	0.53	15	-0.32	0.01006	hypomethylated
chr6	98279014	98279015	-				Y	0.17	6	0.09	11	0.17	12	0	6	0.58	12	0.33	6	0.2	5	0.67	9	0.5	6	0.3	10	-0.32	0.01039	hypomethylated
chr22	56892179	56892180	-			IFT122	Y	0.67	9	0.4	5	0.57	7	0.6	5	0.62	8	0.71	7	0.92	12	1	6	1	12	1	8	-0.32	0.01072	hypomethylated
chr25	25270337	25270338	+					0.33	12	0.33	15	0.6	5	0.33	18	0.5	16	0.8	10	0.89	9	0.88	8	0.56	9	0.71	7	-0.32	0.01154	hypomethylated
chr22	50398767	50398768	-					0.43	14	0.17	12	0.57	7	0.33	12	0.44	9	0.71	7	0.65	17	0.82	11	0.71	14	0.82	11	-0.32	0.01158	hypomethylated
chr11	1331662	1331663	-					0.7	10	0.64	11	0.6	5	0.2	10	0.83	6	1	6	0.78	9	0.83	6	0.92	13	0.79	14	-0.32	0.01162	hypomethylated
chr17	71526699	71526700	+			CCDC157		0.33	18	0.44	18	0.2	30	0.18	22	0.36	28	0.71	28	0.62	16	0.89	9	0.5	16	0.6	10	-0.32	0.01471	hypomethylated
chr8	45949109	45949110	-	APBA1	APBA1		Y	0.14	7	0.33	6	0.42	12	0.38	8	0.38	8	0.8	10	0.58	12	0.71	7	0.83	6	0.5	8	-0.32	0.01536	hypomethylated
chr2	129820502	129820503	-					0.4	5	0.08	12	0.2	10	0.39	23	0.6	10	0.3	20	0.73	11	0.67	12	0.5	8	0.71	14	-0.32	0.01538	hypomethylated
chr3	16745000	16745001	+					0	6	0.17	6	0.25	8	0.08	12	0.57	7	0.6	5	0.18	11	0.5	8	0.23	13	0.57	7	-0.32	0.01595	hypomethylated
chr10	88241859	88241860	-					0.55	11	0.62	13	0.79	19	0.25	12	1	11	0.75	8	1	6	0.83	12	0.75	8	0.91	11	-0.32	0.01596	hypomethylated
chr29	29220280	29220281	+			PKNOX2		0.5	6	0.57	7	0.8	5	0.4	15	0.6	5	1	5	0.92	13	1	7	0.8	5	1	5	-0.32	0.01684	hypomethylated
chr3	16744961	16744962	+					0	6	0	7	0.3	10	0.31	13	0.29	7	0.6	5	0.36	11	0.5	8	0.38	13	0.71	7	-0.32	0.01707	hypomethylated
chr12	68766809	68766810	+					0.4	5	0.88	8	0.4	5	0.77	13	0.83	6	1	8	0.9	10	1	7	0.83	6	1	6	-0.32	0.01781	hypomethylated
chr25	34983839	34983840	-			DTX2	Y	0.67	9	0.62	8	0.67	6	0.3	20	1	9	0.62	13	1	8	0.89	9	1	7	0.78	9	-0.32	0.0181	hypomethylated
chr8	105761513	105761514	-					0.94	16	0.85	13	0.43	14	0.42	19	1	13	1	19	0.94	16	0.93	14	1	15	1	10	-0.32	0.01904	hypomethylated
chr6	13409242	13409243	-					0.3	10	0.4	10	0.33	6	0.3	10	0.64	11	0.57	7	0.45	11	0.43	7	0.91	11	0.9	10	-0.32	0.02008	hypomethylated
chr21	62768278	62768279	+			BDKRB1		0.4	15	0.5	14	0.56	9	0.22	23	0.88	8	0.44	9	0.65	17	0.93	15	0.85	13	0.67	12	-0.32	0.02079	hypomethylated
chr2	136780698	136780699	-				Y	0	6	0.25	8	0.14	14	0.14	7	0.38	8	0.75	12	0.6	5	0.2	10	0.29	7	0.5	6	-0.32	0.02204	hypomethylated
chr14	2117378	2117379	-					0.4	10	0.7	10	0.9	10	0.31	16	0.9	10	0.91	11	0.83	12	1	5	1	9	0.77	13	-0.32	0.02429	hypomethylated
chr1	144120000	144120001	+					0.17	6	0.33	9	0.44	9	0.73	11	0.75	12	0.67	9	0.58	19	0.94	16	0.64	14	0.87	15	-0.32	0.02476	hypomethylated
chr4	115175460	115175461	-					0	13	0	15	0	22	0.05	19	0.29	17	0.25	20	0.62	16	0	12	0.57	14	0.25	12	-0.32	0.02772	hypomethylated
chr2	135698200	135698201	+				Y	0.75	8	0.6	10	0.2	5	0.43	7	0.67	6	0.75	8	0.67	6	1	8	1	8	0.83	12	-0.32	0.02842	hypomethylated
chr10	2061192	2061193	-					0.23	13	0.57	7	0.36	11	0	7	0.67	6	0.43	7	0.67	6	0.56	9	0.83	12	0.5	10	-0.32	0.02964	hypomethylated
chr2	93635241	93635242	+					0.5	8	0.67	15	0.29	7	0.4	5	0.91	11	0.5	8	0.93	15	1	8	0.76	17	0.58	12	-0.32	0.03068	hypomethylated
chr21	57836097	57836098	+					0.09	11	0.14	7	0.2	10	0.6	5	0.71	7	0.67	9	0.45	11	0.33	12	0.53	15	0.78	9	-0.32	0.03409	hypomethylated
chr29	19992991	19992992	+					0.6	15	0.33	9	1	6	0.44	9	0.8	15	1	7	0.89	18	1	6	0.8	10	1	10	-0.32	0.03438	hypomethylated
chr15	45713160	45713161	+					0.17	6	0.55	11	0.57	7	0.71	7	1	5	0.7	10	0.75	12	1	7	0.58	12	0.9	10	-0.32	0.03485	hypomethylated
chr29	47391445	47391446	+					0.6	10	0.5	6	0.2	10	0.29	7	0.82	11	0.4	10	0.55	11	0.92	13	0.75	8	0.83	6	-0.32	0.03572	hypomethylated
chr18	56971323	56971324	+					0.33	9	0.7	10	0.2	10	0.5	6	0.57	14	0.9	10	1	7	0.8	5	0.64	11	0.58	12	-0.32	0.03574	hypomethylated
chr25	34983832	34983833	-			DTX2	Y	0.56	9	0.5	8	0.67	6	0.3	20	1	9	0.54	13	1	8	0.89	9	1	7	0.56	9	-0.32	0.03625	hypomethylated
chr7	18920955	18920956	-			VAV1		0.36	11	0.53	15	0.53	15	0.14	7	0.7	10	0.88	8	0.85	13	0.67	6	0.86	14	0.33	12	-0.32	0.03693	hypomethylated
chr19	50672137	50672138	-					0.58	12	0	6	0.53	17	0.41	17	0.67	9	0.67	18	1	6	0.64	11	0.56	18	0.67	15	-0.32	0.04108	hypomethylated
chr11	28859064	28859065	-			RHOQ		0.43	7	0.3	10	0.56	9	0.6	5	0.91	11	0.33	6	0.88	8	1	6	0.75	8	0.89	9	-0.32	0.04207	hypomethylated
chr4	5416803	5416804	+					0.17	6	0.11	9	0.6	5	0.11	9	0.31	13	0.4	10	0.56	9	0.8	5	0.64	11	0.73	11	-0.32	0.04276	hypomethylated
chr11	103765376	103765377	+				Y	0.25	8	0.43	14	0.38	13	0.11	9	0.5	6	0.62	13	0.7	10	0.6	10	1	9	0.27	11	-0.32	0.04413	hypomethylated
chr25	10855479	10855480	+			SNX29		0	8	0.1	21	0.21	19	0.33	30	0.31	26	0.25	24	0.67	12	0.25	16	0.59	17	0.8	10	-0.32	0.04588	hypomethylated
chr17	68538368	68538369	+					0.4	5	0.53	17	0.82	11	0.21	14	0.67	9	0.89	9	1	9	1	6	0.73	11	0.57	7	-0.32	0.04747	hypomethylated
chr8	88467354	88467355	+			SYK		0.12	8	0.15	13	0.2	5	0.25	8	0.67	6	0	6	0.7	10	0.67	6	0.6	10	0.4	10	-0.32	0.04925	hypomethylated
chr7	72526275	72526276	-			EBF1		0.57	7	0.36	11	0.88	8	0.14	7	1	5	0.86	7	0.67	12	0.75	8	0.89	9	0.7	10	-0.32	0.04934	hypomethylated
chr7	902777	902778	-					0.6	5	0.78	9	0.6	5	0.71	14	1	14	1	11	1	8	1	6	0.9	10	1	7	-0.31	6.072e-05	hypomethylated
chr3	64408151	64408152	+					0.56	9	0.57	7	0.62	8	0.6	5	1	5	0.78	9	0.86	7	0.94	17	0.89	9	0.9	10	-0.31	6.356e-05	hypomethylated
chr12	80150161	80150162	+			GPR183,UBAC2		0.67	12	0.5	18	0.58	12	0.4	10	0.82	11	0.9	10	0.86	14	0.86	7	0.86	21	0.78	9	-0.31	0.0002728	hypomethylated
chr27	28871461	28871462	-			RNF122		0.12	24	0.25	16	0.25	53	0.22	18	0.54	56	0.67	21	0.35	40	0.48	44	0.55	51	0.52	31	-0.31	0.0007209	hypomethylated
chr26	39753008	39753009	+			GRK5		0.44	9	0.5	8	0.3	10	0.53	19	0.75	8	0.73	11	0.87	15	0.82	11	0.62	13	0.75	12	-0.31	0.0007611	hypomethylated
chr3	92232472	92232473	+					0.57	7	0.61	18	0.56	9	0.5	10	1	7	0.77	13	1	13	0.83	6	0.86	14	0.75	16	-0.31	0.0007664	hypomethylated
chr17	69487628	69487629	-					0.67	6	0.5	6	0.43	7	0.57	7	0.82	11	1	5	0.86	7	0.71	7	0.85	13	0.89	9	-0.31	0.00103	hypomethylated
chr2	136468142	136468143	+				Y	0	14	0	26	0	10	0	12	0.11	18	0.33	24	0.4	10	0.2	10	0.43	14	0.4	10	-0.31	0.001419	hypomethylated
chr7	19188180	19188181	-			RFX2		0.22	9	0.25	12	0.4	10	0.4	10	0.46	13	0.7	10	0.58	12	0.8	10	0.62	8	0.61	18	-0.31	0.001978	hypomethylated
chr27	43409073	43409074	-					0.6	5	0.57	7	0.33	9	0.67	9	0.8	5	0.89	9	0.75	8	0.83	6	0.83	6	1	6	-0.31	0.002758	hypomethylated
chr4	115925554	115925555	-					0.62	8	0.62	8	0.8	5	0.42	19	0.8	5	1	8	1	12	0.9	10	0.86	7	1	10	-0.31	0.003535	hypomethylated
chr16	144507	144508	+					0.62	8	0.5	6	0.8	5	0.56	9	0.83	6	0.75	8	1	5	1	7	1	8	1	6	-0.31	0.003641	hypomethylated
chr10	87109806	87109807	-	BATF				0.44	9	0.18	11	0.44	9	0.33	6	0.62	16	0.58	12	0.67	9	0.78	9	0.8	5	0.5	10	-0.31	0.003847	hypomethylated
chr15	65181217	65181218	-					0.36	14	0.44	9	0.62	8	0.53	17	0.92	13	0.85	13	0.68	19	0.88	8	0.6	10	0.89	18	-0.31	0.004474	hypomethylated
chr27	288788	288789	-				Y	0.38	8	0.14	7	0.38	13	0.5	8	0.6	10	0.63	19	0.75	8	0.57	7	0.83	6	0.57	7	-0.31	0.005071	hypomethylated
chr1	145068892	145068893	-			PTTG1IP		0.17	12	0.18	11	0.25	8	0.17	24	0.57	7	0.5	10	0.5	14	0.33	9	0.75	8	0.33	6	-0.31	0.005557	hypomethylated
chr1	143389211	143389212	-					0.33	6	0.68	19	0.5	6	0.43	14	0.77	13	1	11	0.82	11	0.8	15	0.64	14	0.75	20	-0.31	0.00599	hypomethylated
chr11	105938475	105938476	+				Y	0.57	7	0.5	12	0.4	10	0.7	10	0.88	8	1	7	0.83	6	0.75	8	0.67	6	1	7	-0.31	0.006191	hypomethylated
chr4	119699865	119699866	-					0.6	15	0.73	11	0.67	6	0.38	8	0.8	5	1	5	0.8	5	1	5	0.79	14	1	5	-0.31	0.00645	hypomethylated
chr6	3605017	3605018	+					0.33	9	0.36	11	0.29	7	0.25	8	0.73	15	0.5	14	0.71	14	0.79	14	0.36	11	0.58	12	-0.31	0.006981	hypomethylated
chr5	75240408	75240409	-					0.5	8	0.33	9	0.17	6	0.5	8	0.73	11	0.5	10	0.64	14	0.8	5	0.83	18	0.62	8	-0.31	0.007988	hypomethylated
chr5	76180516	76180517	+					0.4	15	0.2	10	0.25	8	0.56	16	0.6	10	0.5	10	0.78	18	0.56	18	0.74	19	0.79	14	-0.31	0.009374	hypomethylated
chr5	104677852	104677853	-			VWF		0.67	6	0.7	10	0.5	6	0.53	17	0.6	10	1	10	1	12	1	5	0.86	7	1	8	-0.31	0.009446	hypomethylated
chr21	71413915	71413916	-					0.57	7	0.29	7	0.6	5	0.67	6	1	6	0.88	8	0.83	6	0.62	8	0.82	11	0.89	9	-0.31	0.009693	hypomethylated
chr24	51043602	51043603	-			SMAD4		0.86	7	0.86	7	0.5	6	0.45	11	0.86	7	1	5	1	8	1	9	1	5	1	9	-0.31	0.009928	hypomethylated
chr23	49802829	49802830	+				Y	0.57	7	0.5	6	0.5	10	0.33	12	0.62	8	0.82	11	0.92	12	0.57	7	0.8	10	1	5	-0.31	0.01004	hypomethylated
chrX	148037494	148037495	+					0.56	18	0.45	22	0.4	10	0.44	18	0.7	20	0.71	14	0.89	18	0.5	16	1	8	0.83	12	-0.31	0.01029	hypomethylated
chr17	71526695	71526696	+			CCDC157		0.22	18	0	18	0.07	30	0.18	22	0.43	28	0.5	28	0.5	16	0.6	10	0.12	16	0.4	10	-0.31	0.01036	hypomethylated
chr13	9908068	9908069	-			MACROD2		0.08	13	0.14	7	0.38	16	0.06	32	0.75	12	0.43	28	0.35	40	0.43	14	0.41	32	0.45	22	-0.31	0.0107	hypomethylated
chr23	50062450	50062451	+					0.33	6	0.55	11	0.8	15	0.5	14	0.9	10	1	6	0.82	11	0.71	7	0.77	13	0.91	11	-0.31	0.01086	hypomethylated
chr2	129702218	129702219	+			HMGCL		0.78	9	0.6	5	0.67	6	0.33	9	0.8	5	0.75	8	0.86	7	1	9	1	6	1	7	-0.31	0.01176	hypomethylated
chr1	151459878	151459879	-					0.73	11	0.4	5	0.83	6	0.42	12	1	7	1	5	0.89	9	0.8	10	0.83	12	0.91	11	-0.31	0.01218	hypomethylated
chr19	55827779	55827780	-	LOC100196901				0.33	6	0.14	7	0	5	0	5	0.5	6	0.25	8	0.5	6	0.62	8	0.4	5	0.29	7	-0.31	0.01247	hypomethylated
chr25	3496525	3496526	+		GLIS2		Y	0.14	7	0.08	12	0.2	10	0.39	18	0.78	9	0.4	10	0.5	14	0.6	5	0.4	10	0.38	8	-0.31	0.01268	hypomethylated
chr3	121237432	121237433	-		D2HGDH			0.1	10	0.38	8	0.33	6	0	10	0.58	12	0.67	12	0.38	8	0.62	13	0.38	8	0.44	9	-0.31	0.01303	hypomethylated
chrX	39191258	39191259	+			KIR3DL1,KIR3DL2		0.11	9	0.2	5	0.23	13	0.55	22	0.64	22	0.57	14	0.62	21	0.53	19	0.76	21	0.38	13	-0.31	0.01338	hypomethylated
chr26	28553911	28553912	+					0.25	8	0.67	6	0.46	13	0.4	10	0.85	13	0.86	7	0.75	12	0.5	10	0.85	13	0.71	14	-0.31	0.01359	hypomethylated
chr1	128680121	128680122	+				Y	0.29	7	0.25	12	0.53	15	0.36	11	0.47	17	0.75	12	0.61	18	0.8	5	0.5	8	0.89	9	-0.31	0.01407	hypomethylated
chr29	51443812	51443813	-					0.62	8	0.42	12	0.86	7	0.42	12	0.89	18	1	14	1	9	0.67	15	0.92	12	0.89	9	-0.31	0.01628	hypomethylated
chr7	46025171	46025172	+				Y	0.14	14	0.2	10	0.29	7	0.22	9	0.47	15	0.62	8	0.44	9	0.8	5	0.22	9	0.57	7	-0.31	0.01634	hypomethylated
chr10	26218411	26218412	-					0.4	15	0.44	18	0.79	19	0.78	32	1	11	1	21	0.79	24	0.75	20	1	23	0.92	12	-0.31	0.01652	hypomethylated
chr13	79869884	79869885	+					0.29	7	0.86	7	0.57	7	0.5	6	0.89	9	0.8	5	0.86	7	0.75	12	0.89	9	1	9	-0.31	0.01673	hypomethylated
chr3	121237437	121237438	-		D2HGDH			0.2	10	0.62	8	0.33	6	0.11	9	0.58	12	0.75	12	0.62	8	0.77	13	0.5	8	0.56	9	-0.31	0.01715	hypomethylated
chr16	51027704	51027705	+					0	16	0.19	21	0.12	8	0.13	23	0.58	12	0.64	14	0.39	23	0.2	10	0.19	16	0.53	15	-0.31	0.01793	hypomethylated
chr28	28514275	28514276	+					0.42	12	0.45	11	0.4	10	0.36	11	0.5	12	0.75	8	0.82	11	1	5	0.44	9	0.8	10	-0.31	0.0208	hypomethylated
chr19	62126527	62126528	+		ABCA9			0.65	17	0.71	17	0.69	13	0.25	24	0.8	15	0.94	18	1	11	0.85	13	1	10	0.69	16	-0.31	0.02108	hypomethylated
chr5	116931777	116931778	+					0.64	11	0.56	16	0.86	7	0.29	14	0.93	15	0.8	10	1	9	0.75	8	0.87	15	1	8	-0.31	0.02135	hypomethylated
chr13	80036454	80036455	+					0.47	15	0.64	11	0.62	8	0.3	33	1	10	0.89	9	0.75	12	0.55	11	1	12	0.73	11	-0.31	0.02229	hypomethylated
chr6	109653798	109653799	-					0.75	8	0.62	16	0.38	16	0.25	8	0.86	14	0.8	20	1	16	0.8	10	0.75	8	0.64	11	-0.31	0.02261	hypomethylated
chr28	45296068	45296069	-					0.33	6	0.5	6	0.75	8	0.27	11	0.8	5	0.75	8	0.8	15	0.75	8	1	8	0.56	9	-0.31	0.02315	hypomethylated
chr19	45714845	45714846	-				Y	0.38	13	0.33	18	0.29	14	0.2	10	0.62	16	0.5	20	0.4	10	0.67	12	1	8	0.5	8	-0.31	0.02322	hypomethylated
chr25	3496527	3496528	+		GLIS2		Y	0	7	0.33	12	0.4	10	0.53	19	0.78	9	0.6	10	0.57	14	0.8	5	0.5	10	0.5	8	-0.31	0.02424	hypomethylated
chr13	59910704	59910705	+		TFAP2C		Y	0.33	9	0.57	14	0.27	15	0.61	18	0.57	7	0.62	16	0.67	12	1	5	0.73	11	0.92	13	-0.31	0.0243	hypomethylated
chr2	126956096	126956097	-					0.1	10	0	6	0.17	6	0.17	6	0.62	16	0.58	12	0.2	10	0.4	5	0.57	7	0.12	8	-0.31	0.02581	hypomethylated
chr21	63634093	63634094	+					0.4	10	0.25	16	0.5	8	0.32	19	0.71	17	0.44	32	0.43	14	0.92	12	0.71	7	0.88	8	-0.31	0.02591	hypomethylated
chr28	39276846	39276847	-					0.4	15	0.3	10	0.55	11	0.2	10	0.86	22	0.57	21	0.9	10	0.72	25	0.57	21	0.4	10	-0.31	0.02657	hypomethylated
chr11	105038634	105038635	-					0.33	6	0	10	0.33	6	0.42	12	0.38	8	0.5	8	0.57	7	0.5	12	0.88	8	0.67	6	-0.31	0.02661	hypomethylated
chr10	77721499	77721500	+					0	9	0.18	11	0.18	11	0.5	10	0.4	5	0.29	7	0.64	11	0.5	8	0.69	13	0.67	9	-0.31	0.0278	hypomethylated
chr4	103305935	103305936	-		KIAA1549			0.25	8	0.22	9	0.5	6	0.6	5	0.5	10	1	8	0.67	9	0.75	8	0.71	7	0.57	7	-0.31	0.02833	hypomethylated
chr20	5047801	5047802	-					0.8	5	0.33	6	0.71	7	0.38	8	0.67	12	0.89	9	0.83	6	1	6	0.78	9	1	11	-0.31	0.02848	hypomethylated
chr22	54349198	54349199	+					0.4	5	0.67	6	0.67	6	0.27	11	0.75	8	1	7	0.8	5	0.78	9	0.55	11	1	5	-0.31	0.0293	hypomethylated
chr26	25716914	25716915	-			SORCS3		0.86	7	0.5	12	0.67	12	0.25	8	1	9	1	5	0.92	13	0.75	8	0.75	8	0.85	13	-0.31	0.02979	hypomethylated
chr1	151459867	151459868	-					0.64	11	0.4	5	1	6	0.42	12	1	7	1	5	0.89	9	0.9	10	0.82	11	0.91	11	-0.31	0.02989	hypomethylated
chr18	18072716	18072717	+			ZNF423		0.33	6	0.45	11	0.78	9	0.36	11	0.88	8	0.67	9	0.92	13	1	6	0.67	9	0.6	5	-0.31	0.03007	hypomethylated
chr14	4806484	4806485	+					0.4	10	0	13	0.25	16	0.5	6	0.67	12	0.33	21	0.5	24	0.76	17	0.69	16	0.62	13	-0.31	0.03029	hypomethylated
chr22	6750991	6750992	+					0.45	11	0.55	11	0.85	13	0.24	17	1	13	0.71	7	0.9	21	0.83	12	0.86	22	0.67	12	-0.31	0.03045	hypomethylated
chr7	53908623	53908624	+					0.27	11	0.17	12	0.27	11	0.33	18	0.6	10	0.5	16	0.33	18	0.45	22	0.56	16	1	6	-0.31	0.03045	hypomethylated
chr5	3389153	3389154	-					0.82	11	0.67	6	0.2	10	0.8	5	0.83	12	1	5	1	9	0.9	10	0.88	8	1	7	-0.31	0.03137	hypomethylated
chr17	74932732	74932733	-	ARVCF	ARVCF			0	8	0.29	14	0	10	0.33	18	0.33	6	0.64	22	0.6	10	0.43	14	0.17	12	0.6	10	-0.31	0.03265	hypomethylated
chr25	527900	527901	+			RAB40C		0.2	5	0.22	9	0.4	5	0.25	8	0.43	7	1	5	0.6	5	0.55	11	0.38	8	0.5	8	-0.31	0.03314	hypomethylated
chr29	44170921	44170922	-					0.75	20	0.38	13	0.86	14	0.26	19	0.89	9	0.75	8	0.93	15	1	9	0.85	20	0.8	20	-0.31	0.03578	hypomethylated
chr15	26564955	26564956	+					0	5	0.27	15	0.17	6	0.07	14	0.36	11	0.29	7	0.1	10	0.58	12	0.69	16	0.57	7	-0.31	0.0362	hypomethylated
chr10	103170322	103170323	+					0.5	8	0.3	10	0.67	6	0.86	7	1	6	0.83	12	1	7	1	7	0.6	5	0.89	9	-0.31	0.03816	hypomethylated
chr29	44170898	44170899	-					0.65	20	0.38	13	0.93	15	0.26	19	0.89	9	0.75	8	0.88	16	1	9	0.9	20	0.8	20	-0.31	0.03847	hypomethylated
chr21	19793172	19793173	-					0.29	7	0.82	11	0.8	10	0.3	10	1	6	0.78	9	0.81	16	0.8	10	0.83	12	0.92	13	-0.31	0.04058	hypomethylated
chr13	58033148	58033149	-			GNAS	Y	0.14	14	0.3	20	0.2	10	0	6	0.5	16	0.25	16	0.75	16	0.33	6	0.25	8	0.71	14	-0.31	0.04066	hypomethylated
chr2	113348953	113348954	-					0.18	11	0	14	0.17	6	0.06	16	0.11	9	0.14	7	0.75	8	0.5	6	0.5	12	0.5	8	-0.31	0.04145	hypomethylated
chr24	58503256	58503257	+					0.09	11	0	7	0	14	0.05	20	0.75	8	0.29	7	0.36	11	0.5	10	0.1	10	0.09	11	-0.31	0.04203	hypomethylated
chr3	120205767	120205768	-					0.75	12	0.64	11	0.57	7	0.18	11	0.67	6	1	5	1	6	0.93	14	0.88	8	0.6	20	-0.31	0.04564	hypomethylated
chr3	85494850	85494851	+					0.38	13	0.43	14	0.54	13	0.21	14	0.8	10	0.5	6	0.44	9	1	7	0.9	10	0.54	13	-0.31	0.04693	hypomethylated
chr4	117887678	117887679	-					0.38	8	0.08	12	0.17	6	0.12	8	0.38	8	0.8	5	0.25	8	0.4	5	0.8	5	0.36	11	-0.31	0.0471	hypomethylated
chr26	23272678	23272679	-			SUFU		0.18	11	0.64	22	0.15	13	0.38	16	0.71	14	0.67	12	0.91	11	0.7	10	0.33	12	0.55	11	-0.31	0.04768	hypomethylated
chr17	12972442	12972443	-					0.5	6	0.5	10	0.71	7	0	7	0.89	9	0.75	8	0.62	8	0.8	5	0.78	9	0.58	12	-0.31	0.04894	hypomethylated
chr2	120192569	120192570	-				Y	0.12	8	0	10	0.64	11	0.11	9	0.29	14	0.57	7	0.44	9	0.57	7	0.7	10	0.6	5	-0.31	0.04955	hypomethylated
chr29	50146816	50146817	+					0.78	9	0.69	16	0.67	6	0.67	6	1	12	1	8	1	14	1	6	1	6	1	10	-0.3	5.471e-07	hypomethylated
chr2	136468725	136468726	+					0.6	10	0.67	6	0.6	5	0.5	8	0.75	12	0.9	10	1	6	1	5	0.83	6	0.88	8	-0.3	0.0007046	hypomethylated
chr4	115925723	115925724	-					0.5	8	0.62	8	0.6	5	0.37	19	0.8	5	0.88	8	0.83	12	0.7	10	0.86	7	0.9	10	-0.3	0.0008415	hypomethylated
chr26	39752999	39753000	+			GRK5		0.67	9	0.62	8	0.4	10	0.63	19	0.88	8	0.82	11	1	15	0.91	11	0.85	13	0.83	12	-0.3	0.0009658	hypomethylated
chr26	48868291	48868292	+					0.4	10	0.31	16	0.46	13	0.57	14	0.67	12	0.7	10	0.82	11	0.69	13	0.87	15	0.67	15	-0.3	0.001237	hypomethylated
chr2	123356303	123356304	+			LAPTM5		0.14	14	0	5	0.25	12	0.2	20	0.4	10	0.42	12	0.46	26	0.33	12	0.6	20	0.5	18	-0.3	0.001383	hypomethylated
chr9	103115102	103115103	+					0.19	16	0.22	27	0.55	11	0.29	28	0.54	13	0.6	10	0.62	34	0.7	23	0.6	25	0.6	30	-0.3	0.00254	hypomethylated
chr25	137566	137567	+					0.2	20	0.21	28	0.17	12	0.2	20	0.33	18	0.56	18	0.5	12	0.6	10	0.33	18	0.67	6	-0.3	0.002807	hypomethylated
chr18	53916661	53916662	+					0.83	6	0.6	10	0.88	8	0.5	10	1	9	1	6	1	15	1	5	1	9	1	10	-0.3	0.003157	hypomethylated
chr13	30258642	30258643	-					0.31	13	0.56	16	0.35	20	0.47	19	0.78	9	0.6	5	0.69	13	0.89	9	0.78	9	0.62	13	-0.3	0.003226	hypomethylated
chr15	36209161	36209162	+					0.4	10	0.5	8	0.6	5	0.53	19	0.71	7	1	6	0.89	9	0.71	7	0.88	8	0.67	6	-0.3	0.00352	hypomethylated
chr21	59866909	59866910	-					0.14	7	0.07	15	0.1	10	0	8	0.4	10	0.33	6	0.62	8	0.2	5	0.36	11	0.33	12	-0.3	0.004087	hypomethylated
chr19	26306308	26306309	-					0	8	0.12	8	0.22	9	0.29	7	0.57	7	0.33	12	0.38	13	0.6	10	0.36	14	0.5	6	-0.3	0.00445	hypomethylated
chr1	67843537	67843538	-				Y	0	6	0.12	8	0.12	8	0.14	7	0.25	8	0.43	7	0.25	12	0.57	7	0.57	7	0.33	6	-0.3	0.00528	hypomethylated
chr13	58037095	58037096	+			GNAS	Y	0	6	0	5	0.15	13	0.25	8	0.44	9	0.6	5	0.33	6	0.33	12	0.25	8	0.45	11	-0.3	0.00532	hypomethylated
chr5	120572321	120572322	-				Y	0.4	10	0.46	13	0.75	16	0.41	17	0.9	10	0.75	24	0.82	17	0.9	10	0.65	20	0.83	12	-0.3	0.00585	hypomethylated
chr27	36328498	36328499	+					0.4	10	0.67	12	0.57	14	0.5	16	0.83	12	0.71	14	0.75	24	1	6	0.71	14	1	12	-0.3	0.006304	hypomethylated
chr11	91397311	91397312	-					0.17	6	0.5	10	0.43	7	0.33	6	0.71	14	0.6	10	0.5	8	0.83	6	0.64	11	0.64	11	-0.3	0.006349	hypomethylated
chr3	13996647	13996648	-		PEAR1	PEAR1		0.67	6	0.44	9	0.5	8	0.43	7	0.62	8	0.86	7	0.89	9	0.75	12	1	6	0.71	7	-0.3	0.006598	hypomethylated
chr22	55238025	55238026	-					0.54	13	0.33	12	0.38	13	0.74	19	0.78	9	0.71	14	0.88	16	0.75	12	0.92	12	0.75	8	-0.3	0.006745	hypomethylated
chr21	7936009	7936010	+					0.4	5	0.82	11	0.67	9	0.7	10	0.8	5	1	5	1	5	0.88	8	1	10	1	5	-0.3	0.006782	hypomethylated
chr7	38741403	38741404	-			SEMA6A		0.67	15	0.44	9	0.62	8	0.37	19	0.77	13	1	8	0.68	19	0.89	9	0.91	11	0.72	18	-0.3	0.007037	hypomethylated
chr11	104627555	104627556	-			SARDH		0.33	6	0.62	8	0.71	7	0.7	10	0.75	12	0.88	17	1	9	1	7	0.89	9	0.86	7	-0.3	0.0074	hypomethylated
chr29	33454770	33454771	+					0.2	5	0.1	10	0	8	0	7	0.33	9	0.5	12	0.42	12	0.57	7	0.3	10	0.14	14	-0.3	0.008276	hypomethylated
chr18	63731885	63731886	+					0.5	6	0.75	8	0.29	7	0.5	6	0.83	6	0.89	9	0.8	5	0.78	9	0.86	7	0.67	9	-0.3	0.008404	hypomethylated
chr1	80004471	80004472	-					0.17	6	0.14	14	0.5	10	0.11	18	0.44	9	0.5	10	0.62	16	0.5	10	0.67	15	0.44	16	-0.3	0.008697	hypomethylated
chr2	128594357	128594358	+					0.67	15	0.55	20	0.5	8	0.25	12	0.88	8	0.69	16	0.86	14	0.88	8	0.64	11	0.8	20	-0.3	0.00925	hypomethylated
chr24	43877762	43877763	+				Y	0.33	6	0.44	9	0.73	11	0.57	7	0.7	10	0.92	12	1	7	0.71	7	0.8	5	0.8	5	-0.3	0.009683	hypomethylated
chr11	104055986	104055987	+				Y	0	18	0.17	36	0.33	18	0.27	30	0.5	20	0.48	23	0.75	16	0.45	11	0.37	27	0.4	10	-0.3	0.01008	hypomethylated
chr4	115925575	115925576	-					0.5	8	0.75	8	0.8	5	0.37	19	0.8	5	0.88	8	1	11	0.9	10	0.86	7	1	10	-0.3	0.01067	hypomethylated
chr28	43348382	43348383	+				Y	0.54	13	0.38	16	0.7	10	0.29	24	0.91	11	0.8	15	0.81	21	0.72	18	0.85	13	0.58	19	-0.3	0.01156	hypomethylated
chr3	113424406	113424407	+			INPP5D		0.67	12	0.5	10	0.67	15	0.3	10	0.86	7	0.91	11	1	10	0.71	7	0.86	7	0.67	9	-0.3	0.01228	hypomethylated
chr13	17293123	17293124	-					0.53	15	0.5	14	0.7	10	0.25	8	1	6	0.86	7	0.72	18	0.82	11	0.7	10	0.7	10	-0.3	0.01264	hypomethylated
chr10	100809422	100809423	+			GPR65		0.25	8	0.38	16	0.45	22	0.62	16	0.67	6	0.64	11	0.67	12	0.67	18	1	10	0.71	14	-0.3	0.01265	hypomethylated
chr19	61254704	61254705	-					0.67	12	1	16	0.44	9	0.64	14	1	13	1	8	0.91	11	1	6	1	11	1	9	-0.3	0.01287	hypomethylated
chr14	23090579	23090580	-					0.67	6	0.6	5	0.56	9	0.4	5	0.78	9	0.86	7	0.57	7	1	7	0.92	13	1	6	-0.3	0.01326	hypomethylated
chr29	47391473	47391474	+					0.56	9	0.67	6	0.5	10	0.29	7	0.75	12	0.6	10	0.73	11	1	13	0.88	8	0.83	6	-0.3	0.01401	hypomethylated
chr8	10772380	10772381	+			SCARA5		0.38	16	0.5	14	0.29	7	0.14	14	0.7	10	0.6	10	0.36	14	0.75	8	0.6	10	0.77	13	-0.3	0.01443	hypomethylated
chr11	99234654	99234655	+		PKN3			0.7	10	0.58	12	0.2	10	0.56	16	0.8	10	0.8	10	0.94	16	0.67	9	0.86	14	0.8	10	-0.3	0.01492	hypomethylated
chr25	39721632	39721633	+			RADIL		0.67	9	0.55	11	0.62	8	0.25	12	1	6	0.67	6	0.83	12	0.86	7	0.7	10	0.86	7	-0.3	0.01521	hypomethylated
chr2	135675980	135675981	+					0.83	6	0.82	11	0.33	6	0.58	12	1	9	0.83	6	0.94	17	1	5	1	14	0.9	10	-0.3	0.01574	hypomethylated
chr17	12673570	12673571	+					0.5	6	0.33	6	0.9	10	0.6	5	0.79	14	0.86	7	0.9	10	1	5	0.89	9	0.89	9	-0.3	0.01661	hypomethylated
chr17	71683874	71683875	-			PES1		0.5	8	0.56	9	0.5	6	0.29	7	1	9	0.9	10	0.58	12	0.62	8	0.64	11	0.8	5	-0.3	0.01663	hypomethylated
chr22	60612955	60612956	+					0.43	7	0.33	6	0.5	10	0.5	6	0.67	6	0.88	8	1	7	0.8	5	0.5	10	0.6	5	-0.3	0.01686	hypomethylated
chr22	60612932	60612933	+					0.43	7	0.5	6	0.4	10	0.33	6	0.5	6	0.88	8	0.71	7	1	5	0.6	10	0.6	5	-0.3	0.0176	hypomethylated
chr11	28859076	28859077	-			RHOQ		0.29	7	0.1	10	0.5	8	0.2	5	0.55	11	0.5	6	0.62	8	0.67	6	0.75	8	0.33	9	-0.3	0.01768	hypomethylated
chr22	58981941	58981942	-					0.33	6	0.58	12	0.86	7	0.8	5	1	9	0.86	7	0.9	10	1	9	1	9	0.88	17	-0.3	0.01813	hypomethylated
chr2	136608179	136608180	+					0.6	5	0.73	11	0.2	5	0.33	6	0.75	8	0.88	8	0.71	7	0.67	6	0.86	7	0.75	8	-0.3	0.01931	hypomethylated
chr2	134443610	134443611	-					0.46	13	0.33	9	0.45	11	0.46	13	0.75	12	1	8	0.74	19	0.58	12	0.44	18	0.85	13	-0.3	0.01937	hypomethylated
chr17	73924107	73924108	-					0.83	6	0.5	14	0.67	12	0.25	16	0.9	10	0.82	17	0.92	13	0.88	8	0.92	12	0.75	8	-0.3	0.0198	hypomethylated
chr5	69743417	69743418	+					0.5	6	0.33	9	0.86	7	0.41	17	0.88	8	1	11	0.83	6	0.75	8	0.71	7	0.8	5	-0.3	0.02036	hypomethylated
chr23	27026142	27026143	-			EGFL8		0	7	0	6	0.17	6	0.08	13	0.5	6	0.15	13	0.1	20	0.6	5	0.4	10	0.43	7	-0.3	0.02053	hypomethylated
chr11	93061813	93061814	+			MORN5		0.2	10	0.09	11	0	8	0.17	6	0.62	13	0.5	6	0.35	17	0.62	8	0.2	10	0.2	5	-0.3	0.02084	hypomethylated
chr10	62217866	62217867	-					0.73	11	0.79	14	0.88	16	0.29	14	1	10	0.89	9	1	15	0.92	13	1	11	1	11	-0.3	0.02274	hypomethylated
chr25	39721449	39721450	+			RADIL		0.6	10	0.45	11	0.88	8	0.33	12	0.83	6	1	6	0.83	12	1	7	0.7	10	0.86	7	-0.3	0.02343	hypomethylated
chr18	13358560	13358561	-			SLC7A5		0.29	14	0.55	11	0.33	6	0.25	12	0.88	8	0.75	8	0.38	8	0.7	10	0.5	10	0.7	10	-0.3	0.02348	hypomethylated
chr16	3614120	3614121	+					0.3	10	0.38	8	0.38	8	0	7	0.8	5	0.57	7	0.5	16	0.33	9	0.5	12	0.67	9	-0.3	0.02406	hypomethylated
chr5	75817067	75817068	-	MPST,TST	TST		Y	0.17	6	0.24	17	0.22	9	0.04	23	0.5	6	0.5	14	0.42	12	0.62	8	0.1	10	0.67	9	-0.3	0.02436	hypomethylated
chr12	4924692	4924693	-					0.2	5	0.4	5	0.71	7	0.55	11	0.8	15	0.89	9	0.62	8	0.77	13	0.92	12	0.6	10	-0.3	0.02469	hypomethylated
chr27	288780	288781	-				Y	0.75	8	0.29	7	0.62	13	0.5	8	0.8	10	0.89	19	0.62	8	0.71	7	1	6	1	7	-0.3	0.02587	hypomethylated
chr8	25303943	25303944	-			SAXO1		0.2	5	0.45	11	0.33	6	0.33	12	0.71	14	0.6	10	0.83	12	0.5	10	0.31	13	0.83	6	-0.3	0.02828	hypomethylated
chr17	4562944	4562945	-					0.09	11	0	9	0	9	0	8	0.33	12	0	6	0.22	9	0.36	11	0.67	6	0.33	12	-0.3	0.02906	hypomethylated
chr17	64824833	64824834	+					0.83	6	0.61	23	0.62	8	0.22	18	0.92	13	0.71	7	0.94	17	1	9	0.81	16	0.85	20	-0.3	0.02912	hypomethylated
chr22	59400555	59400556	-					0.17	6	0.11	9	0.33	9	0.2	10	0.75	8	0.55	11	0.5	6	0.33	9	0.7	10	0.2	10	-0.3	0.02915	hypomethylated
chr15	77233838	77233839	-			DGKZ	Y	0.3	10	0.2	5	0.29	7	0.7	10	0.88	8	0.6	10	0.68	19	0.5	6	0.77	13	0.58	12	-0.3	0.02967	hypomethylated
chr14	29876746	29876747	+					0.86	14	0.69	13	0.8	5	0.25	8	1	8	1	10	0.89	9	0.83	6	1	9	1	10	-0.3	0.02975	hypomethylated
chr4	92912535	92912536	+			SND1		0.38	8	0.5	8	0.8	10	1	7	1	15	0.9	10	1	7	1	6	0.92	13	1	15	-0.3	0.03009	hypomethylated
chr6	71088369	71088370	+					0.12	8	0.54	13	0.2	20	0.29	14	0.88	8	0.57	14	0.62	16	0.62	8	0.31	13	0.54	13	-0.3	0.03221	hypomethylated
chr24	61936577	61936578	+			BCL2		0.5	8	0.73	15	0.6	5	0.29	7	0.86	7	0.9	10	0.67	6	0.57	7	1	7	1	6	-0.3	0.03245	hypomethylated
chr8	105761309	105761310	+					0.88	8	0.75	12	0.44	9	0.36	11	1	6	1	7	0.7	10	1	7	1	10	0.78	9	-0.3	0.03361	hypomethylated
chr27	32333431	32333432	+					0.75	8	0.55	20	0.55	11	0.2	15	0.78	9	1	13	1	13	0.67	9	0.77	13	0.67	6	-0.3	0.03496	hypomethylated
chr6	108479670	108479671	+					0.14	7	0.1	10	0.29	7	0.36	11	0.57	7	0.75	8	0.33	12	0.8	5	0.3	10	0.4	5	-0.3	0.03569	hypomethylated
chr19	48853569	48853570	+					0.29	7	0.56	9	0.38	8	0.29	7	0.71	7	0.5	8	0.75	8	0.67	6	1	5	0.4	5	-0.3	0.03637	hypomethylated
chr11	104767283	104767284	-					0.2	5	0.27	11	0.8	5	0.29	7	0.86	7	0.62	8	0.58	12	0.75	8	0.6	15	0.75	12	-0.3	0.03757	hypomethylated
chr13	48579433	48579434	+					0	5	0.33	12	0.44	9	0.31	13	0.55	11	0.33	12	0.38	16	0.67	9	0.75	8	0.75	8	-0.3	0.03785	hypomethylated
chr24	61297370	61297371	-				Y	0.2	5	0.58	12	0.43	7	0.4	10	0.5	14	0.88	8	0.67	9	0.5	12	0.67	15	1	5	-0.3	0.03791	hypomethylated
chr23	32488803	32488804	-					0.7	10	0.33	6	0.9	10	0.43	14	0.8	5	0.8	5	0.73	11	1	8	1	5	1	6	-0.3	0.03891	hypomethylated
chr19	63609734	63609735	+					0.75	16	0.23	13	0.73	11	0.2	10	0.73	11	0.82	11	0.8	5	0.71	7	0.8	15	0.8	10	-0.3	0.03916	hypomethylated
chr25	7812470	7812471	-					0	5	0.4	5	0.5	8	0.18	11	0.6	10	0.4	5	0.64	11	0.7	10	0.73	11	0.33	9	-0.3	0.04063	hypomethylated
chr25	33550955	33550956	+					0.62	8	0.38	8	0.57	7	0.33	12	1	10	0.38	8	0.8	5	0.86	7	0.75	12	0.88	8	-0.3	0.04063	hypomethylated
chr29	47391401	47391402	+					0.2	10	0.17	6	0	10	0	7	0.25	12	0	10	0.45	11	0.54	13	0.5	8	0.6	5	-0.3	0.04064	hypomethylated
chr18	1881335	1881336	-			MRCL	Y	0.09	22	0.38	16	0.5	8	0.17	12	0.33	6	0.78	18	0.45	22	0.75	8	0.44	18	0.75	8	-0.3	0.04157	hypomethylated
chr21	34750925	34750926	+					0.71	7	0.83	6	0.62	8	0.17	6	0.75	8	0.89	9	0.83	6	0.86	7	1	5	1	5	-0.3	0.04218	hypomethylated
chr16	70872470	70872471	-					0.4	5	1	6	0.43	7	0.88	8	1	7	0.86	7	1	10	1	6	1	7	1	11	-0.3	0.04274	hypomethylated
chr19	63539133	63539134	+			PRKCA		0.64	11	0.27	15	0.56	9	0.21	14	0.78	9	0.38	13	0.88	8	0.87	15	0.69	13	0.69	13	-0.3	0.04333	hypomethylated
chr4	117887672	117887673	-					0.38	8	0.08	12	0.33	6	0.12	8	0.5	8	0.8	5	0.25	8	0.4	5	0.8	5	0.45	11	-0.3	0.04367	hypomethylated
chr28	39314364	39314365	+					0.6	5	0.38	13	0.17	6	0.57	21	0.54	13	0.82	11	1	7	0.5	14	0.71	17	0.8	10	-0.3	0.04404	hypomethylated
chr12	90203914	90203915	-			TUBGCP3		0.86	14	0.5	8	0.54	13	0.33	6	1	7	0.89	18	0.6	5	0.67	6	1	24	1	8	-0.3	0.04431	hypomethylated
chrX	145073540	145073541	+					0.36	11	0.18	11	0.38	13	0	21	0.67	15	0.4	5	0.7	10	0.78	9	0.42	12	0.25	8	-0.3	0.04545	hypomethylated
chr5	104307755	104307756	+	CD27	CD27	TNFRSF1A		0.12	16	0.09	22	0.33	6	0	18	0.12	16	0.33	12	0.67	12	0.67	6	0.52	21	0.29	14	-0.3	0.04625	hypomethylated
chr2	135945345	135945346	-			PADI1		0.44	16	0.5	10	0.44	9	0.18	11	0.75	8	1	5	0.6	5	0.33	9	0.8	5	0.64	14	-0.3	0.04774	hypomethylated
chr2	135856595	135856596	-			PADI4		0.43	14	0.5	28	0	12	0.14	14	0.4	20	0.75	16	0.5	12	0.38	16	0.8	10	0.6	10	-0.3	0.04829	hypomethylated
chr18	25026628	25026629	+			SLC12A3		0.44	9	0.58	12	0.88	8	0.22	9	0.9	10	1	5	0.92	13	0.73	11	0.62	16	0.81	16	-0.3	0.04839	hypomethylated
chr8	98801800	98801801	-					0.17	6	0.18	17	0.13	15	0.1	10	0.55	11	0.33	18	0.41	17	0.43	7	0.43	7	0.43	7	-0.29	5.962e-05	hypomethylated
chr3	47342714	47342715	-					0.5	12	0.55	11	0.43	7	0.4	20	0.8	10	0.75	8	0.86	7	0.64	11	0.74	19	0.8	5	-0.29	0.0002258	hypomethylated
chr18	50891645	50891646	+					0.53	17	0.56	18	0.47	17	0.47	19	0.67	15	0.88	17	0.85	13	0.82	17	0.68	19	0.88	8	-0.29	0.0005218	hypomethylated
chr7	19188203	19188204	-			RFX2		0.11	9	0.08	12	0.22	9	0.3	10	0.46	13	0.4	10	0.5	12	0.5	10	0.38	8	0.56	18	-0.29	0.0006205	hypomethylated
chr29	44171718	44171719	-					0.22	9	0.23	13	0.2	5	0.15	13	0.38	8	0.67	6	0.4	5	0.58	12	0.4	5	0.5	6	-0.29	0.001675	hypomethylated
chr13	58037142	58037143	+			GNAS	Y	0.17	6	0	5	0.23	13	0.25	8	0.44	9	0.6	5	0.33	6	0.5	12	0.38	8	0.45	11	-0.29	0.002285	hypomethylated
chr13	80453308	80453309	-					0.4	5	0.36	11	0.62	13	0.57	14	0.75	8	0.8	10	0.68	19	0.83	6	0.91	11	0.69	16	-0.29	0.002421	hypomethylated
chr7	72527800	72527801	+			EBF1		0.5	12	0.53	15	0.67	12	0.45	20	0.88	8	0.62	8	0.93	14	0.79	14	0.91	22	0.83	12	-0.29	0.00272	hypomethylated
chr25	799601	799602	-					0.67	6	0.56	9	0.62	8	0.4	5	0.88	8	0.91	11	0.8	5	0.83	6	0.7	10	1	10	-0.29	0.003074	hypomethylated
chr18	54561019	54561020	-			ZC3H4		0.56	9	0.63	19	0.88	16	0.62	13	1	14	1	7	1	10	1	8	1	9	0.77	13	-0.29	0.004116	hypomethylated
chr22	51918620	51918621	+			PFKFB4		0.5	8	0.57	7	0.86	7	0.75	16	1	8	1	7	1	13	1	9	0.89	9	0.86	7	-0.29	0.004231	hypomethylated
chr12	90420215	90420216	-					0.4	5	0.62	13	0.67	6	0.36	14	0.8	5	0.64	11	0.78	9	0.9	10	0.88	8	0.8	5	-0.29	0.005682	hypomethylated
chr13	45232433	45232434	-					0.1	10	0.29	7	0	7	0.29	7	0.42	12	0.37	19	0.47	15	0.6	10	0.57	23	0.33	6	-0.29	0.005933	hypomethylated
chr28	44772321	44772322	+			ALOX5		0.14	7	0.08	12	0.25	8	0.22	9	0.2	5	0.56	9	0.5	10	0.6	5	0.5	6	0.43	7	-0.29	0.006075	hypomethylated
chr5	104187987	104187988	-			CHD4		0.56	9	0.5	6	0.71	14	0.9	10	1	9	1	6	0.95	22	0.92	13	0.85	13	1	6	-0.29	0.006133	hypomethylated
chr18	51681440	51681441	+		CD79A		Y	0.18	11	0	10	0.36	11	0.33	9	0.57	7	0.5	14	0.41	17	0.5	6	0.62	8	0.43	7	-0.29	0.006277	hypomethylated
chr19	14939029	14939030	+	GAS2L2				0.56	9	0.4	15	0.3	10	0.42	12	0.6	10	0.62	16	0.8	15	0.86	7	0.55	11	0.8	10	-0.29	0.006338	hypomethylated
chr13	23442044	23442045	-					0.43	7	0.4	5	0.33	9	0.3	10	0.89	9	0.71	7	0.6	10	0.57	7	0.7	10	0.45	11	-0.29	0.006529	hypomethylated
chr15	55445265	55445266	-			GDPD5		0.38	8	0.27	11	0.33	6	0.5	8	0.88	8	0.71	14	0.58	12	0.56	9	0.5	12	0.71	7	-0.29	0.00703	hypomethylated
chr10	101734555	101734556	+					0.6	10	0.67	9	0.4	5	0.67	12	1	10	0.93	14	1	10	0.75	16	0.72	18	0.82	11	-0.29	0.007337	hypomethylated
chr26	14614845	14614846	+					0.4	10	0.5	12	0.77	13	0.76	17	0.92	12	1	6	0.84	19	0.79	19	0.92	13	0.89	19	-0.29	0.008674	hypomethylated
chr20	1902522	1902523	+					0.2	5	0	6	0.33	15	0	6	0.6	10	0.3	10	0.33	9	0.45	11	0.4	10	0.43	7	-0.29	0.009369	hypomethylated
chr2	126956043	126956044	-					0.1	10	0	6	0.33	6	0	6	0.44	16	0.58	12	0.3	10	0.4	5	0.43	7	0.25	8	-0.29	0.009579	hypomethylated
chr12	80194883	80194884	+			UBAC2		0.73	11	0.7	10	0.5	6	0.45	11	1	7	0.71	7	1	9	1	10	0.82	11	0.77	13	-0.29	0.01042	hypomethylated
chr24	43877775	43877776	+				Y	0.33	6	0.33	9	0.64	11	0.57	7	0.6	10	0.83	12	0.86	7	0.86	7	0.8	5	0.6	5	-0.29	0.01173	hypomethylated
chr9	96368099	96368100	+					0.45	11	0.29	14	0.62	16	0.42	12	0.58	12	0.71	7	0.6	20	0.73	11	0.9	10	0.91	11	-0.29	0.01192	hypomethylated
chr15	38323368	38323369	+					0.33	6	0.4	10	0.08	12	0.2	10	0.56	9	0.5	6	0.36	11	0.44	9	0.73	11	0.67	6	-0.29	0.01193	hypomethylated
chr24	43877779	43877780	+				Y	0.33	6	0.44	9	0.64	11	0.57	7	0.7	10	0.92	12	1	7	0.71	7	0.8	5	0.6	5	-0.29	0.01352	hypomethylated
chr26	18336267	18336268	+					0.17	6	0.38	8	0.2	5	0.44	9	0.71	7	0.55	11	0.57	7	0.33	6	0.6	5	0.75	12	-0.29	0.01392	hypomethylated
chr9	104337105	104337106	-			SMOC2		0.8	5	0.53	15	1	14	0.5	12	1	14	1	5	1	9	1	6	1	8	1	5	-0.29	0.01417	hypomethylated
chr13	80286202	80286203	+					0.6	5	0.54	13	0.22	9	0.44	9	0.7	10	0.55	11	0.9	10	0.86	7	0.67	6	0.78	9	-0.29	0.01465	hypomethylated
chr17	72839236	72839237	+			IGLL1		0.27	11	0.33	12	0.5	12	0.3	10	0.43	14	0.83	6	0.83	6	0.6	5	0.57	14	0.56	9	-0.29	0.01492	hypomethylated
chr11	12845704	12845705	+					0.83	12	0.4	5	0.5	6	0.35	17	0.8	10	0.67	6	0.8	15	0.83	6	0.92	12	0.88	8	-0.29	0.01573	hypomethylated
chr13	40815364	40815365	-				Y	0	6	0	5	0.11	9	0.12	8	0.5	10	0.2	5	0.38	8	0.57	7	0.33	9	0.1	10	-0.29	0.01597	hypomethylated
chr25	42143694	42143695	+					0.43	7	0.5	8	0.88	8	0.8	10	1	7	0.88	8	0.8	10	1	6	1	8	1	7	-0.29	0.01646	hypomethylated
chr1	150309420	150309421	+					0.62	13	0.38	16	0.43	7	0.28	18	0.92	13	0.78	9	0.71	21	0.57	14	0.5	20	0.8	25	-0.29	0.01751	hypomethylated
chr27	42079420	42079421	-					0.29	7	0.62	8	0.8	5	0.75	16	0.83	6	0.9	10	0.94	18	1	10	0.91	11	0.83	6	-0.29	0.01811	hypomethylated
chr17	68538357	68538358	+					0.4	5	0.47	17	0.73	11	0.29	14	0.67	9	0.89	9	0.89	9	0.83	6	0.73	11	0.57	7	-0.29	0.01865	hypomethylated
chr5	105539844	105539845	+	KCNA5	KCNA5		Y	0.2	5	0	8	0.45	11	0	9	0.5	14	0.6	15	0.5	6	0.43	7	0.33	6	0.36	11	-0.29	0.01889	hypomethylated
chr7	45286574	45286575	+					0.4	5	0.42	12	0.43	7	0.4	10	0.78	9	0.57	7	0.69	13	1	7	0.7	10	0.44	16	-0.29	0.01903	hypomethylated
chr10	100809431	100809432	+			GPR65		0.25	8	0.38	16	0.45	22	0.5	16	0.67	6	0.67	12	0.5	12	0.56	18	1	9	0.71	14	-0.29	0.01922	hypomethylated
chr14	84503199	84503200	+				Y	0.33	6	0.29	14	0.62	8	0.6	10	1	6	0.8	10	0.6	30	0.79	14	0.67	6	0.67	12	-0.29	0.02011	hypomethylated
chr23	15776574	15776575	+					0.12	8	0.3	10	0.27	15	0.38	16	0.5	18	0.71	14	0.36	14	0.36	11	0.62	16	0.78	23	-0.29	0.02016	hypomethylated
chr26	48629059	48629060	-					0	11	0.08	13	0	9	0.17	12	0.17	6	0.33	6	0.33	12	0.62	8	0.14	14	0.5	8	-0.29	0.02059	hypomethylated
chr21	71393375	71393376	-					0.5	8	0.12	26	0.54	13	0.65	20	0.72	18	0.64	11	0.68	19	0.81	21	0.88	16	0.73	15	-0.29	0.02085	hypomethylated
chr1	151293906	151293907	-					0.4	10	0.67	6	1	6	0.71	14	1	22	1	12	1	15	1	12	0.89	18	1	12	-0.29	0.02095	hypomethylated
chr7	64346679	64346680	+					0.18	11	0	12	0	5	0.11	18	0.2	20	0.4	10	0.29	14	0.33	9	0.71	7	0.23	13	-0.29	0.02252	hypomethylated
chr11	78270285	78270286	-		GDF7		Y	0.27	11	0.06	16	0	15	0.16	19	0.42	12	0.24	17	0.62	8	0.29	7	0.62	8	0.27	11	-0.29	0.02278	hypomethylated
chr15	38323449	38323450	+					0.17	6	0.4	10	0	12	0.1	10	0.33	9	0.33	6	0.33	12	0.44	9	0.64	11	0.67	6	-0.29	0.02346	hypomethylated
chr9	103876857	103876858	+					0.58	12	0.71	14	0.69	16	0.22	18	0.86	7	0.88	8	0.88	17	1	9	0.7	10	0.75	12	-0.29	0.02363	hypomethylated
chr27	12313400	12313401	+					0.75	8	0.8	10	0.33	6	0.8	10	0.75	16	1	6	1	12	1	10	1	12	1	8	-0.29	0.02399	hypomethylated
chr13	80036692	80036693	-					0.62	8	0.27	15	0.82	11	0.46	13	0.93	15	0.69	13	0.83	12	0.93	15	0.81	16	0.78	9	-0.29	0.02476	hypomethylated
chr8	38442714	38442715	+					0	15	0	28	0	6	0.18	17	0.5	12	0.21	19	0.38	21	0.43	14	0	8	0.5	8	-0.29	0.02483	hypomethylated
chr15	37124191	37124192	+					0.57	7	0.38	8	0.33	6	0.73	11	0.86	14	0.62	13	0.67	9	0.71	7	0.88	8	1	7	-0.29	0.02487	hypomethylated
chr18	26023020	26023021	+			MMP15	Y	0.5	6	0.12	8	0.43	14	0.22	9	0.71	7	0.67	6	0.5	8	0.4	10	0.83	6	0.55	11	-0.29	0.02533	hypomethylated
chr20	66968211	66968212	+					0.43	7	0.38	21	0.73	15	0.78	18	1	10	1	10	0.85	26	0.64	14	0.93	14	0.8	15	-0.29	0.02677	hypomethylated
chr4	117887618	117887619	-					0.38	8	0.08	12	0.17	6	0.12	8	0.38	8	0.6	5	0.29	7	0.4	5	0.8	5	0.42	12	-0.29	0.0275	hypomethylated
chr24	61943225	61943226	+			BCL2		0.44	9	0.12	8	0.17	6	0.5	10	0.55	11	0.83	6	0.36	11	0.64	11	0.57	7	0.64	11	-0.29	0.02866	hypomethylated
chrX	148806759	148806760	+					0	9	0.2	10	0.2	10	0.14	14	0.4	10	0.5	10	0.2	15	0.73	15	0.5	8	0.21	14	-0.29	0.02939	hypomethylated
chr12	89465760	89465761	+					0.43	7	0.83	6	0.83	6	0.38	8	1	6	1	6	0.93	14	0.83	6	0.8	5	0.86	7	-0.29	0.02971	hypomethylated
chr3	7317573	7317574	-			NOS1AP		0.57	7	0.86	7	0.67	6	0.33	6	1	5	0.9	10	0.82	11	1	9	1	7	0.67	6	-0.29	0.03002	hypomethylated
chr17	57412267	57412268	-			SH2B3		0	5	0.14	7	0.4	5	0.29	7	0.5	8	0.5	10	0.8	10	0.4	10	0.29	7	0.5	10	-0.29	0.03073	hypomethylated
chr11	105864684	105864685	+					0.4	5	0.4	5	0.44	9	0.17	12	0.8	5	0.5	6	0.76	17	0.62	8	0.83	6	0.33	6	-0.29	0.0319	hypomethylated
chr5	107647962	107647963	-					0.43	14	0.64	14	0.75	16	0.3	20	0.9	10	0.71	14	0.94	18	0.64	14	1	8	0.7	10	-0.29	0.03224	hypomethylated
chr4	9774667	9774668	+					0.75	16	0.69	16	0.78	9	0.26	23	0.92	12	0.75	8	1	18	0.79	14	1	16	1	8	-0.29	0.03225	hypomethylated
chr4	77240798	77240799	+					0.4	5	0.6	5	0.5	6	0.56	9	0.6	5	1	11	0.6	5	1	5	0.64	11	1	9	-0.29	0.03332	hypomethylated
chr29	9454506	9454507	+					0.4	10	0.52	21	0.4	10	0.55	11	1	10	1	7	0.55	11	0.73	11	0.78	9	0.5	16	-0.29	0.03373	hypomethylated
chr25	654628	654629	+				Y	0	7	0.5	12	0.29	7	0.5	6	0.6	5	0.75	8	0.53	17	0.78	9	0.6	5	0.43	7	-0.29	0.03481	hypomethylated
chr24	61950155	61950156	+			BCL2		0.14	7	0.2	10	0.36	14	0.08	13	0.8	5	0.5	8	0.5	16	0.25	8	0.62	13	0.26	19	-0.29	0.0366	hypomethylated
chr2	126956081	126956082	-					0.1	10	0	6	0.5	6	0.17	6	0.62	16	0.67	12	0.4	10	0.4	5	0.57	7	0.25	8	-0.29	0.03839	hypomethylated
chr26	36778616	36778617	-					0.67	6	0.67	6	0.2	5	0.8	5	1	6	1	13	0.91	11	0.8	5	0.71	17	0.85	13	-0.29	0.03984	hypomethylated
chr16	51864869	51864870	-			PRKCZ		0.57	7	0.73	11	0.83	6	0.18	11	0.8	5	0.89	9	0.83	6	1	6	0.86	14	0.83	6	-0.29	0.0399	hypomethylated
chr7	22699701	22699702	+		AMH		Y	0.4	10	0.33	9	0.11	9	0.14	7	0.6	10	0.6	10	0.31	13	0.5	10	0.86	7	0.33	9	-0.29	0.04108	hypomethylated
chr27	41720394	41720395	+					0.6	5	1	10	0.78	9	0.33	9	1	9	1	7	1	6	1	10	1	12	0.8	5	-0.29	0.04134	hypomethylated
chr28	28028648	28028649	+		CDH23			0	5	0.17	6	0.29	7	0.2	5	0.17	6	0.4	5	0.83	6	0.4	5	0.5	6	0.43	7	-0.29	0.04161	hypomethylated
chr1	126364031	126364032	-			SLC9A9		0.44	9	0.47	17	0.57	7	0.53	15	1	5	0.4	5	0.91	11	1	7	0.67	12	0.8	20	-0.29	0.04242	hypomethylated
chr20	9368888	9368889	+			MAP1B		0.4	5	0.67	6	0.8	10	0.4	5	0.71	7	1	6	1	5	1	7	0.6	5	0.8	5	-0.29	0.04281	hypomethylated
chr21	21884933	21884934	+					0.33	9	0.17	6	0.43	7	0	5	0.43	7	0.27	11	0.83	6	0.57	7	0.5	8	0.5	10	-0.29	0.04507	hypomethylated
chr21	8133014	8133015	-			IGF1R		0.45	11	0.71	17	0.56	9	0.12	16	0.62	8	0.56	9	0.73	15	0.89	9	0.93	14	0.75	8	-0.29	0.04698	hypomethylated
chr19	63539124	63539125	+			PRKCA		0.36	11	0.27	15	0.44	9	0.07	14	0.44	9	0.31	13	0.88	8	0.53	15	0.77	13	0.54	13	-0.29	0.04709	hypomethylated
chr4	117887620	117887621	-					0.25	8	0.08	12	0.17	6	0.12	8	0.25	8	0.6	5	0.14	7	0.4	5	0.8	5	0.5	12	-0.29	0.04724	hypomethylated
chr25	9645953	9645954	+					0	8	0.27	11	0.58	12	0.2	5	0.4	10	0.62	8	0.57	14	0.33	15	0.75	12	0.67	12	-0.29	0.04802	hypomethylated
chr22	17838767	17838768	-			CAV3		0.38	16	0.5	6	0.3	10	0.33	9	0.8	5	0.5	6	1	6	0.33	9	0.75	8	0.62	8	-0.29	0.04816	hypomethylated
chr1	147063721	147063722	+			SLC19A1		0.72	18	0.63	19	0.67	9	0.11	19	0.82	11	0.93	15	0.76	29	0.9	10	0.64	14	0.89	9	-0.29	0.04915	hypomethylated
chr11	105382101	105382102	-			CACNA1B		0.71	7	0.46	13	0.18	11	0.9	10	0.88	8	0.79	14	0.88	16	0.86	7	0.87	15	0.86	14	-0.29	0.04926	hypomethylated
chr18	54869764	54869765	+					0.64	11	0.55	11	0.54	13	0.71	14	0.88	8	0.86	7	0.9	20	0.77	13	0.91	11	1	10	-0.28	0.0005992	hypomethylated
chr25	35453612	35453613	-					0.5	10	0.67	6	0.67	9	0.57	7	0.92	13	1	8	0.9	10	0.71	7	0.91	11	0.83	6	-0.28	0.001493	hypomethylated
chr19	42875749	42875750	-					0.5	6	0.6	15	0.44	9	0.5	8	0.71	17	0.64	11	0.82	11	0.92	13	0.86	14	0.79	19	-0.28	0.001504	hypomethylated
chr10	103715348	103715349	+					0.55	11	0.58	12	0.71	7	0.45	11	0.83	6	0.75	8	0.88	8	0.8	5	1	7	0.89	9	-0.28	0.001683	hypomethylated
chr7	4013598	4013599	-			MEF2B,LOC100271850-MEF2B		0.6	5	0.64	11	0.69	13	0.56	16	0.8	10	1	16	1	9	1	8	0.82	11	0.78	9	-0.28	0.001865	hypomethylated
chr12	13156831	13156832	+					0.27	11	0.4	20	0.5	14	0.57	21	0.78	18	0.82	11	0.62	29	0.67	9	0.75	20	0.67	6	-0.28	0.002432	hypomethylated
chr24	36377614	36377615	-					0.33	9	0.5	16	0.43	14	0.44	18	0.8	10	0.58	26	0.57	14	0.67	12	0.8	10	0.8	10	-0.28	0.002437	hypomethylated
chr19	59123710	59123711	-					0.4	5	0.6	10	0.64	11	0.7	10	0.77	13	0.9	10	0.91	11	0.78	9	1	8	0.83	6	-0.28	0.003375	hypomethylated
chr29	42397713	42397714	+					0.11	19	0.13	23	0.44	16	0.32	19	0.5	8	0.65	17	0.46	26	0.5	6	0.54	28	0.55	22	-0.28	0.003737	hypomethylated
chr25	42619724	42619725	-					0.5	8	0.38	8	0.4	5	0.38	13	0.78	9	0.71	7	0.55	11	0.67	6	0.89	9	0.57	7	-0.28	0.003914	hypomethylated
chr16	3614113	3614114	+					0.6	10	0.38	8	0.75	8	0.43	7	0.8	5	0.86	7	0.75	16	0.78	9	0.83	12	0.89	9	-0.28	0.004815	hypomethylated
chr21	70524883	70524884	-					0.82	11	0.73	11	0.5	6	0.5	6	0.83	6	0.89	9	0.89	9	1	5	1	5	0.89	9	-0.28	0.004863	hypomethylated
chr19	36758128	36758129	-		CACNA1G			0.4	5	0.67	9	0.6	10	0.5	8	0.86	7	0.78	9	1	8	0.83	6	0.67	9	0.78	9	-0.28	0.005202	hypomethylated
chr15	76881063	76881064	-			PHF21A		0.33	15	0.2	15	0.29	7	0.22	18	0.6	10	0.62	8	0.33	9	0.68	19	0.6	10	0.4	20	-0.28	0.005834	hypomethylated
chr13	80138165	80138166	+				Y	0.18	11	0	10	0	7	0.12	8	0.12	16	0.43	7	0.44	9	0.33	9	0.5	8	0.33	9	-0.28	0.006049	hypomethylated
chr26	40194544	40194545	-					0.67	9	0.67	9	0.82	11	0.43	7	1	10	0.88	8	0.9	10	1	9	1	11	0.8	10	-0.28	0.006051	hypomethylated
chr25	39268665	39268666	+			RNF216		0.9	10	0.57	7	0.67	6	0.5	6	0.89	9	0.88	8	1	7	1	7	0.88	8	1	8	-0.28	0.006453	hypomethylated
chr27	288784	288785	-				Y	0.5	8	0.71	7	0.69	13	0.38	8	0.8	10	0.84	19	0.75	8	0.86	7	1	6	0.86	7	-0.28	0.006545	hypomethylated
chr21	70658705	70658706	-					0.64	14	0.53	15	0.77	13	0.47	15	1	12	0.71	7	0.9	10	0.9	10	1	10	0.79	14	-0.28	0.007322	hypomethylated
chr17	54824515	54824516	+					0.4	10	0.5	10	0.64	11	0.27	15	0.71	7	0.83	6	0.58	12	0.8	5	0.76	17	0.67	9	-0.28	0.007432	hypomethylated
chr1	144339395	144339396	-					0.8	20	0.75	8	0.42	24	0.56	18	0.94	18	0.97	29	0.91	22	0.82	11	1	6	0.83	24	-0.28	0.007596	hypomethylated
chr2	113542527	113542528	+					0.27	26	0.29	14	0.5	14	0.28	25	0.5	12	0.6	10	0.82	22	0.55	33	0.74	23	0.5	16	-0.28	0.007964	hypomethylated
chr7	50657370	50657371	-					0.5	6	0.75	8	0.45	11	0.62	13	0.7	10	0.8	15	0.8	5	1	9	0.88	8	1	5	-0.28	0.007977	hypomethylated
chr27	24325195	24325196	+					0.2	5	0.18	11	0.33	6	0.25	12	0.38	8	0.57	7	0.62	13	0.3	10	0.57	7	0.67	6	-0.28	0.008114	hypomethylated
chr2	136534504	136534505	-			EPHA2	Y	0.69	13	0.44	9	0.64	14	0.5	6	0.88	8	1	7	0.64	11	0.88	8	0.92	13	0.77	13	-0.28	0.008472	hypomethylated
chr13	58037164	58037165	+			GNAS	Y	0	6	0	5	0.23	13	0.25	8	0.44	9	0.6	5	0.33	6	0.42	12	0.25	8	0.36	11	-0.28	0.008863	hypomethylated
chr26	39753156	39753157	+			GRK5		0.44	9	0.38	8	0.4	10	0.16	19	0.75	8	0.55	11	0.67	15	0.73	11	0.62	13	0.42	12	-0.28	0.009341	hypomethylated
chr22	12518406	12518407	+					0.21	14	0.2	10	0.25	12	0.08	12	0.3	10	0.54	13	0.69	13	0.43	14	0.55	11	0.31	13	-0.28	0.00944	hypomethylated
chr11	75533374	75533375	+			KLHL29		0.46	13	0.5	14	0.4	15	0.14	21	0.65	17	0.64	11	0.52	23	0.8	10	0.58	19	0.73	11	-0.28	0.009629	hypomethylated
chr18	25558367	25558368	-					0.65	20	0.54	13	0.38	16	0.48	27	0.75	20	0.6	10	1	11	0.73	11	0.86	14	0.8	20	-0.28	0.009651	hypomethylated
chr2	135857434	135857435	+			PADI4		0.5	8	0.65	23	0.2	5	0.5	16	0.83	12	0.64	11	0.77	13	0.7	10	0.77	13	0.74	23	-0.28	0.009716	hypomethylated
chr18	22948570	22948571	-					0.22	9	0.11	9	0.29	7	0.31	16	0.38	8	0.75	8	0.56	9	0.38	8	0.58	12	0.43	14	-0.28	0.01001	hypomethylated
chr17	63109267	63109268	+					0.36	25	0.45	31	0.23	22	0.32	19	0.79	19	0.67	15	0.67	21	0.73	15	0.41	27	0.47	19	-0.28	0.01016	hypomethylated
chr6	118328417	118328418	-	MIR2453	MIR2453		Y	0.62	8	0.7	10	0.55	11	0.38	8	0.88	8	0.9	10	0.64	11	0.8	10	1	5	0.82	11	-0.28	0.01028	hypomethylated
chr21	1801624	1801625	+					0.62	8	0.73	11	0.57	7	0.44	9	0.9	10	1	5	0.89	9	0.75	8	1	8	0.67	9	-0.28	0.01056	hypomethylated
chr15	28917613	28917614	+	FXYD2				0.42	12	0.11	9	0.14	7	0.31	16	0.31	16	0.67	6	0.5	8	0.56	9	0.5	6	0.64	11	-0.28	0.01108	hypomethylated
chr13	78362817	78362818	+			PTGIS		0	6	0.08	13	0.27	11	0	6	0.29	7	0.33	6	0.33	6	0.5	6	0.57	7	0.2	5	-0.28	0.01172	hypomethylated
chr23	43775896	43775897	-					0.33	6	0.3	10	0.14	7	0.12	8	0.5	8	0.56	9	0.78	9	0.4	5	0.43	7	0.38	8	-0.28	0.012	hypomethylated
chr13	59301748	59301749	-			RBM38		0.47	15	0.53	30	0.88	24	0.41	29	0.83	29	0.88	24	0.8	25	0.94	17	0.85	26	0.81	27	-0.28	0.01201	hypomethylated
chrX	50779336	50779337	-					0.67	6	0.38	8	0.73	15	0.57	7	1	5	0.83	6	0.82	11	1	7	0.86	7	0.69	16	-0.28	0.01215	hypomethylated
chr1	144222835	144222836	+			TMPRSS3		0.8	5	0.38	8	0.56	9	0.67	6	0.83	6	0.83	6	0.77	13	1	7	1	7	0.83	6	-0.28	0.01236	hypomethylated
chr16	70936994	70936995	+				Y	0.38	8	0.4	15	0.22	9	0.46	13	0.67	12	0.4	15	0.54	13	0.73	11	0.69	13	0.82	11	-0.28	0.01243	hypomethylated
chr2	136468143	136468144	-				Y	0	8	0	8	0	6	0	12	0.14	14	0.25	16	0.5	8	0.2	10	0.5	8	0.11	18	-0.28	0.01263	hypomethylated
chr13	41674963	41674964	-					0.4	5	0.25	8	0.33	6	0.5	8	0.8	10	0.5	12	0.46	13	0.6	10	0.8	10	0.73	11	-0.28	0.01279	hypomethylated
chr15	76108474	76108475	+					0.45	11	0.56	9	0.5	8	0.73	11	1	8	1	6	0.83	6	0.8	5	0.75	8	0.64	11	-0.28	0.0128	hypomethylated
chr17	64754864	64754865	+					0.25	8	0	12	0.12	17	0.15	13	0.3	10	0.29	7	0.43	14	0.7	10	0.38	13	0.36	14	-0.28	0.01293	hypomethylated
chr21	56304175	56304176	+			FRMD5		0.6	10	0.4	5	0.5	8	0.75	8	0.64	11	0.88	16	0.9	10	0.75	8	0.91	11	1	6	-0.28	0.01297	hypomethylated
chr26	42383906	42383907	+					0.83	6	0.4	5	0.71	7	0.8	10	1	7	0.8	5	1	7	1	10	1	8	1	7	-0.28	0.01342	hypomethylated
chr7	71934771	71934772	+					0.57	7	0.38	8	0.71	14	0.73	11	1	13	1	11	0.86	7	0.67	6	0.88	8	0.89	9	-0.28	0.01344	hypomethylated
chr6	108794666	108794667	+			PCGF3	Y	0	10	0	6	0	7	0	6	0.33	12	0.14	7	0.14	7	0.25	8	0.2	5	0.6	10	-0.28	0.01369	hypomethylated
chr18	57883381	57883382	+					0.67	6	0.33	6	0.33	6	0.3	10	0.85	13	0.67	6	0.6	5	0.6	5	0.6	5	0.8	5	-0.28	0.0141	hypomethylated
chr6	14243518	14243519	+					0.3	10	0.27	11	0.15	13	0.56	18	0.44	16	0.75	8	0.56	9	0.71	14	0.52	21	0.62	16	-0.28	0.01443	hypomethylated
chr26	31217660	31217661	-					0.12	8	0.33	6	0.25	8	0.31	16	0.75	12	0.33	15	0.36	14	0.58	12	0.57	14	0.6	10	-0.28	0.01446	hypomethylated
chr28	10577486	10577487	+					0.42	12	0.53	15	0.5	12	0.33	15	0.73	15	0.9	10	0.47	15	0.73	11	0.88	8	0.63	19	-0.28	0.01467	hypomethylated
chr3	120273233	120273234	-				Y	0.26	19	0.12	24	0.25	12	0.13	23	0.47	15	0.29	7	0.71	14	0.5	14	0.56	16	0.29	14	-0.28	0.01477	hypomethylated
chr15	28917466	28917467	+	FXYD2				0.5	12	0.44	9	0.78	9	0.38	16	0.75	16	0.83	6	0.75	8	1	9	0.67	6	0.82	11	-0.28	0.01522	hypomethylated
chr19	23658316	23658317	+				Y	0	8	0	8	0	12	0	18	0.17	12	0	16	0.38	16	0.5	8	0.25	8	0.4	10	-0.28	0.01579	hypomethylated
chr14	21374040	21374041	-					0.83	6	0.67	6	0.73	11	0.4	5	0.86	7	1	6	1	12	1	9	0.75	8	1	5	-0.28	0.01586	hypomethylated
chr29	50176290	50176291	+					0.67	12	0.56	18	0.8	10	0.5	16	1	6	1	10	1	16	0.67	12	0.78	9	1	8	-0.28	0.01665	hypomethylated
chr19	52272853	52272854	-					0.5	6	0.58	12	0.9	10	0.42	12	0.83	12	1	15	0.94	17	0.89	9	0.73	11	0.91	11	-0.28	0.01874	hypomethylated
chr2	80870897	80870898	-				Y	0.33	18	0.28	39	0.36	22	0.29	14	0.4	10	0.71	17	0.7	20	0.33	6	0.64	11	0.78	18	-0.28	0.01878	hypomethylated
chr5	26160747	26160748	-				Y	0.29	14	0.38	13	0	15	0	6	0.33	12	0.45	11	0.5	8	0.57	7	0.3	10	0.55	11	-0.28	0.01908	hypomethylated
chr18	62521666	62521667	+				Y	0.11	18	0.14	14	0.25	8	0.5	12	0.6	10	0.67	6	0.36	11	0.4	5	0.5	16	0.67	12	-0.28	0.0198	hypomethylated
chr13	23248674	23248675	+					0.78	9	0.5	6	0.38	8	0.5	8	0.71	7	1	6	0.73	11	0.75	12	1	20	0.74	19	-0.28	0.01994	hypomethylated
chr21	65990371	65990372	-					0.14	7	0.38	8	0.29	14	0.2	5	0.71	7	0.3	10	0.73	11	0.56	16	0.47	19	0.4	15	-0.28	0.01999	hypomethylated
chr7	19206408	19206409	+	TUBB4A		TUBB4A,RFX2		0	12	0.3	10	0.11	9	0.25	8	0.44	9	0.75	8	0.38	8	0.38	13	0.29	14	0.44	9	-0.28	0.02009	hypomethylated
chr25	25253758	25253759	-		IL21R			0.5	12	0.5	10	0.55	11	0.46	13	0.78	9	0.57	7	0.65	17	1	6	1	7	0.67	9	-0.28	0.02019	hypomethylated
chr16	70937001	70937002	+				Y	0.38	8	0.53	15	0.33	9	0.85	13	0.75	12	0.8	15	0.85	13	0.73	11	0.77	13	0.91	11	-0.28	0.02201	hypomethylated
chr15	43651360	43651361	-					0.48	21	0.48	27	0.57	23	0.17	12	0.9	10	0.83	6	0.57	21	0.75	12	0.61	18	0.57	14	-0.28	0.02217	hypomethylated
chr5	27912921	27912922	-					0.6	15	0.15	13	0.6	5	0.36	11	0.75	8	0.88	8	0.68	22	0.6	10	0.62	8	0.71	14	-0.28	0.02259	hypomethylated
chr22	45866588	45866589	-					0.17	12	0.14	7	0.2	10	0.29	7	0.5	12	0.71	7	0.44	9	0.6	5	0.14	7	0.5	8	-0.28	0.0227	hypomethylated
chr12	32933504	32933505	-			USP12		0.71	7	0.57	7	0.43	7	0.33	6	0.8	5	1	8	0.71	7	0.57	7	0.79	14	0.86	7	-0.28	0.02286	hypomethylated
chr27	288792	288793	-				Y	0.5	8	0.29	7	0.62	13	0.38	8	0.7	10	0.89	19	0.5	8	0.57	7	0.83	6	0.86	7	-0.28	0.02327	hypomethylated
chr18	12381930	12381931	-					0.6	20	0.47	15	0.62	16	0.29	14	0.88	25	0.9	21	0.89	18	0.6	10	0.56	18	0.82	34	-0.28	0.02345	hypomethylated
chr4	106943196	106943197	+					0.45	11	0.33	9	0.5	6	0.27	15	0.61	18	0.88	8	0.36	11	0.8	5	0.64	14	0.73	11	-0.28	0.02348	hypomethylated
chr4	95737033	95737034	-					0.45	11	0.43	7	0.59	17	0.57	14	0.77	13	0.71	28	0.78	18	1	7	0.5	12	1	9	-0.28	0.02376	hypomethylated
chr26	39754839	39754840	+			GRK5		0.33	9	0.69	13	0.46	13	0.43	14	1	8	0.8	15	0.64	14	0.58	19	0.67	18	0.85	13	-0.28	0.02417	hypomethylated
chr23	11040425	11040426	-					0.44	9	0.4	10	0.64	14	0.35	20	0.9	10	0.71	14	0.84	25	0.46	13	0.91	11	0.62	8	-0.28	0.02575	hypomethylated
chr17	49048990	49048991	+					0.5	12	0.5	12	0.78	18	1	6	0.83	12	1	16	1	6	1	11	1	12	1	12	-0.28	0.02593	hypomethylated
chr8	616355	616356	-				Y	0.38	8	0.67	6	0.29	7	0.6	5	0.83	12	1	8	0.6	10	0.75	8	0.7	10	0.67	9	-0.28	0.02641	hypomethylated
chr14	5686234	5686235	+					0.61	18	0.71	17	0.3	10	0.5	8	1	10	0.6	5	0.82	11	0.86	14	0.67	9	0.92	12	-0.28	0.02665	hypomethylated
chr19	24251408	24251409	+					0.6	5	0.36	14	0.2	5	0.14	7	0.8	5	0.5	6	0.55	11	0.56	9	0.71	7	0.5	8	-0.28	0.02723	hypomethylated
chr16	52264466	52264467	+				Y	0	5	0.31	13	0.5	6	0.33	6	0.56	18	0.44	9	0.5	10	0.71	7	0.45	11	0.73	11	-0.28	0.02772	hypomethylated
chr25	42619731	42619732	-					0.38	8	0.38	8	0.4	5	0.38	13	0.78	9	0.75	8	0.64	11	0.67	6	0.89	9	0.29	7	-0.28	0.02783	hypomethylated
chr22	60244805	60244806	-					0	7	0	12	0	8	0	12	0.5	12	0.36	14	0.1	10	0.12	8	0.08	12	0.54	13	-0.28	0.02808	hypomethylated
chr3	93750345	93750346	-	PODN		PODN	Y	0.25	8	0.17	6	0.4	10	0.2	10	0.57	7	0.7	10	0.71	7	0.5	6	0.2	5	0.5	8	-0.28	0.02859	hypomethylated
chr8	56718514	56718515	-					0.27	11	0.52	23	0.5	12	0.65	20	0.9	20	0.62	29	0.74	23	1	15	0.56	16	0.76	17	-0.28	0.02867	hypomethylated
chr9	103759133	103759134	-					0.55	11	1	9	0.75	8	0.43	7	1	8	1	8	1	8	1	6	0.88	16	0.88	8	-0.28	0.02902	hypomethylated
chr24	33613173	33613174	-					0.56	9	0.5	6	0.58	12	0.36	11	0.43	7	0.78	9	0.8	10	0.88	8	1	9	0.78	9	-0.28	0.02977	hypomethylated
chr28	39289088	39289089	+					0.5	12	0.18	17	0.24	17	0.56	18	0.69	16	0.8	20	0.78	18	0.64	11	0.4	20	0.56	16	-0.28	0.03133	hypomethylated
chr5	104414241	104414242	-		TNFRSF1A		Y	0	10	0.31	26	0.62	16	0.2	20	0.58	19	0.5	16	0.58	24	0.67	6	0.47	19	0.6	10	-0.28	0.03168	hypomethylated
chr19	39865755	39865756	-					0.5	6	0.88	8	0.33	6	0.6	5	0.75	8	0.83	6	1	6	0.8	5	1	6	0.75	8	-0.28	0.03219	hypomethylated
chr26	39831535	39831536	+			GRK5		0	12	0	7	0	15	0	6	0	22	0.32	25	0.55	11	0.05	20	0.43	14	0.33	12	-0.28	0.03345	hypomethylated
chr25	35482463	35482464	-					0.36	11	0.84	19	0.91	11	0.5	12	1	13	0.82	11	0.92	12	1	10	1	17	0.89	19	-0.28	0.0335	hypomethylated
chr21	70754890	70754891	-					0.43	7	0.64	11	0.33	9	0.87	15	0.67	9	0.9	10	0.77	13	0.86	14	1	7	0.9	10	-0.28	0.03424	hypomethylated
chr11	104823245	104823246	+					0.18	11	0.24	17	0.58	12	0.57	14	0.88	8	0.62	13	0.73	11	0.46	13	0.62	16	0.75	12	-0.28	0.0346	hypomethylated
chr10	20693009	20693010	-		LTB4R2		Y	0	6	0	15	0	10	0.43	14	0.25	16	0.25	8	0.4	15	0.33	6	0.5	6	0.6	10	-0.28	0.03477	hypomethylated
chr9	34405496	34405497	+					0.38	26	0.27	11	0.36	22	0.5	32	0.5	12	0.6	20	0.55	22	0.8	20	1	6	0.5	8	-0.28	0.03483	hypomethylated
chr24	47653658	47653659	+				Y	0.12	8	0.14	7	0.09	11	0.38	16	0.33	6	0.33	9	0.8	5	0.56	9	0.4	10	0.33	9	-0.28	0.03483	hypomethylated
chr13	23006226	23006227	+					0.5	10	0.92	12	0.67	6	0.4	10	0.88	8	1	8	1	6	0.86	7	0.67	6	1	6	-0.28	0.03719	hypomethylated
chr25	42619621	42619622	-					0.5	8	0.5	8	0.8	5	0.38	13	1	9	0.75	8	0.73	11	1	6	0.89	9	0.57	7	-0.28	0.03824	hypomethylated
chr5	120716107	120716108	+					0.12	17	0.36	11	0.12	16	0.17	12	0.58	24	0.36	28	0.3	20	0.33	6	0.43	14	0.83	12	-0.28	0.03911	hypomethylated
chr8	616220	616221	-				Y	0.38	8	0.5	6	0.14	7	0.4	5	0.75	12	0.88	8	0.3	10	0.62	8	0.6	10	0.67	9	-0.28	0.03996	hypomethylated
chr11	105697834	105697835	+	ENTPD8				0.25	8	0.14	7	0.2	5	0.29	7	0.6	5	0.5	6	0.4	5	0.86	7	0.2	5	0.44	9	-0.28	0.04003	hypomethylated
chr4	115175612	115175613	+					0.47	15	0.21	19	0.2	10	0.25	12	0.44	9	0.5	6	0.92	12	0.33	12	0.62	8	0.53	15	-0.28	0.04056	hypomethylated
chr11	3671958	3671959	-					0.33	6	0.5	10	0.67	6	0.17	12	0.75	8	0.8	5	0.76	21	0.8	5	0.67	6	0.4	5	-0.28	0.04175	hypomethylated
chr19	31232128	31232129	-		DNAH9			0.29	7	0.83	6	0.43	7	0.62	8	1	8	0.8	5	0.6	5	0.83	6	0.83	12	0.86	7	-0.28	0.0421	hypomethylated
chr6	59785470	59785471	-					0.17	6	0.22	9	0.2	15	0.5	8	0.75	8	0.67	6	0.38	8	0.67	6	0.25	12	0.6	10	-0.28	0.04358	hypomethylated
chr6	21177320	21177321	-					0.75	8	0.6	10	0.38	8	1	8	1	5	1	9	1	7	1	8	0.75	8	1	6	-0.28	0.04409	hypomethylated
chr19	61765321	61765322	+			MAP2K6		0.86	14	0.7	10	0.3	10	0.56	16	1	6	0.8	5	0.83	18	1	7	1	13	0.67	6	-0.28	0.04514	hypomethylated
chr3	43683518	43683519	+					0.46	13	0.57	7	0.5	8	0.93	15	1	11	0.8	10	0.96	28	1	10	0.61	18	1	11	-0.28	0.04549	hypomethylated
chr28	43348414	43348415	+					0.77	13	0.44	16	0.6	10	0.29	24	1	11	0.73	15	0.71	21	0.58	19	1	13	0.79	19	-0.28	0.04645	hypomethylated
chr2	18283600	18283601	-					0.6	20	1	12	0.57	14	0.4	10	0.67	6	1	14	0.89	19	1	16	1	16	1	10	-0.28	0.04763	hypomethylated
chr8	113261342	113261343	-					0.65	20	0.61	18	0.9	10	0.21	14	0.8	15	1	6	0.8	5	0.93	15	0.95	20	0.79	14	-0.28	0.0479	hypomethylated
chr5	30035439	30035440	+					0.25	20	0.18	17	0.55	22	0.35	23	0.5	24	1	8	0.62	32	0.44	18	0.59	22	0.5	14	-0.28	0.04927	hypomethylated
chr23	11040378	11040379	-					0.56	9	0.2	10	0.62	13	0.33	18	0.89	9	0.57	14	0.76	25	0.46	13	0.91	11	0.62	8	-0.28	0.04937	hypomethylated
chr18	24828202	24828203	-	BREH1		BREH1		0.47	17	0.62	13	0.56	16	0.57	14	0.83	6	0.79	14	0.8	15	0.88	8	0.8	15	0.83	18	-0.27	1.712e-05	hypomethylated
chr18	36600734	36600735	-		COG8		Y	0.43	14	0.29	14	0.22	9	0.31	13	0.62	8	0.6	10	0.53	15	0.6	10	0.56	9	0.57	7	-0.27	0.0001058	hypomethylated
chr23	41551466	41551467	-					0.67	6	0.88	8	0.71	7	0.67	6	1	6	1	11	1	5	1	5	1	5	1	6	-0.27	0.0001251	hypomethylated
chr25	562626	562627	-		WDR24		Y	0.11	9	0	10	0.1	10	0.08	12	0.43	7	0.4	10	0.4	5	0.25	12	0.31	13	0.3	10	-0.27	0.0001682	hypomethylated
chr18	49610331	49610332	-					0.67	6	0.88	16	0.75	8	0.62	16	1	12	1	7	1	16	1	6	1	12	1	18	-0.27	0.0002552	hypomethylated
chr3	99274549	99274550	+					0.45	29	0.46	24	0.5	16	0.5	34	0.76	25	0.82	22	0.6	30	0.71	21	0.75	24	0.83	18	-0.27	0.0002941	hypomethylated
chr29	48752704	48752705	-					0.53	15	0.57	21	0.62	13	0.43	21	0.84	19	0.88	24	0.86	28	0.8	20	0.77	13	0.69	16	-0.27	0.0004819	hypomethylated
chr28	26040365	26040366	+					0.29	7	0.43	7	0.33	9	0.42	12	0.69	13	0.62	13	0.67	18	0.55	11	0.54	13	0.75	8	-0.27	0.0007237	hypomethylated
chr6	106811807	106811808	+			NSG1		0.2	10	0.17	12	0.25	8	0.43	7	0.5	6	0.5	8	0.6	10	0.6	5	0.5	6	0.5	8	-0.27	0.0009049	hypomethylated
chr12	20808795	20808796	-					0.69	13	0.63	19	0.75	12	0.61	18	0.92	13	1	12	1	24	0.77	13	0.93	15	1	10	-0.27	0.0009144	hypomethylated
chr27	28696220	28696221	+			RNF122		0.48	27	0.63	27	0.5	22	0.43	28	0.7	53	0.82	65	0.83	24	0.88	8	0.68	25	0.75	12	-0.27	0.000956	hypomethylated
chr9	79767405	79767406	+					0.5	8	0.7	10	0.58	12	0.6	10	0.88	8	0.8	5	0.76	17	1	7	0.91	11	0.83	12	-0.27	0.001092	hypomethylated
chr27	6743709	6743710	-					0.8	10	0.6	10	0.57	7	0.62	13	1	10	0.92	12	0.93	15	1	6	0.83	6	0.83	6	-0.27	0.001247	hypomethylated
chr24	51243297	51243298	-					0.36	11	0.38	13	0.5	10	0.25	12	0.71	7	0.71	7	0.55	11	0.59	17	0.6	10	0.71	7	-0.27	0.001327	hypomethylated
chr3	16156417	16156418	+			SHE	Y	0	5	0.17	6	0.2	10	0.29	7	0.5	18	0.36	11	0.44	9	0.38	8	0.5	6	0.4	5	-0.27	0.001481	hypomethylated
chr13	45596455	45596456	+					0	6	0	7	0	8	0	8	0.33	6	0.44	9	0.14	14	0.22	9	0.29	7	0.17	6	-0.27	0.00172	hypomethylated
chr3	121237424	121237425	-		D2HGDH			0.4	10	0.38	8	0.33	6	0.4	10	0.67	12	0.75	12	0.62	8	0.54	13	0.5	8	0.78	9	-0.27	0.001813	hypomethylated
chr22	7408359	7408360	+					0.56	18	0.55	20	0.4	10	0.5	16	0.61	18	0.77	13	0.81	21	0.85	13	0.89	18	0.7	20	-0.27	0.001866	hypomethylated
chr5	97516627	97516628	-					0.56	16	0.57	14	0.46	13	0.64	11	0.89	18	0.64	14	0.79	19	0.88	8	0.83	12	0.92	13	-0.27	0.001874	hypomethylated
chr18	18745805	18745806	+	ADCY7	ADCY7			0.6	15	0.4	5	0.43	7	0.64	11	0.83	12	0.8	10	0.8	10	0.67	9	0.74	19	0.86	7	-0.27	0.001982	hypomethylated
chr3	23103649	23103650	+					0.38	13	0.56	9	0.58	12	0.43	14	0.86	7	0.69	13	0.69	13	0.88	8	0.75	12	0.67	15	-0.27	0.002048	hypomethylated
chr12	33268660	33268661	+					0.11	9	0	14	0	6	0.12	8	0.15	13	0.29	7	0.3	10	0.44	9	0.38	8	0.43	7	-0.27	0.002219	hypomethylated
chr23	49481256	49481257	-			CDYL		0.8	5	0.64	11	0.6	5	0.62	8	1	5	1	5	1	11	1	6	0.75	8	0.89	9	-0.27	0.002592	hypomethylated
chr22	58848664	58848665	+			WNT7A		0.75	8	0.67	6	0.5	8	0.8	10	1	18	1	14	0.88	16	0.83	12	1	8	1	6	-0.27	0.003044	hypomethylated
chr27	409781	409782	-					0.8	5	0.71	14	0.5	8	0.71	7	1	11	1	6	0.8	10	1	9	1	13	0.93	14	-0.27	0.003111	hypomethylated
chr26	40282627	40282628	+				Y	0.08	12	0	8	0.08	13	0.08	12	0.38	13	0.4	5	0.3	10	0.22	9	0.17	12	0.5	8	-0.27	0.003308	hypomethylated
chr7	12829188	12829189	-				Y	0.09	11	0.26	19	0.27	15	0.36	11	0.4	5	0.6	10	0.57	7	0.46	13	0.64	11	0.44	9	-0.27	0.003401	hypomethylated
chr25	40706162	40706163	+					0.22	9	0.35	17	0.43	7	0.45	11	0.8	5	0.71	7	0.6	10	0.58	12	0.56	9	0.55	11	-0.27	0.003671	hypomethylated
chr11	28633300	28633301	+			EPAS1		0	8	0.17	6	0	7	0.17	12	0.31	13	0.4	10	0.44	9	0.17	12	0.33	6	0.44	9	-0.27	0.003799	hypomethylated
chr23	11146095	11146096	+			TBC1D22B		0.43	14	0.47	15	0.64	14	0.58	12	0.79	24	0.69	13	0.86	14	0.82	11	0.95	21	0.67	18	-0.27	0.004098	hypomethylated
chr3	12733368	12733369	-					0.53	17	0.73	11	0.69	13	0.36	22	0.81	16	0.83	12	0.82	17	0.89	9	0.84	19	0.89	9	-0.27	0.004154	hypomethylated
chr21	70658693	70658694	+					0.6	10	0.62	16	0.77	13	0.38	16	0.92	12	0.89	18	0.87	15	0.86	7	0.78	9	0.85	13	-0.27	0.004684	hypomethylated
chr4	116568131	116568132	+					0.82	11	0.45	20	0.79	14	0.67	24	0.93	15	0.93	14	0.95	19	1	7	1	15	0.88	8	-0.27	0.005195	hypomethylated
chr19	35234141	35234142	+	SREBF1				0.3	10	0.67	9	0.33	12	0.36	11	0.67	15	0.75	8	0.73	15	0.71	14	0.62	16	0.64	11	-0.27	0.005439	hypomethylated
chr28	43348377	43348378	+				Y	0.38	13	0.25	16	0.3	10	0.08	24	0.36	11	0.53	15	0.57	21	0.67	18	0.54	13	0.47	19	-0.27	0.005609	hypomethylated
chr18	35242505	35242506	+				Y	0.57	14	0.63	19	0.5	6	0.67	6	0.69	13	0.94	16	1	6	1	9	0.82	11	0.75	12	-0.27	0.005702	hypomethylated
chr27	34893853	34893854	-	C27H8orf4	C27H8orf4			0.57	7	0.42	12	0.36	11	0.3	10	0.5	6	0.67	6	0.75	12	0.67	6	0.67	6	0.82	11	-0.27	0.005826	hypomethylated
chr24	61936589	61936590	+			BCL2		0.5	8	0.67	15	0.6	5	0.57	7	0.86	7	0.7	10	0.83	6	0.71	7	1	7	1	6	-0.27	0.006224	hypomethylated
chr13	55192995	55192996	+					0.6	5	0.45	11	0.71	7	0.78	9	1	6	0.91	11	0.88	8	0.75	8	1	8	0.9	10	-0.27	0.006356	hypomethylated
chr4	116197082	116197083	+					0.55	11	0.8	15	0.5	6	0.4	5	0.9	10	0.86	7	0.82	11	0.71	7	0.88	8	0.83	6	-0.27	0.006791	hypomethylated
chr25	10061091	10061092	-					0.6	10	0.67	12	0.75	8	0.46	13	0.91	11	0.83	12	0.69	13	0.94	16	0.94	17	1	7	-0.27	0.006855	hypomethylated
chr22	6750823	6750824	+					0.4	10	0.27	11	0.62	13	0.29	17	0.62	13	0.57	7	0.76	21	0.75	12	0.73	22	0.58	12	-0.27	0.0073	hypomethylated
chr24	61936748	61936749	+			BCL2		0.43	7	0.8	15	0.8	5	0.71	7	1	7	0.9	10	1	6	0.86	7	1	7	1	6	-0.27	0.007411	hypomethylated
chr19	35763957	35763958	+				Y	0.17	12	0.08	12	0	6	0	5	0.43	7	0.36	14	0.22	9	0.43	7	0.11	9	0.43	7	-0.27	0.007511	hypomethylated
chr15	32616698	32616699	+			SORL1		0.38	8	0.57	7	0.33	6	0.57	7	0.62	13	0.8	5	0.78	9	0.67	6	0.62	8	0.89	9	-0.27	0.007644	hypomethylated
chr15	27623588	27623589	-					0.2	5	0.25	8	0.4	5	0.33	6	0.62	8	0.5	10	0.5	6	0.4	5	0.6	5	0.8	5	-0.27	0.008172	hypomethylated
chr19	61765324	61765325	+			MAP2K6		0.79	14	0.6	10	0.6	10	0.69	16	1	6	1	5	0.94	18	1	7	1	13	0.67	6	-0.27	0.008236	hypomethylated
chr16	30467735	30467736	+					0	5	0.12	16	0.09	11	0.2	15	0.33	6	0.33	9	0.33	6	0.62	8	0.42	12	0.2	15	-0.27	0.009351	hypomethylated
chr19	56996045	56996046	+					0.58	12	0.5	12	0.67	6	0.57	14	1	6	0.88	26	0.62	16	0.82	11	1	6	0.75	8	-0.27	0.01024	hypomethylated
chr26	18347317	18347318	-					0.33	12	0.24	21	0.5	18	0.4	25	0.73	11	0.58	24	0.67	33	0.6	15	0.84	19	0.44	16	-0.27	0.0105	hypomethylated
chr26	39753003	39753004	+			GRK5		0.78	9	0.5	8	0.4	10	0.53	19	1	8	0.82	11	0.87	15	0.73	11	0.77	13	0.75	12	-0.27	0.0106	hypomethylated
chr6	23065774	23065775	+			BDH2		0.5	6	0.67	6	0.8	5	0.56	18	0.71	7	1	7	0.82	11	0.86	7	1	7	1	9	-0.27	0.01072	hypomethylated
chr2	106937511	106937512	+		CXCR1			0.95	19	0.71	14	0.62	8	0.47	15	1	18	1	6	0.92	12	0.92	13	0.92	26	1	15	-0.27	0.01081	hypomethylated
chr23	18960423	18960424	-					0.55	11	0.55	11	0.89	9	0.46	13	0.83	12	0.83	12	0.92	13	1	8	0.83	6	0.88	8	-0.27	0.01082	hypomethylated
chr16	46272985	46272986	+				Y	0.27	11	0	8	0.33	12	0.25	8	0.4	10	0.5	14	0.5	12	0.5	6	0.67	6	0.33	15	-0.27	0.01102	hypomethylated
chr19	58346396	58346397	-				Y	0.35	20	0.06	16	0.17	12	0.31	16	0.55	20	0.5	12	0.7	10	0.42	12	0.4	25	0.38	16	-0.27	0.01119	hypomethylated
chr22	21459920	21459921	-					0.57	7	0.5	10	0.64	11	0.25	20	0.71	14	0.71	7	0.81	21	0.91	11	0.8	20	0.62	8	-0.27	0.01156	hypomethylated
chr7	12867541	12867542	+					0	6	0.19	16	0.2	5	0.17	6	0.4	10	0.29	7	0.67	9	0.33	9	0.5	6	0.29	7	-0.27	0.01194	hypomethylated
chr23	8507498	8507499	-			PACSIN1		0.38	13	0.25	20	0.53	19	0.13	15	0.64	14	0.47	15	0.58	19	0.64	11	0.5	10	0.71	7	-0.27	0.012	hypomethylated
chr11	64223924	64223925	+					0.2	5	0.14	7	0	6	0.14	7	0.27	11	0.33	9	0.29	7	0.56	9	0.29	7	0.6	5	-0.27	0.01216	hypomethylated
chr17	73924106	73924107	+					0.67	6	0.5	6	0.72	18	0.38	29	0.82	11	0.93	15	0.75	16	0.75	8	1	9	0.75	12	-0.27	0.01247	hypomethylated
chr15	82293023	82293024	-			CTNND1		0.71	7	0.58	12	0.79	14	0.42	12	1	7	1	9	0.83	12	0.93	15	0.92	12	0.71	17	-0.27	0.01316	hypomethylated
chr28	32060006	32060007	-					0.58	12	0.77	13	0.5	6	0.67	6	0.73	11	1	6	0.93	14	1	8	0.71	7	1	9	-0.27	0.01329	hypomethylated
chr13	58037078	58037079	+			GNAS	Y	0	6	0	5	0.31	13	0.25	8	0.33	9	0.6	5	0.33	6	0.33	12	0.38	8	0.45	11	-0.27	0.01355	hypomethylated
chr29	44377566	44377567	+			SCYL1		0.2	5	0.25	8	0.33	6	0.2	5	0.67	6	0.33	6	0.5	8	0.33	6	0.71	7	0.56	9	-0.27	0.01359	hypomethylated
chr17	71882619	71882620	-		OSBP2			0.62	8	0.5	10	0.78	9	0.57	14	0.86	7	1	5	1	9	1	5	0.67	6	0.78	9	-0.27	0.01489	hypomethylated
chr6	104810455	104810456	+			JAKMIP1		0.3	10	0.11	9	0.36	11	0.24	17	0.45	11	0.5	10	0.36	14	0.5	8	0.8	5	0.5	10	-0.27	0.01561	hypomethylated
chr9	103115367	103115368	-					0.44	9	0.09	11	0.22	9	0.08	12	0.5	12	0.4	10	0.62	8	0.43	7	0.33	6	0.6	10	-0.27	0.01587	hypomethylated
chr18	26528060	26528061	-					0.27	11	0.29	7	0.17	6	0.36	14	0.5	16	0.27	11	0.67	12	0.56	9	0.75	8	0.5	14	-0.27	0.0165	hypomethylated
chr20	2340182	2340183	+			KCNIP1		0.22	9	0	11	0	13	0	9	0.33	9	0.09	11	0.4	5	0.5	8	0.2	10	0.43	7	-0.27	0.01684	hypomethylated
chr11	103940099	103940100	-					0.6	5	0.5	10	0.71	7	0.62	8	1	9	0.8	10	1	5	1	5	0.6	10	0.86	7	-0.27	0.01717	hypomethylated
chr11	726852	726853	+					0.44	9	0.29	7	0.5	6	0.64	14	0.67	12	0.7	10	0.69	16	1	7	0.62	13	0.78	9	-0.27	0.01725	hypomethylated
chrX	147361431	147361432	+					0.5	10	0.43	14	0.79	14	0.69	13	0.86	7	0.92	12	1	14	0.75	8	0.71	17	1	8	-0.27	0.01818	hypomethylated
chr16	81607446	81607447	+					0.6	5	0.4	10	0.38	8	0.1	10	0.62	8	0.75	8	0.67	6	0.5	8	0.62	8	0.67	9	-0.27	0.01824	hypomethylated
chr5	115396353	115396354	+					0.22	18	0	17	0.07	15	0.28	18	0.45	11	0.39	23	0.39	18	0.4	20	0.67	6	0.19	21	-0.27	0.019	hypomethylated
chr16	42375141	42375142	+					0.7	10	0.6	5	0.44	9	0.55	11	1	6	0.88	8	0.8	15	0.8	5	0.57	7	1	5	-0.27	0.01914	hypomethylated
chr11	74041710	74041711	+			DNMT3A		0.38	8	0.1	10	0.17	6	0.29	14	0.29	7	0.57	7	0.71	14	0.6	5	0.44	9	0.4	15	-0.27	0.01926	hypomethylated
chr4	113472427	113472428	-			SSPO	Y	0.12	8	0	15	0.06	18	0	14	0.27	11	0.56	9	0.17	6	0.15	13	0.22	9	0.5	12	-0.27	0.01951	hypomethylated
[truncated: 993 more rows]
