# Supplementary material for: Consequences of supplying methyl donors during pregnancy on the methylome of the offspring from lactating and non-lactating dairy cattle
Source: PLoS One. 2017 Dec 11;12(12):e0189581. doi: 10.1371/journal.pone.0189581 (PMC5724855; doi:10.1371/journal.pone.0189581)
Supplement: S2 Table — (XLS) [file pone.0189581.s002.xls]

## Sheet: Hyper Top2000
chrom	chromstart	chromend	strand	promoter	exon	intron	CpG island	2944 meth_ratio	2944 total number of reads	2948 meth_ratio	2948 total number of reads	2952 meth_ratio	2952 total number of reads	2958 meth_ratio	2958 total number of reads	12943 meth_ratio	12943 total number of reads	1984 meth_ratio	1984 total number of reads	2945 meth_ratio	2945 total number of reads	2951 meth_ratio	2951 total number of reads	2961 meth_ratio	2961 total number of reads	2962 meth_ratio	2962 total number of reads	meth diff	pvalue	classification
chr20	37591699	37591700	-					1	14		0	1	6	0.38	8	1	6	0	10	0.12	8	0.14	7	0	7		0	0.78	0.002926	stronglyHypermeth
chr9	103520627	103520628	-		TTLL2		Y	1	14		0	1	8	1	8	0.83	12	0.73	11	0	6		0	0	6	0	8	0.78	0.005925	stronglyHypermeth
chr4	112957181	112957182	+					0.8	5		0	0.88	8	1	7	0.67	6	0	6		0	0	7	0	5	0.4	10	0.74	0.0009382	stronglyHypermeth
chr19	62891403	62891404	-				Y	0.71	7	0.56	9	0.83	12	0.78	9	1	6	0.17	6	0	5		0	0	7	0	8	0.73	8.166e-05	stronglyHypermeth
chr19	58232778	58232779	-					1	12	0.5	6	1	9	0.5	14	1	11	0	10	0	11	0	12	0	11	0.36	11	0.73	0.0009232	stronglyHypermeth
chr15	52617102	52617103	-		INPPL1			0.57	7	1	6	0.67	12	0.6	20		0	0	12	0	16	0	14	0	6	0	6	0.71	7.959e-05	stronglyHypermeth
chr25	10923457	10923458	+			SNX29		1	8	1	13	1	13		0	0.33	6	0.18	17	0.46	13	0	11	0	6	0	6	0.71	0.005519	stronglyHypermeth
chr23	27283904	27283905	+			EHMT2		0.62	8	1	13	0.5	10	1	9	1	11		0	0.14	7	0.35	17	0	11	0	14	0.7	0.001794	stronglyHypermeth
chr15	40158360	40158361	-					1	5	1	5		0	0.82	11	1	7	0.2	5	0	6		0	0.2	5	0.62	8	0.7	0.002419	stronglyHypermeth
chr21	71092879	71092880	-					0.83	6	1	6		0	1	10	1	9	0	6	0.17	6	0.18	11	0	7	0.93	15	0.7	0.009934	stronglyHypermeth
chr15	37537567	37537568	+					1	10		0	0.83	6	0.92	12	1	7	0.27	11	0	10	0.5	12	0	6	0.45	11	0.69	0.0009343	stronglyHypermeth
chr23	27284033	27284034	+		EHMT2			0.5	8	1	12	0.5	10	1	9	1	11		0	0.14	7	0.35	17	0	11	0	14	0.68	0.003542	stronglyHypermeth
chr19	58232777	58232778	+					1	7	0.47	15	1	15	0.38	13	1	12	0	9	0	18	0	12	0	8	0.46	13	0.68	0.003857	stronglyHypermeth
chr13	26654904	26654905	-					0.83	12	0.8	5	0.4	5	0.86	7	0.75	8	0	13	0.22	9		0	0	9	0	5	0.67	0.0004096	stronglyHypermeth
chr16	63261373	63261374	+					1	15	0.71	14	0.64	11	0.78	9	1	15	0	5	0	10	0	9	0	7	0.79	14	0.67	0.004925	stronglyHypermeth
chr22	59463778	59463779	+					0.88	8	1	15	0.6	10	1	8		0		0	0	5	0	7	0.2	5	0.6	10	0.67	0.007675	stronglyHypermeth
chr9	100053533	100053534	+					1	10	0.89	9	0.64	11	1	17	1	11	0.17	12	0	14	1	8	0	14	0	15	0.67	0.01172	stronglyHypermeth
chrX	140374450	140374451	+					0.92	13	1	9	1	9	1	13	1	9	0	15	0.93	15	0.33	15	0	9	0.38	16	0.66	0.005049	stronglyHypermeth
chr28	43669348	43669349	-					0.5	6	1	9	0.33	6		0	1	5	0	8		0	0.2	5	0	5	0	6	0.66	0.01034	stronglyHypermeth
chr13	40251820	40251821	-					0.86	7	0.78	9	0.38	8	0.75	12	0.47	19	0	8		0	0	7	0	8	0	10	0.65	0.0005	stronglyHypermeth
chr2	132388534	132388535	-					1	6	1	6	1	10	1	18	1	6	0.5	12	0.25	8	0.71	17	0	6		0	0.64	0.002124	stronglyHypermeth
chr19	37999685	37999686	+					1	6	1	11	0.6	5	1	6	0.9	10	0	5		0	0.5	12	0.44	9	0.1	10	0.64	0.002592	stronglyHypermeth
chr28	43669347	43669348	+					0.6	10	1	7	0.44	9	1	10	1	10	0	13	0.5	8	0.36	14	0	10	0	12	0.64	0.004141	stronglyHypermeth
chr25	14602864	14602865	+			ABCC6			0	0.67	12	1	19	0.67	18	0.6	10	0	10	0.2	10	0.2	10	0	10		0	0.63	0.001043	stronglyHypermeth
chr8	74614289	74614290	-					1	8		0	0.92	12	1	5	1	5	0.17	6	0.7	10	0.19	21		0	0.35	17	0.63	0.002396	stronglyHypermeth
chr16	64406940	64406941	-			CACNA1E		1	9	0.89	9		0	1	10	0.73	11	0.6	5	0	6	0.5	6		0	0	8	0.63	0.01077	stronglyHypermeth
chr11	105702281	105702282	+		ENTPD8			0.71	14	1	10	0.6	20	1	6	0.75	8	0	6	0.62	16	0.33	12	0	8	0	8	0.62	0.003188	stronglyHypermeth
chr13	19001325	19001326	-						0	0.5	6	0.71	7	0.88	8	1	8	0	7		0	0.43	7	0	5	0.2	10	0.62	0.00607	stronglyHypermeth
chr19	58225393	58225394	+					1	13	0.33	15	0.87	15	0.33	15	1	10	0	10	0	15	0	16	0	12	0.42	19	0.62	0.007617	stronglyHypermeth
chr9	100053534	100053535	-					1	11	1	8	0.33	6	0.95	19	0.81	16	0.07	14	0	18	0.92	13	0	8	0	13	0.62	0.02307	stronglyHypermeth
chr19	31967213	31967214	-			ELAC2	Y		0	1	5	0	6	0.67	6	0.83	6	0	7	0	6	0	5	0	7		0	0.62	0.02911	stronglyHypermeth
chr23	8196356	8196357	+					0.44	9		0	0.57	7	1	5	0.8	5	0	12	0.12	8	0.12	8		0	0.14	7	0.61	0.003147	stronglyHypermeth
chr22	59734619	59734620	+					0.82	11	1	10	0.9	10	0.67	9		0		0	0.33	6	0.11	19	0	6	0.5	12	0.61	0.003667	stronglyHypermeth
chr19	58225394	58225395	-					1	8	0.2	5	0.9	10	0.3	10	1	5	0.09	11	0	6	0	9	0	9	0.27	11	0.61	0.01113	stronglyHypermeth
chr28	4036620	4036621	+						0	0.45	11	0.46	13	1	10	1	5	0	12	0.58	12	0	10	0	7	0	10	0.61	0.01485	stronglyHypermeth
chr29	42963718	42963719	-			MACROD1			0	1	11	1	8	1	12	1	12	0.4	10	0	14	0	12	0.57	14	1	14	0.61	0.02516	stronglyHypermeth
chr6	107870386	107870387	-						0	1	10	1	12	1	5	1	8	0.88	16	0	8	0.67	6		0	0	6	0.61	0.03497	stronglyHypermeth
chr15	40283384	40283385	-						0	1	8	0.88	8	0.87	23	0.83	6	0.44	16	0	16	0.31	13	0.25	8	0.5	6	0.6	0.0007049	stronglyHypermeth
chrX	137435525	137435526	+						0	1	5	0.5	8	0.85	20	0.45	11	0	10	0	13	0.14	14	0.1	10	0.25	16	0.6	0.002242	stronglyHypermeth
chr11	102663712	102663713	+					0.89	9	0.89	9		0	0.67	9	0.54	13	0.29	7	0	12	0.44	9	0	6	0	9	0.6	0.002442	stronglyHypermeth
chr19	52251343	52251344	+			BAIAP2		0.33	18	1	14	1	6	0.69	13	0.78	9	0.33	6		0	0	6	0	7	0.3	10	0.6	0.00724	stronglyHypermeth
chr23	1215776	1215777	+						0	1	12	0.62	8	1	6	0.88	8	0	6	0.6	10		0	0	6	0.5	6	0.6	0.0168	stronglyHypermeth
chr11	33537723	33537724	+					1	6	1	6	0.8	10	0.67	12		0	0.33	6	0	10	0.71	14	0	6		0	0.6	0.01845	stronglyHypermeth
chr22	18784658	18784659	+			GRM7		1	11	0.17	6		0	0.56	9	0.92	12		0	0.22	9	0	8	0	8	0	8	0.6	0.02269	stronglyHypermeth
chr27	42872565	42872566	+					0.17	6	1	5	1	7	1	9	0.8	5	0	5	0.57	7	0	6	0.2	5		0	0.6	0.02827	stronglyHypermeth
chr13	47797672	47797673	-						0	1	7	1	5	0.8	10	1	18	0.25	8	0.33	12	0.4	10	0	8	0.8	5	0.59	0.006212	stronglyHypermeth
chr23	24269856	24269857	+					0.8	5		0	0.7	10	1	11	0.3	10	0	13	0.23	13	0.33	9	0	7	0	13	0.59	0.006244	stronglyHypermeth
chr23	28749511	28749512	-		MOG				0	1	6	0.59	17	1	13	1	6	0	6	0.3	10	0.57	7	0.58	12	0.08	12	0.59	0.008777	stronglyHypermeth
chr19	8642157	8642158	+			MSI2		0.43	7	1	7	1	6	0.57	7	0.86	7	0	6	0.55	11	0.2	5	0	7		0	0.59	0.01187	stronglyHypermeth
chr28	4036621	4036622	-					0.7	10	0.54	13	0.67	6	1	18	0.92	12	0	5	0.88	8	0	9	0	9	0	6	0.59	0.01627	stronglyHypermeth
chr11	105708832	105708833	-			NOXA1		0.78	9	1	12	0.44	9	1	7	1	9	0.08	13	1	6	0.21	14	0	8	0	10	0.59	0.02784	stronglyHypermeth
chr9	88753186	88753187	+					0.93	14	0.92	12	0.83	6	1	11	1	10	0.5	12	0.38	13	0.25	8	0.67	9	0	5	0.58	0.001184	stronglyHypermeth
chr10	13016500	13016501	-					0.33	6	0.43	7	0.4	5	1	10	1	8	0	6	0.2	5		0	0	10	0	5	0.58	0.01317	stronglyHypermeth
chr25	38470932	38470933	-					0.8	10		0	1	7	0.86	7	1	10	0.71	7	0.11	9	0	9		0	0.5	12	0.58	0.01551	stronglyHypermeth
chr13	54866757	54866758	+					1	12	0.9	10		0	0.29	14	0.88	17	0.2	5	0.33	6		0	0	7	0.2	5	0.58	0.01624	stronglyHypermeth
chr19	56182144	56182145	+					1	10	1	9	1	8	0.5	8	0.88	8	0	7		0	0	6	0.67	6	0.5	10	0.58	0.0167	stronglyHypermeth
chr7	19556883	19556884	+			RFX2		0.9	10	1	5		0	0.4	5	1	6		0	0.3	10	0.14	7	0.56	9	0	13	0.58	0.02151	stronglyHypermeth
chr26	31434992	31434993	-					1	8	1	7		0	0.87	15	0.89	9		0	0.33	6	0.09	11	0	6	1	6	0.58	0.04356	stronglyHypermeth
chr10	84716328	84716329	+					1	16	1	8	1	7	1	17	1	23	0.36	14	0.5	14	0.33	12	0.71	21	0.25	16	0.57	0.0001144	stronglyHypermeth
chr22	56021873	56021874	+			ATG7		1	10	0.67	6	0.73	11	1	18	0.67	6	0	22	0	16	0.56	18	0	10	0.67	6	0.57	0.01009	stronglyHypermeth
chr23	11642412	11642413	-						0	1	5	0.6	5	0.62	8	0.38	8		0	0.33	6	0	13	0	6	0	7	0.57	0.01033	stronglyHypermeth
chr14	2605583	2605584	+					1	5	0.56	9	1	7	1	5	0.83	6	0	10	1	11	0.43	7	0	5	0.12	8	0.57	0.02612	stronglyHypermeth
chr10	7068791	7068792	-					1	8	1	11	1	5	1	8	1	5	0.08	13	0.56	9	0.42	12	0.67	9	0.5	10	0.56	0.0005351	stronglyHypermeth
chr9	103541260	103541261	+			UNC93A		0.62	8	1	7	0.75	8	1	8	0.92	13	0.45	11	0.4	15	0.4	5	0	15	0.25	16	0.56	0.001016	stronglyHypermeth
chr6	107327768	107327769	-			NSG1		1	5	1	8	1	6	1	7	0.79	19		0	0.07	15	0.5	8	0.5	12	0.54	13	0.56	0.001409	stronglyHypermeth
chr23	29647349	29647350	+					0.5	14	0.73	11	1	8	0.37	19	1	9	0.06	17	0.36	11	0.12	8	0.25	8	0	16	0.56	0.004656	stronglyHypermeth
chr19	31956404	31956405	-					0.67	9	1	10		0	0.36	11	0.55	11	0	8	0	6	0	10	0	12	0.44	16	0.56	0.008574	stronglyHypermeth
chr11	105783447	105783448	+				Y	0.5	8	0.67	6	0.25	8	0.8	10	1	6	0	6	0	10	0.33	6	0	8		0	0.56	0.01075	stronglyHypermeth
chr23	29647372	29647373	+					0.57	14	0.73	11	0.88	8	0.37	19	0.89	9	0	17	0.22	9	0.14	7	0.25	8	0.06	16	0.55	0.0009778	stronglyHypermeth
chr23	48183361	48183362	+					1	6	0.6	5	1	11	0.83	6	1	5	0.56	9	0.29	7		0	0	6	0.5	8	0.55	0.006052	stronglyHypermeth
chr24	51545873	51545874	+					1	10	1	8	1	14	1	16	1	17	0.45	11	0	13	0.47	15	0.4	10	0.94	18	0.55	0.006523	stronglyHypermeth
chr11	2890273	2890274	+					0.5	8	1	7	0.4	5	1	7	0.8	10	0.17	6	0.27	11	0.5	6	0	10	0	8	0.55	0.007667	stronglyHypermeth
chr11	89322698	89322699	-					1	5	1	7	0.62	8	1	6		0	0.17	6		0	0.18	11	0.57	7	0.5	8	0.55	0.007912	stronglyHypermeth
chr9	103792037	103792038	+				Y	1	7	0.43	7	0.4	5	0.86	7	0.4	5		0	0	10	0	7	0.25	8	0	10	0.55	0.009414	stronglyHypermeth
chr1	155283562	155283563	+					1	8		0	0.83	12	0.75	8	1	8	0.5	22		0	0.67	6	0	6	0.2	10	0.55	0.01408	stronglyHypermeth
chr10	102801059	102801060	-					0.4	10	0.44	9	0.36	11	1	7	1	6	0	8	0	13	0.37	19		0	0	15	0.55	0.02087	stronglyHypermeth
chr4	56593208	56593209	-					0.22	9		0	0.71	7	1	17	1	13	0.29	7	0	7	0	10		0	0.47	15	0.55	0.04506	stronglyHypermeth
chr20	71631561	71631562	+				Y		0	0.5	6	1	9	1	5	1	7	0.17	6	0	5	0	5	0.57	7	0.89	9	0.55	0.04611	stronglyHypermeth
chr7	15809379	15809380	-		COL5A3			1	9	0.75	12	1	7	0.91	11	0.92	13	0.5	12	0.4	5	0.21	14		0	0.4	10	0.54	0.0001626	stronglyHypermeth
chr1	146310539	146310540	-					1	10	0.46	13	1	16	0.7	20	0.75	8	0.25	8	0.33	6	0.4	10	0	6		0	0.54	0.006052	stronglyHypermeth
chr7	89494307	89494308	-						0	1	6	1	8	0.83	6	1	6	0.25	8	0.4	5	0.78	9	0.25	8		0	0.54	0.006338	stronglyHypermeth
chr23	29647492	29647493	+					0.31	13	0.73	11	1	7	0.33	18	1	6	0.06	17	0.22	9	0.12	8	0.29	7	0	16	0.54	0.01054	stronglyHypermeth
chr18	13274258	13274259	+						0	1	6	1	6	1	10	1	10	0.64	11		0	0.69	16	0	5	0.5	10	0.54	0.0134	stronglyHypermeth
chr10	102228408	102228409	+			FOXN3			0	0.33	6	0.5	8	0.67	6	1	8	0	6	0	10	0	8	0.33	6		0	0.54	0.01673	stronglyHypermeth
chr19	34450332	34450333	+			ULK2		0.18	11	0.62	13		0	0.44	9	1	9	0	8	0	6		0	0	6	0.07	14	0.54	0.01991	stronglyHypermeth
chr20	69634103	69634104	+				Y	0.42	12	0.57	7	0.83	6	0.92	13		0	0	8	0	10	0	9	0	7	0.73	11	0.54	0.02714	stronglyHypermeth
chr9	103542357	103542358	-			UNC93A		1	11	1	14	1	10	1	10	0.83	12	0.45	20	0.43	14	0.46	13		0	0.4	10	0.53	2.994e-06	stronglyHypermeth
chr26	40470569	40470570	-					1	8	1	5	1	6	1	9	1	5	0.4	10	0.78	18		0	0.5	10	0.22	9	0.53	0.001328	stronglyHypermeth
chr16	48512543	48512544	-					0.44	9	0.4	5	0.71	7	0.62	16	0.86	7	0	8		0	0	15	0.07	14	0.25	8	0.53	0.00189	stronglyHypermeth
chr23	27811456	27811457	+		CDSN			1	7	0.9	10	0.5	8	1	11	0.83	6	0.4	5		0	0.4	15	0.29	7	0.17	6	0.53	0.002427	stronglyHypermeth
chr25	7395216	7395217	+					1	8	0.8	5		0	0.75	8	0.71	7	0.2	5	0.44	9	0.5	8		0	0	5	0.53	0.006986	stronglyHypermeth
chr29	50208235	50208236	+					0.75	12		0	0.57	7	0.92	13	0.94	16	0	18	0	9	0.5	14	0.31	13	0.5	12	0.53	0.008689	stronglyHypermeth
chr23	29647353	29647354	+					0.5	14	0.73	11	1	8	0.37	19	1	9	0	16	0.45	11	0.12	8	0.38	8	0	16	0.53	0.01071	stronglyHypermeth
chr5	82551112	82551113	-			PPFIBP1		0.86	7	0.88	17	1	12	0.46	13	1	6	0	13	0.6	10	0.41	17	0	6	0.54	13	0.53	0.01187	stronglyHypermeth
chr19	16031920	16031921	+						0	0.83	6	0.5	12	0.6	5	0.9	10	0	7	0.5	10	0	6	0.2	5		0	0.53	0.01247	stronglyHypermeth
chr9	103791877	103791878	+				Y	0.86	7	0.29	7	0.4	5	1	7	0.4	5		0	0	10	0	7	0.12	8	0.1	10	0.53	0.01405	stronglyHypermeth
chr26	29229586	29229587	-					1	5	0.8	5	1	5	0.88	8		0		0	0.29	7	0	7	0.62	8	0.62	8	0.53	0.01507	stronglyHypermeth
chr3	52475611	52475612	-			ZNF644		1	8	0.67	18		0	0.46	24	0	6	0	10	0	20	0	26	0	12	0	16	0.53	0.02331	stronglyHypermeth
chr24	2291669	2291670	-					0.56	9	1	11		0	0.88	17	0.93	14	0.78	9	0	8	0	6	0.3	10	0.46	13	0.53	0.02511	stronglyHypermeth
chr8	110811480	110811481	-					0.44	9	1	5	0.6	5	0.91	11	0.2	5	0	5		0	0	8	0.4	5	0	9	0.53	0.02616	stronglyHypermeth
chr6	100186245	100186246	+						0	0	13	1	13	0.5	6	0.62	13	0	9	0	10	0	7		0	0	6	0.53	0.0426	stronglyHypermeth
chr16	50630497	50630498	+					0.75	12	1	6		0	0.62	13	0.67	12	0.2	5	0.3	10	0.14	7	0.14	7	0.4	5	0.52	0.0008586	stronglyHypermeth
chr4	23053140	23053141	+			DGKB		0.78	9	1	5	0.91	11	1	6	0.86	7	0.2	5		0	0.6	5	0.57	7	0.2	5	0.52	0.002151	stronglyHypermeth
chr24	51526804	51526805	+					0.88	8	1	13	0.83	12	1	14	1	9	0.44	9	0	16	0.42	12	0.3	10	0.93	14	0.52	0.009453	stronglyHypermeth
chr10	13016499	13016500	+					0.62	13	0.33	6	0.71	7	0.94	18	1	6	0.12	8	0.54	13	0.37	19	0	10	0	10	0.52	0.01257	stronglyHypermeth
chr4	118501612	118501613	-					0.8	5	0.71	7	1	10	0.82	11	0.4	5	0	8	0	5	0.2	5	0.22	9	0.71	7	0.52	0.01308	stronglyHypermeth
chr13	45232697	45232698	-					1	7	1	7		0	1	8	1	7	0.6	10	1	6	0.36	11	0.43	7	0	9	0.52	0.0257	stronglyHypermeth
chr26	46994631	46994632	-					0.9	10	1	8		0	1	13	1	9	0.33	6	0.5	8	0	7	1	6		0	0.52	0.04896	stronglyHypermeth
chrX	140374451	140374452	-						0	1	6	0.89	9	1	9	0.83	6	0	11	1	11	0.5	12	0	8	0.57	7	0.52	0.04973	stronglyHypermeth
chr21	67660470	67660471	-				Y	0.5	8	0.71	7	0.8	5	0.67	9	0.82	11		0	0.29	7	0.12	8	0	7	0.36	11	0.51	0.001192	stronglyHypermeth
chr19	58065336	58065337	-					0.78	9	0.57	7	1	6	0.89	9	1	6	0.33	9	0	10	0.59	17	0.43	7		0	0.51	0.008881	stronglyHypermeth
chr23	29647329	29647330	+					0.43	14	0.73	11	1	8	0.32	19	1	9	0.06	17	0.36	11	0.25	8	0.25	8	0	16	0.51	0.01171	stronglyHypermeth
chr4	117663822	117663823	+			DPP6	Y	0.38	8		0	0.79	14	0.94	17	0.5	6	0.45	11	0.27	11	0	11	0	9	0	9	0.51	0.01414	stronglyHypermeth
chr24	51526805	51526806	-					1	12	1	10	0.9	10	0.84	19	1	13	0.5	14	0	20	0.38	26	0.3	10	1	15	0.51	0.01534	stronglyHypermeth
chr16	44089203	44089204	+					0.56	9		0	1	9	0.67	9	0.62	13	0	10	0	16	0.38	13	0	7	0.64	11	0.51	0.0221	stronglyHypermeth
chr12	13650827	13650828	-					1	8	0.7	10	0.5	6	1	16	1	8		0	0.12	8	0.64	11	0.57	14	0	13	0.51	0.02709	stronglyHypermeth
chr19	8549647	8549648	+			MSI2		0.6	10	0.57	7	0.88	8	0	5	1	6	0	5	0	13	0	6	0.5	8	0	7	0.51	0.03403	stronglyHypermeth
chr15	30883950	30883951	-					0.96	27	0.71	14	0.59	22	1	34	0.97	33	1	23	0	17	0.32	19	0.39	18	0	13	0.51	0.0355	stronglyHypermeth
chr19	56883554	56883555	-			NUP85		0.36	14	1	7	1	6	1	8	1	11	0	8	0.91	11	0.5	10	0	6	0.38	8	0.51	0.04244	stronglyHypermeth
chr2	27495699	27495700	-			CERS6		1	6	1	7	1	7	0.38	8		0	0.44	9	0	6	0.56	9	0.67	9	0	7	0.51	0.04562	stronglyHypermeth
chr2	135343294	135343295	-					1	9	1	6	0.9	10	1	11	0.88	8	0	20	1	13	0	14	0.29	14	0.93	14	0.51	0.0493	stronglyHypermeth
chr13	40723440	40723441	-					0.86	7	0.25	12	0.67	9	0.38	16	0.43	7	0.09	11	0	12	0	13	0	7	0	12	0.5	0.001995	stronglyHypermeth
chr10	38737933	38737934	-					0.7	10	1	6		0	0.57	7	1	10	0.38	8	0.45	11	0	5	0.4	5	0.38	8	0.5	0.007216	stronglyHypermeth
chr28	28135039	28135040	-		PSAP			0.83	6		0	0.55	11	1	8	1	8	0.42	12	0.14	7	0.33	9	0.5	6		0	0.5	0.00928	stronglyHypermeth
chr5	55984974	55984975	+					1	14	1	16	1	18	0.9	20	0.86	14	0	18	0.33	18	0.91	22	0.5	8	0.5	8	0.5	0.01006	stronglyHypermeth
chr19	58065335	58065336	+					1	5	0.6	5	0.89	9	0.88	8	1	10	0.38	13	0	10	0.43	7	0.67	6		0	0.5	0.01109	stronglyHypermeth
chr20	3813953	3813954	-			STK10		0.67	6	1	6	0.75	8	0.44	18		0	0.2	10	0.4	10	0.25	8	0	6		0	0.5	0.01198	stronglyHypermeth
chr21	67282397	67282398	-			DLK1	Y	0.6	5	1	5	0.7	10	0.4	5		0	0	7	0.08	12	0	5	0.4	10	0.4	5	0.5	0.01343	stronglyHypermeth
chr23	27808203	27808204	+	CDSN				0.44	9	1	8	0.5	12	1	6	1	7	0.33	12	0.54	13	0.2	10	0.38	13	0	9	0.5	0.01369	stronglyHypermeth
chr10	36585576	36585577	+		DLL4			1	5	1	7	1	7	1	5		0	0.43	7		0	0.75	8	0.71	7	0.12	8	0.5	0.0144	stronglyHypermeth
chr9	34379888	34379889	-			ZUFSP		1	5	1	10	1	6	0.85	13		0	0.75	8	0.5	8	0	7	0.75	8	0.3	10	0.5	0.01898	stronglyHypermeth
chr13	19113919	19113920	+					1	8		0	1	6	0.89	18	1	13	0.6	5	0.36	11	1	13	0	9	0.4	10	0.5	0.03197	stronglyHypermeth
chr21	1800221	1800222	-					0.57	7	1	11		0	0.57	14	0.44	9	0	7	0.75	8	0	11	0	8	0	5	0.5	0.04255	stronglyHypermeth
chr9	104387335	104387336	+					1	8	0.6	10	1	12	1	12	1	6	0.89	18	0	12	0	10	0.88	16	0.33	6	0.5	0.04742	stronglyHypermeth
chr4	112907363	112907364	+						0	0.43	7	0.6	5	0.62	8	0.56	9	0.18	11	0	5	0	5	0.14	7	0	7	0.49	7.928e-05	stronglyHypermeth
chr13	76692470	76692471	-					0.62	8	0.83	6	0.67	6	0.62	8	0.5	12	0.2	5	0.3	10	0.08	13	0.22	9	0	7	0.49	0.0001966	stronglyHypermeth
chr29	43477984	43477985	+		NRXN2		Y	0.9	10	0.73	11	1	7		0	0.62	8	0.18	11	0.4	5	0.5	6	0.2	5	0.33	9	0.49	0.001819	stronglyHypermeth
chr5	116377617	116377618	-					0.8	5	0.43	7	0.6	5		0	0.43	7	0.14	7	0	5	0	6	0.14	7		0	0.49	0.002323	stronglyHypermeth
chr9	98437512	98437513	+			PARK2		1	7		0	0.64	11	0.89	9	1	5	0.5	12	0.43	7		0	0.29	7	0.33	6	0.49	0.002377	stronglyHypermeth
chr10	7068806	7068807	-					1	8	1	11	1	5	0.88	8	1	5	0.07	14	0.67	9	0.42	12	0.67	9	0.6	10	0.49	0.002824	stronglyHypermeth
chr13	26172692	26172693	+					0.62	13	1	10		0	1	11	1	16	0.5	16	0.5	22	0.56	18	0.12	25	0.41	17	0.49	0.005315	stronglyHypermeth
chr26	45707293	45707294	-			DHX32		1	5		0	1	5	0.57	7	1	11	0.43	7	0.29	7	0.42	12	0.5	6		0	0.49	0.005817	stronglyHypermeth
chr1	146153831	146153832	+					0.86	7	0.57	7		0	0.86	7	0.8	5	0.29	7		0	0.5	8	0.33	6	0	7	0.49	0.00747	stronglyHypermeth
chr1	130003158	130003159	-			CLSTN2			0	0.86	7	1	8	0.67	9	0.8	5	0.6	10	0.14	7	0.42	12	0.2	5		0	0.49	0.00788	stronglyHypermeth
chr21	16671023	16671024	+					0.44	18	1	8	0.62	16	0.62	16		0	0.2	10	0.33	18	0.2	10	0	8		0	0.49	0.01113	stronglyHypermeth
chr24	58022530	58022531	+					1	5	1	16	1	10	1	14	1	6	0.08	13	1	11	0.42	19	0.62	8	0.42	12	0.49	0.01164	stronglyHypermeth
chr7	82511599	82511600	+					0.67	12	1	8	0.8	10	1	12	0.6	10	0	18	0.6	20	0	10	0.5	8	0.5	8	0.49	0.01323	stronglyHypermeth
chr21	26083537	26083538	-						0	1	7	1	8	0.92	13	1	7		0	0.38	8	0.33	9	0.33	9	0.92	12	0.49	0.0143	stronglyHypermeth
chr23	48185386	48185387	+					1	10	0.6	10	0.89	9	1	10	1	9	0.33	6	0.56	9	0.94	16	0	13	0.23	13	0.49	0.02507	stronglyHypermeth
chr26	23533302	23533303	-						0	1	6	0.9	10	0.25	8	1	6	0.33	12	0.24	25	0.29	14	0.5	12	0.11	9	0.49	0.02533	stronglyHypermeth
chrX	138614942	138614943	-					1	11	0.67	6	1	10	0.8	20	1	6	0.5	16	1	17	0.26	19	0	8	0.25	8	0.49	0.02749	stronglyHypermeth
chr20	35019921	35019922	+			DAB2		0.8	10	0.88	17	0.8	15		0	1	9	0.29	14		0	0.44	9	0	10	0.8	5	0.49	0.03055	stronglyHypermeth
chr18	47932673	47932674	+					1	8	0.86	7	0.27	11	0.33	9	0.23	13	0.18	11	0	16	0	26		0	0	20	0.49	0.03384	stronglyHypermeth
chr4	113554761	113554762	+			LRRC61		0.14	7	0.8	5	0.45	11	1	7	0.5	6	0.38	8	0	5	0	5	0	5		0	0.49	0.0355	stronglyHypermeth
chr7	16075215	16075216	+			RAVER1	Y	1	7	0.7	10	1	9	0.43	7	1	12	0	8	0.45	11	0.33	9	0.88	8	0	9	0.49	0.0385	stronglyHypermeth
chr6	53245360	53245361	-					0.68	19	0.83	12	0.86	21	0.88	24	0.86	21	0.41	22	0.28	25	0.31	16	0.4	15	0.32	22	0.48	4.085e-06	stronglyHypermeth
chr11	45771851	45771852	+					0.33	24	0.8	10	0.83	24	0.6	25	0.7	20	0.26	27	0	19	0.27	22	0.12	16	0.22	18	0.48	0.001703	stronglyHypermeth
chr16	33117864	33117865	+					0.57	7	0.86	7	0.75	16	0.67	6		0	0.25	8	0.36	11	0.56	9	0	8	0	11	0.48	0.00879	stronglyHypermeth
chr3	119205689	119205690	-					0.71	7	1	7	0.75	8	0.56	9	1	9	0.43	7		0	0.43	7	0	8	0.43	7	0.48	0.009334	stronglyHypermeth
chr23	15502849	15502850	+					0.5	8	1	6	1	7	0.6	10		0	0.25	8	0.25	8	0.33	6	0.33	6		0	0.48	0.01116	stronglyHypermeth
chr16	78644403	78644404	+					1	11	1	9	1	13	0.9	10	0.91	11	0.78	9	0.43	7	0.8	20	0	17	0.42	12	0.48	0.01222	stronglyHypermeth
chr9	12637555	12637556	-						0	0.92	12	0.6	10	1	15	0.88	8	0.44	9	0.27	11	0.45	11	0.67	6	0	9	0.48	0.01382	stronglyHypermeth
chr23	51745577	51745578	-						0	1	6	0.69	26	0.56	9	1	8	0.2	10	0.62	16	0.25	8	0.25	8		0	0.48	0.01814	stronglyHypermeth
chr13	55460124	55460125	-			OSBPL2		1	12	1	6	1	18	1	12	0.86	14	0.4	10	0.2	10	0.36	11		0	1	12	0.48	0.01843	stronglyHypermeth
chr19	61562863	61562864	+					0	11	0.6	15	0.71	7	0.5	20	0.91	11	0.33	15	0	10	0	15	0	7	0	9	0.48	0.02061	stronglyHypermeth
chr24	51545874	51545875	-					1	15	0.96	25	0.9	21	1	11	0.89	19	0.71	7	0	14	0.5	16	0.21	14	0.94	16	0.48	0.02243	stronglyHypermeth
chr11	82534137	82534138	+					0.4	5	1	5		0	0.71	7	0.83	6	0	5	0	7	0.38	8	0.57	7	0.33	6	0.48	0.02472	stronglyHypermeth
chr13	62487080	62487081	-					1	12	1	6	1	14	0.91	22		0	0.75	8	0.67	6		0	0.57	14	0	8	0.48	0.03092	stronglyHypermeth
chr23	27811457	27811458	-		CDSN				0	1	12	0.62	8	0.75	12	1	7	0.4	5	0.33	12		0	0.71	7	0	7	0.48	0.03239	stronglyHypermeth
chr21	40677685	40677686	-					1	6	0.8	5	1	9		0	1	5	0.43	7	1	9	0	11	0.33	9	0.6	5	0.48	0.04116	stronglyHypermeth
chr14	22250290	22250291	+						0	1	12	0.65	17	0.33	18	1	14	0.5	8	0.56	9	0	12	0	16	0.25	8	0.48	0.04181	stronglyHypermeth
chr28	39345201	39345202	-					0.88	8	1	14	1	9		0	1	5	0	5	0.77	22	0.83	6	0.17	6	0.67	9	0.48	0.04228	stronglyHypermeth
chr10	98714151	98714152	-					1	13	0.33	6	0.75	8	1	9	0.91	11	0	5	0.27	11	0.44	9	0	7	0.86	14	0.48	0.04427	stronglyHypermeth
chr24	61940007	61940008	-			BCL2		1	11	1	10	0.9	10	0.9	20	0.56	9	0	7	0	12	1	8	0.43	21	0.55	22	0.48	0.04822	stronglyHypermeth
chr7	16075515	16075516	-			RAVER1			0	1	6	1	5	0.78	9	1	6		0	0.4	5	0.6	10	0.88	8	0	7	0.48	0.04822	stronglyHypermeth
chr3	15651839	15651840	+					0.88	8	0.67	15	0.67	15	0.83	6	0.83	6	0.25	16	0.43	7	0.28	18	0.17	6	0.4	10	0.47	0.0001007	stronglyHypermeth
chr23	45438858	45438859	-						0	0.83	6	0.75	12	0.8	5	0.86	7	0.38	8	0.2	5		0	0.4	5	0.4	5	0.47	0.0001269	stronglyHypermeth
chr11	106287759	106287760	+	FBXW5		FBXW5	Y	0.86	7	0.8	5	0.6	5	0.67	6	1	5	0.33	6	0.3	10	0.22	9	0.36	11	0.33	9	0.47	0.0002212	stronglyHypermeth
chr13	76692453	76692454	-					0.5	8	0.83	6	0.67	6	0.75	8	0.5	12	0.2	5	0.3	10	0.08	13	0.33	9	0	7	0.47	0.0009619	stronglyHypermeth
chr10	89477939	89477940	+					1	5	0.88	8	0.67	6		0	0.8	5	0.6	5	0.33	12	0.33	6	0.38	8	0.2	5	0.47	0.001807	stronglyHypermeth
chr11	1253275	1253276	-						0	0.8	10	0.5	12	0.71	14	1	7	0.25	8	0.33	6	0.2	10		0	0.33	6	0.47	0.004742	stronglyHypermeth
chr3	113369744	113369745	-					0.8	5	0.8	5		0	0.5	8	0.67	6	0	5	0.17	6	0.4	10	0.33	6		0	0.47	0.006524	stronglyHypermeth
chr22	43429392	43429393	-					0.5	10	0.89	9	0.83	6	0.71	7	0.8	5	0	5	0.54	13	0.36	11	0.2	5		0	0.47	0.007514	stronglyHypermeth
chr11	102663698	102663699	+					0.88	8	0.62	8		0	0.38	8	0.54	13	0.29	7	0	10	0.38	8	0	6	0	9	0.47	0.008665	stronglyHypermeth
chr22	58446206	58446207	-					1	8	0.92	12	0.43	7	0.62	13	0.78	9	0.08	12	0.38	8	0	7	0.5	10	0.43	7	0.47	0.01104	stronglyHypermeth
chr21	67282361	67282362	-		DLK1		Y	0.6	10	1	10	0.5	20	0.6	10	0.25	8	0	14	0	24	0	10	0.4	20	0.2	10	0.47	0.01182	stronglyHypermeth
chr9	103410595	103410596	+					0.75	8	0.67	6	0.2	10		0	0.67	6	0	6	0.2	10	0.2	10	0	8		0	0.47	0.01422	stronglyHypermeth
chr11	104466021	104466022	+					1	9	0.9	10	1	11	0.89	9	0.89	9	0.33	9	0	18	0.88	17	0.4	10	0.69	16	0.47	0.0151	stronglyHypermeth
chr13	54225197	54225198	+					1	9	1	14	1	20	1	12	1	14		0	1	13	0.33	6	0.56	9	0.25	12	0.47	0.01606	stronglyHypermeth
chr3	54624793	54624794	+					1	8	1	8	1	13	1	18	1	10	0.29	14	0.89	19	0	26	0.55	11	0.94	18	0.47	0.03194	stronglyHypermeth
chr1	149806236	149806237	-					1	9	1	5		0	0.91	11	0.55	11	0.43	7	0.5	8	0.22	9	0.8	5	0	10	0.47	0.03369	stronglyHypermeth
chr9	6510255	6510256	-					0.2	5	0.83	6	0.43	7	0.9	10		0	0	7	0	6	0.2	5		0	0.27	15	0.47	0.03918	stronglyHypermeth
chr13	76692533	76692534	-					0.62	8	0.67	6	0.67	6	0.75	8	0.42	12	0.2	5	0.3	10	0.08	13	0.11	9	0.14	7	0.46	0.0001488	stronglyHypermeth
chr13	79114210	79114211	+					0.83	6	0.89	9	0.88	8	0.75	8	0.86	7	0.33	9		0	0.6	5	0.33	6	0.25	8	0.46	0.0003777	stronglyHypermeth
chr7	16057816	16057817	-		ICAM5		Y		0	0.88	8	0.78	9	0.75	8	0.8	10	0.17	6	0.4	5	0.43	7		0	0.38	8	0.46	0.0004213	stronglyHypermeth
chr3	1019885	1019886	+					0.78	18	0.75	8	0.36	73	0.56	25	0.75	12	0.2	85	0.2	69	0.25	20	0.17	42	0.08	13	0.46	0.0006745	stronglyHypermeth
chr20	31554077	31554078	+					0.83	6	0.8	5	0.6	5	0.71	7		0	0.14	7	0.33	6	0.36	11	0.29	7		0	0.46	0.0006982	stronglyHypermeth
chr29	50395078	50395079	+					0.8	5	0.6	5	0.6	5	1	10	0.9	10	0.25	8	0.2	5	0.29	7	0.44	9	0.4	10	0.46	0.001016	stronglyHypermeth
chr24	2516726	2516727	+			MBP		0.62	8	0.6	10	0.73	11	0.35	20	0.75	12	0.07	14	0.11	19	0.31	16	0	10	0.29	14	0.46	0.001278	stronglyHypermeth
chr10	44169	44170	-					0.83	6		0	0.86	7	1	5	1	7	0.33	6	0.67	6	0.22	9	0.5	6	0.57	7	0.46	0.002289	stronglyHypermeth
chr29	49453939	49453940	+			KCNQ1	Y	0.25	8	0.67	6	0.86	14	0.44	18	0.6	10	0.12	16	0	18	0	10	0.12	16	0.25	8	0.46	0.003386	stronglyHypermeth
chr8	82935717	82935718	+			C8H9orf3		0.83	6	0.78	9	1	5	0.82	11	0.75	8	0.4	5	0.67	6	0.33	6		0	0.11	9	0.46	0.004626	stronglyHypermeth
chr29	17224211	17224212	-						0	0.67	6	0.56	9	0.71	7	1	5		0	0.2	5	0.27	11	0.43	7	0.2	5	0.46	0.005609	stronglyHypermeth
chr29	49453959	49453960	+			KCNQ1	Y	0.14	7	0.67	6	0.85	13	0.5	16	0.43	7	0	13	0	18	0	10	0.12	16	0.17	6	0.46	0.005943	stronglyHypermeth
chr17	73569493	73569494	-					0.83	6	0.83	12	0.42	12	0.8	15	0.44	9	0.17	6	0.5	12	0.19	16	0	12	0.17	6	0.46	0.006383	stronglyHypermeth
chr11	105993536	105993537	-			RXRA		0.86	7	0.8	5	0.8	5	1	5		0	0.5	6	0.6	5		0	0.4	5	0.12	8	0.46	0.006598	stronglyHypermeth
chr8	11674061	11674062	-					0.8	10	1	12	1	10	0.96	25	1	14	0	7	0.5	14	0.68	19	0.33	12	0.93	28	0.46	0.02126	stronglyHypermeth
chr24	21116153	21116154	-			FHOD3		1	10	0.36	11	0.6	5	0.43	7	1	7	0.43	7	0.5	10	0	8	0	5	0.14	7	0.46	0.02784	stronglyHypermeth
chr19	32212187	32212188	-					0.44	9	1	5		0	0.25	8	0.5	12	0	12	0	10	0	21	0	6	0.44	9	0.46	0.0324	stronglyHypermeth
chr19	48505142	48505143	-		KCNH6		Y	1	6	0.75	8	0.25	24	0.25	16		0	0	6	0.14	14	0.14	14	0.25	8	0	5	0.46	0.03412	stronglyHypermeth
chr25	41269755	41269756	+					0.8	5	1	10	0.8	10	1	18	1	9	0.2	5	1	10	0.73	11	0	8	0.36	11	0.46	0.03875	stronglyHypermeth
chr12	79787490	79787491	-			DOCK9		0.75	8	0.8	5	0.88	8	0.29	7	1	5	0.67	6		0	0	6	0.25	8	0.22	9	0.46	0.04203	stronglyHypermeth
chr15	76371119	76371120	-					0.88	8	0.88	8	0.89	9	1	15	1	8	0	14	0.92	12	0.7	10	0	5	0.73	15	0.46	0.04919	stronglyHypermeth
chr4	47057964	47057965	+			ATXN7L1		1	9		0	1	7	0.89	9	0.75	8	0.86	7	0.11	9	0.64	14	0.62	8	0	12	0.46	0.04971	stronglyHypermeth
chr13	76692475	76692476	-					0.5	8	0.67	6	0.67	6	0.75	8	0.5	12	0.2	5	0.2	10	0.08	13	0.33	9	0	7	0.45	0.000332	stronglyHypermeth
chr16	81017133	81017134	+					0.67	9	0.81	21	0.58	19	0.89	19	0.63	19	0.17	12	0.43	21	0.19	32	0.21	14	0.33	9	0.45	0.0003854	stronglyHypermeth
chr12	90993190	90993191	-			RASA3		0.75	8	1	9	0.88	8	0.83	12	0.64	11	0.33	12	0.6	5	0.33	9	0.31	13	0.29	7	0.45	0.000705	stronglyHypermeth
chr13	17542233	17542234	+			IL2RA		0.7	10	0.8	10	0.8	10	0.89	9	0.67	9	0.38	13	0.4	10	0.08	12		0	0.4	5	0.45	0.0008674	stronglyHypermeth
chr6	107230166	107230167	-			NSG1			0	1	6	0.83	6	0.78	9	1	5	0.5	6	0.38	8		0	0.57	7	0.36	11	0.45	0.001044	stronglyHypermeth
chr7	23457726	23457727	+	PDLIM4		PDLIM4	Y	0.8	5	0.5	6	0.8	10		0	0.56	9	0.2	10	0.12	8	0.42	12	0.2	5	0.14	7	0.45	0.001776	stronglyHypermeth
chr13	54225198	54225199	-					1	7	1	5	1	6	1	7	1	11	0.44	9	0.93	15	0.3	10	0.5	6	0.59	17	0.45	0.002927	stronglyHypermeth
chr13	26172536	26172537	+					0.62	13	0.9	10		0	1	11	0.93	15	0.44	16	0.52	21	0.55	20	0.2	25	0.35	17	0.45	0.003411	stronglyHypermeth
chr26	39978697	39978698	+			RGS10			0	0.67	6	0.67	12	0.5	12	0.33	12	0	10	0.25	16	0.12	16	0	10		0	0.45	0.004143	stronglyHypermeth
chr1	155763738	155763739	-			PLCL2	Y	0.83	12	0.75	8	1	11	1	6	1	6	0.8	10	0.18	22	0.33	15	0.43	14	0.57	7	0.45	0.004891	stronglyHypermeth
chr6	109669529	109669530	+					0.67	6	0.8	10	0.5	8	0.8	5	0.6	10		0	0.5	12	0.2	10	0	5	0.2	5	0.45	0.005165	stronglyHypermeth
chr26	9860241	9860242	+					1	6	1	8	1	5	1	8	0.92	12	0.5	10	0.4	5	0.29	7	0.5	6	1	5	0.45	0.006825	stronglyHypermeth
chr21	70495299	70495300	+					0.38	8	0.56	9	0.8	5	0.6	10		0	0	9	0.09	11	0.33	9	0.11	9		0	0.45	0.007162	stronglyHypermeth
chr9	87134178	87134179	-					0.57	7	0.8	5		0	1	7	0.43	7	0.4	5	0.33	6	0.18	11	0.18	11	0.14	7	0.45	0.008329	stronglyHypermeth
chr6	107670792	107670793	+				Y	0.71	7	0.89	9	1	7	1	14	0.5	10	0.7	10	0.2	10	0.22	9	0.38	8	0.33	6	0.45	0.008499	stronglyHypermeth
chr4	101364273	101364274	+					0.8	10	0.78	9	1	9	1	8	0.93	14	0.12	8	0.86	7	0.5	12	0.56	9	0.2	5	0.45	0.01195	stronglyHypermeth
chr6	27303858	27303859	-					0.67	9	0.78	9	0.55	22	0.86	7	0.71	14	0.44	9	0	5	0	5	0.2	5	0.67	12	0.45	0.01244	stronglyHypermeth
chr3	119754305	119754306	-			NDUFA10		0.6	20	0.5	8	0.58	12	1	8	1	6	0.21	14	0.44	16	0	15	0.25	8	0.55	11	0.45	0.01459	stronglyHypermeth
chr21	58215537	58215538	+			ITPK1		0.6	5	0.83	6	0.55	11	1	5		0	0.2	5		0	0.57	7	0.2	5	0.2	5	0.45	0.01827	stronglyHypermeth
chr3	119205705	119205706	-					0.71	7	1	7	0.75	8	0.56	9	1	9	0.43	7		0	0.43	7	0	8	0.57	7	0.45	0.0185	stronglyHypermeth
chr12	90422167	90422168	-					0.4	5	0.8	5	0.17	6	0.6	5		0	0	5		0	0.17	6	0	6	0	5	0.45	0.01929	stronglyHypermeth
chr12	79447746	79447747	-			STK24		0.92	13	0.67	9	0.15	20	0.39	18	0.53	15	0	10	0	19	0	24	0	7	0.42	19	0.45	0.02004	stronglyHypermeth
chr12	90093847	90093848	-				Y	1	8	0.75	8	0.57	14	0.74	23	0.83	12	0.5	8	0	7		0	0.67	12	0.17	12	0.45	0.02404	stronglyHypermeth
chr6	107712853	107712854	+				Y	1	8	0.9	10	0.75	8	1	12	1	14	1	14		0	0.43	14	0.29	14	0.2	10	0.45	0.03096	stronglyHypermeth
chr16	78516561	78516562	-					0.33	6	0.6	5	0.5	6	1	5		0	0.38	8	0.14	7	0.11	9		0	0	7	0.45	0.03188	stronglyHypermeth
chr25	2553619	2553620	-					0.83	6	0.86	7		0	0.22	9	0.17	6	0.33	6	0	13	0	6	0	7	0	10	0.45	0.04145	stronglyHypermeth
chr10	103447599	103447600	-					0.92	13	0.44	16	1	14	0.91	11	1	6	0.05	19	0.36	14	0.33	15	0.3	10	1	14	0.45	0.04696	stronglyHypermeth
chr26	25969947	25969948	-			SORCS3		0.56	9	0.5	8	0.5	6		0	0.29	7	0	6	0	10	0	6		0	0.1	10	0.44	0.0005238	stronglyHypermeth
chr15	84998024	84998025	-				Y	0.57	7	0.67	6	0.5	10	0.7	10	0.4	5	0	8	0.1	10	0.36	11	0	9	0.15	13	0.44	0.0008916	stronglyHypermeth
chr23	50985975	50985976	+					0.75	8	0.6	5	0.78	9	0.78	9	1	5	0.29	7	0.29	7	0.33	9	0.25	8	0.57	7	0.44	0.0009928	stronglyHypermeth
chr19	56374405	56374406	+			TRIM47		0.56	9	0.5	6	0.14	7	0.6	5	0.6	5	0	5		0	0.14	7	0	6	0	10	0.44	0.003457	stronglyHypermeth
chr6	46428529	46428530	+			ZCCHC4			0	0.7	10	1	6	1	15	0.8	10	0.2	5	0.33	12	0.58	12	0.5	6	0.55	11	0.44	0.003958	stronglyHypermeth
chr16	2039161	2039162	+					0.5	6	0.78	9	0.89	9	1	5	0.6	5	0.17	6	0.3	10	0.17	6	0.62	8	0.29	7	0.44	0.007197	stronglyHypermeth
chr9	103096375	103096376	-					0.17	6	0.5	10	0.9	10	0.4	15	0.45	11	0.2	5	0	13	0	7	0	5	0	13	0.44	0.007556	stronglyHypermeth
chr7	23790429	23790430	+			ACSL6		0.71	7		0	1	5	0.67	6	0.67	6		0	0.2	5	0.5	6	0.17	6	0.43	7	0.44	0.008923	stronglyHypermeth
chr6	107806230	107806231	+					1	5	0.8	5	1	5		0	1	8	0.8	5	0.36	11	0.55	11		0	0.33	6	0.44	0.009926	stronglyHypermeth
chr24	1274768	1274769	-					0.6	5	1	5	0.67	6	0.8	10	1	7	0.2	5	0.5	12	0.2	10		0	0.6	5	0.44	0.01205	stronglyHypermeth
chr21	67282346	67282347	-		DLK1		Y	0.6	5	0.8	5	0.6	10	0.4	5		0	0	7	0	12	0	5	0.4	10	0.4	5	0.44	0.01264	stronglyHypermeth
chr26	41489598	41489599	+					0.92	13	1	7	0.83	6	1	20	1	11	0.5	10	0.58	12	0.55	11	0	6	0.92	13	0.44	0.0196	stronglyHypermeth
chr13	46292132	46292133	-					1	9	1	6	0.9	10	0.88	8	1	7	0.29	7	0.2	10	0.67	9		0	0.9	10	0.44	0.02007	stronglyHypermeth
chr12	89285735	89285736	+				Y	0.75	8	0.8	10	0.88	8	0.5	10	0.83	6	0.31	13	0.09	11	0	6	0.33	9	0.82	11	0.44	0.02249	stronglyHypermeth
chr16	47298164	47298165	-					0.33	9		0	0.5	6	0.64	11	0.86	7	0	7	0	7	0.18	11	0	6	0.55	11	0.44	0.02574	stronglyHypermeth
chr6	65934917	65934918	+					0.37	19	0.5	12	0.88	16	0.9	21	0.88	8	0	11	0.5	18	0.3	20	0	15	0.54	24	0.44	0.02753	stronglyHypermeth
chr19	49159148	49159149	-					0.6	5		0	1	5	0.9	10	0.89	9	0.55	11	0	7	0.25	12	0.57	7	0.67	9	0.44	0.02762	stronglyHypermeth
chr20	8089508	8089509	-					0.6	5	1	9		0	0.6	5	0.75	8	0	6	0.4	5	0.5	6	0	5	0.57	7	0.44	0.02939	stronglyHypermeth
chr13	78238892	78238893	+			KCNB1		0.6	10	0.83	6		0	1	9	0.67	9	0.33	6	0.6	10	0.42	12		0	0	13	0.44	0.0297	stronglyHypermeth
chr13	19113920	19113921	-					0.9	10	0.82	11	1	8	0.95	22	0.94	18	0.6	15	0.5	12	1	12	0	14	0.33	9	0.44	0.03065	stronglyHypermeth
chr4	27371151	27371152	+					0	13	0.75	8	0.5	8	0.5	10		0		0	0	9	0	12	0	9	0	9	0.44	0.03193	stronglyHypermeth
chr19	32846400	32846401	+			HS3ST3B1		0.7	10	0.8	5	0.33	9	0.62	8	0.91	11	0.55	11	0	10	0	7	0	9	0.64	11	0.44	0.03717	stronglyHypermeth
chr12	89364407	89364408	-				Y	0.86	7	1	5	0.43	21	0.53	15	0.73	11	0.13	15	0.27	11	0	13		0	0.67	12	0.44	0.0381	stronglyHypermeth
chr23	50693998	50693999	-					1	12	0.67	12	0.86	14	1	14		0	0.76	17	0.6	10	0.6	10	0.25	8	0	5	0.44	0.03844	stronglyHypermeth
chr29	49701930	49701931	+			KCNQ1	Y	1	6	1	6		0	1	9	0.83	12	0.43	7	0.33	6		0	1	6	0.3	10	0.44	0.03957	stronglyHypermeth
chr18	62751399	62751400	-					0.83	6		0	0.6	5	0.8	5	1	5	0.71	7	0.43	7	0	7		0	0.33	6	0.44	0.04035	stronglyHypermeth
chr1	111628394	111628395	-					0.43	7	1	7		0	0.87	15	0.64	11	0.25	8	0.1	10	0	9	0.67	6	0.45	11	0.44	0.04145	stronglyHypermeth
chr11	103209457	103209458	+					1	6	1	6	0.27	11		0	0.67	12	0.22	9	0.4	5	0.09	11	0.56	9	0.2	5	0.44	0.04245	stronglyHypermeth
chr2	43967426	43967427	+			FMNL2		0.88	8	0.88	8	1	7	1	7	0.86	7	1	8	0.5	12	0.43	7		0	0	6	0.44	0.04802	stronglyHypermeth
chr29	50306092	50306093	-					0.83	6	1	8	1	5	1	5	0.8	10		0	0.4	5	0.57	7	0.5	6	0.5	6	0.43	0.0001708	stronglyHypermeth
chr4	33565728	33565729	-			KIAA1324L			0	0.83	6	1	7	0.83	6	0.86	7	0.5	6	0.33	6		0	0.4	5	0.56	9	0.43	0.0005002	stronglyHypermeth
chr24	51534286	51534287	-						0	1	6	1	6	1	6	1	8	0.75	8	0.6	10	0.5	8	0.43	14		0	0.43	0.0008259	stronglyHypermeth
chr6	108076360	108076361	-			TNIP2		0.92	12	1	5	0.5	6	0.71	7	0.78	9	0.3	10	0.38	8	0.4	10	0.2	5	0.5	6	0.43	0.002745	stronglyHypermeth
chr10	103144561	103144562	-					0.89	9	0.67	6	0.6	5	0.7	10	0.86	7	0.29	7	0.57	7	0.2	5		0	0.2	5	0.43	0.00364	stronglyHypermeth
chr6	107140995	107140996	-			NSG1		0.71	7	0.83	6	0.75	8	0.71	7	0.75	8	0.46	13	0.14	7	0.56	9	0	6	0.43	14	0.43	0.003691	stronglyHypermeth
chr24	42053597	42053598	-						0	1	5	1	5	0.86	7	1	5	0.75	8	0.38	8	0.6	5	0.4	5		0	0.43	0.003964	stronglyHypermeth
chr6	107806231	107806232	-					0.88	8	1	8	1	7	1	8	1	7	0.91	11	0.5	14	0.5	6	0.57	7	0.25	8	0.43	0.004288	stronglyHypermeth
chr10	7970242	7970243	+					0.82	11	0.78	9		0	1	9	0.83	6		0	0.4	5	0.5	10	0.2	5	0.6	5	0.43	0.00461	stronglyHypermeth
chrX	33074586	33074587	+					1	11	0.8	5		0	0.8	5	0.57	14	0.4	5		0	0.43	14	0.22	9	0.4	5	0.43	0.004975	stronglyHypermeth
chr11	103209483	103209484	-					0.79	14	0.86	7	0.33	9	0.45	11	0.71	14	0.17	6	0.29	7	0.36	11	0.2	5	0	8	0.43	0.006796	stronglyHypermeth
chr26	50800858	50800859	-				Y	1	5	0.75	16	1	6	0.75	8	0.6	10	0.25	8	0.3	20	0.67	6	0.33	6		0	0.43	0.0093	stronglyHypermeth
chr6	108272807	108272808	-					1	10	0.8	10	1	10	0.75	8	0.8	15	0.71	7	0.5	12	0.56	18	0.43	7	0	12	0.43	0.01116	stronglyHypermeth
chr16	48512675	48512676	-					0.33	9	0.6	5	0.57	7	0.53	15	1	7	0.25	8		0	0.2	15	0.14	14	0.12	8	0.43	0.01135	stronglyHypermeth
chr28	43666399	43666400	+					1	14	1	11	0.75	8	1	10	0.95	19	0.4	10	0.93	15	0.33	15	0.62	8	0.25	16	0.43	0.01157	stronglyHypermeth
chr28	3838514	3838515	+			C28H1orf198		1	11		0	0.5	12	1	12	1	10	0.57	21	0.27	11	0.43	14	0.4	10	0.57	14	0.43	0.01221	stronglyHypermeth
chr19	58183168	58183169	+					1	5	1	6	0.83	6	0.8	5	0.67	6	0.67	6	0.3	10	0.17	6		0	0.6	5	0.43	0.01221	stronglyHypermeth
chr23	25123118	25123119	+					0.83	6	1	5		0	1	6	0.8	5	0.71	7		0	0.2	5	0.44	9	0.57	7	0.43	0.01274	stronglyHypermeth
chr28	1321237	1321238	-					0.5	8	0.33	6	0.67	6	0.6	5		0	0.4	10	0	6	0	10		0	0	12	0.43	0.01378	stronglyHypermeth
chr16	27388194	27388195	-						0	0.6	5	0.38	8	0.83	6	0.4	5	0	8	0	5		0	0.17	6	0.33	9	0.43	0.01834	stronglyHypermeth
chr23	50694006	50694007	-					1	12	0.67	12	1	14	1	14		0	0.76	17	0.6	10	0.6	10	0.25	8	0.2	5	0.43	0.01985	stronglyHypermeth
chr13	26172657	26172658	+					0.54	13	0.88	8		0	1	11	1	15	0.5	16	0.55	22	0.56	18	0.04	25	0.47	17	0.43	0.02113	stronglyHypermeth
chr11	104458495	104458496	+			TMEM8C		0.8	5	0.7	10	1	8	0.76	17	0.5	8	0.44	9	0.07	15	0.75	16	0	5	0.33	12	0.43	0.02496	stronglyHypermeth
chr14	68091086	68091087	+				Y	0.86	7	0.25	8	0.5	10	0.8	10		0	0.29	7	0	10	0.17	6	0.4	5	0	5	0.43	0.0256	stronglyHypermeth
chr21	70785249	70785250	-				Y	0.38	13	1	6	0.5	8		0	0.8	5	0.33	9	0.2	5	0.14	7		0	0.29	7	0.43	0.02604	stronglyHypermeth
chr1	109550831	109550832	-					1	8	1	10		0	0.62	8	1	6	0.17	12	0.86	7	0.6	10	0.33	6	0.43	7	0.43	0.02935	stronglyHypermeth
chr21	67282364	67282365	-		DLK1		Y	0.6	10	1	10	0.6	20	0.6	10	0.25	8	0	14	0	24	0	10	0.5	20	0.4	10	0.43	0.02965	stronglyHypermeth
chr2	126752722	126752723	+						0	1	6	0.43	14	0.88	16	1	7	0.33	6	0.17	12	0.57	14	0.25	8	0.67	6	0.43	0.03239	stronglyHypermeth
chr12	13650841	13650842	-					0.88	8	0.7	10	0.5	6	0.88	16	0.88	8		0	0.12	8	0.64	11	0.57	14	0	13	0.43	0.03306	stronglyHypermeth
chr11	104458496	104458497	-			TMEM8C		0.64	11	1	7	0.8	15	0.82	22	0.8	10	0.2	10	0	11	0.77	13		0	0.54	13	0.43	0.03335	stronglyHypermeth
chr29	50395079	50395080	-					1	9	1	6	1	5	0.93	14		0	0.33	6	0.55	11		0	0.33	9	1	5	0.43	0.03496	stronglyHypermeth
chr19	29389601	29389602	+			STX8		1	10	1	10	1	17	0.94	16	1	11	0.5	20	0	27	0.4	15	1	14	0.89	18	0.43	0.044	stronglyHypermeth
chr9	103238800	103238801	-					1	13	0.56	9		0	0.92	12	0.59	17	0.56	9	0	10	0.57	7	0.5	20	0.06	18	0.43	0.044	stronglyHypermeth
chr25	41168509	41168510	+			GNA12		0.86	7		0	0.88	8	0.67	9	0.7	10	0.3	10	0.31	16	0.38	8	0.38	8	0.43	14	0.42	0.000113	stronglyHypermeth
chr28	16680222	16680223	-					1	9	1	11	1	9	1	7	1	9	0.5	18	0.52	21	0.72	18	0.38	8	0.79	14	0.42	0.0005459	stronglyHypermeth
chr4	117645438	117645439	-			DPP6		0.8	10	0.88	16	0.7	10	0.7	10	1	5	0.33	6	0.33	9	0.54	13		0	0.36	11	0.42	0.0009565	stronglyHypermeth
chr15	73344745	73344746	+					0.2	10	0.64	11	0.67	21	0.52	21	0.47	15	0.1	10	0	20	0.11	18	0.17	12	0	11	0.42	0.001471	stronglyHypermeth
chr8	95738468	95738469	-					0.62	8		0	0.6	5	0.8	5	0.71	7	0.4	5		0	0.33	6	0.17	6	0.14	7	0.42	0.001568	stronglyHypermeth
chr9	101785776	101785777	+					0.5	14	0.38	8	0.17	6	0.63	19		0	0	11	0	8	0	8	0	11	0	12	0.42	0.00193	stronglyHypermeth
chr11	92514690	92514691	-						0	1	8	0.86	7	0.86	14	1	6	0.6	5	0.6	5	0.3	10	0.4	5	0.67	6	0.42	0.002008	stronglyHypermeth
chr29	51158174	51158175	-					0.9	10		0	1	8	1	7	0.87	15		0	0.67	6	0.6	5	0.33	6	0.5	8	0.42	0.002026	stronglyHypermeth
chr11	106034860	106034861	-					0.67	18	0.5	16		0	0.71	14	0.58	19	0.37	19	0	6	0.16	19	0.12	16	0.33	18	0.42	0.002086	stronglyHypermeth
chr7	12914593	12914594	-	MIR181D,MIR181C				0.56	9	0.83	6	0.38	8	0.71	7	0.71	7	0.25	16	0.25	8	0.17	6	0.2	5		0	0.42	0.002482	stronglyHypermeth
chr17	73569497	73569498	-					0.67	6	0.83	12	0.5	12	0.93	15	0.67	9	0.17	6	0.5	12	0.19	16	0.33	12	0.33	6	0.42	0.002534	stronglyHypermeth
chr11	101439187	101439188	+					1	14	0.71	7	1	8	0.64	11	0.88	8	0.5	8	0.37	19	0.5	16	0.33	9		0	0.42	0.00264	stronglyHypermeth
chr18	12150571	12150572	-					1	10	1	12	1	18	0.62	16	1	8	0.33	12	0.62	16	0.4	10	0.5	12	0.67	6	0.42	0.002727	stronglyHypermeth
chr9	103594821	103594822	-						0	1	10	0.82	11	1	10	1	5	0.57	7	0.29	7	0.57	7	0.44	9	0.8	5	0.42	0.004928	stronglyHypermeth
chr16	77838034	77838035	+				Y	0.43	7	0.83	6	0.57	7	0.55	11	0.86	7	0.14	7		0	0.4	5	0.2	5	0.17	6	0.42	0.006211	stronglyHypermeth
chr18	64521131	64521132	-						0	0.7	10	0.5	8	0.6	5	0.8	5	0	5	0.09	11	0.22	9	0.4	5	0.43	7	0.42	0.006636	stronglyHypermeth
chr19	35256921	35256922	+					0.86	7	0.83	6	0.83	6	0.92	12	0.71	14	0.55	11	0.5	14	0.33	12	0	5	0.67	21	0.42	0.007894	stronglyHypermeth
chr4	22576384	22576385	+			DGKB		0.67	6	0.93	14	0.94	17	1	17	0.67	12	0.36	14	0.81	16	0.27	15	0.35	17	0.31	13	0.42	0.009012	stronglyHypermeth
chr6	118781314	118781315	-						0	1	9	1	9	1	5	1	9	0.86	7		0	0.67	9	0.4	5	0.4	5	0.42	0.009408	stronglyHypermeth
chr15	84998030	84998031	-				Y	0.86	7	0.67	6	0.5	10	0.3	10		0	0	9	0.11	9	0.27	11	0.11	9	0.31	13	0.42	0.01102	stronglyHypermeth
chr11	92690911	92690912	+						0	1	10	0.67	9	1	9	1	14	0.33	12	0.62	8	0.75	8	0.29	7	0.5	6	0.42	0.01146	stronglyHypermeth
chr17	67937397	67937398	-					1	6	1	5	0.8	5	0.54	13	0.75	12	0.2	5	0.17	12	0.59	17	0.62	8	0.42	12	0.42	0.01159	stronglyHypermeth
chr18	55810934	55810935	+		RASIP1			0.43	7	0.75	8	0.73	11	1	5	1	6	0.43	7	0.38	8	0.29	7		0	0.38	8	0.42	0.01175	stronglyHypermeth
chr16	48512542	48512543	+						0	0.38	8	0.56	9	0.83	6	0.8	5	0.38	8	0.38	8	0.2	10	0	6	0.14	7	0.42	0.01178	stronglyHypermeth
chr4	119683013	119683014	+				Y	0.88	8		0	0.67	6	1	10	0.67	6	0.33	18	0.5	16	0.17	12	0.67	6	0.25	8	0.42	0.01216	stronglyHypermeth
chr17	67771854	67771855	+					0.86	7	0.8	10	1	8	0.88	8	0.73	11	0.77	13	0.2	5	0.13	15	0.67	6	0.38	8	0.42	0.01316	stronglyHypermeth
chr5	19467903	19467904	+					0.83	6	0.88	8	0.58	12		0	0.6	5	0.2	5	0.57	7	0.12	8		0	0.33	6	0.42	0.01551	stronglyHypermeth
chr4	27418348	27418349	+					0.71	7	1	6	0.33	9	0.45	11	0.33	9	0.1	10	0.18	11	0	17	0.2	5	0.27	11	0.42	0.01604	stronglyHypermeth
chr25	33824053	33824054	-					0.73	11	0.75	8		0	0.6	10	1	8		0	0.14	7	0.46	13	0.56	9	0.22	9	0.42	0.01641	stronglyHypermeth
chr19	58439641	58439642	-					0.78	9	0.21	14	0.57	7	0.88	8	0.43	7	0.22	9		0	0.12	8	0.18	11	0.1	10	0.42	0.01889	stronglyHypermeth
chr13	26172689	26172690	+					0.46	13	1	10		0	0.91	11	1	15	0.5	16	0.5	22	0.56	18	0.16	25	0.41	17	0.42	0.01953	stronglyHypermeth
chr7	72190603	72190604	+					1	8	1	11	1	10	0.94	17	0.85	13	0.25	8	0.82	11	0.93	15	0.4	5	0.27	11	0.42	0.01994	stronglyHypermeth
chr4	106404721	106404722	+					0.6	5	0.4	5		0	0.71	7	1	9	0.25	8	0.4	5	0.17	6		0	0.2	5	0.42	0.02025	stronglyHypermeth
chr13	55856623	55856624	+					0.67	6	0.89	9		0	0.71	17	0.85	13	0	8	0.45	11	0.23	13	0.7	10	0.4	10	0.42	0.02026	stronglyHypermeth
chr5	105071895	105071896	+					0.67	6	0.75	8	1	6	0.6	10		0	0	6	0.25	8	0.4	10	0.33	12	0.67	6	0.42	0.02194	stronglyHypermeth
chr21	17154798	17154799	+					1	9	0.86	7	1	7	1	13	1	13	0.18	11	0.94	17	0.44	9		0	0.64	14	0.42	0.02301	stronglyHypermeth
chr21	2823207	2823208	+				Y		0	1	8	0.33	6	0.5	6	0.75	8	0.11	9	0.36	11	0.18	11	0.1	10	0.38	13	0.42	0.02414	stronglyHypermeth
chr1	155133426	155133427	-			OXNAD1			0	1	5	0.7	10	0.86	7	0.92	13	0.57	7	0.4	5		0	0.7	10	0.11	9	0.42	0.02461	stronglyHypermeth
chr4	17937	17938	-					0.73	11	0.67	6		0	0.67	9	0.59	17	0.29	7	0	6	0.7	10	0	5	0.22	9	0.42	0.0247	stronglyHypermeth
chr29	5139653	5139654	+					0.6	5	1	7	0.6	5	0.67	6	1	10	0.43	7	0.5	6	0	11		0	0.5	6	0.42	0.02715	stronglyHypermeth
chr16	78644404	78644405	-						0	0.88	8	1	8	0.9	10	0.86	7	0.42	12	0.6	10	0.8	5	0	5	0.6	5	0.42	0.02954	stronglyHypermeth
chr4	119522074	119522075	+				Y	0.86	14		0	0.67	6	1	12	1	6	0.5	8	0.4	10	0.67	6	0.71	14	0	6	0.42	0.03283	stronglyHypermeth
chr19	42577350	42577351	-					1	9	1	14	1	24	0.95	19	0.83	12	0.64	11	0	17	0.43	14	0.6	10	1	10	0.42	0.03398	stronglyHypermeth
chr15	55963870	55963871	+			DGAT2		0	10	0.8	5	0.43	7	0.75	8	0.5	6	0	7	0	6	0	9	0	6	0.4	10	0.42	0.03468	stronglyHypermeth
chr6	100180979	100180980	+					0.4	5	0.6	5	1	13	0.2	10	0.35	17	0	11	0	17	0	26	0.46	13	0	11	0.42	0.03587	stronglyHypermeth
chr2	120935574	120935575	+					0.86	7	0.5	6		0	0.89	9	1	5	0.33	12	0.71	7	0.33	6		0	0.2	5	0.42	0.03624	stronglyHypermeth
chr2	47470090	47470091	+			KIF5C		0.5	8		0	1	7	0.46	13	0.33	6	0.29	7	0.12	8	0.2	5	0	5		0	0.42	0.03772	stronglyHypermeth
chr5	113892854	113892855	-					1	7	1	7	0.9	10	0.67	18	1	5	0.67	9	0.8	5		0	0.5	8	0	5	0.42	0.04244	stronglyHypermeth
chr23	27367907	27367908	+						0	1	7	0.54	13	1	6	0.9	10	0.5	18	0.47	15	0.43	14	0.8	5	0	5	0.42	0.04644	stronglyHypermeth
chr9	103710186	103710187	+					0.6	10	0.8	5		0	0.92	13	1	5		0	0.11	19	0.38	8	0.8	5	0.36	11	0.42	0.04684	stronglyHypermeth
chr19	32212186	32212187	+					0.5	6	0.92	13	0	9	0.67	6	0.5	6	0	6	0	6	0	10	0	7	0.5	6	0.42	0.04975	stronglyHypermeth
chr20	2386225	2386226	-			KCNIP1		0.64	11	0	5	1	7	0.4	15	0.7	10	0	6	0.33	12	0	10	0	6	0.29	7	0.42	0.04988	stronglyHypermeth
chr25	37928211	37928212	-					0.8	10	1	10	0.88	16	0.8	15	0.79	14	0.5	14	0.5	12	0.33	21	0.44	16	0.45	11	0.41	4.105e-05	stronglyHypermeth
chr6	118913890	118913891	-						0	0.8	5	0.83	6	0.75	8	1	6	0.4	5	0.38	8	0.43	7	0.6	5	0.4	5	0.41	0.0004857	stronglyHypermeth
chr5	119997524	119997525	-	ADM2				0.86	7	0.88	8		0	1	5	0.86	7	0.4	5	0.5	6	0.62	8		0	0.43	7	0.41	0.0005287	stronglyHypermeth
chr14	24525457	24525458	+					1	8	0.83	6	1	5		0	0.88	8		0	0.56	9	0.62	8	0.4	5	0.5	10	0.41	0.0007126	stronglyHypermeth
chr22	49670836	49670837	-					0.71	7	0.6	5	0.33	12	0.5	6	0.33	9	0.2	5	0	5	0.11	9	0	6	0.1	10	0.41	0.001123	stronglyHypermeth
chr14	3393019	3393020	+					0.6	10	0.89	18	0.7	20	0.83	12	0.83	12	0.56	36	0.22	18	0.33	6		0	0.33	12	0.41	0.002019	stronglyHypermeth
chr7	19611925	19611926	-			RFX2	Y	0.83	6	0.62	8	0.67	9	0.67	9	0.83	6	0.57	7	0.2	10	0.08	13	0.38	13	0.35	17	0.41	0.002714	stronglyHypermeth
chrX	147468257	147468258	-					0.71	7	0.56	9		0	0.6	5	0.46	13	0	7	0.22	9		0	0.31	13	0.17	6	0.41	0.002717	stronglyHypermeth
chr21	3774561	3774562	-					0.83	6		0	0.62	8	0.8	5	1	7	0.43	7	0.4	10	0.3	10	0.5	6		0	0.41	0.003446	stronglyHypermeth
chr28	3360085	3360086	+		EXOC8			0.87	15	0.71	7	1	8	1	12	1	10	0.38	8	0.71	14	0.33	12	0.33	12	0.75	8	0.41	0.005559	stronglyHypermeth
chr11	103148310	103148311	-			RALGDS		0.78	9	0.67	9		0	0.44	9	0.86	7	0.33	6	0.29	7	0.33	9	0.17	6		0	0.41	0.005978	stronglyHypermeth
chr18	50839587	50839588	+	B3GNT8	B3GNT8				0	1	6	0.8	5	0.78	9	0.73	15	0.67	9		0	0.4	5	0.33	6	0.29	7	0.41	0.007759	stronglyHypermeth
chr4	119613263	119613264	+					0.5	6		0	0.67	9	0.83	12	0.86	7	0.29	7	0.12	8	0.38	8		0	0.43	7	0.41	0.008341	stronglyHypermeth
chr16	55226022	55226023	+					0.6	5		0	1	10	0.8	5	0.91	11	0.6	5	0.38	8	0.29	7		0	0.42	12	0.41	0.00942	stronglyHypermeth
chr5	109631231	109631232	+			BCL2L13		0.22	9	0.67	6		0	0.57	7	0.29	7		0	0	5	0	7	0.12	8	0	5	0.41	0.01128	stronglyHypermeth
chr16	60759513	60759514	-			SEC16B		0.5	10	1	10		0	0.57	14	0.64	11	0.33	12	0.25	8	0.25	8		0	0.25	8	0.41	0.01152	stronglyHypermeth
chr20	5022789	5022790	-					0.67	6	0.86	7	0.71	7	1	7	0.62	8	0.4	5	0	5	0.33	6	0.67	6	0.4	5	0.41	0.01174	stronglyHypermeth
chr21	10991590	10991591	+					0.6	5	0.89	9	0.9	10	1	7		0	0.5	6	0.2	5	0.7	10	0.33	6	0.45	11	0.41	0.01186	stronglyHypermeth
chr11	101454141	101454142	-					0.75	8	0.6	5	0.89	9		0	0.83	6	0.43	7		0	0.07	14	0.5	10	0.43	7	0.41	0.0119	stronglyHypermeth
chr5	1621708	1621709	-					1	8	0.9	10	1	15	0.95	21	0.95	21	0.25	8	1	9	0.6	10	0.5	16	0.38	13	0.41	0.01233	stronglyHypermeth
chr18	56830013	56830014	-	IZUMO2	IZUMO2		Y	0.83	12	0.4	10	0.73	11	0.43	14	0.8	10	0.33	12	0	8	0.33	18	0.25	8		0	0.41	0.01426	stronglyHypermeth
chr3	1032027	1032028	+					0.83	6	0.6	5	0.82	11		0	0.83	6	0.17	6	0.4	5		0	0.22	9	0.67	6	0.41	0.01798	stronglyHypermeth
chr13	26172501	26172502	+					0.62	13	1	10		0	0.8	10	0.93	15	0.38	16	0.57	21	0.68	19	0.08	24	0.41	17	0.41	0.02008	stronglyHypermeth
chr25	9394800	9394801	+					1	6		0	0.86	7	1	6	1	9	0.75	8		0	0.8	5	0.29	7	0.4	5	0.41	0.02207	stronglyHypermeth
chr13	54494394	54494395	+			ZBTB46		1	9	0.78	9		0	0.88	8	0.86	14	0.29	7	0.2	5	0.5	8	0.43	7	0.92	12	0.41	0.02631	stronglyHypermeth
chr22	59411557	59411558	+					1	5	0.71	7	0.38	8	0.55	11	0.43	7	0.38	8		0	0	5	0.27	11	0.18	11	0.41	0.02741	stronglyHypermeth
chr25	41722994	41722995	-			MAD1L1		0.83	6	1	7	1	9	1	7	1	5	0.82	11	1	8	0.33	12	0.43	7	0.2	5	0.41	0.0293	stronglyHypermeth
chr9	12637554	12637555	+					0.57	7	1	8	0.33	9	0.9	10	0.78	9	0.56	9	0.2	5	0.4	10	0.4	10	0	17	0.41	0.02955	stronglyHypermeth
chr7	6077811	6077812	+					1	5	0.78	9	1	6	0.33	9	1	6	0.33	6	0.71	7	0.4	15	0.17	6	0.43	7	0.41	0.03007	stronglyHypermeth
chr14	1655561	1655562	-	FOXH1	FOXH1		Y		0	0.5	6	0.89	9	0.83	6	0.33	6	0.2	5	0.4	10		0	0.2	5	0.1	10	0.41	0.03078	stronglyHypermeth
chr28	39343794	39343795	+					0.85	13		0	1	7	0.89	18	1	5	0.67	12	0.67	12	0.67	18	0.62	16	0	5	0.41	0.03195	stronglyHypermeth
chr9	30409914	30409915	-					1	7	1	5	1	10	0.91	11		0	0.8	10	0.71	7	0.14	7	0.62	8		0	0.41	0.03396	stronglyHypermeth
chr25	38125956	38125957	-					0.93	14	0.4	10	0.33	6	0.94	16	0.95	22	0.44	9	0.33	12	0	22	0.38	16	0.35	17	0.41	0.03438	stronglyHypermeth
chr16	4169831	4169832	-			RASSF5		0.56	9	0.44	9	1	6	0.57	7	0.33	6		0	0	8	0.29	14	0.4	5	0	8	0.41	0.03446	stronglyHypermeth
chrX	117090271	117090272	-					1	6		0	1	6	0.5	8	1	5		0	0.43	14	0.67	6	0.5	8	0.25	8	0.41	0.03449	stronglyHypermeth
chr15	54199080	54199081	-		UCP2			0.2	5	0.71	14	0.86	7	0	11	0.5	12	0	15	0	8	0	17	0	16	0.22	9	0.41	0.03762	stronglyHypermeth
chr9	103415343	103415344	-				Y	1	6	1	5		0	0.8	5	1	5	0.6	5	0.55	11	0.14	7		0	0.86	7	0.41	0.03792	stronglyHypermeth
chr26	45653994	45653995	+			UROS		1	6	1	9	0.48	25	1	19	0.93	15	0	13	0.75	8	0.44	16	0.67	6	0.53	17	0.41	0.03983	stronglyHypermeth
chr10	101007935	101007936	-					0.83	6		0	0.75	8	0.86	7	1	8	0	15		0	0.55	11	0.67	6	0.57	7	0.41	0.04091	stronglyHypermeth
chr15	1470106	1470107	-					0.88	8	1	6	0.91	11	0.44	9	0.83	6	0.5	14		0	0.67	9	0	7	0.44	9	0.41	0.04276	stronglyHypermeth
chr11	106510669	106510670	-					1	9	0.86	14		0	1	13	0.73	11	0.43	7	0.88	8	0.73	11	0.14	14	0.25	16	0.41	0.04399	stronglyHypermeth
chr25	41120268	41120269	-			GNA12	Y	1	14	0.89	9		0	0.8	10	0.86	7	0.22	9	0.82	11		0	0.18	11	0.67	15	0.41	0.04558	stronglyHypermeth
chr2	135610779	135610780	-			ARHGEF10L	Y	1	10		0	1	6	0.52	21	0.78	9	0.3	10	0.17	12	0.23	13	0.6	5	0.8	5	0.41	0.04754	stronglyHypermeth
chr11	24530770	24530771	+	PKDCC		PKDCC		0.2	5		0	0.75	8	0.58	12	0.86	7		0	0.4	5	0.17	6	0	9	0.2	5	0.41	0.04985	stronglyHypermeth
chr25	35655686	35655687	-						0	0.75	8	0.83	6	0.83	6	0.8	10	0.4	5	0.43	7	0.4	5	0.38	8		0	0.4	1.955e-06	stronglyHypermeth
chr3	120409646	120409647	-					0.4	10	0.43	14	0.53	17	0.38	16	0.5	8	0	10	0.17	12	0	13		0	0	8	0.4	7.937e-05	stronglyHypermeth
chr11	100022670	100022671	-					0.86	14	1	6	0.85	13	1	12	0.88	16	0.54	13	0.33	6	0.57	14	0.62	16		0	0.4	0.0006499	stronglyHypermeth
chr18	13797941	13797942	+					0.89	9		0	1	5	1	7	0.8	5	0.57	7	0.5	6	0.43	7		0	0.6	5	0.4	0.000671	stronglyHypermeth
chr22	51898338	51898339	+	PFKFB4		PFKFB4	Y	0.62	16	0.75	16	0.78	18	1	6	0.75	8	0.33	18	0.29	14	0.4	10	0.33	6	0.57	7	0.4	0.001029	stronglyHypermeth
chr5	30248197	30248198	-					0.5	8	0.8	5		0	0.62	8	0.67	6	0.2	5	0.2	5		0	0.33	9	0.25	8	0.4	0.001156	stronglyHypermeth
chr23	50985937	50985938	+					0.38	8	0.5	6	0.4	10	0.44	9	0.8	5	0.14	7	0.12	8	0	9	0.12	8	0.14	7	0.4	0.001256	stronglyHypermeth
chr2	107905692	107905693	+			ANKZF1			0	0.9	10	0.86	7	0.8	10	1	5	0.5	8	0.62	8	0.33	6		0	0.5	8	0.4	0.001575	stronglyHypermeth
chr10	102228409	102228410	-			FOXN3		0.57	14	0.5	8	0.6	10		0	0.75	8	0	10	0.18	11	0.17	12	0.33	9	0.33	6	0.4	0.00201	stronglyHypermeth
chr11	101439184	101439185	+					0.71	14	0.86	7	1	8	0.82	11	0.62	8	0.29	7	0.47	19	0.5	16	0.33	9		0	0.4	0.002161	stronglyHypermeth
chr13	47271933	47271934	-					0.4	5	0.6	5	0.57	7	0.67	6	0.33	6	0.25	8	0	7	0	6		0	0.2	5	0.4	0.003275	stronglyHypermeth
chr16	52335562	52335563	+		TMEM240		Y	0.43	14		0	0.67	12	0.43	14	0.67	6	0.2	10	0	18	0	8	0.29	7	0.25	8	0.4	0.003404	stronglyHypermeth
chr2	129152753	129152754	-			STPG1		0.95	22	1	16	1	23	1	16	1	19	0.5	18	0.62	26	0.94	16	0.33	12	0.57	23	0.4	0.003788	stronglyHypermeth
chr16	70982018	70982019	+					1	12	1	9		0	0.8	10	1	5	0.58	12	0.38	8	0.36	11	0.71	7	0.69	13	0.4	0.003998	stronglyHypermeth
chr19	11886100	11886101	-			TBX4		1	11	1	5	1	21	1	21	0.8	10	0.27	11	0.64	11	0.86	14	0.45	11	0.6	10	0.4	0.005519	stronglyHypermeth
chr6	119370746	119370747	-				Y	1	7	1	5	1	5	1	6		0	0.5	8		0	0.38	8	0.8	5	0.71	7	0.4	0.006095	stronglyHypermeth
chr13	33878746	33878747	+						0	0.86	7	0.8	5	1	5	0.71	7	0.5	6	0.17	6	0.38	8	0.62	8	0.56	9	0.4	0.006939	stronglyHypermeth
chr6	106628376	106628377	-			NSG1,CPZ		0.9	10	1	6		0	0.86	14	0.75	12	0.43	7	0.33	9		0	0.43	7	0.73	11	0.4	0.007355	stronglyHypermeth
chr21	3009118	3009119	-					0.33	9	0.71	14	0.55	22	0.44	9	0.4	10	0	18	0.45	11	0	8	0	11	0	13	0.4	0.007804	stronglyHypermeth
chr19	10614031	10614032	+					1	12	0.82	11		0	0.89	18	0.86	7	0.57	7		0	0.22	9	0.67	6	0.5	8	0.4	0.008145	stronglyHypermeth
chr17	28522691	28522692	+					0.62	16	0.71	7	0.4	5	0.47	19	0.67	15	0.3	10	0	8	0.08	13	0	8	0.5	8	0.4	0.008188	stronglyHypermeth
chr6	109675075	109675076	+					0.78	9	0.45	11	0.5	8	0.2	10	0.69	16	0.06	17	0.1	10	0.09	11	0	8	0.36	11	0.4	0.009497	stronglyHypermeth
chr13	74373862	74373863	-			RBPJL			0	0.57	7	0.43	7	0.36	11	0.8	5	0	5		0	0.31	13	0.12	8	0.14	7	0.4	0.01383	stronglyHypermeth
chr16	63578061	63578062	+					1	8	1	14	0.92	24	1	8	0.5	20	0.64	22	0.54	26	0.25	8	0.33	6	0.67	6	0.4	0.01421	stronglyHypermeth
chr7	16395413	16395414	+					0.5	8		0	0.22	18	0.67	12	0.67	6	0.17	12	0	8	0.29	14	0	6		0	0.4	0.01899	stronglyHypermeth
chr1	83178704	83178705	-					0.43	7	0.6	5	0.8	5	1	7	0.53	19		0	0.17	6	0.5	8	0.17	12	0.25	8	0.4	0.02111	stronglyHypermeth
chr22	13749964	13749965	-					0.5	8	0.75	8		0	0.75	12	0.86	7	0.36	11		0	0.5	12	0	8	0.4	15	0.4	0.02408	stronglyHypermeth
chr26	48692663	48692664	-					0.88	16	1	9	1	15	0.75	16	0.86	14	0.67	12	0.29	14	0.82	22		0	0.2	10	0.4	0.02426	stronglyHypermeth
chr25	1954308	1954309	+		CCNF			0.6	5	0.8	10	0.58	19	0.25	16	0	10	0	7	0	13	0	10	0	10	0.21	14	0.4	0.02649	stronglyHypermeth
chr13	32040881	32040882	-			ST8SIA6		1	9	1	7	0.89	9	0.79	14		0	1	6	0.44	9	0.29	7	0.43	7	0.43	7	0.4	0.02995	stronglyHypermeth
chr24	899723	899724	-					0.71	7	0.91	11		0	0.93	14	1	5	0.7	10	0.33	6	0.2	10		0	0.71	7	0.4	0.03154	stronglyHypermeth
chr18	55826285	55826286	-					0.83	6	0.6	5		0	0.67	9	0.8	5	0	7	0.6	5	0.5	8	0.2	5		0	0.4	0.0357	stronglyHypermeth
chr29	33600669	33600670	+					0.57	14	0.75	8	0.67	12	1	8	0.75	8	0.5	8	0	8	0.56	18	0	6	0.67	6	0.4	0.03571	stronglyHypermeth
chr16	71855748	71855749	+					1	5		0	0.62	8	0.69	13	0.56	9	0.44	9	0	11	0.5	6	0.33	9		0	0.4	0.03654	stronglyHypermeth
chr9	103238809	103238810	-					1	13	0.56	9		0	0.92	12	0.65	17	0.56	9	0.1	10	0.57	7	0.55	20	0.11	18	0.4	0.03722	stronglyHypermeth
chr23	50693992	50693993	-					0.83	12	0.67	12	0.86	14	0.86	14		0	0.76	17	0.6	10	0.4	10	0.25	8	0	5	0.4	0.03753	stronglyHypermeth
chr25	38422872	38422873	+					1	10	1	7	1	6		0	1	6	0.67	9	1	6		0	0.4	5	0.33	9	0.4	0.03856	stronglyHypermeth
chr4	9837409	9837410	+			CDK6		0.8	10		0	0.6	5	0.75	12	1	5		0	0.67	6	0.54	13	0.14	7	0.2	5	0.4	0.03889	stronglyHypermeth
chr6	107761765	107761766	+				Y	1	5	1	5	0.5	6	0.57	7	0.56	9	0.4	5		0	0.5	6	0.4	5	0	7	0.4	0.04149	stronglyHypermeth
chr29	43415058	43415059	-					0.62	8	0.86	7		0	0.89	9	0.9	10	0.2	5	0.29	14	0.33	6		0	0.83	6	0.4	0.04175	stronglyHypermeth
chr20	9421541	9421542	-					0.8	10	0.92	12	0.93	29	0.92	38	0.44	16	0.53	17	0.28	25	0.4	25	0	17	0.82	22	0.4	0.04302	stronglyHypermeth
chr19	48505125	48505126	-		KCNH6		Y	1	6	0.25	8	0.25	24	0.38	16		0	0	6	0	14	0.08	13	0.25	8	0	5	0.4	0.04639	stronglyHypermeth
chr27	12382705	12382706	+		ODZ3			0.33	6	0.33	6	0.4	10	0.5	8		0		0	0	8	0	10	0	8	0	6	0.39	5.976e-05	stronglyHypermeth
chr22	60458099	60458100	-			MGLL		0.4	15	0.57	7	0.56	9	0.57	7	0.83	6	0.11	9	0.14	7	0.29	7	0.27	11	0.18	11	0.39	0.001084	stronglyHypermeth
chr3	27315858	27315859	+					0.83	12	0.75	8	0.67	6	0.5	8	0.6	5		0	0.2	5	0.33	6	0.2	5	0.4	5	0.39	0.001754	stronglyHypermeth
chr23	49677909	49677910	-					1	6	1	6		0	1	8	1	6	0.75	8	0.5	12	0.38	16	0.67	6	0.75	8	0.39	0.002305	stronglyHypermeth
chr14	16849775	16849776	-						0	1	5	0.83	6	0.72	18	1	7	0.7	10	0.46	13	0.43	7	0.5	6	0.43	7	0.39	0.002369	stronglyHypermeth
chr3	18666363	18666364	-					0.5	8	0.6	5	0.71	7	0.8	5		0	0.25	12	0.3	10	0.36	11		0	0.14	7	0.39	0.002879	stronglyHypermeth
chr21	2983835	2983836	-					0.6	10		0	0.5	8	0.27	11	0.29	7	0.1	10		0	0	10	0	9	0	5	0.39	0.003673	stronglyHypermeth
chr16	34788	34789	+					0.83	6		0	0.83	12	0.8	5	1	5	0.4	5	0.5	6	0.67	6		0	0.33	9	0.39	0.003744	stronglyHypermeth
chr23	8052460	8052461	+					1	6	0.8	5	1	10	0.75	8	0.75	8	0.67	6	0.33	9	0.5	8		0	0.4	5	0.39	0.003983	stronglyHypermeth
chr26	45719727	45719728	-			DHX32		0.53	15	0.71	7	0.75	16	0.7	10	0.36	14	0	9	0.33	9	0.12	8	0.25	12	0.38	13	0.39	0.004809	stronglyHypermeth
chr14	1750854	1750855	-			ADCK5		0.9	10	1	11	1	7	1	7	0.71	14	0.71	7	0.57	7	0.25	12	0.69	13	0.44	9	0.39	0.005279	stronglyHypermeth
chr2	79844	79845	-					0.75	8	0.67	6	0.8	10	0.71	14	0.71	14	0.6	10	0.5	8	0	6	0.25	8	0.33	6	0.39	0.006169	stronglyHypermeth
chr5	22798734	22798735	-					0.86	7	0.83	6		0	0.7	10	0.83	6	0.58	12	0.5	12		0	0.17	6	0.4	5	0.39	0.006661	stronglyHypermeth
chr4	72075966	72075967	-	NPY				0.38	8	0.8	5		0	0.62	13	0.8	5	0.33	6	0.2	5	0.4	5	0.17	6	0.17	6	0.39	0.006727	stronglyHypermeth
chr7	54076411	54076412	-	SLC25A2	SLC25A2		Y	0.71	7		0	0.5	10	0.56	9	0.67	9	0.29	7	0.5	6	0.17	6	0.14	7	0	5	0.39	0.007246	stronglyHypermeth
chr22	32463401	32463402	-					0.62	8	0.83	6		0	0.71	7	0.62	8		0	0.5	6	0.2	5	0.4	5	0.12	8	0.39	0.007655	stronglyHypermeth
chr17	69680885	69680886	+				Y	1	5	0.57	7	0.57	7	0.8	5	0.89	9	0.33	6	0.2	5	0.33	9	0.4	5	0.62	8	0.39	0.007919	stronglyHypermeth
chr14	13376307	13376308	-					0.83	6	0.6	5	0.57	7	0.78	9	1	7	0.2	5	0.45	11		0	0.31	13	0.5	6	0.39	0.008478	stronglyHypermeth
chr27	19000420	19000421	+			MTMR7		0.5	6	0.7	10	0.6	5	0.4	10		0	0	7	0	6	0.12	8	0.43	7	0.25	12	0.39	0.008828	stronglyHypermeth
chr9	88129152	88129153	-			LRP11		0.8	15	1	6	0.5	8	0.67	12	0.57	14	0.25	16	0.57	7	0.28	18	0.36	11	0.12	17	0.39	0.009793	stronglyHypermeth
chr18	65845210	65845211	-	RPS5			Y	0.22	18	0.67	6	0.5	8	0.33	12		0	0.17	12	0	10	0	10	0	13		0	0.39	0.01037	stronglyHypermeth
chr5	70223855	70223856	-					0.92	12		0	0.67	6	1	9	0.89	9	0.64	11	0.36	11	0.5	10	0.67	6	0.2	5	0.39	0.01176	stronglyHypermeth
chr19	58139422	58139423	+					0.6	5	0.73	15	1	6	0.33	9	0.67	9	0.42	12	0.23	13	0.4	15	0.22	9	0.11	18	0.39	0.01267	stronglyHypermeth
chr7	6077812	6077813	-					1	10	1	8	1	10	0.62	8	0.89	9	0.55	11	0.78	9	0.17	6	0.6	10	0.47	15	0.39	0.01335	stronglyHypermeth
chr2	120100962	120100963	-					0.88	8		0	0.71	7	0.5	10	0.83	6	0.17	6	0.5	6	0.29	7	0.43	7		0	0.39	0.01391	stronglyHypermeth
chr14	1959020	1959021	+		OPLAH		Y	0.67	9		0	0.55	22	0.4	10	0.5	12	0.5	20	0	10	0.2	10	0	12	0	5	0.39	0.01506	stronglyHypermeth
chr15	45044635	45044636	+			TUB		1	6	1	7		0	0.71	7	0.55	11	0.43	7	0.4	10	0.62	8	0.2	5	0.46	13	0.39	0.0166	stronglyHypermeth
chr4	107623680	107623681	+	EPHA1	EPHA1		Y	0.86	7	0.56	9	0.73	11	0.82	11	0.67	9	0.29	7	0	5	0.5	6		0	0.55	11	0.39	0.01664	stronglyHypermeth
chr7	54076801	54076802	+	SLC25A2			Y	0.6	10		0	0.5	12	1	6	0.67	6		0	0.22	18	0.29	14	0.44	18	0.25	8	0.39	0.01679	stronglyHypermeth
chr4	17038579	17038580	+					0.33	15	0.6	5	0.75	8	0.55	11	0.75	8	0	10	0.38	13	0.08	12		0	0.38	8	0.39	0.01684	stronglyHypermeth
chr2	100655969	100655970	-						0	1	11	0.83	18	0.93	15	1	5	0.7	10	0.62	8	0.77	13	0.17	6	0.5	6	0.39	0.01712	stronglyHypermeth
chr28	16468391	16468392	+					1	5		0	0.67	6	0.57	7	1	5	0.4	5	0.67	6	0.2	10	0.4	5	0.43	7	0.39	0.01934	stronglyHypermeth
chr9	96809922	96809923	+			TAGAP			0	1	5	0.88	8	1	11	1	5	0.5	10	0.42	12	0.78	9	0.29	7	0.89	9	0.39	0.01934	stronglyHypermeth
chr29	49453964	49453965	+			KCNQ1	Y	0.14	7	0.67	6	0.85	13	0.62	16	0.43	7	0	12	0	18	0.2	10	0.25	16	0.33	6	0.39	0.02314	stronglyHypermeth
chr25	34490322	34490323	+			HIP1		1	18	0.89	18	0.8	10	1	18	1	20	0.36	11	1	17	0.71	7	0.36	14	0.31	16	0.39	0.02402	stronglyHypermeth
chr21	24194365	24194366	-					1	6		0	1	10	1	5	1	5	0.75	8	0.56	9	1	5	0.33	6	0.43	7	0.39	0.02433	stronglyHypermeth
chr9	102989522	102989523	-			RPS6KA2		1	8	0.88	8	1	8	1	5		0	0.36	11	0.38	8		0	0.67	6	0.9	10	0.39	0.02517	stronglyHypermeth
chr6	107320282	107320283	+			NSG1		0.83	6	1	6		0	0.75	8	1	6	0.86	7	0.67	9	0.29	7	0.43	7	0.3	10	0.39	0.02544	stronglyHypermeth
chr17	74480082	74480083	-			MED15		0.5	8	0.75	8	1	6	0.67	12	0.5	12	0	6	0.5	12	0.33	6	0.33	6		0	0.39	0.02649	stronglyHypermeth
chr17	73569518	73569519	-					0.83	6	0.83	12	0.45	11	0.93	15	0.67	9	0	6	0.75	12	0.25	16	0.42	12	0.33	6	0.39	0.02873	stronglyHypermeth
chr26	42732416	42732417	-					1	6	1	9	1	6	0.95	20	1	10	0.4	10	0.89	18	0.23	13	0.46	13	1	10	0.39	0.02916	stronglyHypermeth
chr3	1471155	1471156	-					0.33	15	0.7	10	0.6	5	0.48	23	0.5	18	0	13	0.67	9	0	19	0	9	0	13	0.39	0.02931	stronglyHypermeth
chr7	102592874	102592875	+						0	0.85	13	1	9	0.88	16	1	7	0.2	5	0.83	6	0.8	10	0.38	8	0.5	10	0.39	0.02983	stronglyHypermeth
chr2	47470052	47470053	+			KIF5C		0.38	16	0.5	8	1	14	0.46	26	0.5	12	0.14	14	0.38	16	0.2	10	0	10		0	0.39	0.02984	stronglyHypermeth
chr8	60135403	60135404	+	RUSC2		RUSC2		1	8		0	1	10	0.78	9	1	6	0.75	8	0.33	6	0.33	6	0.8	10		0	0.39	0.03122	stronglyHypermeth
chr5	83438738	83438739	+			ITPR2		1	7	1	12	1	10		0	1	6	0.29	7	0.75	16	0.92	12	0.5	6		0	0.39	0.0316	stronglyHypermeth
chr11	104808849	104808850	-					1	5	0.78	9		0	1	6	0.86	7		0	0.2	5	0.43	14	0.62	8	0.83	6	0.39	0.03816	stronglyHypermeth
chr1	146153826	146153827	+					0.86	7	0.57	7		0	0.57	7	0.8	5	0.29	7		0	0.62	8	0.33	6	0	7	0.39	0.03951	stronglyHypermeth
chr23	50316219	50316220	-			SLC22A23	Y	1	6	0.67	6	0.64	11	1	8	0.86	14	0.8	10	0.4	10	0.67	6	0	8	0.33	12	0.39	0.03966	stronglyHypermeth
chr18	57660870	57660871	-					1	10	0.67	12	0.77	13	0.33	51	1	6	0.08	37	0.27	33	0.29	38	0.55	11	0.64	11	0.39	0.04041	stronglyHypermeth
chr3	15640697	15640698	-			ZBTB7B		0.3	10	0.33	6		0	0.71	7	0.86	7	0.18	11	0	11	0.2	5	0.27	11		0	0.39	0.04186	stronglyHypermeth
chr4	4419175	4419176	-					1	6	0.67	18	0.67	18	0.62	16	1	10	0.58	24	0.64	22	0	6	0.38	16		0	0.39	0.04326	stronglyHypermeth
chr19	56374341	56374342	+			TRIM47		0.78	9	0.67	6	0.43	7	1	5	1	5	0.6	5		0	0.57	7	0.17	6	0.2	10	0.39	0.04442	stronglyHypermeth
chr17	54923722	54923723	-				Y	1	5		0	0.56	9	0.86	7	0.8	5	0.67	6	0.2	5	0.2	5	0.6	5		0	0.39	0.04822	stronglyHypermeth
chr13	33878756	33878757	+						0	0.86	7	0.8	5	1	5	0.71	7	0.5	6	0.5	6	0.38	8	0.38	8	0.56	9	0.38	0.0007437	stronglyHypermeth
chr6	65165745	65165746	+					0.62	8	0.5	6		0	0.5	8	0.43	7	0.14	7	0.18	11	0.2	5	0	6		0	0.38	0.0007674	stronglyHypermeth
chr3	107175328	107175329	-					0.4	15	0.5	6	0.67	9	0.36	14	0.71	7	0.15	13	0.12	17	0.17	6	0.18	11	0.14	7	0.38	0.0007882	stronglyHypermeth
chr14	74395437	74395438	-					0.67	9		0	0.67	6	0.91	11	0.93	14	0.4	5	0.41	17	0.29	14	0.44	9	0.5	8	0.38	0.001411	stronglyHypermeth
chrX	140346660	140346661	-					1	8	1	5	1	10	1	5		0	0.6	5	0.86	7	0.43	7	0.6	5	0.62	8	0.38	0.001816	stronglyHypermeth
chr13	58442032	58442033	-				Y	0.88	8	0.67	6	1	7	0.64	11	0.8	10		0	0.5	6	0.4	5	0.38	8	0.4	5	0.38	0.002166	stronglyHypermeth
chr16	70981869	70981870	+					1	11	1	8		0	0.7	10	0.8	5	0.58	12	0.5	8	0.36	11	0.43	7	0.58	12	0.38	0.002287	stronglyHypermeth
chr13	58442069	58442070	-				Y	0.88	8	0.83	6	1	7	0.64	11	0.9	10		0	0.5	6	0.6	5	0.38	8	0.4	5	0.38	0.002297	stronglyHypermeth
chr9	103710187	103710188	-					0.86	7	0.64	11	0.82	11	0.86	7	1	13	0.44	9	0.25	8	0.38	13	0.67	9	0.5	10	0.38	0.002696	stronglyHypermeth
chr23	50164439	50164440	+						0	0.71	7	0.56	9	0.56	9	0.67	9	0.14	7	0.29	7	0.43	7		0	0.11	9	0.38	0.00377	stronglyHypermeth
chr21	2823205	2823206	+				Y		0	0.75	8	0.33	6	0.5	6	0.62	8	0.11	9	0.18	11	0.18	11	0.1	10	0.31	13	0.38	0.003872	stronglyHypermeth
chr1	111628392	111628393	-					0.57	7	0.71	7		0	0.73	15	0.73	11	0.25	8	0.1	10	0.22	9	0.5	6	0.45	11	0.38	0.004202	stronglyHypermeth
chr2	113542663	113542664	-					1	6	0.8	5	0.67	12	0.56	9	0.75	8	0.44	9	0.5	6	0.12	8	0.43	7	0.38	8	0.38	0.004932	stronglyHypermeth
chr4	118373868	118373869	-					0.8	10	0.6	5		0	0.9	10	1	7	0.29	7	0.5	10	0.5	6	0.38	8	0.57	7	0.38	0.005234	stronglyHypermeth
chr6	53245359	53245360	+					0.55	11	0.78	18	1	11	1	15	0.94	16	0.5	16	0.56	16	0.5	12	0.27	15	0.52	31	0.38	0.005318	stronglyHypermeth
chr17	74480078	74480079	-			MED15		0.75	8	0.75	8	1	6	0.67	12	0.83	12	0.33	6	0.67	12	0.33	6	0.33	6		0	0.38	0.005601	stronglyHypermeth
chr22	43429184	43429185	-					0.9	10	0.78	9	0.5	6	0.86	7	0.8	5	0.2	5	0.5	12	0.45	11	0.4	5		0	0.38	0.006349	stronglyHypermeth
chr29	47356168	47356169	-					0.86	7	1	6		0	1	7	0.78	9	0.5	6		0	0.71	7	0.57	7	0.33	9	0.38	0.007735	stronglyHypermeth
chr13	44214203	44214204	+				Y	0.12	8	0.4	5		0	0.4	5	0.6	5	0	12	0	9		0	0	7	0	6	0.38	0.007912	stronglyHypermeth
chr10	17127364	17127365	-					0.62	8	0.88	8	1	6	1	8	0.86	7	0.62	8	0.62	13	0.29	14	0.43	7		0	0.38	0.008456	stronglyHypermeth
chr7	54027746	54027747	+					0.83	6	0.83	6	0.4	10	0.67	9	0.6	5	0.17	6	0.38	8	0.4	15		0	0.2	5	0.38	0.008644	stronglyHypermeth
chr7	84017246	84017247	+	SSBP2					0	0.67	6	0.86	7	0.44	9	0.88	8	0.2	5	0.4	5	0.25	12	0.5	12	0.29	14	0.38	0.009173	stronglyHypermeth
chr29	50458778	50458779	-					0.62	8	0.75	12	0.75	8	0.5	12	0.67	9		0	0.22	9	0.38	8	0	5	0.5	10	0.38	0.00935	stronglyHypermeth
chr26	47536967	47536968	-	FOXI2			Y	0.8	5	0.5	12	0.7	10	1	5	0.67	6	0.2	5	0.38	8	0.5	6		0	0.33	6	0.38	0.009597	stronglyHypermeth
chr8	7411328	7411329	-					0.8	5	0.8	5	0.83	6	0.8	5	0.43	7	0.25	8	0.56	9	0.54	13	0.12	8	0.29	7	0.38	0.01003	stronglyHypermeth
chr16	78516911	78516912	+					0.43	7	0.25	12	0.38	8	0.89	9	0.56	9	0.11	9	0	10	0.15	20	0.2	10	0.14	7	0.38	0.01049	stronglyHypermeth
chr14	4114886	4114887	-			AGO2	Y	1	6	1	10	0.78	9	0.86	7	0.57	7	0.44	16	0.33	6	0.4	10	0.67	6		0	0.38	0.01066	stronglyHypermeth
chr20	70950813	70950814	-					1	8	1	10	1	14	1	12	1	6	1	12	0.5	12	0.5	8	0.5	8		0	0.38	0.0112	stronglyHypermeth
chr19	44808718	44808719	-			ITGA2B	Y	0.62	8	0.33	12		0	0.64	22	0.62	8	0.36	11	0	6	0.12	8		0	0.2	5	0.38	0.01122	stronglyHypermeth
chr22	12497759	12497760	+					1	5		0	0.89	9	1	8	0.88	8	0.62	8	0.43	7	0.38	8	0.5	6	0.9	10	0.38	0.01135	stronglyHypermeth
chr20	2340312	2340313	+			KCNIP1		0.89	9	0.92	13	1	11	1	5	1	7	0.78	9	0.27	11	0.78	9	0.75	8	0.33	9	0.38	0.0117	stronglyHypermeth
chr14	11327075	11327076	+	ASAP1				0.88	8	0.67	6		0	0.6	10	0.83	6	0.6	10	0.17	6	0.29	7		0	0.4	5	0.38	0.01521	stronglyHypermeth
chr8	74521252	74521253	-					0.8	10	0.83	6	0.88	17	0.69	16	0.6	25	0.58	19	0.12	16	0.71	17	0.33	12	0.18	22	0.38	0.01601	stronglyHypermeth
chr4	10227356	10227357	-						0	0.88	8	0.88	8	0.88	8	0.83	6		0	0.43	7	0.22	9	0.5	6	0.78	9	0.38	0.01605	stronglyHypermeth
chr7	44842633	44842634	+					0.67	6	0.71	7	0.88	8		0	1	5		0	0.6	5	0.2	5	0.5	6	0.44	9	0.38	0.01628	stronglyHypermeth
chr23	50985947	50985948	+					0.5	8	0.33	6	0.3	10	0.56	9	1	5	0.14	7	0.12	8	0.11	9	0.25	8	0.14	7	0.38	0.01698	stronglyHypermeth
chr2	63229939	63229940	-			MGAT5		0.6	5	0.71	7	0.75	8	0.71	7	0.33	6	0.12	8	0.12	8	0.12	8	0.2	5	0.65	17	0.38	0.01789	stronglyHypermeth
chr3	33075455	33075456	-					0.8	5		0	0.88	8	1	9	1	8	0.8	5		0	0.62	8	0.4	5	0.33	6	0.38	0.01813	stronglyHypermeth
chr19	34489015	34489016	+		ALDH3A1			1	6	1	9		0	1	10	1	8		0	0.67	9	0.33	6	0.6	5	0.9	10	0.38	0.01821	stronglyHypermeth
chr11	70223336	70223337	+						0	1	6	0.8	5	0.86	7	1	12	0.2	5	0.56	9	0.43	7	0.64	11	0.83	6	0.38	0.01993	stronglyHypermeth
chr5	109631270	109631271	+			BCL2L13		0.67	9	0.83	6		0	0.86	7	0.57	7		0	0.6	5	0.29	7	0.12	8	0.4	5	0.38	0.02017	stronglyHypermeth
chr13	83153492	83153493	+					0.75	8	0.83	6	0.56	9	0.73	11	1	9	0.2	5	0.7	10		0	0.29	7	0.4	10	0.38	0.02041	stronglyHypermeth
chr29	42998141	42998142	-			MACROD1		1	5		0	0.8	5	0.8	5	0.88	8	0.6	10	0.14	7	0.57	7	0.62	8		0	0.38	0.02112	stronglyHypermeth
chr5	31010830	31010831	+						0	1	8	1	18	1	6	1	6	0.8	10	0.25	8	0.75	8	0.67	6		0	0.38	0.02223	stronglyHypermeth
chr4	81757	81758	-					1	8	1	8	1	6	1	12	1	6	1	8	0.67	6	0.8	10	0.25	8	0.4	10	0.38	0.02352	stronglyHypermeth
chr13	81862176	81862177	-				Y		0	1	14	1	7	1	12	1	5	0.92	24	0.75	16	0.43	7		0	0.4	15	0.38	0.02431	stronglyHypermeth
chr10	36016101	36016102	-					1	5	0.57	7	0.56	9	0.29	7	0.57	7	0.08	12	0.25	8	0.5	8	0.14	7	0.1	10	0.38	0.02443	stronglyHypermeth
chr21	2823303	2823304	+						0	1	8	0.33	6	0.5	6	0.5	8	0.11	9	0.3	10	0.18	11	0.1	10	0.33	12	0.38	0.02886	stronglyHypermeth
chr23	49951158	49951159	+					1	7		0	0.67	6	0.8	10	0.67	9	0.55	11	0.11	9		0	0.38	8	0.58	12	0.38	0.02927	stronglyHypermeth
chr23	27037797	27037798	-	PRRT1				0.12	8	0.8	5		0	0.67	6	0.4	10	0.2	10	0.22	9	0.08	13	0.1	10	0	8	0.38	0.03002	stronglyHypermeth
chr19	56374350	56374351	+			TRIM47		0.67	9	0.5	6	0.29	7	0.6	5	1	5	0.4	5		0	0.14	7	0.17	6	0.2	10	0.38	0.03081	stronglyHypermeth
chr6	110354333	110354334	-					0.78	9	1	7	0.5	12	0.53	15	0.69	13	0.27	11	0.25	16	0.38	13	0.71	7	0	7	0.38	0.03375	stronglyHypermeth
chr18	10197213	10197214	+					0.67	9	1	5		0	0.56	9	1	7		0	0.62	8	0.44	9	0.25	8	0.4	5	0.38	0.03464	stronglyHypermeth
chr6	107773638	107773639	+				Y		0	1	6	1	10	0.75	8	1	10	0.83	12	0.25	8	0.5	8		0	0.67	6	0.38	0.0359	stronglyHypermeth
chr14	50811377	50811378	-					0.62	8		0	0.6	10	0.3	10	0.6	5	0.1	10		0	0	5	0	5	0.5	6	0.38	0.03623	stronglyHypermeth
chr27	36431415	36431416	+				Y	1	9	1	6	0.6	5		0	1	7		0	0.38	8	0.44	9	0.43	7	0.83	12	0.38	0.03994	stronglyHypermeth
chr14	249166	249167	-						0	0.8	5	0.17	12	0.75	8	0.33	6	0	7	0.22	9	0	5	0.2	10	0.25	8	0.38	0.04027	stronglyHypermeth
chr13	40055441	40055442	+					0.8	5	0.46	13	0.6	5	0.43	14	0.5	10	0.71	7	0	8	0	15	0.2	15	0	11	0.38	0.04056	stronglyHypermeth
chr11	106159624	106159625	-				Y	0.3	10	0.56	9	1	7	0.85	13	0.87	15	0.2	10	0.25	8	0.7	10	0.3	10	0.2	5	0.38	0.04096	stronglyHypermeth
chr19	56374408	56374409	+			TRIM47		0.78	9	0.83	6	0.29	7	1	5	0.8	5	0.6	5		0	0.29	7	0.33	6	0.2	10	0.38	0.04281	stronglyHypermeth
chr18	1214185	1214186	+				Y		0	0.27	11	0.5	10	0.2	10	0.8	5		0	0	9	0	8	0	8	0.25	8	0.38	0.04298	stronglyHypermeth
chr22	57787555	57787556	+					0.43	7		0	0.62	8	0.14	7	0.8	10	0.2	5	0.22	9	0	9		0	0.07	15	0.38	0.04642	stronglyHypermeth
chr22	61291909	61291910	-		KLF15		Y	1	6	0.8	5	0.67	6	0.6	10		0	0.2	5	0.3	10	0.75	12	0.31	13		0	0.38	0.04672	stronglyHypermeth
chr7	7820770	7820771	+		AP1M1			1	5	0.89	9	0.92	13	1	8	1	5	0.91	11	0.14	7	0.5	16	1	17	0.36	11	0.38	0.04985	stronglyHypermeth
chr7	15809378	15809379	+		COL5A3			0.83	12	0.77	13	0.85	13	0.86	14	0.77	13	0.42	12	0.55	11	0.26	19	0.45	11	0.53	15	0.37	0.0001309	stronglyHypermeth
chr25	1310075	1310076	+			MAPK8IP3		1	5		0	1	6	0.86	7	1	8	0.67	6	0.62	8		0	0.57	7	0.5	6	0.37	0.0003207	stronglyHypermeth
chr16	81017100	81017101	+					0.89	9	0.9	21	0.74	19	1	19	0.84	19	0.33	12	0.55	22	0.56	32	0.43	14	0.67	9	0.37	0.0009171	stronglyHypermeth
chr29	47108711	47108712	-					0.83	6	0.75	8	0.67	9	0.5	10	0.73	11	0.22	9	0.22	9	0.33	6	0.33	6	0.5	10	0.37	0.001126	stronglyHypermeth
chrX	109949728	109949729	+		MID1IP1			0.5	16		0	0.22	9	0.31	13	0.44	18	0	8	0	6		0	0	6	0	10	0.37	0.001132	stronglyHypermeth
chr17	73579422	73579423	-					0.64	11	0.86	7	0.86	7	0.8	5	0.7	10	0.36	11	0.4	10	0.18	11	0.45	11	0.58	12	0.37	0.001469	stronglyHypermeth
chr13	34862963	34862964	-			SVIL		1	18	1	22	1	14	1	18	1	25	0.5	16	0.55	22	0.83	12	0.45	11	0.8	10	0.37	0.001498	stronglyHypermeth
chr29	49721009	49721010	+			KCNQ1	Y	0.67	9	0.8	5	0.83	12	0.8	5	0.8	5	0.29	7	0.62	8	0.33	6		0	0.4	5	0.37	0.001556	stronglyHypermeth
chr1	152571594	152571595	-					1	12	1	10	1	10		0	0.83	12	0.6	10	0.43	14	0.5	16	0.75	8	0.67	6	0.37	0.001656	stronglyHypermeth
chr18	13247078	13247079	+			JPH3		0.86	7	0.83	6	1	5	0.67	6	0.83	6	0.6	5	0.43	7	0.5	8		0	0.36	11	0.37	0.00178	stronglyHypermeth
chrX	137135829	137135830	+					1	6		0	0.8	5	0.89	9	1	5	0.5	6	0.44	9	0.67	6		0	0.6	10	0.37	0.001795	stronglyHypermeth
chr12	90647854	90647855	-					0.67	6	0.83	6	0.62	13	0.82	11		0		0	0.5	8	0.3	10	0.33	6	0.33	6	0.37	0.002042	stronglyHypermeth
chr18	18049006	18049007	-			ZNF423		0.89	18	1	8	0.86	14	1	18	1	6	0.6	5	0.71	17	0.33	6	0.67	6		0	0.37	0.002637	stronglyHypermeth
chr9	105313586	105313587	-					1	8	1	8	1	6	1	5	0.71	7	0.4	5	0.5	6	0.58	12	0.6	10	0.8	5	0.37	0.003043	stronglyHypermeth
chr11	101041874	101041875	-			ABL1		0.6	5	0.5	8	0.38	8	0.67	6		0	0.29	14	0	8	0.11	9	0.17	12	0.29	7	0.37	0.00317	stronglyHypermeth
chr13	58442028	58442029	-				Y	0.88	8	0.67	6	1	7	0.64	11	0.8	10		0	0.33	6	0.6	5	0.38	8	0.4	5	0.37	0.005208	stronglyHypermeth
chr12	89285732	89285733	+				Y	0.57	7	0.56	9	0.5	8	0.2	10	0.5	6	0	13	0	11	0	6	0.11	9	0.36	11	0.37	0.005359	stronglyHypermeth
chr26	39754905	39754906	+			GRK5		0.67	9	0.7	10	0.78	9	0.92	12	0.94	16	0.58	12	0.6	15	0.21	14	0.27	11	0.5	14	0.37	0.005555	stronglyHypermeth
chr11	106250085	106250086	-	PTGDS		PTGDS	Y	0.5	6	0.44	9	0.57	14	0.8	15	0.58	12	0	10	0.2	10	0.32	19	0.11	9	0.44	9	0.37	0.005884	stronglyHypermeth
chr18	18518967	18518968	+				Y	0.9	10		0	0.83	6	0.86	7	0.83	6		0	0.67	9	0.6	5	0.29	7	0.4	5	0.37	0.006281	stronglyHypermeth
chr13	58442099	58442100	-				Y	0.75	8	0.67	6	1	7	0.64	11	0.8	10		0	0.33	6	0.6	5	0.25	8	0.4	5	0.37	0.00653	stronglyHypermeth
chr27	13225037	13225038	-					1	5	0.86	7		0	1	5	1	7	0.57	7	0.62	8	0.89	9	0.5	6	0.4	5	0.37	0.007286	stronglyHypermeth
chr25	35049858	35049859	-						0	0.67	6	0.73	15	0.91	11	1	6	0.55	11	0.43	7	0.5	14	0.6	10	0.22	9	0.37	0.008057	stronglyHypermeth
chr19	42504612	42504613	+					0.67	6	0.83	12	0.8	10	1	12	0.9	20	0.25	8	0.38	16	0.67	6	0.57	7		0	0.37	0.00863	stronglyHypermeth
chr15	29308425	29308426	+					0.6	10	0.83	6	0.35	34	0.44	18	0.62	16	0.3	20	0.18	22	0	6	0.4	10	0.14	14	0.37	0.009118	stronglyHypermeth
chr29	10905562	10905563	-					0.67	6	0.38	16	0.09	22	0.33	12		0	0	12	0	10	0	12	0	12	0	10	0.37	0.009539	stronglyHypermeth
chr19	34671174	34671175	+	RNF112		RNF112		0.71	7		0	0.5	8	0.5	8	0.5	8	0.33	6	0	14	0.4	10	0.2	10	0	8	0.37	0.01005	stronglyHypermeth
chr19	28911119	28911120	-	MFSD6L	MFSD6L		Y	0.4	10		0	0.57	14	0.29	14	0.67	6	0	7	0.2	10	0	6	0.33	6	0	6	0.37	0.01049	stronglyHypermeth
chr11	27526206	27526207	-					1	7	0.8	10	0.71	7	1	5		0	0.58	12		0	0.44	9	0.33	6	0.67	9	0.37	0.0114	stronglyHypermeth
chr25	42597953	42597954	-						0	0.5	12	0.55	11	0.5	8	0.83	6		0	0.14	7	0.2	5	0.12	8	0.42	12	0.37	0.01178	stronglyHypermeth
chr11	106159646	106159647	-				Y	0.3	10	0.44	9	0.78	9	0.69	13	0.8	15	0.1	10	0.22	9	0.45	11	0.2	10	0.2	5	0.37	0.01255	stronglyHypermeth
chr18	56565337	56565338	-					0.8	5	0.56	9	0.33	6	0.5	6	0.46	13	0.09	11	0	6	0.4	5	0	6	0.33	12	0.37	0.0127	stronglyHypermeth
chr5	121074844	121074845	+			MLC1		0.83	6		0	0.93	15	1	9	0.83	6	0.5	6	0.8	5	0.33	6	0.5	6		0	0.37	0.01317	stronglyHypermeth
chr26	9860242	9860243	-					1	12	1	10	1	8	1	10	1	14	0.55	11	0.58	19	0.41	17		0	1	20	0.37	0.01358	stronglyHypermeth
chr21	70785236	70785237	-				Y	0.38	26	1	12	0.62	16	0.6	10	0.89	9	0.44	18	0.2	10	0.43	14	0.25	8	0.31	13	0.37	0.0143	stronglyHypermeth
chr15	72282199	72282200	-					0.5	16	0.88	16	0.38	8	0.52	23	0.35	20	0.27	15	0	19	0.36	14	0.17	6	0	15	0.37	0.01449	stronglyHypermeth
chr22	18182752	18182753	+					0.57	7	0.75	8		0	0.5	10	0.67	9	0.2	5	0.43	7	0	11	0.5	10	0.12	8	0.37	0.01529	stronglyHypermeth
chr9	103519133	103519134	+					0.88	8	0.85	13	0.6	10	0.71	7	0.75	8	0.28	18	0.79	19	0.29	7	0.43	23	0.14	21	0.37	0.01565	stronglyHypermeth
chr4	93709264	93709265	+			IRF5		0.67	6		0	0.4	5	0.71	7	0.6	5		0	0.43	7	0.21	14	0.25	8	0	9	0.37	0.0159	stronglyHypermeth
chr23	8179213	8179214	+					0.6	5	0.78	9		0	0.8	10	0.62	16	0.4	10	0.14	7	0.67	12	0.14	7	0.3	10	0.37	0.01715	stronglyHypermeth
chr3	117773555	117773556	+			LRRFIP1		0.57	7	1	5	0.5	6	0.75	8	1	9		0	0.43	7	0.3	10	0.4	5	0.43	7	0.37	0.01764	stronglyHypermeth
chr7	12043556	12043557	-					1	6	0.86	7	0.83	6	0.62	8	1	5	0.67	6	0.25	8	0.38	8	0.67	6		0	0.37	0.01774	stronglyHypermeth
chr7	46024707	46024708	-				Y		0	0.33	6	0.5	8	0.27	15	0.67	6	0	6	0	8	0.29	14		0	0	10	0.37	0.0179	stronglyHypermeth
chr7	111754515	111754516	-					0.67	6	0.45	11		0	1	11	0.8	10	0.5	12	0.2	5	0.42	12	0.44	16	0.27	15	0.37	0.01797	stronglyHypermeth
chr26	44105845	44105846	-					0.75	8		0	0.4	5	0.75	12	0.83	6	0.38	8	0.25	12	0.17	6	0.45	11		0	0.37	0.01836	stronglyHypermeth
chr25	40907608	40907609	-					0.62	8	0.3	10	0.5	14	0.62	8		0	0.33	6	0	8	0	10	0.25	8		0	0.37	0.01899	stronglyHypermeth
chr29	50046060	50046061	+	IGF2				1	6	1	8		0	0.86	7	0.7	20	0.29	14	0.46	26		0	0.67	6	0.67	6	0.37	0.01932	stronglyHypermeth
chr27	35850878	35850879	-					0.88	8	0.71	7	0.69	13	1	5	0.86	7	0.2	5	0.78	9		0	0.4	5	0.44	9	0.37	0.0194	stronglyHypermeth
chr17	74510083	74510084	+			KLHL22			0	0.58	12	0.44	9	0.83	12	0.44	9	0.17	12	0	5	0.18	11	0.2	5	0.5	10	0.37	0.01984	stronglyHypermeth
chr1	133310057	133310058	-	IL20RB	IL20RB			0.8	5	0.44	9		0	0.38	8	0.82	11	0	8	0.38	8	0.33	9	0.22	9	0.25	12	0.37	0.02102	stronglyHypermeth
chr4	95421438	95421439	-					0.8	5		0	0.4	5	0.43	7	0.8	5	0.17	6		0	0.29	7	0.33	6	0.17	6	0.37	0.02128	stronglyHypermeth
chr4	32543991	32543992	+					1	6	0.57	7		0	0.86	7	0.5	8	0.5	6	0.33	6	0.18	11	0.5	6	0.31	13	0.37	0.02138	stronglyHypermeth
chr2	124870741	124870742	-			PTPRU		1	6	1	8	0.57	14	1	5	1	7	0.54	13		0	0.8	5	0.4	10	0.44	9	0.37	0.02147	stronglyHypermeth
chr7	12148017	12148018	+					0.7	10	0.57	7	0.67	9	0.93	15	0.67	6	0.33	9	0.31	13	0.14	7	0.77	13	0.12	17	0.37	0.02188	stronglyHypermeth
chr13	40055442	40055443	-					0.18	11	0.5	6		0	0.56	9	0.67	9	0.2	10		0	0	8	0.22	9	0	13	0.37	0.02191	stronglyHypermeth
chr19	47846566	47846567	+			MARCH10		0.83	6	0.83	6		0	0.67	6	0.46	13	0.44	9	0.27	11	0.17	6	0.17	6	0.62	13	0.37	0.02251	stronglyHypermeth
chr22	60612434	60612435	+					1	6		0	0.75	8	0.78	9	0.83	12	0.53	15	0.64	25	0.17	12	0.3	20	0.71	14	0.37	0.02274	stronglyHypermeth
chr9	12945879	12945880	+					0.33	15	0.69	13	0.86	21	0.42	24	1	12	0.43	21	0.27	22	0.3	23	0.18	11	0.27	26	0.37	0.02418	stronglyHypermeth
chr7	23457873	23457874	-	PDLIM4	PDLIM4		Y	0.75	8	0.75	8	0.25	8	0.6	20	1	5	0.2	10	0.21	19	0.29	14	0.43	14	0.4	10	0.37	0.02434	stronglyHypermeth
chr6	118208094	118208095	+					0.56	9	0.75	8	0.8	5		0	1	8	0.6	5	0.2	5	0.44	9		0	0.4	5	0.37	0.02495	stronglyHypermeth
chr7	45096588	45096589	-			ARID3A		1	7	1	5	1	9	0.56	9		0		0	0.55	11	0.4	10	0.67	9	0.45	11	0.37	0.02508	stronglyHypermeth
chr13	76692286	76692287	-					0.5	10	0.8	5		0	0.4	10	0.75	12	0.56	9	0.25	8	0.08	24	0.25	8	0.06	18	0.37	0.02523	stronglyHypermeth
chr10	103470258	103470259	+					0.29	7	0.8	5	0.75	8	0.36	11	0.6	5	0.2	5	0	6	0.33	6	0.22	9		0	0.37	0.02532	stronglyHypermeth
chr12	89285564	89285565	+				Y	0.75	8	0.6	10	1	8	0.4	10	0.83	6	0.31	13	0.18	11	0.17	6	0.44	9	0.64	11	0.37	0.02548	stronglyHypermeth
chr23	50692566	50692567	+					1	8	1	6	1	22	1	8	0.75	8	0.67	6	0.4	10	1	8	0.57	14	0.25	8	0.37	0.02631	stronglyHypermeth
chr21	40682096	40682097	+					0.75	8	0.88	8	0.7	10	0.82	11	0.43	14	0.36	11	0.71	17	0	15	0.36	11	0.29	17	0.37	0.02691	stronglyHypermeth
chr17	71874394	71874395	+			OSBP2	Y		0	1	8	0.75	8	0.86	7	0.89	9	0.43	7	0.17	6	0.4	15	0.75	12	0.75	12	0.37	0.02729	stronglyHypermeth
chr1	133310089	133310090	-	IL20RB				1	5	0.56	9		0	0.5	8	0.91	11	0.25	8	0.5	8	0.56	9	0.22	9	0.33	12	0.37	0.02784	stronglyHypermeth
chr2	126248676	126248677	-		IFI6		Y		0	1	6	1	6	1	7	1	6	0.55	11	0.56	9	1	5		0	0.4	5	0.37	0.02786	stronglyHypermeth
chr29	29066387	29066388	-					0.9	10	1	5	1	6	1	6	1	9	0.71	7	0.17	6	0.88	8	0.67	6		0	0.37	0.02861	stronglyHypermeth
chr25	2125097	2125098	+					0.83	6	1	7	0.78	9	0.83	6	0.85	13	0.33	6		0	0.18	11	0.82	11	0.64	11	0.37	0.02881	stronglyHypermeth
chr4	114432679	114432680	-	CDK5	CDK5				0	0.29	7	0.71	7	0.62	8	0.4	5	0.33	6	0.22	9	0	11		0	0	7	0.37	0.02953	stronglyHypermeth
chr4	108495715	108495716	+				Y		0	0.83	12	0.57	7	1	14	0.57	14	0.29	17	0.33	12		0	0.29	7	0.6	10	0.37	0.02981	stronglyHypermeth
chr3	27724548	27724549	+			CASQ2		0.62	8	0.6	5	0.8	5	0.8	5	0.5	6	0	5	0	5	0.5	10	0.6	5	0.4	5	0.37	0.03087	stronglyHypermeth
chr25	25026267	25026268	-					1	5	0.75	8	0.43	7	0.67	12	0.82	11	0.67	18	0.2	15	0.33	6		0	0.25	8	0.37	0.03395	stronglyHypermeth
chr7	66696617	66696618	-						0	0.88	8	1	5	0.89	9	0.83	6	0.25	8	0.6	5		0	0.86	7	0.43	7	0.37	0.03441	stronglyHypermeth
chr7	48156676	48156677	+					0.5	6	0.8	5	0.4	5		0	0.5	6	0.57	7	0	5	0.14	7	0	8	0.2	5	0.37	0.03533	stronglyHypermeth
chr5	71911792	71911793	-			SYN3		1	5	0.79	14		0	1	5	0.67	6	0.55	11	0.71	7	0.7	10	0.14	7	0.38	8	0.37	0.0359	stronglyHypermeth
chr24	61311063	61311064	-					1	8	1	6	0.86	14	0.67	12		0	0.57	14	0.89	18	0.36	22	0.5	12	0.25	8	0.37	0.036	stronglyHypermeth
chr8	25210498	25210499	-	SAXO1	SAXO1		Y	0.86	7	1	6	1	5	0.67	12	1	6	0.38	8	0.86	7	0.67	6		0	0.25	8	0.37	0.03612	stronglyHypermeth
chr20	58554355	58554356	-					0.78	9	1	6	0.54	13	0.7	10	0.8	5		0	0.23	13	0.17	6	0.43	7	0.75	8	0.37	0.03642	stronglyHypermeth
chr9	103291469	103291470	+			RNASET2		1	6	0.83	6	0.78	9	0.6	5		0	0.5	8	0.44	9	0.6	5	0.6	5	0	6	0.37	0.03704	stronglyHypermeth
chr25	41723024	41723025	-			MAD1L1		1	6	1	7	0.89	9	1	7	0.6	5	0.55	11	0.88	8	0.73	11	0.29	7	0.2	5	0.37	0.03795	stronglyHypermeth
chr18	9913837	9913838	+			CDH13		0.6	5	0.6	5		0	0.67	6	0.5	10		0	0	9	0.33	6	0.56	9	0	13	0.37	0.03894	stronglyHypermeth
chr8	104307534	104307535	-	BSPRY		BSPRY			0	0.1	10	0.33	12	0.86	7	0.5	6	0.09	11	0	6	0.14	7	0	8	0.17	12	0.37	0.03933	stronglyHypermeth
chr24	3760056	3760057	+				Y	1	5	0.67	6	0.78	9	0.4	10		0	0.5	6	0.25	8	0.4	5		0	0.2	5	0.37	0.03945	stronglyHypermeth
chr14	3739289	3739290	+					1	5	0.43	14		0	0.58	12	0.7	10	0	5	0.43	7	0.5	6	0.22	9	0.4	5	0.37	0.04115	stronglyHypermeth
chr23	27192879	27192880	-		C4A				0	1	7	0.88	8	0.62	8	0.83	12	0.5	8	0.67	9		0	0.57	7	0.12	8	0.37	0.04123	stronglyHypermeth
chr18	57950900	57950901	+					0.4	5	0.8	5	0.7	10	0.8	5		0	0.62	13	0.14	7	0.29	7		0	0.17	6	0.37	0.04168	stronglyHypermeth
chr21	69251644	69251645	-			TRAF3		1	6	0.67	6		0	1	12	0.73	22	0.67	24	0.2	10	0.4	20	0.67	12		0	0.37	0.04411	stronglyHypermeth
chr22	59255378	59255379	-					0.92	12	1	8		0	1	8	1	7		0	0.67	9	0.2	10	0.7	10	0.88	8	0.37	0.04466	stronglyHypermeth
chr5	120862639	120862640	+				Y	0.9	10	0.25	8	0.62	8	0	16	0.31	13	0.09	11	0	13	0.12	8	0	7	0	8	0.37	0.04668	stronglyHypermeth
chr1	125852524	125852525	+					0.43	14	0.75	8	1	6	0.45	22		0	0.2	10	0.4	10	0	6	0.33	6	0.5	12	0.37	0.04673	stronglyHypermeth
chr10	103209832	103209833	-						0	0.38	8	0.6	15	0.81	16	0.86	7	0	6	0.11	9	0.33	9	0.38	8	0.62	8	0.37	0.04973	stronglyHypermeth
chr23	19537406	19537407	-					0.75	8	0.75	8		0	0.6	10	0.75	8	0.33	6	0.43	14	0.33	6	0.33	12		0	0.36	0.0002035	stronglyHypermeth
chr13	78266769	78266770	-			KCNB1		0.83	6	0.8	5	0.86	7		0	0.86	7	0.43	7	0.38	8	0.6	5		0	0.5	8	0.36	0.0003775	stronglyHypermeth
chr21	35820607	35820608	+					1	9	1	6	0.83	6	1	8	1	6	0.56	9	0.8	5	0.67	9	0.57	7	0.44	9	0.36	0.0007691	stronglyHypermeth
chr9	97007961	97007962	-					0.8	5	0.85	13	0.87	15	1	9	1	10	0.57	14	0.73	26	0.44	9	0.4	5	0.58	12	0.36	0.001055	stronglyHypermeth
chr2	129195825	129195826	-					0.67	6		0	0.38	8	0.7	10	0.57	7	0.27	11	0.17	6	0.2	5	0.2	5	0.27	11	0.36	0.001269	stronglyHypermeth
chr21	53783168	53783169	-					1	8	1	5	0.77	31	1	6	1	5	0.5	22	0.8	10	0.6	5	0.67	9	0.4	5	0.36	0.002287	stronglyHypermeth
chr7	111754176	111754177	+					0.86	7		0	0.8	10	0.88	8	1	10	0.6	5		0	0.57	7	0.57	14	0.33	9	0.36	0.002878	stronglyHypermeth
chr13	58442071	58442072	-				Y	0.88	8	0.83	6	1	7	0.64	11	0.8	10		0	0.5	6	0.6	5	0.38	8	0.4	5	0.36	0.002904	stronglyHypermeth
chr19	40331515	40331516	-			RPL19		1	5	0.88	16	1	5	1	8	1	14	0.5	10	0.43	7		0	0.8	5	0.71	7	0.36	0.00299	stronglyHypermeth
chr7	5834792	5834793	+			MYO9B		0.71	7		0	0.57	7	0.75	8	0.83	6	0.25	8	0.33	9	0.5	8		0	0.33	6	0.36	0.003016	stronglyHypermeth
chr13	76692462	76692463	-					0.62	8	0.83	6	0.67	6	0.75	8	0.42	12	0.4	5	0.4	10	0.17	12	0.33	9	0.17	6	0.36	0.003229	stronglyHypermeth
chr22	58100220	58100221	+				Y	1	7	1	9	1	7	1	12	1	10	0.75	16	0.67	6	0.36	14		0	0.78	9	0.36	0.003694	stronglyHypermeth
chr9	104411817	104411818	+				Y	0.86	7	0.6	10	0.83	6	0.73	15	0.67	9	0.42	12	0.12	8	0.29	21	0.5	12	0.57	14	0.36	0.004915	stronglyHypermeth
chr19	19356224	19356225	-					0.62	8	0.78	9	0.7	10	0.55	11	0.67	6	0.5	8	0.2	5	0.4	5		0	0.11	9	0.36	0.005119	stronglyHypermeth
chr25	946073	946074	+					1	5	1	6	0.8	5		0	1	5		0	0.44	9	0.62	8	0.5	6	0.78	9	0.36	0.006603	stronglyHypermeth
chr9	32261511	32261512	+			MAN1A1		0.71	7		0	1	8	0.67	6	0.6	5	0.4	5	0.5	8	0.2	5	0.43	7	0.4	5	0.36	0.007161	stronglyHypermeth
chr29	50229429	50229430	-			TNNT3		0.83	12		0	1	12	1	10	1	10	0.83	12	0.5	16	0.57	14	0.5	8		0	0.36	0.007191	stronglyHypermeth
chr11	20478245	20478246	-					0.86	7	0.71	7	1	5	0.8	5		0	0.33	6	0.4	5	0.6	10	0.6	5		0	0.36	0.007627	stronglyHypermeth
chr5	114561973	114561974	-					0.31	13	0.5	12	0.5	12	0.57	14	0.67	12	0.27	22	0	10		0	0	6	0.31	13	0.36	0.008118	stronglyHypermeth
chr22	55035071	55035072	-			ATP2B2		0.78	9	1	5	0.8	10	0.86	14	0.8	5	0.7	10	0.44	9	0.33	6	0.25	8	0.71	7	0.36	0.00822	stronglyHypermeth
chr15	55963871	55963872	-			DGAT2			0	0.15	13	0.5	10	0.5	8	0.45	22	0	5	0	21	0	6		0	0.17	12	0.36	0.008318	stronglyHypermeth
chr3	113215819	113215820	+				Y	0.8	5	0.4	5	0.26	19	0.38	8	0.67	6	0.11	9	0.21	14	0.2	5	0.2	5	0	5	0.36	0.01085	stronglyHypermeth
chr4	93709323	93709324	+			IRF5		0.67	6		0	0.4	5	0.71	7	0.6	5		0	0.43	7	0.14	14	0.25	8	0.11	9	0.36	0.01087	stronglyHypermeth
chr2	94552731	94552732	+			NRP2		0.88	8	1	6	0.86	7	0.9	10	1	6	0.67	12	0.33	6	0.44	9		0	0.83	12	0.36	0.01113	stronglyHypermeth
chr6	108988013	108988014	-					0.86	7	0.5	8	0.41	17	0.58	12	0.78	9	0.33	15	0.32	19	0.44	9	0	6	0.22	9	0.36	0.01196	stronglyHypermeth
chr17	74906728	74906729	-			TXNRD2		0.83	6	1	6		0	0.89	9	0.9	10	0.4	5		0	0.5	6	0.83	6	0.44	9	0.36	0.01347	stronglyHypermeth
chr27	33769550	33769551	+			PLEKHA2		0.8	5	1	7	0.4	5	0.67	6	0.75	8	0.33	6	0.5	8	0.2	5	0.5	6	0.29	7	0.36	0.01376	stronglyHypermeth
chr15	74938625	74938626	-					1	7	0.62	8	0.7	10	0.89	9	1	6		0	0.67	12	0.3	10	0.56	9	0.4	15	0.36	0.01497	stronglyHypermeth
chr4	116712892	116712893	-					0.67	6	0.86	7	1	5	0.88	8		0	0.25	12	0.62	8	0.57	7	0.5	6		0	0.36	0.01504	stronglyHypermeth
chr12	30715134	30715135	+					1	12	1	13	1	13	0.86	14	0.8	10	0.38	13	0.72	18	0.53	17	0.33	6	0.91	11	0.36	0.01514	stronglyHypermeth
chr24	30812204	30812205	+					0.69	13	0.9	10	0.8	5	0.75	8	1	8	0.71	7	0.42	12		0	0.2	10	0.55	11	0.36	0.01593	stronglyHypermeth
chr15	65505057	65505058	-			NAT10		0.85	13	0.86	7		0	1	5	1	7	0.8	5	0.57	7	0.29	7	0.6	5		0	0.36	0.01944	stronglyHypermeth
chr17	45995119	45995120	+					1	7	0.93	15		0	0.9	10	0.92	13	0.83	6	0.39	18	0.7	10		0	0.38	8	0.36	0.02021	stronglyHypermeth
chr24	55913834	55913835	+					0.8	5	1	5	1	8		0	1	5	0.5	6	0.33	6	0.71	7		0	0.8	5	0.36	0.02083	stronglyHypermeth
chr13	46292131	46292132	+					1	10	1	8	1	6	0.9	10	1	10	0.64	11	0.43	7	0.4	5		0	1	8	0.36	0.02162	stronglyHypermeth
chr6	108070129	108070130	-			TNIP2		0.6	5	0.88	8	0.8	5	0.88	8	0.5	14	0.5	10	0.6	10	0.1	10	0.17	6	0.5	6	0.36	0.02214	stronglyHypermeth
chr12	90422854	90422855	-						0	0.6	5	0.86	7	0.78	9	0.6	10		0	0.2	10	0.22	9	0.62	8	0.36	14	0.36	0.0225	stronglyHypermeth
chr17	74347401	74347402	+			PRODH		0.57	7	0.9	10	0.75	8	1	5	0.7	10	0.2	5	0.33	6		0	0.67	6	0.5	8	0.36	0.02255	stronglyHypermeth
chr4	115693090	115693091	+					0.5	12	1	5	0.8	10	0.6	5	0.75	8	0.44	9	0.56	9	0.14	14	0.33	6		0	0.36	0.02297	stronglyHypermeth
chr8	41654878	41654879	-						0	0.89	9	0.5	6	0.75	8	0.67	6	0.2	5	0.5	6	0.17	6	0.5	8		0	0.36	0.02608	stronglyHypermeth
chr18	12636973	12636974	+					0.67	6	0.73	11	0.9	10	0.93	14	0.9	10	0.67	6	0.5	10	0.09	11		0	0.6	5	0.36	0.02639	stronglyHypermeth
chr16	47256573	47256574	+					0.67	12	0.62	8	1	6	0.71	7	0.43	7		0	0.31	13	0.18	11	0.57	7	0.25	8	0.36	0.02672	stronglyHypermeth
chr21	26074244	26074245	-					0.43	7	0.6	5	0.45	11	1	5	0.57	7	0.22	9	0.25	16		0	0.42	12	0.12	16	0.36	0.02682	stronglyHypermeth
chr9	88871467	88871468	-					0.6	5		0	0.71	7	0.6	10	0.3	10	0.38	8	0.3	10	0.11	9	0	5		0	0.36	0.02762	stronglyHypermeth
chr2	108076042	108076043	+	DES	DES		Y	0.83	6	0.43	7	0.23	13	0.55	11	0.64	11	0.25	16	0	7		0	0.33	15	0.1	10	0.36	0.02799	stronglyHypermeth
chr23	29647493	29647494	-					0.27	22	0.71	7	0.56	9	0.4	10	0.83	6	0	20	0.2	15	0.4	10	0.38	13	0	27	0.36	0.02844	stronglyHypermeth
chr25	41523722	41523723	-					0.56	9	1	6	0.86	7	0.71	7	0.64	11	0	5	0.44	9	0.3	10	0.6	5	0.6	10	0.36	0.02932	stronglyHypermeth
chr17	69255101	69255102	+					1	5	0.75	8	1	5	0.71	7		0	0.44	9	0.56	18	0.27	11		0	0.75	8	0.36	0.02938	stronglyHypermeth
chr12	89746828	89746829	+					0.75	8	0.44	9	0.33	6	0.75	8	0.38	8		0	0.33	6	0	16	0	14	0.33	24	0.36	0.02967	stronglyHypermeth
chr17	75051879	75051880	+					1	7	0.5	10	0.89	9	1	8	0.75	12	0.54	13	0.5	16	0.22	9	0.62	8		0	0.36	0.02988	stronglyHypermeth
chr13	54742655	54742656	+					0.8	5	0.89	9	0.67	6	0.88	8	0.33	6	0.4	5	0.43	7	0.14	7		0	0.44	9	0.36	0.02994	stronglyHypermeth
chr21	60689249	60689250	+					0.8	5	1	6	0.67	9	1	6		0	0.38	8	0.8	5	0.43	7	0.43	7		0	0.36	0.03079	stronglyHypermeth
chr13	55330975	55330976	-					0.75	8	1	10	0.86	7	0.8	10	1	6	0.2	5	0.5	6	0.5	8		0	0.88	8	0.36	0.03089	stronglyHypermeth
chrX	148820332	148820333	-					0.73	11	0.62	8	0.57	7	0.5	14	0.75	12	0	8	0.6	15	0.21	14	0	6	0.56	9	0.36	0.03134	stronglyHypermeth
chr25	38044736	38044737	+					0.83	6	0.6	5	0.71	7	0.29	7	0.57	7	0.44	9		0	0	7	0.33	6	0.2	5	0.36	0.03186	stronglyHypermeth
chr3	111502122	111502123	-					1	11		0	0.89	9	0.95	22	0.83	6	0.71	7	0.29	7	0.4	10		0	0.82	11	0.36	0.03222	stronglyHypermeth
chr4	106910847	106910848	+					1	6	1	8	0.9	21	1	14	1	8	0.2	10	0.83	12	0.57	14	0.5	8	1	6	0.36	0.03277	stronglyHypermeth
chr18	53416582	53416583	-			ERCC2		1	6	1	14	1	10	1	18	1	6	0.8	10	0.4	10	0.38	16	1	8		0	0.36	0.03336	stronglyHypermeth
chr6	119371403	119371404	-					1	10	0.92	13	1	11	0.92	12	1	14	0.5	14	0.88	16	0.36	11	1	5	0.31	16	0.36	0.03379	stronglyHypermeth
chr7	43978100	43978101	-	ZNF692		ZNF692		0.6	5	0.2	5	0.71	7		0	0.71	7	0.12	8	0.29	7	0.29	7		0	0.11	9	0.36	0.03534	stronglyHypermeth
chr2	127531876	127531877	-		FAM110D		Y	1	8	1	6	0.8	10	1	8	0.5	8	0.71	14	0.25	8	0.25	8	0.62	16	0.67	6	0.36	0.03596	stronglyHypermeth
chr2	124232098	124232099	-					0.38	8	0.5	6		0	0.56	9	0.5	8	0	14	0.6	10	0	7	0	13	0	10	0.36	0.03607	stronglyHypermeth
chr23	37334058	37334059	+			E2F3		0.8	5	0.86	7	0.86	7	0.56	9	0.89	9	0.29	7	0.42	12	0.44	16	0.12	8	0.9	10	0.36	0.0364	stronglyHypermeth
chr15	77276192	77276193	-			AMBRA1		0.91	11	1	15	0.9	10	0.92	13	1	10	0.6	5	1	13	0.25	8		0	0.5	10	0.36	0.03662	stronglyHypermeth
chr24	47490111	47490112	+					1	8	0.71	7	1	11	0.88	16		0	0.2	5	0.57	7	0.67	6		0	0.71	14	0.36	0.03729	stronglyHypermeth
chr6	107315242	107315243	-			NSG1		1	7		0	0.89	9	1	6	1	7	1	6	0.5	6	0.38	8	0.4	5	0.8	5	0.36	0.03892	stronglyHypermeth
chr1	155372392	155372393	-						0	0.8	5	1	6	0.5	6	1	5		0	0.4	5	0.27	11	0.57	7	0.6	5	0.36	0.04158	stronglyHypermeth
chr23	49064237	49064238	-			FARS2		1	5	0.83	6	0.8	5	0.5	10	0.83	6		0	0.6	5	0.67	9	0.38	8	0.11	9	0.36	0.04278	stronglyHypermeth
chr10	89172066	89172067	-					1	6	0.5	8		0	0.69	13	1	9		0	0.5	6	0.6	5	0.36	14	0.3	10	0.36	0.04339	stronglyHypermeth
chr25	30479455	30479456	-					0.36	11	0.57	7	0.69	13	0.67	6	0.8	5	0.3	10		0	0.62	8	0	5	0.12	8	0.36	0.04399	stronglyHypermeth
chr5	104419120	104419121	-					0.73	11	0.86	7		0	0.38	8	0.75	16		0	0.57	7	0.25	8	0.11	9	0.33	9	0.36	0.04444	stronglyHypermeth
chr18	18296157	18296158	+			ZNF423		0.43	7	0.7	10	0.8	10	0.54	13	0.38	8	0	8	0.23	13	0.58	12	0	7		0	0.36	0.04679	stronglyHypermeth
chr11	49046573	49046574	-					0.83	12	1	6	1	12	0.75	8		0	0.75	8	0.67	6	0.17	12	0.57	14		0	0.36	0.04733	stronglyHypermeth
chr23	50757207	50757208	-					0.57	14	0.69	16	0.11	9	0.65	20	0.82	11	0.3	10	0.31	16	0.21	29		0	0	10	0.36	0.04735	stronglyHypermeth
chr21	71229044	71229045	+				Y		0	1	10	0.9	10	1	11	1	8	0.5	6	0.44	9	0.27	11	1	8	0.83	6	0.36	0.0482	stronglyHypermeth
chr18	12636982	12636983	+					0.67	6	0.91	11	0.8	10	0.86	14	0.9	10	0.67	6	0.3	10	0.09	11		0	0.8	5	0.36	0.0487	stronglyHypermeth
chr19	55269511	55269512	+					0.5	6	0.45	11	0.57	7		0	0.6	10		0	0.22	9	0.2	5	0.2	5	0.11	9	0.35	0.0001523	stronglyHypermeth
chr24	9826382	9826383	-					0.8	10	0.8	10	0.88	17	0.83	12	1	6	0.5	8	0.5	8	0.4	10	0.67	6	0.5	8	0.35	0.0002761	stronglyHypermeth
chr19	45345790	45345791	+				Y	0.71	7		0	0.73	11	0.75	12	0.71	7	0.47	15	0.2	5	0.46	13	0.4	5	0.33	6	0.35	0.0004177	stronglyHypermeth
chr18	50170871	50170872	+					0.69	16	0.5	8	0.83	6	0.75	8	0.75	8	0.4	10	0.29	7	0.33	9	0.33	9	0.43	7	0.35	0.0004846	stronglyHypermeth
chr12	31319898	31319899	-					0.8	10	1	9	1	8	1	19	0.89	9	0.67	6	0.44	9	0.64	11	0.5	10	0.71	7	0.35	0.0007496	stronglyHypermeth
chr4	24329934	24329935	-					0.5	10	0.6	15	0.42	12	0.53	15	0.5	20	0	7	0.31	13	0.29	14	0.08	12	0.14	7	0.35	0.0007727	stronglyHypermeth
chr14	11046121	11046122	+			ADCY8		0.8	5	1	6	0.9	10	1	7	0.75	8	0.6	5	0.5	10	0.5	6		0	0.57	7	0.35	0.0008151	stronglyHypermeth
chr13	33878725	33878726	+						0	0.86	7	0.8	5	1	5	0.71	7	0.5	6	0.5	6	0.38	8	0.62	8	0.44	9	0.35	0.001511	stronglyHypermeth
chr22	48846922	48846923	+				Y	0.5	10	0.65	20	0.73	11	0.79	14	0.67	12	0.38	16	0.36	11	0.39	18	0.09	11	0.36	11	0.35	0.001512	stronglyHypermeth
chr29	42876368	42876369	-	COX8A	COX8A			1	7	0.8	5		0	1	8	1	7	0.57	7	0.67	6		0	0.67	6	0.5	8	0.35	0.001633	stronglyHypermeth
chr6	108076313	108076314	-			TNIP2		0.74	23	0.6	10	0.33	12	0.43	14	0.67	18	0.2	20	0.25	16	0.2	20	0.2	10	0.17	12	0.35	0.001808	stronglyHypermeth
chr2	133633140	133633141	+					1	5		0	1	7	1	9	1	9	0.6	5	0.8	5		0	0.71	7	0.5	6	0.35	0.001858	stronglyHypermeth
chr1	83463147	83463148	+			FAM131A		0.44	18	0.57	14	0.62	16	0.45	29	0.33	6	0	8	0.17	24	0.2	10	0.3	20	0	8	0.35	0.00201	stronglyHypermeth
chr13	54143085	54143086	-	PCMTD2				0.92	12		0	0.75	8	1	6	0.82	11	0.43	14	0.5	18		0	0.5	6	0.64	14	0.35	0.002499	stronglyHypermeth
chr4	27752605	27752606	-					0.88	8	0.8	5	0.83	6		0	1	5	0.43	7	0.58	12	0.67	6	0.44	9		0	0.35	0.002957	stronglyHypermeth
chr17	74610493	74610494	-					0.91	11	1	9	0.75	8	0.71	17	0.79	14	0.5	12	0.5	12	0.33	6		0	0.6	10	0.35	0.003066	stronglyHypermeth
chr13	45232696	45232697	+					1	10	1	12	1	5	1	7	1	5	0.62	8	0.9	10	0.6	10		0	0.46	13	0.35	0.003222	stronglyHypermeth
chr25	33285984	33285985	-					0.9	10	0.92	12	1	7	1	9	0.83	12	0.6	10	0.47	17	0.33	18	0.75	16	0.73	15	0.35	0.003304	stronglyHypermeth
chr8	107598317	107598318	+					0.71	7	0.83	6	0.83	6	0.7	10		0	0.6	5		0	0.4	5	0.4	5	0.29	7	0.35	0.003469	stronglyHypermeth
chr1	153920651	153920652	-					1	6	0.83	6	1	8	1	12	0.79	14	0.4	5	0.73	11	0.56	9	0.43	7	0.75	12	0.35	0.003699	stronglyHypermeth
chr1	136627692	136627693	-			RAB6B		0.83	6	0.86	7	0.86	7	1	7	0.93	15	0.75	12	0.64	14	0.33	9	0.38	8	0.62	8	0.35	0.003731	stronglyHypermeth
chr16	53316237	53316238	-			EFHD2		0.8	5		0	0.78	9	0.67	12	1	6	0.43	7	0.57	7	0.58	12	0.33	6	0.4	5	0.35	0.003969	stronglyHypermeth
chr11	65325910	65325911	-					0.8	5		0	0.82	11	1	11	1	6	0.68	22	0.62	13	0.6	10	0.33	12	0.55	11	0.35	0.004033	stronglyHypermeth
chr25	19027072	19027073	+					1	8	0.89	9	0.78	9	0.83	6	1	7	0.57	14		0	0.6	10	0.33	6	0.7	10	0.35	0.004502	stronglyHypermeth
chr22	47375263	47375264	+				Y	0.67	12	0.62	8	0.6	5	0.8	10	0.5	10	0.38	13	0.4	5	0.1	10	0.45	11	0.09	11	0.35	0.005202	stronglyHypermeth
chr18	33815169	33815170	-					0.38	8	0.62	13	0.7	10	0.38	16	0.56	9	0.3	10	0.08	13	0.35	17	0.12	8	0	7	0.35	0.005392	stronglyHypermeth
chr11	104944507	104944508	+					0.62	8		0	0.88	8	0.69	13	0.67	9	0.25	8	0.5	10	0.55	11	0.3	10	0.25	8	0.35	0.005394	stronglyHypermeth
chr29	46254157	46254158	+					0.85	13	0.92	13	1	11	1	15	0.86	14	0.83	12	0.57	14	0.43	14	0.36	14	0.69	13	0.35	0.005496	stronglyHypermeth
chr7	16057822	16057823	-		ICAM5		Y		0	0.88	8	0.89	9	0.75	8	1	10	0.5	6	0.4	5	0.71	7		0	0.5	8	0.35	0.005808	stronglyHypermeth
chr16	49303561	49303562	+						0	0.71	7	0.85	13	0.83	6	1	6	0.33	6	0.5	12	0.57	7		0	0.6	10	0.35	0.00602	stronglyHypermeth
chr21	22016495	22016496	+					0.33	9	0.6	10	0.55	11	0.75	8	0.4	10		0	0.17	12	0.18	11	0.09	11	0.27	11	0.35	0.006149	stronglyHypermeth
chr6	109675053	109675054	+					0.67	9	0.45	11	0.62	8	0.3	10	0.69	16	0.18	17	0.2	10	0	11	0.25	8	0.36	11	0.35	0.006212	stronglyHypermeth
chr18	63117990	63117991	+				Y	0.71	7	0.86	7	0.67	6	1	6	0.6	10	0.56	9	0.4	5	0.38	8	0.33	12		0	0.35	0.00649	stronglyHypermeth
chr15	26596542	26596543	-					0.78	9	1	9	0.92	12	1	7	0.6	5	0.56	9	0.6	5	0.29	7	0.6	10	0.5	8	0.35	0.006575	stronglyHypermeth
chr27	33769358	33769359	+			PLEKHA2		0.6	5	0.29	7	0.4	5	0.67	6	0.62	8	0.17	6	0.38	8	0	5	0.17	6	0.14	7	0.35	0.006579	stronglyHypermeth
chr5	109631246	109631247	+			BCL2L13		0.56	9	0.83	6		0	0.71	7	0.57	7		0	0.4	5	0.43	7	0.25	8	0.2	5	0.35	0.006695	stronglyHypermeth
chr10	89538390	89538391	-	NGB				0.5	6	0.4	10		0	0.44	9	0.64	14	0	6	0.1	10	0	7	0.33	9	0.3	10	0.35	0.007349	stronglyHypermeth
chr8	100406871	100406872	+					0.83	6	0.67	6	0.56	9	0.62	8	0.5	6	0.38	13	0.11	9	0.2	5	0.44	9		0	0.35	0.007356	stronglyHypermeth
chr6	109669506	109669507	+					0.83	6	0.9	10	0.62	8	0.8	5	0.8	10		0	0.25	12	0.3	10	0.6	5	0.6	5	0.35	0.008423	stronglyHypermeth
chr11	8339925	8339926	-					0.56	9	0.85	13	1	5	0.71	7	0.75	8	0.57	7	0.56	9	0.36	11	0.44	9	0.2	5	0.35	0.008694	stronglyHypermeth
chr7	16172595	16172596	+				Y	0.71	7	0.57	7	0.4	5	0.38	8	0.27	11	0	7	0.2	10	0.17	6		0	0.11	9	0.35	0.008897	stronglyHypermeth
chr7	61197566	61197567	-					1	15	1	7		0	0.94	16	1	9	0.4	5	0.75	12		0	0.6	5	0.8	5	0.35	0.008931	stronglyHypermeth
chr27	40141955	40141956	+					0.57	7	0.8	5	0.62	8	0.71	7	0.67	6	0.1	10	0.5	8	0.14	7	0.33	9	0.57	14	0.35	0.009193	stronglyHypermeth
chr14	37552537	37552538	-					0.6	10	0.57	14	0.56	9	0.54	26	0.8	10	0.25	16	0.57	14	0.21	28	0.27	22	0	12	0.35	0.009252	stronglyHypermeth
chr25	41878090	41878091	-					0.6	5	0.33	9	0.36	11	0.6	5		0	0	11		0	0.1	10	0.29	7	0.1	10	0.35	0.00954	stronglyHypermeth
chr15	83665206	83665207	+					0.71	14		0	0.5	8	0.5	18	0.5	16	0.11	18	0.12	16	0.43	14	0	6	0.33	6	0.35	0.009828	stronglyHypermeth
chr27	24103348	24103349	+				Y	0.67	12		0	0.8	5	0.8	5	0.5	6	0.2	10	0.33	6	0.33	6		0	0.5	6	0.35	0.009829	stronglyHypermeth
chr17	74509492	74509493	-			KLHL22		0.8	5	0.88	8	0.71	7	0.88	8	0.88	8	0.8	5	0.43	7	0.33	6		0	0.33	6	0.35	0.01138	stronglyHypermeth
chr11	87343524	87343525	-					0.8	10	1	7		0	1	8	0.89	9	0.67	9	0.29	7	0.8	10	0.5	10	0.62	8	0.35	0.0144	stronglyHypermeth
chr17	69680882	69680883	+				Y	1	5	0.57	7	0.71	7	0.6	5	0.8	10	0.17	6	0.2	5	0.44	9	0.6	5	0.5	8	0.35	0.015	stronglyHypermeth
chr22	15351187	15351188	-					1	8	0.75	8	1	7	0.67	6	1	5	0.8	5	0.3	10	0.44	9	0.67	6	0.44	9	0.35	0.01554	stronglyHypermeth
chr18	6296910	6296911	+						0	0.5	8	0.67	6	0.5	8	0.44	9	0	5	0.5	8	0	7	0.22	9	0.14	7	0.35	0.01626	stronglyHypermeth
chr3	43820678	43820679	-						0	0.7	27	0.61	33	0.37	19	0.56	9		0	0	8	0.27	11	0.37	27	0.2	10	0.35	0.01645	stronglyHypermeth
chr13	59301712	59301713	+			RBM38		0.88	8	0.86	7	1	5	0.67	15	0.71	7	0.4	5	0.17	12	0.44	16	0.73	11	0.64	14	0.35	0.01658	stronglyHypermeth
chr20	33550516	33550517	+		C7		Y		0	0.6	5	0.64	11	0.6	5	1	15	0.2	10	0.5	12	0.5	12	0.36	11	0.25	8	0.35	0.01663	stronglyHypermeth
chr3	116576855	116576856	+			IQCA1		1	6	1	6		0	0.9	10	0.78	9		0	0.73	11	0.3	10	0.67	9	0.57	7	0.35	0.01714	stronglyHypermeth
chr17	68271085	68271086	+					1	8		0	0.91	22	0.75	16	1	18	0.5	24	0.67	18	0.85	26	0.33	12	0.5	8	0.35	0.01729	stronglyHypermeth
chr9	103644877	103644878	-						0	1	7	0.67	6	0.58	24	0.67	6		0	0.25	16	0.44	18	0.5	8	0.33	6	0.35	0.01827	stronglyHypermeth
chr17	69680923	69680924	+				Y	0.4	5	0.71	7	0.43	7	0.2	5	0.7	10	0	6	0	5	0.11	9	0.2	5	0.38	8	0.35	0.01924	stronglyHypermeth
chr7	74038972	74038973	-					0.67	9		0	0.57	7	0.85	13	0.83	12	0.4	10	0.44	9	0.12	8		0	0.55	11	0.35	0.02023	stronglyHypermeth
chr27	14899816	14899817	-					0.83	6	0.83	6	0.5	12	0.73	11		0	0.57	7	0.22	9	0.56	9	0.17	6	0.36	14	0.35	0.02034	stronglyHypermeth
chr3	58657043	58657044	+					0.75	8		0	1	9	1	9	1	5	0.77	13	0.33	9		0	0.64	11	0.62	8	0.35	0.02065	stronglyHypermeth
chr17	74932716	74932717	+	ARVCF	ARVCF			0.67	6	0.67	6	0.25	8	0.29	14	0.67	6	0.4	10	0	10	0.11	18	0.25	8	0	6	0.35	0.02153	stronglyHypermeth
chr18	34941205	34941206	+		EXOC3L1		Y		0	0.8	5	0.62	8	0.67	9	1	5	0.71	7	0.44	9	0.29	7	0.43	7	0.25	12	0.35	0.02197	stronglyHypermeth
chr13	78169235	78169236	-					0.71	7		0	0.67	9	1	6	0.83	6	0.7	10	0.29	7	0.42	12	0.4	5		0	0.35	0.02212	stronglyHypermeth
chr17	75040240	75040241	+					0.88	8	0.86	7	0.62	13	0.67	9		0	0.2	5	0.7	10	0.4	5	0.5	8	0.2	5	0.35	0.02318	stronglyHypermeth
chr18	8311441	8311442	+					0.71	7	0.58	12	0.86	7	0.56	16	0.27	11	0.4	10	0	13	0.2	15	0.44	9	0.21	14	0.35	0.02463	stronglyHypermeth
chr19	30544483	30544484	-					0.33	6	0.57	7	0.43	7	0.6	5	0.86	7		0	0.25	8	0	7	0.17	6	0.4	5	0.35	0.02517	stronglyHypermeth
chr27	240159	240160	-					0.64	14	0.44	16	0.8	5	0.7	20	0.88	8	0	6	0.5	12	0.4	5	0.57	7	0.25	8	0.35	0.02518	stronglyHypermeth
chr18	13547315	13547316	+					0.9	10		0	0.71	7	0.86	7	0.67	9	0.79	14	0.25	8	0.4	10	0.5	6	0.25	8	0.35	0.02539	stronglyHypermeth
chr16	51163869	51163870	-					0.67	6	0.8	10	0.86	14	0.75	8		0	0.4	10	0.8	10	0.17	12	0.33	6	0.4	10	0.35	0.02554	stronglyHypermeth
chr18	54532406	54532407	-		NPAS1		Y	0.89	9		0	0.75	8	1	5	0.67	9	0.57	7	0.62	8	0.2	10		0	0.5	6	0.35	0.02628	stronglyHypermeth
chr1	145801834	145801835	-					1	7		0	0.8	5	0.6	10	0.5	6	0.4	5	0.17	6	0.38	8	0.6	5	0.33	9	0.35	0.02671	stronglyHypermeth
chr27	42079293	42079294	+					1	5	0.64	14	0.57	7	0.86	7	1	5		0	0.46	13	0.29	14	0.69	13	0.43	7	0.35	0.02766	stronglyHypermeth
chr15	83665198	83665199	+					0.86	14		0	0.75	8	0.44	18	0.5	16	0.44	18	0.25	16	0.43	14	0	6	0.33	6	0.35	0.02863	stronglyHypermeth
chr25	1976106	1976107	+					1	5	0.57	7	0.5	6	0.33	6	0.62	8	0.25	8	0.2	5	0.36	11		0	0.2	5	0.35	0.02952	stronglyHypermeth
chr17	72423195	72423196	+						0	0.57	7	0.69	13	0.8	5	0.5	6	0.22	9	0.6	10	0.15	13	0.2	5		0	0.35	0.02983	stronglyHypermeth
chr1	2937938	2937939	-					0.93	14	0.88	8	1	5	1	14	1	17	0.4	10	0.93	14	0.47	15	0.33	12	0.93	14	0.35	0.03095	stronglyHypermeth
chr15	54584562	54584563	-					1	7	0.64	11		0	0.67	12	0.33	9	0.38	8	0.22	9	0.44	9	0.2	5	0.3	10	0.35	0.03123	stronglyHypermeth
chr13	76692252	76692253	-					0.6	10	0.8	5		0	0.5	10	0.92	12	0.67	9	0.38	8	0.17	24	0.38	8	0.21	19	0.35	0.03218	stronglyHypermeth
chrX	145099784	145099785	+						0	1	8	1	5	1	5	1	5		0	0.43	7	1	11	0.67	9	0.5	6	0.35	0.03286	stronglyHypermeth
chr17	70721598	70721599	-			GAS2L1		0.55	11	1	5	0.3	10	0.73	11	0.6	5	0.38	8	0.29	7	0	8	0.38	13	0.38	13	0.35	0.03394	stronglyHypermeth
chr18	2628909	2628910	+					0.8	5	0.86	7	0.67	12	1	7		0		0	0.4	5	0.8	5	0.33	6	0.4	5	0.35	0.03397	stronglyHypermeth
chr5	107684674	107684675	-			SLC6A13		0.62	8		0	0.6	10	0.78	9	0.71	7	0.33	6		0	0.44	9	0	9	0.56	9	0.35	0.03429	stronglyHypermeth
chr8	112957563	112957564	-					0.67	6	0.27	11		0	0.58	12	0.86	7	0.25	8	0.5	6	0.25	12	0.14	7	0.09	11	0.35	0.03496	stronglyHypermeth
chr16	78516560	78516561	+					0.22	9	0.2	5		0	0.8	5	0.6	5	0.17	6	0.14	7	0	16	0.2	10	0	9	0.35	0.03724	stronglyHypermeth
chr1	149914782	149914783	+					0.5	8	0.6	5	1	7		0	0.33	6	0.4	5	0.12	8	0.2	5	0.25	8	0.33	6	0.35	0.03816	stronglyHypermeth
chr28	1321222	1321223	-					0.25	8	0.33	6	0.6	5	0.6	5		0	0.4	10	0	6	0	10		0	0	10	0.35	0.04276	stronglyHypermeth
chr17	54714410	54714411	-					0.5	16		0	0.55	22	0.5	8	0.73	15	0.5	14	0.36	11	0	11		0	0	16	0.35	0.04409	stronglyHypermeth
chr9	95966791	95966792	-					1	6	0.83	6		0	1	6	0.91	11		0	0.5	6	0.27	11	0.71	7	0.88	8	0.35	0.04523	stronglyHypermeth
chr26	45719755	45719756	+			DHX32		0.25	8	0.44	9	0.83	6	0.4	5	0.29	7	0	5		0	0	5	0	6	0.38	8	0.35	0.04565	stronglyHypermeth
chr21	70623512	70623513	-				Y	1	5	0.88	8	1	10	1	13	1	6	0.88	8	0.6	10	0.46	13	0.17	6	1	10	0.35	0.04634	stronglyHypermeth
chr11	101433981	101433982	+			NUP214		0.8	5		0	0.2	10	0.71	7	0.55	11	0.4	10	0.23	13	0.07	14	0	7	0.36	14	0.35	0.04646	stronglyHypermeth
chrX	144090675	144090676	+				Y	0.8	5	0.43	7	0.57	7		0	0.8	10		0	0.5	6	0.29	7	0	5	0.4	5	0.35	0.04664	stronglyHypermeth
chr12	31009880	31009881	-			SLC7A1		0.8	5	1	5	1	9	0.86	7	1	10	0.25	8	0.43	7	0.83	6	0.4	5	1	6	0.35	0.04677	stronglyHypermeth
chr8	16824815	16824816	+			MOB3B		0.9	10	0.57	7		0	0.83	6	1	8	0.18	11	0.57	7	0.5	6	0.67	6		0	0.35	0.04755	stronglyHypermeth
chr18	52887426	52887427	+					1	8	1	5		0	0.71	7	0.87	15		0	0.4	5	0.33	6	0.89	9	0.56	9	0.35	0.04768	stronglyHypermeth
chr5	22798805	22798806	-					1	7	0.83	6		0	0.8	10	0.67	6	0.33	12	0.7	10		0	0.67	6	0.2	5	0.35	0.04795	stronglyHypermeth
chr15	83328691	83328692	+					1	11	1	13		0	1	15	0.89	9	0.83	6	0.88	8	0.46	13	0.3	23		0	0.35	0.04797	stronglyHypermeth
chr9	105211010	105211011	-				Y	1	5	1	9	1	5	0.92	13	1	10	0.67	6	0.6	10	0.67	9	0.64	11	0.67	12	0.34	1.716e-07	stronglyHypermeth
chr27	28574275	28574276	-			RNF122		0.93	14	0.94	16	0.81	16	0.95	19	0.8	10	0.53	19	0.56	27	0.44	34	0.62	26	0.6	35	0.34	6.752e-05	stronglyHypermeth
chr23	51783380	51783381	-				Y	0.6	5	0.67	6	0.62	8		0	0.67	6	0.17	12	0.3	10	0.36	14	0.33	6	0.36	11	0.34	0.0001143	stronglyHypermeth
chr9	50336053	50336054	-					1	10	1	6	1	8	1	5	1	5	0.54	13	0.75	8	0.75	8	0.6	5		0	0.34	0.0001744	stronglyHypermeth
chr10	17322506	17322507	-					1	5	1	7	1	6	1	11	1	8	0.89	9	0.62	8	0.55	11	0.6	5	0.62	8	0.34	0.0004348	stronglyHypermeth
chr29	29333104	29333105	+					0.7	10	0.6	10		0	0.71	7	0.5	8		0	0.25	8	0.3	10	0.27	11	0.33	9	0.34	0.0006797	stronglyHypermeth
chr2	132877877	132877878	+					0.67	12	0.83	12	0.86	14	0.85	13	0.82	22	0.6	10	0.25	24	0.5	16	0.5	12	0.47	15	0.34	0.0009974	stronglyHypermeth
chr5	117855395	117855396	-					0.83	6	0.85	13	1	7	0.78	9	0.82	11	0.67	6	0.62	8	0.43	7	0.5	8	0.33	6	0.34	0.001423	stronglyHypermeth
chr9	104707634	104707635	-					0.86	7	0.81	16	0.88	8	0.91	11		0	0.6	10	0.33	6	0.45	11	0.57	7	0.67	6	0.34	0.001772	stronglyHypermeth
chr11	105783422	105783423	+				Y	0.5	8	0.67	6	0.5	8	0.8	10	0.67	6	0.33	6	0.2	10	0.33	6	0.29	7		0	0.34	0.001952	stronglyHypermeth
chr4	86250217	86250218	+					0.31	13	0.38	13	0.5	6	0.43	7	0.57	7	0.2	10		0	0.2	5	0	9	0	10	0.34	0.002276	stronglyHypermeth
chr29	43517799	43517800	+			NRXN2		0.5	12	0.5	8		0	0.33	12	0.4	10	0.15	13	0.21	19	0	12		0	0	10	0.34	0.0023	stronglyHypermeth
chr7	20101654	20101655	-						0	0.78	9	0.83	12	0.67	18	1	9	0.56	9	0.4	10	0.5	10	0.4	5	0.56	9	0.34	0.002393	stronglyHypermeth
chr17	74837921	74837922	+				Y	0.22	9	0.5	8	0.44	9	0.2	5	0.55	11	0	5	0.11	9	0	6	0	5	0.12	8	0.34	0.002522	stronglyHypermeth
chr21	69545422	69545423	-					0.5	12	0.62	13	0.38	8	0.33	18	0.6	5	0	8	0.15	13	0.31	16	0.2	5	0.06	16	0.34	0.002631	stronglyHypermeth
chr16	81017134	81017135	-					0.8	10	0.78	9	0.59	17	0.74	23	0.78	9	0.62	13	0.42	12	0.17	24	0.4	15	0.36	11	0.34	0.002828	stronglyHypermeth
chr6	93487781	93487782	-				Y	0.62	8	0.5	6	0.56	9	0.62	8	0.4	5	0	6	0.23	13	0.08	12	0.38	8	0.3	10	0.34	0.002834	stronglyHypermeth
chr16	81629336	81629337	-				Y		0	0.56	9	0.53	19	0.5	18	0.83	6	0.17	12	0.29	7	0.33	12	0.3	10	0.25	12	0.34	0.002879	stronglyHypermeth
chr6	106435580	106435581	-			STX18			0	1	6	1	7	0.8	15	1	7	0.6	5	0.71	14	0.4	5	0.67	9	0.67	6	0.34	0.00301	stronglyHypermeth
chr9	103950885	103950886	+					1	6		0	1	6	0.86	7	0.86	7	0.71	7	0.43	7	0.6	5		0	0.6	5	0.34	0.0031	stronglyHypermeth
chr25	35216304	35216305	-					0.67	6		0	0.56	9	0.45	11	0.67	6	0.15	13	0.17	6	0.33	12		0	0.33	9	0.34	0.003173	stronglyHypermeth
chr18	56042890	56042891	-						0	0.62	8	0.89	9	0.73	15	0.88	16	0.38	8	0.38	8	0.5	16		0	0.5	6	0.34	0.003173	stronglyHypermeth
chr11	90884608	90884609	+					1	9	1	8	1	5	0.8	5	1	9	0.6	5		0	0.43	7	0.8	5	0.64	11	0.34	0.003782	stronglyHypermeth
chr21	68124927	68124928	-					0.86	7	0.83	12	0.8	5	0.71	14	0.5	8	0.5	6	0.38	8	0.4	5		0	0.33	6	0.34	0.003838	stronglyHypermeth
chr20	47964663	47964664	-					0.83	12	0.67	6	0.5	6	0.83	6	0.69	13	0.55	11	0.43	7	0.33	12	0.33	6	0.2	5	0.34	0.003983	stronglyHypermeth
chr6	108076331	108076332	-			TNIP2		1	12	1	5	0.83	6	0.71	7	0.67	9	0.6	10	0.5	8	0.5	10	0.6	5	0.33	6	0.34	0.004214	stronglyHypermeth
chr12	35496179	35496180	+					1	5	0.88	8	1	11	1	9	0.83	6	0.75	20		0	0.71	7	0.38	8	0.56	9	0.34	0.005212	stronglyHypermeth
chr5	104803997	104803998	+					1	14	0.67	12		0	0.64	11	0.83	12	0.42	24	0.53	40	0.56	18	0.39	31	0.33	15	0.34	0.006059	stronglyHypermeth
chr12	36309791	36309792	+	GJB6			Y	0.4	10	0.71	7	0.5	10	0.75	8	0.33	9	0.33	6	0.08	13	0.14	7	0.22	9	0.2	10	0.34	0.006193	stronglyHypermeth
chr24	3245407	3245408	+					1	5	1	5		0	0.89	9	1	6	0.83	12	0.4	5	0.6	10	0.75	8	0.6	5	0.34	0.006468	stronglyHypermeth
chr15	85113064	85113065	-					0.88	8	0.86	7	0.57	7	0.86	7	0.71	7	0.56	9	0.5	6	0.2	5	0.33	6	0.6	5	0.34	0.007473	stronglyHypermeth
chr2	135961030	135961031	-			PADI1		0.67	6	0.83	6		0	0.8	5	1	5	0.5	8	0.4	5	0.62	8	0.4	5		0	0.34	0.007486	stronglyHypermeth
chr2	20795540	20795541	-			HOXD4	Y	0.6	5	0.67	6	0.45	22	0.43	7	0.6	10	0.18	11	0.43	14	0	7		0	0.22	9	0.34	0.008013	stronglyHypermeth
chr23	42350995	42350996	-			CD83		0.67	9	0.25	8	0.43	7	0.43	7	0.67	6	0.12	8		0	0.2	5	0.14	7	0.14	7	0.34	0.008086	stronglyHypermeth
chr20	361571	361572	+			SLIT3		1	9	1	8	0.75	12	1	7	1	9	0.67	12	0.57	7	0.8	5		0	0.4	5	0.34	0.008111	stronglyHypermeth
chr18	62718732	62718733	-		TNNI3			0.5	8	0.67	6	0.67	18	0.38	26	0.57	14	0.17	12	0.35	17	0	8	0.33	6		0	0.34	0.008195	stronglyHypermeth
chr2	25501295	25501296	+					0.83	6		0	0.8	5	0.8	15	0.67	9	0.5	10	0.5	10		0	0.55	11	0.2	15	0.34	0.008342	stronglyHypermeth
chr1	152970141	152970142	-					1	6		0	1	5	1	7	0.75	12	0.78	9	0.5	8	0.56	9		0	0.57	7	0.34	0.008398	stronglyHypermeth
chr22	40249844	40249845	-			PTPRG		0.9	10	0.75	8	1	5	0.87	15	1	5		0	0.4	10	0.69	13	0.43	7	0.75	8	0.34	0.009467	stronglyHypermeth
chr24	51534311	51534312	-						0	1	6	0.67	6	1	6	0.75	8	0.5	8	0.6	10	0.5	8	0.46	13		0	0.34	0.009754	stronglyHypermeth
chr24	2568202	2568203	-			MBP		0.8	5	1	6	0.8	10	1	5	0.71	7	0.54	13		0	0.6	10	0.67	6	0.29	7	0.34	0.01061	stronglyHypermeth
chr24	50556230	50556231	+						0	0.67	9	0.73	11	0.7	10	0.67	9	0.12	8	0.5	12	0.29	14		0	0.5	8	0.34	0.01064	stronglyHypermeth
chr11	101986947	101986948	+			MED27		1	5	1	5	0.78	9	1	7	0.88	8	0.29	7	0.5	8	0.71	7	0.6	10	0.83	6	0.34	0.01075	stronglyHypermeth
chr9	12945733	12945734	+					0.53	15	0.69	13	0.77	22	0.44	25	0.92	12	0.14	21	0.41	22	0.5	22	0.36	11	0.23	26	0.34	0.01215	stronglyHypermeth
chr13	58442053	58442054	-				Y	0.83	12	0.67	12	1	12	0.64	22	0.6	20	0.5	8	0.45	11	0.56	9	0.12	16	0.4	10	0.34	0.01237	stronglyHypermeth
chr11	46850959	46850960	+				Y	1	5	0.86	7	0.88	8	0.5	10	0.8	10	0.42	19	0.6	5	0.43	7	0.43	7		0	0.34	0.01299	stronglyHypermeth
chr27	17458139	17458140	+					0.56	9	0.62	8		0	0.6	10	0.57	7	0.4	5	0	5	0.14	7	0.5	8	0.2	5	0.34	0.01307	stronglyHypermeth
chr14	66119606	66119607	+					0.5	8	0.7	10	0.57	14	0.5	6	0.64	11	0.3	10	0.18	11		0	0	9	0.5	6	0.34	0.01333	stronglyHypermeth
chr20	70786421	70786422	+					0.27	11	0.54	13	0.57	7	0.57	7	0.82	11		0	0.33	6	0.2	15	0.18	11	0.12	8	0.34	0.01377	stronglyHypermeth
chr1	111628397	111628398	-					0.43	7	0.86	7		0	0.6	15	0.55	11	0.25	8	0.2	10	0.11	9	0.33	6	0.45	11	0.34	0.0138	stronglyHypermeth
chr14	3837753	3837754	+						0	1	5	0.67	12	0.83	6	0.69	13	0.5	10	0.56	16	0.5	6		0	0.29	7	0.34	0.01381	stronglyHypermeth
chr11	80488021	80488022	+					1	5	0.91	11	0.83	12	0.88	8	0.75	8		0	0.8	10	0.5	8	0.29	7	0.56	9	0.34	0.01401	stronglyHypermeth
chr15	127045	127046	+					0.8	5	0.57	7		0	0.67	6	0.67	6	0.57	7	0.14	7	0.2	5	0.29	7	0.5	8	0.34	0.01417	stronglyHypermeth
chr18	54853856	54853857	+				Y		0	0.89	9	0.7	10	0.46	13	0.86	7	0.4	5	0.57	7	0.27	11	0.4	10	0.27	11	0.34	0.01423	stronglyHypermeth
chr17	71002942	71002943	-					0.8	5	0.8	5	0.62	13	1	6	1	5	0.5	8	0.38	8		0	0.71	7	0.42	12	0.34	0.01432	stronglyHypermeth
chr25	25172166	25172167	-			IL4R			0	1	5	0.89	9	0.9	10	0.83	6		0	0.56	9	0.29	17	0.67	9	0.73	11	0.34	0.01479	stronglyHypermeth
chr26	18176352	18176353	+				Y	0.4	5	0.56	9	0.78	9	0.23	13		0	0.21	14	0.17	12	0.11	9	0.1	10	0.18	17	0.34	0.0148	stronglyHypermeth
chr18	6690496	6690497	-					1	5	1	6	0.8	5	1	8		0	0.75	8	0.64	11	0.62	8	0.29	7	0.75	8	0.34	0.01489	stronglyHypermeth
chr27	24103373	24103374	+				Y	0.75	12		0	1	5	1	5	1	6	0.55	11	0.5	6	0.83	6		0	0.5	6	0.34	0.01505	stronglyHypermeth
chr20	65938134	65938135	-						0	0.9	10	1	7	0.89	9	0.82	11	0.4	5	0.62	8		0	0.43	7	0.8	5	0.34	0.01517	stronglyHypermeth
chr21	60672810	60672811	+					0.9	10	1	5	0.88	8	1	5		0	0.88	8	0.44	9	0.5	6	0.6	5		0	0.34	0.01539	stronglyHypermeth
chr18	13900481	13900482	+					0.83	6		0	0.8	5	0.89	9	1	5	0.4	5	0.75	8	0.64	11		0	0.36	11	0.34	0.01575	stronglyHypermeth
chr25	1684697	1684698	-			RAB26		0.67	9	1	8	0.71	7		0	0.8	15	0.3	10	0.64	14	0.29	14	0.4	5	0.62	16	0.34	0.01592	stronglyHypermeth
chr28	27516827	27516828	+			UNC5B	Y	1	6	0.67	6	1	5		0	1	5	0.5	10	0.8	5	0.5	8	0.67	6	0.4	5	0.34	0.01604	stronglyHypermeth
chr18	64289845	64289846	-				Y	0.14	7	0.57	7	0.5	8	0.45	11	0.55	11	0.29	7	0.14	7		0	0	5	0	6	0.34	0.01613	stronglyHypermeth
chr27	43530	43531	-					0.5	6	0.8	5	0.83	6		0	0.67	9	0.33	12		0	0.25	8	0.27	15	0.57	7	0.34	0.01749	stronglyHypermeth
chr16	27388153	27388154	-						0	0.6	5	0.88	8	1	6	0.6	5	0.38	8	0.4	5		0	0.5	6	0.44	9	0.34	0.01754	stronglyHypermeth
chr14	21905038	21905039	+				Y	1	8	1	6	0.83	12	0.91	22		0	0.83	12	0.4	10	0.67	6	0.5	8		0	0.34	0.01757	stronglyHypermeth
chr26	14859671	14859672	+					0.6	5	0.86	7	0.83	6	1	10	0.8	5	0.44	9	0.27	11	0.47	17	0.73	11		0	0.34	0.01769	stronglyHypermeth
chr19	1767390	1767391	+					0.8	5	1	5		0	0.57	7	0.88	8	0.33	6		0	0.6	5	0.44	9	0.5	10	0.34	0.01786	stronglyHypermeth
chr24	31503213	31503214	-					0.6	10	0.8	5	0.89	9	1	5	0.8	5	0.53	15	0.14	7	0.43	7	0.73	11	0.55	11	0.34	0.01867	stronglyHypermeth
chr2	136473023	136473024	-					0.5	6	0.8	5	0.62	13	0.73	11	0.83	12	0.33	9	0	9	0.38	16	0.5	6	0.57	7	0.34	0.01935	stronglyHypermeth
chr13	61787525	61787526	+			BCL2L1		0.7	10	0.75	8	0.9	10	0.92	13	0.92	13	0.9	10	0.44	16	0.36	11	0.27	11	0.5	12	0.34	0.01942	stronglyHypermeth
chr7	19611969	19611970	-			RFX2	Y	0.67	6	0.25	8	0.11	9	0.44	9	0.67	6	0	7	0.22	9	0	13	0.08	13	0.12	17	0.34	0.01967	stronglyHypermeth
chr29	32690061	32690062	+			FLI1		1	8	1	8	1	7	1	7		0	0.8	5		0	0.33	6	0.78	9	0.71	7	0.34	0.01989	stronglyHypermeth
chr7	4522563	4522564	+					0.88	8	0.71	14	1	8	1	5		0	0.71	7	0.5	8		0	0.67	6	0.33	6	0.34	0.02042	stronglyHypermeth
chr13	49013090	49013091	-						0	1	8	0.71	7	1	5	0.75	8	0.5	16	0.7	20	0.33	6	0.57	7		0	0.34	0.02062	stronglyHypermeth
chr21	28239622	28239623	-						0	0.67	6	0.83	6	0.5	10	0.8	5	0.56	9		0	0.38	8	0.33	6	0.17	6	0.34	0.02085	stronglyHypermeth
chr15	77276165	77276166	-			AMBRA1		1	11	1	15	1	10	0.92	13	1	10	0.6	5	1	12	0.38	8		0	0.6	10	0.34	0.02141	stronglyHypermeth
chr16	38328966	38328967	-			SCYL3		0.86	7	0.83	6	0.7	10	1	6	1	6		0	0.57	7	0.4	15	0.33	6	0.83	6	0.34	0.02186	stronglyHypermeth
chr5	45322613	45322614	-					0.88	8		0	0.78	9	0.75	8	0.32	19	0.22	9	0.3	10	0.44	9	0.4	10	0.33	9	0.34	0.02339	stronglyHypermeth
chr1	156525115	156525116	-					0.57	7	0.58	12	0.71	7	0.5	8	0.57	7		0	0.6	10	0.2	10	0.2	5	0	8	0.34	0.02363	stronglyHypermeth
chr16	70872500	70872501	-					0.8	5	0.57	7	0.43	7	0.7	10	0.36	11	0	7	0.17	6	0.38	8	0.5	6	0.14	7	0.34	0.0237	stronglyHypermeth
chr11	106230587	106230588	+		CLIC3		Y	0.83	12	1	7	1	7	1	5	0.6	5	0.5	8	0.8	5		0	0.5	6	0.4	5	0.34	0.02388	stronglyHypermeth
chr9	95342998	95342999	+				Y	0.67	6	0.82	11	0.57	14	0.86	14	0.67	12	0.2	10	0.56	18	0.17	12		0	0.6	10	0.34	0.02416	stronglyHypermeth
chr19	54650860	54650861	-		TMC6			0.6	5	0.71	7	0.38	8		0	0.56	9	0.25	8	0.22	9		0	0.43	7	0	5	0.34	0.02457	stronglyHypermeth
chr21	56758700	56758701	-					1	7	0.56	9	0.8	5	0.75	8	0.6	5		0	0.6	5	0.29	7	0.2	5	0.5	6	0.34	0.02478	stronglyHypermeth
chr7	42947260	42947261	+					0.29	7	0.57	7	0.55	20	0.8	10	0.57	14		0	0.17	12	0.25	20	0	5	0.43	14	0.34	0.02497	stronglyHypermeth
chr15	22838271	22838272	+	BCO2	BCO2				0	0.78	9	0.67	6	1	6	0.71	7	0.38	8	0.67	6		0	0.5	8	0.25	8	0.34	0.02536	stronglyHypermeth
chr26	40481773	40481774	-					0.89	9	0.82	11	0.62	13	0.68	19	1	6	0.59	17	0.71	7	0.56	9	0.14	7	0.29	7	0.34	0.02573	stronglyHypermeth
chr9	104201377	104201378	-					1	5	1	8	0.91	11	0.8	10	0.85	13	0.62	8	0.5	8	0.33	12	0.4	5	1	15	0.34	0.02602	stronglyHypermeth
chr21	67660441	67660442	-				Y	0.25	8	0.43	7	0.67	6	0.75	8	0.55	11		0	0.14	7	0.25	8	0	7	0.36	11	0.34	0.02653	stronglyHypermeth
chr22	61169574	61169575	-						0	0.78	9	0.7	10	0.8	5	1	8	0.33	6	0.38	8	0.29	7	0.67	9	0.75	8	0.34	0.02682	stronglyHypermeth
chr22	54349171	54349172	+					0.6	5	1	6	0.86	7	1	5	1	5	0.75	8	0.5	6	0.25	12	0.78	9	0.5	12	0.34	0.02684	stronglyHypermeth
chr1	109550830	109550831	+					1	14	1	6	1	9	0.62	13	1	10	0.43	14	0.94	16	0.5	6	0.67	6	0.4	10	0.34	0.02789	stronglyHypermeth
chr2	128784735	128784736	-	CLIC4				0.8	5	0.38	8		0	0.8	5	0.67	6	0.29	7		0	0.5	6	0.22	9	0.29	7	0.34	0.02819	stronglyHypermeth
chr10	89538384	89538385	-	NGB				0.83	6	0.8	10		0	0.56	9	0.57	14	0.33	6	0.7	10	0.17	6	0.33	9	0.2	10	0.34	0.02881	stronglyHypermeth
chr10	26729519	26729520	+	KLHL33	KLHL33		Y	0.44	9	0.36	11	0.83	12	0.78	23	0.58	12	0.19	16	0.2	20	0.6	25	0.08	13	0.26	19	0.34	0.0301	stronglyHypermeth
chr19	28442858	28442859	+					0.67	6	0.67	6	0.62	8		0	0.4	5	0.27	15	0	5	0.2	5	0.2	5	0.6	5	0.34	0.03015	stronglyHypermeth
chr7	21515043	21515044	-		PIP5K1C			0.8	5	0.67	6		0	0.29	7	0.57	7	0.17	6	0.43	7	0.09	11	0.4	5	0.14	7	0.34	0.03087	stronglyHypermeth
chr12	57366840	57366841	+					0.29	7	0.4	5		0	0.8	5	0.67	9	0.4	5	0.2	5	0.22	9	0.17	6	0	6	0.34	0.03121	stronglyHypermeth
chr25	30341580	30341581	-						0	0.83	6	0.83	6	1	12	0.78	9	0.57	7	0.6	5	0.71	7	0.2	5		0	0.34	0.03128	stronglyHypermeth
chr14	36042325	36042326	-					0.6	5	0.45	11	0.83	6	0.64	14	0.7	10	0.58	12	0.17	6	0	9	0.57	7	0.2	5	0.34	0.03211	stronglyHypermeth
chr27	40783623	40783624	-					0.4	15	1	9	1	5	0.92	12	0.89	18	0.56	9	0.73	15	0.42	12	0.33	18	0.46	13	0.34	0.03212	stronglyHypermeth
chr13	54626994	54626995	+			EEF1A2		0.7	10	0.4	10		0	0.67	6	0.42	12	0	8		0	0.17	12	0.22	9	0.44	9	0.34	0.03218	stronglyHypermeth
chr24	26063192	26063193	+					0.64	11		0	0.5	6	0.8	5	0.5	8	0	7	0.4	5	0.43	7		0	0.27	15	0.34	0.03245	stronglyHypermeth
chr19	53698593	53698594	+			RBFOX3		0.8	5	0.4	5	0.86	7	1	6	1	5	0.71	7	0.55	11	0.29	7	0.4	5	0.4	5	0.34	0.03254	stronglyHypermeth
chr6	16817708	16817709	+					0.56	9	0.83	6	0.54	13	0.89	9	0.86	7	0.6	10	0.5	6	0.6	15	0.14	7	0.11	9	0.34	0.03316	stronglyHypermeth
chr21	71154576	71154577	+					0.25	12	0.69	13	0.46	13	0.57	14	0.85	13	0	12	0.21	14	0.3	10	0.11	9	0.5	12	0.34	0.03346	stronglyHypermeth
chr17	73569503	73569504	-					0.67	6	0.83	12	0.33	12	0.8	15	0.67	9	0	6	0.5	12	0.19	16	0.42	12	0.5	6	0.34	0.03355	stronglyHypermeth
chr6	104052661	104052662	-			HSD17B11		0.78	9	0.22	9	0.46	13	0.33	18	0.78	9	0.22	18	0.4	10	0.09	11	0	7	0.17	6	0.34	0.03374	stronglyHypermeth
chr18	11226883	11226884	-					1	6	1	10	0.6	10	0.88	16	1	6	0.6	10	0.62	8	0.75	8	0.25	8		0	0.34	0.03401	stronglyHypermeth
chr12	90647845	90647846	-					1	6	1	6	0.62	13	0.82	11		0		0	0.62	8	0.3	10	0.67	6	0.5	6	0.34	0.03448	stronglyHypermeth
chr21	66308911	66308912	+					0.86	7		0	0.6	5	0.71	7	0.33	6	0.33	6	0.43	7	0.2	5		0	0.17	6	0.34	0.03455	stronglyHypermeth
chr28	8881464	8881465	-					0.83	6	1	6	1	5	1	7	1	7		0	0.33	6	0.5	14	0.67	6	1	5	0.34	0.03459	stronglyHypermeth
chr7	45351736	45351737	+					0.29	7		0	0.8	5	0.75	12	0.6	10	0.42	12	0.22	9	0.2	15		0	0.22	9	0.34	0.03474	stronglyHypermeth
chr4	119613359	119613360	+					0.5	6		0	0.44	9	0.92	12	0.86	7	0.29	7	0.38	8	0.25	8		0	0.43	7	0.34	0.03546	stronglyHypermeth
chr3	31732048	31732049	+		FAM212B			1	6	0.69	13	0.6	5	0.8	5	0.86	7	0.5	12		0	0.57	7	0.64	11	0.11	9	0.34	0.0361	stronglyHypermeth
chr1	150698155	150698156	+					1	8	0.8	10	0.53	19	0.67	12	0.75	8	0.57	14	0.25	8	0.2	10	0.62	16		0	0.34	0.0361	stronglyHypermeth
chr11	105783449	105783450	+				Y	0.5	8	1	6	0.5	8	1	9	0.67	6	0.33	6	0.4	10	0.33	6	0.5	8		0	0.34	0.03682	stronglyHypermeth
chr19	62845154	62845155	+		AXIN2		Y	0.86	7	1	6	0.8	5	0.9	10	1	6	0.86	7	0.25	8	0.56	9	0.88	8	0.33	6	0.34	0.0372	stronglyHypermeth
chr17	74896361	74896362	-			TXNRD2			0	0.2	5	0.57	14	0.2	10	0.67	6	0	6	0.12	16	0	10	0.14	14		0	0.34	0.03726	stronglyHypermeth
chr14	18998217	18998218	-					0.78	9	1	6	0.88	8	1	7	0.89	9		0	0.6	5	0.71	7	0.8	5	0.17	6	0.34	0.03789	stronglyHypermeth
chr19	64016868	64016869	-				Y	0.62	8	0.43	7	0.43	7	0.8	5		0	0.12	8	0.5	10		0	0.2	5	0.1	10	0.34	0.03835	stronglyHypermeth
chr10	26729677	26729678	+		KLHL33			0.89	9	0.36	11	0.83	12	0.61	23	0.58	12	0.25	16	0.15	20	0.68	25	0.15	13	0.37	19	0.34	0.03949	stronglyHypermeth
chr7	266218	266219	-	LOC100125913				0.62	8		0	0.5	6	0.6	10	0.83	6	0.38	13		0	0.33	12	0	9	0.5	12	0.34	0.03983	stronglyHypermeth
chr15	71062396	71062397	-						0	0.5	6	0.67	6	0.5	10	0.56	9	0.29	7	0.62	16	0	5	0	6	0.17	6	0.34	0.04062	stronglyHypermeth
chr23	8154879	8154880	+					0.6	10	0.93	15	0.78	23	1	8	0.92	13	0.33	12	0.73	11	0.25	8	0.71	14		0	0.34	0.04076	stronglyHypermeth
chr4	19237	19238	+					0.53	17	0.36	22		0	0.43	14	0.73	15	0	14	0	9	0.35	23		0	0.36	14	0.34	0.04078	stronglyHypermeth
chr5	89037378	89037379	-			GYS2		1	6	1	10	1	12	0.83	12	1	6	0.4	10	0.75	8	1	10	0.25	8	0.75	8	0.34	0.04147	stronglyHypermeth
chr6	29526006	29526007	+					1	5	0.71	7	1	5	0.83	12	1	5	0.75	8		0	0.86	7	0.29	7	0.38	8	0.34	0.0436	stronglyHypermeth
chr3	116522622	116522623	-			IQCA1		0.86	7	1	8		0	0.78	9	0.78	9	0.6	5		0	0.22	9	0.8	5	0.43	7	0.34	0.04371	stronglyHypermeth
chr18	11531976	11531977	+					0.09	11	0.75	16	0.57	7	0.82	17	0.67	9	0.2	15	0.18	11	0.11	9	0.25	12	0.46	13	0.34	0.04425	stronglyHypermeth
chr22	58649735	58649736	-					0.67	18	0.25	8	0.33	6	0.87	15		0	0	18	0.2	10	0.33	12	0.2	10	0.2	10	0.34	0.04463	stronglyHypermeth
chr18	11385620	11385621	+						0	0.67	6	0.6	20	0.38	16	0.75	8	0.5	8	0	6	0.35	17	0.43	7	0	8	0.34	0.0454	stronglyHypermeth
chr22	17818941	17818942	+			OXTR		0.33	9		0	0.8	5	0.43	7	0.3	10	0	6	0.08	13		0	0.09	11	0.33	9	0.34	0.04597	stronglyHypermeth
chr1	73469167	73469168	-				Y	0.75	8		0	0.71	7	1	7	0.55	11	0.36	11		0	0.2	5	0.43	7	0.67	6	0.34	0.04617	stronglyHypermeth
chr9	95966801	95966802	-					1	5	0.83	6		0	1	6	0.91	11		0	0.5	6	0.27	11	0.86	7	0.75	8	0.34	0.04734	stronglyHypermeth
chr25	795476	795477	+					1	6	0.67	15	0.88	8	0.75	8	0.8	5	0.38	8	0	10	0.7	10	0.75	8	0.56	9	0.34	0.04839	stronglyHypermeth
chr11	102908091	102908092	-			AK8		1	5	1	8	1	10		0	1	5	0.71	7	1	7		0	0.33	6	0.58	12	0.34	0.04871	stronglyHypermeth
chr6	107785745	107785746	-					1	9	1	12	1	6	1	10	1	15	1	9	1	11	0.55	11	0.5	10	0.27	11	0.34	0.0488	stronglyHypermeth
chr6	118208100	118208101	+					0.56	9	0.88	8	0.6	5		0	1	8	0.5	6	0.6	5	0.38	8		0	0.2	5	0.34	0.04901	stronglyHypermeth
chr27	43958424	43958425	+					0.25	8	0.5	6		0	0.8	5	0.57	7		0	0.33	6	0.3	10	0	7	0.14	7	0.34	0.04932	stronglyHypermeth
chr11	97824055	97824056	+			RALGPS1			0	0.86	7	1	5	1	7	0.83	6	0.2	5	0.71	7	0.6	10	0.8	10		0	0.34	0.04938	stronglyHypermeth
chr22	13097820	13097821	-					0.6	10		0	0.89	18	0.86	14	1	10	0.5	16	0.25	8	0.79	28	0.44	9		0	0.34	0.04974	stronglyHypermeth
chr20	5327210	5327211	-					0.86	7	1	9	1	14	0.67	6	1	5	0.29	7	0.2	10	0.69	13	0.83	12	0.8	10	0.34	0.04992	stronglyHypermeth
chr8	7363868	7363869	+					1	13	0.88	16	0.9	20	0.91	22	0.96	28	0.67	12	0.52	23	0.61	18	0.64	11	0.58	19	0.33	1.094e-05	hypermethylated
chr23	50985928	50985929	+					0.5	8	0.5	6	0.5	10	0.44	9	0.6	5	0.29	7	0.12	8	0.11	9	0.25	8	0.14	7	0.33	6.992e-05	hypermethylated
chr13	74367772	74367773	+			MATN4		1	14	1	10	0.83	12	1	25	0.89	18	0.7	20	0.56	18	0.67	12	0.67	6	0.5	12	0.33	0.0002358	hypermethylated
chr27	42079394	42079395	+					0.8	5	0.57	14	0.71	7	0.71	7	0.6	5		0	0.38	13	0.36	14	0.38	13	0.29	7	0.33	0.000392	hypermethylated
chr2	77462040	77462041	+					1	7	1	9	1	6	1	8	0.91	11		0	0.5	8	0.79	14	0.6	5	0.71	7	0.33	0.0007963	hypermethylated
chr5	54088802	54088803	-			SLC16A7		0.83	12	1	7	1	11	1	6	1	7	0.78	9	0.67	9	0.43	7	0.6	10	0.7	10	0.33	0.001187	hypermethylated
chr15	30874340	30874341	-					1	7	1	7		0	1	6	1	6	0.67	6	0.6	5	0.57	7	0.83	6		0	0.33	0.001304	hypermethylated
chr4	25749337	25749338	-					0.4	5		0	0.33	6	0.42	12	0.5	8	0	5	0.17	6	0.17	6	0	6		0	0.33	0.001417	hypermethylated
chr15	30745226	30745227	+			PVRL1		0.36	11	0.33	9	0.5	6	0.5	6	0.57	7	0.23	13	0	5	0.22	9	0.18	11	0	9	0.33	0.001503	hypermethylated
chr16	51178876	51178877	+					0.88	8	1	5		0	1	5	0.88	8	0.6	5	0.5	8	0.57	7	0.8	5	0.55	11	0.33	0.001559	stronglyHypermeth
chr10	69033334	69033335	+						0	0.86	7	1	5	0.92	13	0.85	13		0	0.6	5	0.71	7	0.5	6	0.5	6	0.33	0.001866	hypermethylated
chr17	74465381	74465382	-			MED15		0.5	10	0.45	11	0.3	10	0.67	6	0.42	12	0.17	6	0	7	0.15	13	0.12	8	0.25	8	0.33	0.001881	hypermethylated
chr22	11651192	11651193	-						0	1	6	1	8	0.88	8	1	5	0.78	9	0.54	13	0.56	9		0	0.67	6	0.33	0.001933	stronglyHypermeth
chr16	77393382	77393383	+					0.67	6	0.62	8	0.5	6	0.54	13	0.5	8	0.36	11		0	0.14	7	0.33	9	0.1	10	0.33	0.002118	hypermethylated
chr4	65172090	65172091	-					1	7	0.83	6	0.75	8	0.67	15		0	0.44	9	0.4	10	0.5	14	0.5	6	0.57	7	0.33	0.002302	hypermethylated
chr27	36328474	36328475	+					0.4	5	0.57	7	0.71	7	0.42	12	0.5	6	0.17	6	0.17	6	0.12	8		0	0.29	7	0.33	0.002326	stronglyHypermeth
chr26	4125231	4125232	+					0.83	6	0.69	13		0	0.67	6	0.71	7	0.33	9	0.5	14	0.2	5	0.43	7	0.5	8	0.33	0.002414	stronglyHypermeth
chr23	16559079	16559080	-		PTCRA		Y	0.6	5	0.45	11	0.47	15	0.7	10	0.45	11	0.18	11	0.35	17	0.24	17	0.25	8	0	12	0.33	0.00248	hypermethylated
chr11	13943940	13943941	+					1	5	1	5	1	8	1	7	1	7	0.91	11	0.5	6	0.79	14	0.6	5	0.57	7	0.33	0.00252	hypermethylated
chr29	45911285	45911286	+					0.6	10	0.83	6	0.67	6	0.8	10	0.61	18	0.33	9	0.43	14	0.2	10	0.56	16	0.36	14	0.33	0.002789	hypermethylated
chr7	44788044	44788045	+	CDC34					0	0.83	6	0.8	5	0.71	7	0.6	5		0	0.4	5	0.29	7	0.43	7	0.5	6	0.33	0.002812	stronglyHypermeth
chr29	29058544	29058545	+					1	5	1	7	1	5	0.89	9	0.8	5		0	0.75	8	0.64	11	0.6	5	0.43	7	0.33	0.002836	stronglyHypermeth
chr14	8427938	8427939	+					0.67	6	0.44	9	0.64	11	0.8	5	0.88	8	0.33	6	0.33	6	0.43	7	0.29	7	0.4	5	0.33	0.003057	hypermethylated
chr18	57708341	57708342	-					0.73	15	1	6	0.86	7	0.72	36	0.75	8	0.61	23	0.58	19	0.38	26	0.53	15	0.3	10	0.33	0.00311	hypermethylated
chr22	57253108	57253109	-					0.89	9	1	8		0	0.86	14	1	12		0	0.71	14	0.64	11	0.43	7	0.64	11	0.33	0.00354	hypermethylated
chr16	44733362	44733363	-					0.4	10	0.62	8	0.5	12	0.5	14	0.6	5	0.33	12		0	0	9	0.27	11	0.19	16	0.33	0.004222	hypermethylated
chr1	156525133	156525134	-					0.57	7	0.58	12	0.71	7	0.5	8	0.71	7		0	0.5	10	0.2	10	0.2	5	0.25	8	0.33	0.004277	hypermethylated
chr26	12704657	12704658	+					0.67	6	0.8	5	0.6	5	0.62	8	0.67	9	0.4	5		0	0.11	9	0.43	7	0.44	9	0.33	0.00461	hypermethylated
chr21	30283305	30283306	+				Y	0.5	6	0.33	9		0	0.25	12	0.62	8	0.08	12	0.08	12	0.2	10	0	10	0.1	10	0.33	0.004792	stronglyHypermeth
chr24	49104575	49104576	+						0	0.6	5	0.71	7	0.58	12	0.5	6	0.29	7	0.25	8	0.17	6	0.5	6	0.14	7	0.33	0.004898	hypermethylated
chr15	32591044	32591045	+			SORL1		0.44	9	0.6	5		0	0.5	10	0.33	12	0.25	8	0.25	8	0	6	0	7	0.2	5	0.33	0.005017	hypermethylated
chr17	45957562	45957563	-						0	0.62	8	0.25	8	0.4	10	0.25	8	0.13	15	0	8	0	8	0.1	10	0	11	0.33	0.005469	stronglyHypermeth
chr3	27264424	27264425	+					0.88	8	1	8	1	5	1	6	1	10	0.44	9	0.73	11	0.79	14	0.44	9	0.83	6	0.33	0.005823	hypermethylated
chr21	48844580	48844581	-		CLEC14A			0.57	7	0.38	13	0.78	9	0.68	19	0.4	5	0.31	13	0.2	10	0.29	17	0.3	20	0.08	13	0.33	0.006193	hypermethylated
chr1	111106854	111106855	-					0.8	5	0.64	11	0.67	6	0.82	11	0.9	10	0.62	8	0.5	6	0.29	21	0.53	17	0.23	13	0.33	0.006305	hypermethylated
chr21	37876079	37876080	-					0.79	14	1	9	0.79	14	0.89	9	0.88	8	0.43	7	0.57	7	0.56	9	0.31	13	0.8	10	0.33	0.006343	stronglyHypermeth
chr16	55474374	55474375	+					0.8	5	0.67	6	0.67	9	0.57	7	0.53	15	0.22	9	0.4	5	0.55	11	0.33	9	0.09	11	0.33	0.006444	hypermethylated
chr9	10178354	10178355	-						0	0.71	7	0.75	8	0.6	5	0.86	7	0.5	8	0.29	7	0.27	11	0.6	5	0.33	12	0.33	0.006529	hypermethylated
chr11	78271648	78271649	-			GDF7	Y	1	6	0.73	15	0.86	7	0.7	10	0.7	10	0.2	5	0.5	8	0.44	9	0.57	7	0.6	5	0.33	0.006566	stronglyHypermeth
chr28	36193814	36193815	+					1	12	1	10	1	8	1	21	1	6	0.54	13	0.73	11	1	9	0.5	12	0.6	10	0.33	0.006803	hypermethylated
chr5	119713982	119713983	+					0.92	13	0.62	16	0.53	19	0.55	29	0.62	21	0.28	18	0.14	22	0.45	22	0.27	15	0.44	25	0.33	0.006953	stronglyHypermeth
chr11	94505835	94505836	+						0	0.88	8	1	7	0.71	14	0.75	8	0.56	9	0.5	6	0.33	9	0.7	10	0.44	9	0.33	0.007961	hypermethylated
chr29	50159275	50159276	+					0.78	9	0.5	8	0.67	9	0.5	6		0	0.27	11	0.33	12		0	0.38	8	0.12	8	0.33	0.008632	stronglyHypermeth
chr26	31868192	31868193	+					0.83	6	0.71	7	0.42	12	0.57	7	0.55	11	0.43	7	0.2	10	0.25	8		0	0.29	7	0.33	0.009687	hypermethylated
chr29	11959088	11959089	-					0.22	9	0.2	5		0	0.43	7	0.56	9		0	0	8	0	11	0	7	0.1	10	0.33	0.01039	hypermethylated
chr6	106892676	106892677	-			NSG1		0.42	12	0.71	7		0	0.5	12	0.57	7	0.38	8	0.15	13	0.36	14	0.2	10	0	5	0.33	0.01042	stronglyHypermeth
chr21	45665170	45665171	-				Y	0.43	7	0.83	6	0.62	8	0.71	7	0.7	10	0.2	5	0.4	5	0.12	8	0.44	9	0.5	8	0.33	0.01079	hypermethylated
chr7	67783419	67783420	-					0.6	5	0.8	5	0.73	11		0	0.55	11	0.5	10	0.5	6	0.17	6	0.33	6	0.2	10	0.33	0.01082	hypermethylated
chr3	117462959	117462960	-						0	0.33	6	0.33	6	0.6	10	0.67	6	0.27	11	0.08	12	0.2	5	0.22	9	0	5	0.33	0.01095	hypermethylated
chr11	106250084	106250085	+	PTGDS		PTGDS	Y	0.64	11	0.73	11	0.42	12	1	13	0.53	15	0.33	18	0.3	10	0.36	11	0.38	8	0.3	10	0.33	0.01124	hypermethylated
chr16	49268469	49268470	-			TNNT2		1	6	1	5	0.7	10	0.92	12		0	0.71	7	0.6	5	0.55	11	0.33	6	0.67	6	0.33	0.01133	hypermethylated
chr6	118209094	118209095	-					0.67	12	0.94	16	0.83	12		0	0.58	24	0.33	12	0.35	34	0.62	16	0.5	8	0.33	6	0.33	0.01163	hypermethylated
chr16	77411249	77411250	-				Y	1	5	1	5	0.88	8		0	1	8	0.5	6	0.89	9		0	0.56	9	0.62	8	0.33	0.01186	hypermethylated
chr13	44214270	44214271	+				Y	0.25	8	0.4	5		0	0.2	5	0.6	5	0	12	0.11	9		0	0	7	0	6	0.33	0.01194	stronglyHypermeth
chr22	59962667	59962668	+			RPN1	Y		0	1	6	1	6	0.75	8	0.8	5	0.67	6	0.4	5	0.5	8	0.67	6		0	0.33	0.01224	hypermethylated
chr9	84135459	84135460	+	EPM2A		EPM2A		0.75	8	0.67	6		0	0.88	8	0.5	6	0.29	7	0.29	7	0.4	5		0	0.5	6	0.33	0.0127	hypermethylated
chr16	81493586	81493587	-						0	0.75	8	0.9	10	1	8	1	6	0.4	5	0.67	6	0.56	9		0	0.73	11	0.33	0.01291	hypermethylated
chr25	34256596	34256597	+					0.6	5	0.6	5	0.56	9	0.83	6	0.7	10		0	0.55	11	0.43	7	0.18	11	0.14	7	0.33	0.01393	stronglyHypermeth
chr7	4713356	4713357	+	GDF15	GDF15			0.78	9	1	10	1	8	1	10	1	9		0	0.82	11	0.33	6	0.62	8	0.71	7	0.33	0.01537	hypermethylated
chr7	64149016	64149017	-			SMIM3		0.5	16	0.57	14	0.33	12	0.71	28		0	0.08	24	0.36	11	0.3	20	0.25	16	0	20	0.33	0.01554	hypermethylated
chr26	19105148	19105149	-					0.44	18	0.64	11	0.62	16	0.5	12	0.62	13	0.14	14	0.09	11	0.4	15	0	12	0.54	13	0.33	0.01581	hypermethylated
chr14	21301352	21301353	-					1	5	0.8	5	1	5		0	0.78	9	0.71	7	0.73	11	0.62	8	0.33	6	0.44	9	0.33	0.01594	hypermethylated
chr11	105686007	105686008	+					0.9	20	0.86	7		0	1	12	1	13	0.8	10	0.5	12	0.73	11	0.4	10		0	0.33	0.01637	hypermethylated
chr14	3801678	3801679	+					0.71	7	0.38	8	0.67	9	1	7	0.57	14	0.4	5	0.29	7	0.29	7	0.45	11	0.25	8	0.33	0.01638	hypermethylated
chr29	48580997	48580998	-					0.76	25	0.72	32	0.83	12	0.71	21	0.5	24	0.14	14	0.29	17	0.68	22	0.5	24	0.28	25	0.33	0.01798	hypermethylated
chr27	94826	94827	-					0.9	10	0.82	11	0.67	9	0.94	16	1	13		0	0.45	11	0.29	14	0.67	9	0.71	14	0.33	0.01805	stronglyHypermeth
chr16	49465778	49465779	+					1	6	0.75	8	0.5	6	0.67	6	0.75	8		0	0.5	10	0.5	6	0.4	5	0.2	10	0.33	0.01962	stronglyHypermeth
chr2	136496386	136496387	-						0	0.88	8	0.73	11	0.73	15	0.7	10		0	0.31	13	0.24	17	0.67	9	0.5	6	0.33	0.01966	hypermethylated
chr3	92436007	92436008	-			SSBP3		0.1	10	0.43	7		0	0.67	6	0.43	7	0.17	12	0.12	8	0	10	0.1	10	0	6	0.33	0.0199	hypermethylated
chr11	48543450	48543451	+	IMMT				0.54	13	0.57	7	0.14	7	0.12	17	0.33	12	0	14		0	0.06	17	0	12	0	13	0.33	0.01998	hypermethylated
chr14	66217979	66217980	-					0.67	9	0.91	11	0.83	12	0.89	9	0.83	12	0.6	10	0.4	10	0.19	16	0.5	6	0.82	11	0.33	0.02057	hypermethylated
chr6	108070186	108070187	+			TNIP2		0.76	17	0.67	6	0.7	10	1	7	0.86	7	0.2	10	0.67	6		0	0.57	7	0.42	12	0.33	0.02082	stronglyHypermeth
chr15	83740179	83740180	+					1	10	1	20	0.9	10	0.88	17	0.82	17	0.3	10	0.8	20	0.81	16	0.33	9	0.69	16	0.33	0.02172	stronglyHypermeth
chr12	81874539	81874540	-			ITGBL1		0.67	12	0.8	10		0	0.45	11	0.57	7	0.45	11	0.44	9	0.27	11	0.29	7	0	6	0.33	0.02209	hypermethylated
chr18	3305801	3305802	-						0	0.6	15	0.91	11	0.5	6	0.75	8	0.33	6	0.39	18	0.6	10	0.33	9	0.15	13	0.33	0.02281	hypermethylated
chr2	126015272	126015273	+	SMPDL3B	SMPDL3B			1	10	0.67	6	0.83	12	0.69	16	0.75	8	0.5	8	0.17	12	0.5	12		0	0.67	6	0.33	0.02413	hypermethylated
chrX	144951269	144951270	+					0.75	8	0.29	7	0.75	8	0.64	14	0.64	11	0.45	11	0.06	16	0.2	15	0.5	8	0.19	16	0.33	0.02426	hypermethylated
chr13	76692439	76692440	-					0.5	10	0.8	5		0	0.5	10	0.67	12	0.56	9	0.25	8	0.21	24	0.38	8	0.05	19	0.33	0.02449	hypermethylated
chr13	77085324	77085325	+				Y	1	12		0	0.85	13	0.89	9	0.89	18	0.67	15	0.86	7	0.64	11	0.45	11	0.29	7	0.33	0.02455	hypermethylated
chr20	8315947	8315948	+				Y	0.71	7	0.42	12	0.73	11	0.38	8	0.89	9	0.09	11	0.29	7	0.33	15	0.5	6	0.29	7	0.33	0.02494	hypermethylated
chr17	73587905	73587906	+					1	6	0.8	5	0.6	5	1	7	1	6	0.73	15	0.62	8	0.5	8		0	0.33	6	0.33	0.026	hypermethylated
chr24	666599	666600	-				Y	0.4	15	0.5	8	0.8	5	1	8	0.64	11	0.14	7	0.46	13	0.44	9	0.33	9	0.3	10	0.33	0.02605	hypermethylated
chr5	97597367	97597368	-					0.44	9	0.6	5	0.71	7	0.71	7	0.5	6	0.5	6	0.4	5	0	7		0	0.17	6	0.33	0.02656	hypermethylated
chr25	22781053	22781054	+	SLC5A11	SLC5A11			0.83	6	0.73	11	0.56	9	0.5	10	0.38	8	0	10	0.56	9	0.2	10	0.25	8	0.33	9	0.33	0.02658	hypermethylated
chr22	61205800	61205801	+					1	10	1	10	1	16	1	7	1	8	1	8	0.67	6		0	0.33	6	0.67	6	0.33	0.02695	stronglyHypermeth
chr25	42683425	42683426	+					0.8	5		0	0.62	8	0.8	5	0.4	5	0.43	7		0	0.42	12	0.17	6	0.3	10	0.33	0.027	hypermethylated
chr25	34962926	34962927	+		ZP3				0	0.67	6	0.57	7	0.57	7	0.67	6	0	5	0.12	8	0.3	10	0.6	10	0.4	5	0.33	0.02827	stronglyHypermeth
chr22	55680447	55680448	+					0.67	6	0.5	8	0.4	5	0.82	11	0.8	5	0.5	14	0.11	9	0.2	5		0	0.4	10	0.33	0.02878	stronglyHypermeth
chr3	115708163	115708164	+					0.86	7	1	5	0.83	6	0.77	13	0.89	9	0.56	9	0.2	5		0	0.83	6	0.56	9	0.33	0.02901	stronglyHypermeth
chr7	98227783	98227784	-					1	10	1	9	0.57	7	0.79	14	0.77	13	0.73	15		0	0.3	10	0.5	6	0.44	9	0.33	0.02913	hypermethylated
chr10	26729656	26729657	+		KLHL33			0.56	9	0.36	11	0.92	12	0.61	23	0.42	12	0.31	16	0.15	20	0.52	25	0.15	13	0.05	19	0.33	0.02995	stronglyHypermeth
chr29	40892385	40892386	+					0.4	10	0.33	9	0.1	10	0.57	7	0.67	6		0	0.22	9	0	8	0	7	0.12	8	0.33	0.03063	hypermethylated
chr3	28066943	28066944	+				Y	0.73	22	1	8	0.92	24	1	12	0.86	14	0.85	13	0.67	12	0.5	8		0	0.25	8	0.33	0.03216	stronglyHypermeth
chr3	112970119	112970120	-					0.5	6	0.91	11	0.8	5		0	0.89	9	0.33	6	0.62	8		0	0.5	6	0.33	6	0.33	0.03268	hypermethylated
chr19	55764124	55764125	+					1	6	0.67	6	0.67	9	0.83	6	0.67	6	0.67	6	0.43	7	0.15	13	0.25	8	0.7	10	0.33	0.03364	hypermethylated
chr23	7551297	7551298	-			SYNGAP1		1	6	0.71	7	0.56	9	0.5	10	0.62	8	0.14	7	0.56	9	0.33	9	0.57	7	0.14	7	0.33	0.03365	hypermethylated
chr1	108088156	108088157	+					0.23	13	0.64	11		0	0.54	13	0.75	12	0.3	10	0.25	12		0	0.1	10	0.2	15	0.33	0.03395	hypermethylated
chr25	18900277	18900278	+					1	8	0.83	6	1	7	1	5	0.86	7	0.2	5		0	0.71	7	0.7	10	0.8	5	0.33	0.03401	stronglyHypermeth
chr9	103415500	103415501	-				Y	0.67	6	0.44	9		0	0.6	5	0.5	6	0.43	7	0	6	0	5	0.17	6	0.5	8	0.33	0.03412	stronglyHypermeth
chr2	136467904	136467905	+				Y	0.29	17		0	0.12	8	0.78	9	0.43	7	0.14	14	0.14	7	0	12	0	6	0.08	12	0.33	0.03444	hypermethylated
chr19	8934086	8934087	-			CUEDC1		0.33	12	0.5	6	0.4	10	0.67	6	0.62	8	0.5	8	0.2	5	0	7	0	5		0	0.33	0.03488	hypermethylated
chr22	58374832	58374833	-					0.4	10	0.8	5	0.67	9	0.67	12		0	0.29	17	0.32	19	0.57	7	0	7	0.33	6	0.33	0.03496	hypermethylated
chr7	21003970	21003971	+			SHD		0.4	5		0	0.71	7	0.17	6	0.4	5	0	6	0	6	0.2	5		0	0.14	7	0.33	0.03502	stronglyHypermeth
chr29	32538773	32538774	-					0.57	7		0	1	5	0.83	6	0.69	13	0.36	11	0.3	10	0.44	9		0	0.67	6	0.33	0.03529	hypermethylated
chr10	9994253	9994254	-			DMGDH		1	7	1	5		0	1	10	1	6	0.6	5	1	8	0.67	9		0	0.4	5	0.33	0.0369	stronglyHypermeth
chr10	26729650	26729651	+		KLHL33			0.22	9	0.45	11	0.83	12	0.52	23	0.42	12	0.19	16	0.05	20	0.48	25	0	13	0.11	19	0.33	0.03751	hypermethylated
chr5	13834113	13834114	+					1	5	0.71	7	0.83	6	1	7		0	0.43	7	0.8	10	0.4	5	0.8	5	0.33	6	0.33	0.03802	stronglyHypermeth
chr3	89519661	89519662	+					1	9	1	8	0.84	19	1	17	0.92	12	0.8	10	0.57	7	0.88	8		0	0.25	12	0.33	0.03811	hypermethylated
chr29	41575142	41575143	+					0.62	21	1	8	0.88	16	1	16		0	0.57	14	0.67	12	0.64	28		0	0.29	14	0.33	0.03833	hypermethylated
chr1	157821383	157821384	-					1	8	0.91	11	0.88	8	0.93	14	1	9	0.36	11	1	11	0.33	9	0.53	15	0.83	12	0.33	0.03891	hypermethylated
chr11	30256487	30256488	+					0.64	11	0.58	12	0.31	16	0.9	20	0.85	13	0.39	18	0.5	24	0.36	28	0.38	16	0	24	0.33	0.03934	hypermethylated
chr1	73741827	73741828	+				Y	0.38	8	0.8	5	0.5	6	0.22	9	0.33	6		0	0.12	8	0.33	9	0	6	0	8	0.33	0.04009	hypermethylated
chr5	116073961	116073962	-					0.75	16	1	15	1	5	1	8		0	0.5	6	0.94	16	0.46	13		0	0.53	15	0.33	0.04122	hypermethylated
chr8	43862335	43862336	+					0.43	7	0.4	10	0.8	5		0	0.33	6		0	0	5	0.2	10	0.33	9	0.12	8	0.33	0.04156	hypermethylated
chr18	18296174	18296175	+			ZNF423		0.71	7	0.6	10	0.8	10	0.62	13	0.5	8	0	7	0.31	13	0.67	12	0.29	7		0	0.33	0.0421	hypermethylated
chr25	38348494	38348495	-				Y	1	8	1	10	1	8	1	6	1	8	1	8	0.6	20	0.29	14	0.8	10		0	0.33	0.04371	hypermethylated
chr24	800031	800032	+					0.5	10	0.5	12	0.67	6	0.67	6	0.7	10	0	8	0.69	13	0.25	8	0	5	0.43	14	0.33	0.04411	hypermethylated
chr18	46445753	46445754	-			ATP4A			0	0.43	7	0.56	9	0.3	10	0.86	7	0.17	6	0.25	8	0.09	11		0	0.33	6	0.33	0.0468	hypermethylated
chr10	71892137	71892138	-			DAAM1		0.83	6	0.75	8	0.75	8	0.86	7	0.8	5	0.71	7	0.33	6	0.1	10		0	0.73	11	0.33	0.04684	hypermethylated
chr16	34354156	34354157	+			AKT3		0.83	12	0.27	15	0.38	13	0.45	11	0.14	14	0.17	12	0	6	0.17	12	0	10		0	0.33	0.04795	stronglyHypermeth
chr22	54349254	54349255	+					0.4	5	1	6	1	7	0.8	5	1	5	0.5	8	0.5	6	0.25	12	0.78	9	0.5	12	0.33	0.04804	stronglyHypermeth
chr2	121130394	121130395	+					0.89	9	0.83	6	1	13	0.83	6	0.86	7	0.5	10	0.56	9	0.6	10	0.6	5		0	0.32	0.0001087	hypermethylated
chr21	26067430	26067431	+					1	6		0	0.92	12	1	7	1	10	0.57	7	0.75	12	0.57	7	0.7	10	0.7	10	0.32	0.0002028	hypermethylated
chr2	104920053	104920054	-			MARCH4		1	7	1	12	1	6		0	0.92	13	0.75	8	0.57	7	0.67	6		0	0.67	12	0.32	0.0002537	hypermethylated
chr13	45312928	45312929	+					1	6	0.9	10	0.89	9	0.89	9	1	5	0.62	8	0.64	11	0.7	10	0.5	6		0	0.32	0.0002633	hypermethylated
chr14	61744340	61744341	+					0.7	10	0.71	7	0.75	8	0.67	9	0.89	9	0.38	8	0.43	14	0.38	8		0	0.5	10	0.32	0.0003787	hypermethylated
chr22	48846929	48846930	+				Y	0.9	10	0.9	20	0.73	11	0.87	15	0.75	12	0.69	16	0.45	11	0.5	18	0.45	11	0.45	11	0.32	0.0006259	hypermethylated
chr14	2425502	2425503	+			VAMP2	Y	0.8	5	1	5	0.8	5	0.86	14	1	6		0	0.5	6	0.57	7	0.62	8	0.6	5	0.32	0.0008295	hypermethylated
chr4	115373568	115373569	-				Y	1	6	1	10	1	10	1	8	1	10	0.67	6	0.8	10	0.5	12	0.75	8		0	0.32	0.0008547	hypermethylated
chr25	41168461	41168462	+			GNA12		0.78	9		0	0.71	7	0.78	9	0.8	10	0.36	11	0.47	15	0.38	8	0.38	8	0.64	14	0.32	0.001264	hypermethylated
chr23	41780411	41780412	+					0.67	6	0.75	8	0.57	7	0.5	18	0.57	14	0.14	7	0.3	10	0.32	19	0.22	9	0.45	11	0.32	0.00137	hypermethylated
chr25	42289866	42289867	+			C25H7orf50			0	0.43	7	0.5	8	0.67	6	0.57	7	0.22	9	0.25	16	0.33	9	0.2	10	0.09	11	0.32	0.00138	hypermethylated
chrX	39958642	39958643	-	PDZD4		PDZD4	Y	0.17	6		0	0.3	10	0.43	7	0.4	5	0	5	0	7		0	0	6	0	10	0.32	0.001557	hypermethylated
chr16	55458639	55458640	-					0.5	14	0.62	13	0.61	18	0.37	19	0.7	10	0.29	14	0.11	19	0.33	12	0.25	8	0.22	18	0.32	0.001667	hypermethylated
chr19	55676438	55676439	+		JMJD6			1	13	1	13	0.81	21	0.9	10	0.79	14	0.57	7	0.73	11	0.5	10	0.44	9	0.67	12	0.32	0.001769	hypermethylated
chr19	28117732	28117733	-		DNAH2		Y	1	5	0.88	17		0	1	14	1	6	0.7	20	0.5	8	0.75	8	0.67	12		0	0.32	0.002149	hypermethylated
chr21	68439160	68439161	+			PPP2R5C	Y	1	5	1	8	1	10	1	14	1	8		0	0.7	10	0.45	11	0.75	8	0.82	11	0.32	0.002508	hypermethylated
chr25	13878119	13878120	-			PDXDC1		0.78	9	0.89	9	0.8	5	0.75	8	1	12	0.38	8	0.45	11	0.56	9	0.5	6	0.73	15	0.32	0.002856	hypermethylated
chr24	48309563	48309564	-					0.78	9		0	0.89	9	0.86	7	0.8	5	0.38	8	0.64	11	0.44	9		0	0.6	10	0.32	0.003292	hypermethylated
chr7	21722233	21722234	+			NFIC		0.61	18	0.58	12	0.53	19	0.67	9	0.48	21	0.08	13	0.15	26	0.18	17	0.47	15	0.37	19	0.32	0.003623	hypermethylated
chr29	19573242	19573243	-					0.86	21	0.67	12	0.82	22	0.88	25		0	0.36	14	0.48	21		0	0.6	5	0.53	36	0.32	0.004127	hypermethylated
chr17	67937222	67937223	-					1	6	1	5	0.8	5	0.62	13	0.83	12	0.4	5	0.58	12	0.59	17	0.5	8	0.58	12	0.32	0.004187	hypermethylated
chr21	25823083	25823084	+					0.33	9	0.6	10	0.59	17	0.67	9	0.5	6		0	0.25	8	0.33	12	0.12	8	0.17	6	0.32	0.004296	hypermethylated
chr22	58168800	58168801	-				Y	0.86	7	1	5	0.83	6	0.89	9	0.86	7	0.33	6	0.6	5	0.67	6	0.67	6		0	0.32	0.004311	hypermethylated
chr7	21722249	21722250	+			NFIC		0.5	18	0.55	11	0.5	20	0.67	9	0.38	21	0.08	13	0.12	26	0.12	17	0.43	14	0.28	18	0.32	0.004435	hypermethylated
chr18	25700673	25700674	+			GPR56		0.4	5	0.57	7	0.5	6	0.54	13	0.3	10	0	5	0.3	10	0.11	9	0	11	0.31	13	0.32	0.005522	hypermethylated
chr19	57131599	57131600	-					0.86	7	1	7	0.88	8	1	8	1	6	0.4	5	0.89	9	0.6	5	0.6	5	0.67	9	0.32	0.005987	hypermethylated
chr3	24973961	24973962	-					1	10	0.5	8	0.8	10	0.86	7	0.67	6	0.42	12	0.45	11	0.46	13	0.5	8	0.38	8	0.32	0.006175	hypermethylated
chr27	277990	277991	+					0.78	9	0.83	6	0.8	5	0.8	5	0.8	5	0.67	12	0.44	9	0.67	9	0.2	5	0.43	7	0.32	0.006376	hypermethylated
chr26	39754883	39754884	+			GRK5		0.56	9	0.8	10	0.82	11	1	13	0.88	16	0.46	13	0.62	16	0.33	15	0.55	11	0.5	14	0.32	0.006653	hypermethylated
chr13	23942165	23942166	+			PIP4K2A		0.86	7	1	5	1	5	1	7	1	6	0.5	6	0.43	7	0.83	6	0.83	6	0.67	6	0.32	0.00678	hypermethylated
chr7	54131153	54131154	-				Y	0.4	5	0.67	9	0.38	8	0.33	6	0.45	11	0.09	11	0.33	9	0	8	0	9	0.22	9	0.32	0.006876	hypermethylated
chr7	13587671	13587672	+				Y	0.6	5	0.43	7	0.62	8		0	0.44	9	0.3	10	0.12	8	0.38	8	0	5	0.2	10	0.32	0.007347	hypermethylated
chr9	98279432	98279433	+			AGPAT4			0	0.8	5	1	6	0.7	10	0.83	6	0.45	11	0.5	10	0.33	12	0.57	7	0.69	13	0.32	0.007578	hypermethylated
chr14	3837897	3837898	+						0	1	5	0.92	12	1	6	0.77	13	0.7	10	0.5	16	0.5	6		0	0.71	7	0.32	0.007718	hypermethylated
chr8	70805436	70805437	+					0.67	6	0.8	10	0.8	15	0.86	7	0.75	16	0.5	10	0.75	12	0.25	8	0.44	9	0.33	12	0.32	0.008078	hypermethylated
chr21	26485913	26485914	-			BCL2A1		0.58	12	0.9	10	0.75	8	0.92	12	0.75	8		0	0.33	6	0.36	14	0.6	10	0.55	11	0.32	0.009322	hypermethylated
chr12	31294989	31294990	-					1	9	1	11	0.82	17	0.86	14	0.91	11	0.47	15	0.56	18	0.45	11	0.56	9	0.94	16	0.32	0.009511	hypermethylated
chr9	45017399	45017400	-					0.88	24	0.65	17	0.86	21	0.75	24	0.82	17	0.44	16	0.5	20	0.78	18	0.36	14	0.27	22	0.32	0.009944	hypermethylated
chr21	45665268	45665269	-				Y	0.43	7	0.71	7	0.62	8	0.71	7	0.8	10	0.2	5	0.4	5	0.12	8	0.44	9	0.5	8	0.32	0.01016	hypermethylated
chr9	45071284	45071285	-					0.73	11	0.94	18	0.8	15	0.79	24	0.78	9	0.6	15	0.38	8	0.69	26		0	0.3	10	0.32	0.01029	hypermethylated
chr18	56030204	56030205	+						0	0.38	8	0.25	12	0.5	10	0.62	8	0.14	7	0.27	11	0.17	12	0	9	0	5	0.32	0.01036	hypermethylated
chr10	8705271	8705272	-				Y	0.8	10	0.33	24	0.47	17	0.67	12	0.5	12	0.11	18	0.17	12	0.4	10	0.31	26	0.17	12	0.32	0.01037	hypermethylated
chr5	103237890	103237891	+			WC1.3		0.82	11	0.73	11		0	0.73	22	0.86	14	0.59	22	0.57	14	0.56	16	0.18	11	0.4	20	0.32	0.01054	hypermethylated
chr3	111565459	111565460	+						0	0.8	5	0.83	6	0.6	10	0.71	7	0.5	6	0.62	8	0.2	5	0.36	14	0.4	10	0.32	0.01058	hypermethylated
chr3	107046285	107046286	-		HEYL			0.83	6	0.45	11	0.64	14	0.8	20	0.71	14	0.5	10	0.17	6	0.45	20	0.22	9	0.5	20	0.32	0.01154	hypermethylated
chr5	115032226	115032227	-				Y	0.5	12		0	0.67	12	0.4	10	0.67	6	0	6	0.33	6	0.2	10	0.33	6	0.33	6	0.32	0.01162	hypermethylated
chr25	42289850	42289851	+			C25H7orf50			0	0.29	7	0.5	8	0.67	6	0.43	7	0.33	9	0.12	16	0.11	9	0.2	10	0	11	0.32	0.01169	hypermethylated
chr16	4330507	4330508	-					1	12	0.88	8	0.83	6	1	6		0		0	0.5	6	0.6	5	0.83	6	0.5	8	0.32	0.01195	hypermethylated
chr2	147050	147051	-					0.8	10		0	0.86	7	0.82	11	0.67	6		0	0.42	12	0.7	10	0.33	6	0.4	5	0.32	0.01215	hypermethylated
chr26	21244113	21244114	-				Y	0.78	9	0.62	13	0.94	16	0.83	12	1	7	0.73	11	0.5	8	0.39	18	0.62	8	0.33	9	0.32	0.01233	hypermethylated
chr11	106039207	106039208	-					0.4	5	0.71	7		0	0.64	11	0.75	8	0.25	8	0.38	8	0.5	8	0.22	9	0.17	6	0.32	0.01268	hypermethylated
chr11	91599656	91599657	+					0.71	7		0	0.86	7	0.8	5	1	7	0.46	13	0.62	8	0.6	5	0.67	6	0.29	7	0.32	0.01279	hypermethylated
chr4	28983164	28983165	-					0.67	6	1	13	0.87	15	0.83	6	0.86	7	0.2	10	0.56	18	0.67	9	0.62	8	0.6	5	0.32	0.01333	hypermethylated
chr26	47536985	47536986	-	FOXI2			Y	0.6	5	0.33	12	0.55	11	0.8	5	0.67	6	0.2	5	0.38	8	0.33	6		0	0.17	6	0.32	0.01352	hypermethylated
chr21	71005738	71005739	-					0.83	6	0.56	9	0.57	7	0.43	14	0.58	12	0.43	14	0.31	13	0	13	0.4	10	0.25	16	0.32	0.01367	hypermethylated
chr25	41991107	41991108	-			INTS1		1	5	0.71	7	0.86	7	0.71	7	0.67	9		0	0.67	9	0.29	7	0.5	6	0.43	7	0.32	0.01395	hypermethylated
chr13	57431377	57431378	+					0.5	8	0.33	12	0.33	24	0.77	26	0.62	16	0.2	20	0.33	18	0.2	10	0.25	16	0	12	0.32	0.014	hypermethylated
chr28	8881501	8881502	-					0.83	6	1	6	0.8	5	0.86	7	1	8		0	0.5	6	0.36	14	0.67	6	0.8	5	0.32	0.01408	hypermethylated
chr14	3311029	3311030	-					0.67	6	0.56	18	0.6	10	0.8	10	0.6	10	0.2	10		0	0.6	20	0.33	12	0.17	12	0.32	0.01462	hypermethylated
chr29	50526603	50526604	-				Y	0.57	7	0.67	6	0.22	9	0.38	8		0	0.2	5	0.22	9	0	5	0.17	6	0.12	8	0.32	0.01463	hypermethylated
chr16	51123060	51123061	+				Y	0.62	8	0.67	9	0.64	11	0.88	8	0.55	11	0.4	10	0.17	6	0.47	17	0.12	8	0.58	12	0.32	0.01508	hypermethylated
chr15	77276150	77276151	+			AMBRA1		0.71	7	0.9	10		0	0.88	8	0.9	10	0.43	7	0.8	5	0.56	9	0.31	13	0.54	13	0.32	0.01517	hypermethylated
chr9	32654787	32654788	+					0.33	6	0.83	6	0.33	6	0.43	14	0.37	19	0.17	6	0.18	11	0	12	0.25	8	0.1	10	0.32	0.0153	hypermethylated
chr27	19000402	19000403	+			MTMR7		0.5	6	0.6	10	0.8	5	0.5	10		0	0.14	7	0.5	6	0.38	8	0.14	7	0.25	12	0.32	0.0156	hypermethylated
chr16	49303509	49303510	+						0	0.71	7	0.85	13	1	6	1	6	0.67	6	0.5	12	0.43	7		0	0.7	10	0.32	0.01575	hypermethylated
chr6	118208006	118208007	+					0.56	9	0.88	8	0.8	5		0	0.88	8	0.5	6	0.6	5	0.33	9		0	0.4	5	0.32	0.01585	hypermethylated
chr6	109669530	109669531	-					0.82	11	0.79	14	0.67	12	0.7	10	0.69	16	0.29	7	0.5	8	0.75	8	0.38	8	0.17	6	0.32	0.01619	hypermethylated
chr5	118663959	118663960	+					1	6	1	6	1	6	1	8	1	8	0.33	6	0.8	10	0.75	8		0	0.83	12	0.32	0.01651	hypermethylated
chr8	7571657	7571658	+						0	0.8	5	0.75	8	0.8	5	1	6	0.75	8	0.4	5	0.43	7		0	0.5	6	0.32	0.0169	hypermethylated
chr13	62614083	62614084	+					0.67	9	1	12	0.89	9	1	10	0.67	12		0	0.5	10	0.36	14	0.62	8	0.62	8	0.32	0.0171	hypermethylated
chr2	127187999	127188000	+			RPS6KA1		0.88	8	0.8	5	0.6	5	1	5	0.8	5	0.67	6	0.4	5	0.33	6	0.6	5		0	0.32	0.01719	hypermethylated
chr10	5293469	5293470	-					0.33	6	0.38	8	0.33	9	0.78	9	0.62	8	0.18	11	0.19	16	0.14	7		0	0.17	6	0.32	0.01724	hypermethylated
chr22	58848789	58848790	-			WNT7A		0.78	9	0.8	5	0.7	10	0.67	6	1	6	0.33	6	0.33	9		0	0.71	7	0.5	8	0.32	0.0176	hypermethylated
chr23	50164455	50164456	-					0.71	7	0.65	17	0.89	9	0.5	10	1	10	0.25	12	0.57	14	0.44	9	0.54	13	0.37	19	0.32	0.01761	hypermethylated
chr26	45719873	45719874	-			DHX32		1	7	1	6	0.62	8		0	0.8	5	0.57	7	0.75	8	0.5	10	0.43	7	0.43	7	0.32	0.01803	hypermethylated
chr13	12840624	12840625	+					1	10	1	6	0.88	8	1	11	0.83	12	0.43	7	0.6	10	0.62	8	0.44	9	1	11	0.32	0.01848	hypermethylated
chr17	73581600	73581601	-					0.83	6	0.5	6	0.6	5		0	0.67	6	0.5	8		0	0.14	7	0.33	6	0.33	9	0.32	0.01886	hypermethylated
chr21	66686971	66686972	-			EVL		0.43	7	0.56	9	0.42	12	0.12	8	0.67	6		0	0.12	8	0.17	12	0.12	8	0.07	14	0.32	0.01899	hypermethylated
chr23	15797806	15797807	-					0.6	5	0.6	5	0.4	10	0.14	7	0.5	6	0.17	6		0	0	7	0.17	6	0.2	5	0.32	0.01921	hypermethylated
chr23	49677914	49677915	-					1	6	1	6		0	1	8	1	6	1	8	0.5	12	0.5	16	0.67	6	0.75	8	0.32	0.01967	hypermethylated
chr27	33769362	33769363	+			PLEKHA2		0.6	5	0.29	7	0.4	5	0.67	6	0.62	8	0.17	6	0.5	8	0	5	0.17	6	0.14	7	0.32	0.01982	hypermethylated
chr3	9901396	9901397	-	CFAP45		CFAP45		0.4	5	0.17	6		0	0.22	9	0.6	5		0	0.11	9	0	8	0	5	0	5	0.32	0.02006	hypermethylated
chr6	118208008	118208009	+					0.56	9	0.88	8	0.8	5		0	1	8	0.5	6	0.6	5	0.44	9		0	0.4	5	0.32	0.02059	hypermethylated
chr6	118208083	118208084	+					0.56	9	0.88	8	0.8	5		0	1	8	0.5	6	0.6	5	0.44	9		0	0.4	5	0.32	0.02059	hypermethylated
chr27	40783622	40783623	+					0.42	12	1	10	0.67	6	0.84	19	0.69	13	0.55	11	0.4	15	0.5	14	0.26	19	0.31	16	0.32	0.02059	hypermethylated
chr5	106812745	106812746	+			PRMT8		0.67	9	0.44	9	0.44	9	0.25	8	0.67	6	0.33	15	0.17	6	0.2	5	0	8		0	0.32	0.02093	hypermethylated
chr1	154829412	154829413	+					0.5	6	0.62	8	0.8	5	0.67	6	0.69	13	0.4	10	0.14	7	0.09	11	0.67	9	0.38	8	0.32	0.0224	hypermethylated
chr17	71894215	71894216	+		OSBP2		Y	0.6	5	0.71	7	0.8	5	0.67	12	0.6	5		0	0.57	7	0.54	13	0.2	10	0.12	8	0.32	0.02284	hypermethylated
chr2	107926195	107926196	-	TUBA4A			Y	1	8	0.5	16	0.67	24	0.65	23	0.75	8	0.44	18	0.44	16	0.5	12	0.2	10		0	0.32	0.02321	hypermethylated
chr27	28646547	28646548	-			RNF122			0	1	5	0.67	6	0.64	14	0.87	15	0.4	10		0	0.4	10	0.42	24	0.67	12	0.32	0.02361	hypermethylated
chr21	1780810	1780811	-					1	8		0	0.8	5	1	7	0.8	5		0	0.73	11	0.33	6	0.69	13	0.57	14	0.32	0.02387	hypermethylated
chr24	49951	49952	+					0.64	11	0.67	15	0.5	18	0.53	15	0.83	12	0.44	9	0.47	15	0.15	13	0	6	0.5	12	0.32	0.02421	hypermethylated
chr1	131747724	131747725	+					1	10	0.83	6		0	0.59	22	0.8	5	0.33	9	0.67	12	0.3	10	0.5	6	0.64	11	0.32	0.02557	hypermethylated
chr19	53896468	53896469	+			RBFOX3		1	5	1	7		0	0.94	16	0.8	15	0.33	9	0.56	9	0.75	12	0.88	8	0.57	7	0.32	0.02585	hypermethylated
chr13	65446444	65446445	-			ERGIC3		1	5	1	8	1	5	0.8	5	1	7	0.8	5	0.8	5	0.3	10	0.67	6		0	0.32	0.02611	hypermethylated
chr17	59739712	59739713	-			KSR2		1	8		0	0.83	12	0.71	7	1	6	0.33	6	0.83	12	0.67	6	0.5	8	0.5	8	0.32	0.02632	hypermethylated
chr23	45438889	45438890	-						0	0.67	6	0.67	12	0.8	5	0.43	7	0.5	8	0.2	5		0	0.4	5	0.2	5	0.32	0.02633	hypermethylated
chr7	18929517	18929518	+			VAV1			0	1	5	1	6	1	7	1	5		0	0.8	10	0.67	6	0.88	8	0.38	8	0.32	0.0269	hypermethylated
chr11	104554085	104554086	-	DBH				0.8	10	0.83	6		0	1	6	0.6	5	0.62	8	0.33	6	0.4	5	0.6	5		0	0.32	0.02692	hypermethylated
chr17	47358541	47358542	-					0.73	11	0.73	11	0.8	10	1	14	0.69	13	0.31	13	0.5	14	0.17	29	0.71	14	0.67	24	0.32	0.02703	hypermethylated
chr6	41638488	41638489	-		SLIT2			1	5		0	1	5	0.8	10	1	6	0.56	9	1	6	0.5	8	0.6	5	0.5	8	0.32	0.02796	hypermethylated
chr5	103590096	103590097	+			CLSTN3		1	14	0.67	6	1	7	1	13	1	10	0.48	21	0.5	10	0.6	10	1	13	0.5	12	0.32	0.02819	hypermethylated
chr8	22768699	22768700	+					0.91	11	0.93	14	1	5		0	0.8	5	0.7	10	0.3	10	0.45	11	0.67	9	0.85	13	0.32	0.02884	hypermethylated
chr26	51114231	51114232	+				Y	0.62	16	0.64	11	0.57	7	0.24	17	0.8	15	0.14	7	0.45	11	0.07	15	0.19	16	0.42	12	0.32	0.0291	hypermethylated
chr6	107031609	107031610	+			NSG1		0.86	14	1	7	0.86	7	0.83	12	0.92	12	0.4	10	0.83	6	0.25	12	0.83	12	0.56	9	0.32	0.02915	hypermethylated
chr18	64289830	64289831	-				Y	0.14	7	0.57	7	0.5	8	0.55	11	0.55	11	0.29	7	0.29	7		0	0	5	0	6	0.32	0.02921	hypermethylated
chr21	67106558	67106559	-					0.83	12	0.83	12	1	8	0.86	14	1	9	0.71	14	0.86	14	0.18	11	0.5	8	0.67	6	0.32	0.03024	hypermethylated
chr8	22652317	22652318	-					0.67	6	1	12	1	11	0.94	18	1	15	1	10	0.44	9	0.6	10	0.47	19	0.5	12	0.32	0.03029	hypermethylated
chr9	97717806	97717807	+			IGF2R	Y	0.73	11	0.71	7	0.36	11	0.25	8	0.35	17	0.38	13	0.27	15	0.08	12	0	5	0.06	16	0.32	0.03043	hypermethylated
chr8	63182258	63182259	+			TMOD1		0.6	10	0.57	7	0.5	8	0.3	10	0.83	6	0.27	11	0.42	12	0	5	0.43	7	0.1	10	0.32	0.03047	hypermethylated
chr8	861260	861261	-					0.57	7		0	0.57	7	0.6	5	0.67	6	0.3	10	0.55	11		0	0	5	0.29	7	0.32	0.03079	hypermethylated
chr13	75877606	75877607	-					0.8	20	1	8	0.8	10	1	10	1	11	0.5	20	0.33	6	1	10	0.5	8	0.67	12	0.32	0.03174	hypermethylated
chr16	86711	86712	+					0.8	10	1	5	0.33	9	0.73	15	0.67	6	0.57	14	0.29	17	0.5	14	0.27	11	0.27	11	0.32	0.03293	hypermethylated
chr9	12945772	12945773	+					0.43	14	0.38	13	0.27	22	0.24	25	0.92	12	0.14	21	0.18	22	0.18	22	0.09	11	0.04	26	0.32	0.03329	hypermethylated
chr18	13799749	13799750	+				Y	0.5	6	0.5	10	0.44	9	0.5	8	0.86	7	0.22	9	0.6	5	0.2	10	0	6	0.2	10	0.32	0.03333	hypermethylated
chr17	73569380	73569381	-					0.67	6	0.67	12	0.08	12	0.6	15	0.44	9	0	6	0.25	12	0.12	16	0.33	12	0.17	6	0.32	0.03337	hypermethylated
chr6	107588883	107588884	-					0.71	7	1	7	0.71	7	0.9	10		0	0.5	6		0	0.25	8	0.62	16	0.67	6	0.32	0.03395	hypermethylated
chr21	33372083	33372084	+					0.56	9	0.83	6	0.92	12	0.69	13	0.83	6	0.56	9	0.64	11	0.67	6	0.2	5	0.17	6	0.32	0.0341	hypermethylated
chr17	66811162	66811163	-					1	6	1	5		0	0.91	11	0.71	7	0.4	5		0	0.57	7	0.86	7	0.5	8	0.32	0.0347	hypermethylated
chr25	38838179	38838180	+			RAC1		0.88	8	0.7	10		0	0.88	8	1	5	0.44	9	0.44	9	0.42	12		0	0.85	13	0.32	0.03535	hypermethylated
chr7	18857607	18857608	+					0.57	7	0.67	6	0.4	5	0.67	6	0.86	7	0.36	11	0	8	0.44	9	0.43	7		0	0.32	0.03579	hypermethylated
chr18	53175943	53175944	-			PPP1R37		1	6	0.78	18	1	10	1	8		0	0.86	14	0.62	16	0.33	12		0	0.67	12	0.32	0.03742	hypermethylated
chr11	70607053	70607054	+						0	0.38	8	0.88	8	0.88	8	0.67	6	0.31	13	0.25	8	0.44	16	0.58	12	0.33	9	0.32	0.03772	hypermethylated
chr12	32790515	32790516	+					0.7	10	0.6	5	0.8	5	0.86	7		0	0.17	12		0	0.33	6	0.67	6	0.5	6	0.32	0.03786	hypermethylated
chr10	90468205	90468206	+					0.8	15	0.82	11	0.6	15	1	8	0.5	14	0.5	16	0.76	17	0.32	19	0.29	7	0.23	13	0.32	0.03865	hypermethylated
chr29	50001020	50001021	+					1	7	1	5	0.7	10	0.79	14	0.88	8	0.85	13	0.71	14	0.22	9	0.36	11	0.62	8	0.32	0.03892	hypermethylated
chr1	18992209	18992210	-			CXADR		0	5	0.33	9		0	0.67	9	0.42	12	0	11	0	10	0	7	0.17	12	0	7	0.32	0.03909	hypermethylated
chr27	32291294	32291295	+					1	6	1	5	0.45	11	0.75	8	0.78	9	0.57	7	0.43	7	0.58	12		0	0.33	6	0.32	0.03947	hypermethylated
chr4	71492099	71492100	-			OSBPL3			0	1	7	0.56	9	0.75	12	0.8	15	0.8	5	0.3	10	0.39	18	0.4	15	0.38	8	0.32	0.0399	hypermethylated
chr9	98313687	98313688	-			AGPAT4		0.75	12	0.88	8		0	0.7	10	0.88	8	0.17	6	0.64	14	0.36	11	0.42	12	0.79	14	0.32	0.04003	hypermethylated
chr13	72947768	72947769	-			MYBL2		0.57	7	0.71	7	0.57	7	0.3	10	0.8	5	0.4	5	0.25	8	0.43	7		0	0	6	0.32	0.04156	hypermethylated
chr3	7883503	7883504	+		FCRLB		Y	0.57	7	0.38	8	0.53	15	1	7	0.58	12	0.1	10	0.38	13	0.56	16	0.22	9	0.2	5	0.32	0.04192	hypermethylated
chr27	28740537	28740538	+			RNF122		1	5	0.86	7		0	0.7	10	0.67	6	0.67	6	0.4	5		0	0.62	8	0.25	8	0.32	0.04206	hypermethylated
chr1	73491899	73491900	-			LSG1		0.75	8	0.33	12	0.88	16	0.32	19	0.5	8	0.2	10	0.3	10	0.44	18	0	5	0.22	9	0.32	0.04219	hypermethylated
chr5	109639563	109639564	-		BID			0.8	5	1	7	1	9	0.86	7	1	8	0.29	7	0.57	7	0.42	12	1	5	0.78	9	0.32	0.04389	hypermethylated
chr5	103742463	103742464	-			C1R		1	6	0.86	7	1	17	1	6	0.89	9	0.38	8		0	0.83	6	0.4	5	0.92	12	0.32	0.0439	hypermethylated
chr25	41168758	41168759	+			GNA12		0.43	7	1	5		0	0.62	13	0.78	9	0.27	11	0.21	14	0.57	14	0.42	12	0.47	17	0.32	0.0448	hypermethylated
chr4	95421397	95421398	-					1	5		0	0.8	5	0.43	7	0.8	5	0.33	6		0	0.43	7	0.5	6	0.5	6	0.32	0.04522	hypermethylated
chr11	106536104	106536105	+					0.56	9	0.6	5		0	0.4	10	0.5	6	0.17	6	0.6	5	0.22	9	0	13	0	8	0.32	0.04562	hypermethylated
chr26	18176396	18176397	+				Y	0.8	5	0.56	9	0.5	10	0.15	13		0	0.2	15	0.31	13	0.11	9	0	10	0.28	18	0.32	0.04583	hypermethylated
chr15	81738055	81738056	-	APLNR	APLNR		Y		0	0.4	5	0.62	8	0.67	9	1	5	0.43	7	0.5	10	0.29	7	0.43	7	0.14	7	0.32	0.04627	hypermethylated
chr29	45985414	45985415	-					0.78	9	0.42	12		0	0.58	12	0.2	10	0.17	6	0.11	9	0.12	8		0	0.29	7	0.32	0.04666	hypermethylated
chr17	53469309	53469310	+						0	0.89	9	0.9	10	1	10	0.92	12	0.89	9	0.33	6	0.8	5	0.67	6	0.33	9	0.32	0.04679	hypermethylated
chr3	32847080	32847081	+					0.89	9	0.8	10	0.82	22	1	12	0.87	30	0.67	12	1	14	0.38	16	0.25	8	0.5	32	0.32	0.04693	hypermethylated
chr13	58866223	58866224	+					0.36	14	0.65	17	0.55	11	0.77	13	0.43	7	0	9	0.3	10	0.62	16	0	9	0.22	9	0.32	0.0479	hypermethylated
chr15	75179899	75179900	-			EXT2,ALX4		1	6	1	8	0.45	11	0.75	12	0.5	14	0.4	10	0.46	13	0.36	11		0	0.45	11	0.32	0.04826	hypermethylated
chr18	25619785	25619786	-			GPR114		0.83	6	0.88	8	0.73	11	0.92	13	0.62	8	0.33	9	0.33	6	0.8	10	0.14	7	0.75	8	0.32	0.04832	hypermethylated
chr7	22351417	22351418	-					0.33	6	0.4	5		0	0.67	9	0.83	6	0.4	5	0.2	5	0.2	5	0.17	6		0	0.32	0.04845	hypermethylated
chr19	33784539	33784540	+					0.4	10		0	0.18	11	0.67	6	0.1	10	0.08	12		0	0	8	0	16	0	9	0.32	0.04901	hypermethylated
chr18	34377487	34377488	-						0	1	10	1	18	1	18	1	8	0.67	6	0.75	8	0.67	6	0.67	6		0	0.31	5.53e-06	hypermethylated
chr29	45028615	45028616	+					0.29	7	0.4	5	0.38	8	0.38	8	0.36	11	0.11	9	0.08	13	0	8		0	0	7	0.31	3.076e-05	hypermethylated
chr25	2258150	2258151	-					0.4	10	0.33	6	0.36	22	0.2	10	0.38	16	0.09	22	0	10	0	10		0	0	8	0.31	0.0002166	hypermethylated
chr19	72944	72945	+						0	0.75	8	0.89	9	0.69	16	0.75	8	0.43	7	0.44	9	0.5	6	0.38	13	0.53	15	0.31	0.0003348	hypermethylated
chr21	71413979	71413980	-					0.67	6	0.8	5		0	0.67	6	0.71	7	0.44	9	0.46	13	0.33	6	0.29	7	0.46	13	0.31	0.000407	hypermethylated
chr29	19443954	19443955	-					0.7	20	0.82	11	0.69	16	0.87	15	0.83	12	0.47	47	0.62	37	0.44	18	0.44	9	0.4	10	0.31	0.0004135	hypermethylated
chr7	75391699	75391700	+			GABRB2		0.4	5	0.4	5		0	0.36	11	0.5	6		0	0.14	7	0	10	0.14	7	0.12	8	0.31	0.0004504	hypermethylated
chr23	49944700	49944701	-				Y	0.23	13	0.2	5	0.4	5		0	0.43	7	0	7	0	8	0	5	0	7	0	6	0.31	0.0004565	hypermethylated
chr3	120653340	120653341	+				Y	0.64	11	0.67	6	0.67	12	0.5	8		0	0.38	16	0.33	12	0.29	7	0.25	8		0	0.31	0.0007156	hypermethylated
chr7	21722261	21722262	+			NFIC		0.5	18	0.5	12	0.5	20	0.67	9	0.38	21	0.15	13	0.12	26	0.18	17	0.33	15	0.21	19	0.31	0.0007308	hypermethylated
chr2	120160741	120160742	-				Y	0.29	7	0.5	6	0.27	11	0.5	10	0.5	8	0.08	12	0.12	16	0	6	0.18	11	0.1	10	0.31	0.0009495	hypermethylated
chr27	28605001	28605002	+			RNF122		0.86	7	1	5	1	8	1	13	0.9	10		0	0.67	6	0.56	9	0.56	9	0.78	9	0.31	0.001034	hypermethylated
chr21	53783897	53783898	-					1	8	1	5	0.76	33	1	6	1	5	0.56	25	0.8	10	0.6	5	0.67	9	0.6	5	0.31	0.001429	hypermethylated
chr16	63153996	63153997	+					0.83	12	1	6		0	0.92	13	1	8	0.71	7	0.6	5	0.53	15	0.67	6		0	0.31	0.001444	hypermethylated
chr7	21722247	21722248	+			NFIC		0.56	18	0.5	12	0.5	20	0.56	9	0.38	21	0.08	13	0.08	26	0.18	17	0.4	15	0.21	19	0.31	0.001733	hypermethylated
chr4	119613290	119613291	+					0.67	6		0	0.78	9	0.83	12	0.86	7	0.43	7	0.38	8	0.5	8		0	0.57	7	0.31	0.001956	hypermethylated
chr28	42643255	42643256	-					0.6	10	0.5	6	0.33	9	0.6	5	0.5	6	0.09	11	0.25	12	0.2	10	0.25	12		0	0.31	0.001966	hypermethylated
chr7	8616944	8616945	+	LOC534967				0.55	11	0.44	9	0.6	5	0.4	10	0.4	10	0.33	6	0.25	16	0.1	10	0.17	12	0	14	0.31	0.0024	hypermethylated
chr13	57882197	57882198	-					1	7	1	5	0.89	9	0.91	11	0.92	12	0.83	6		0	0.6	10	0.5	8	0.6	5	0.31	0.002562	hypermethylated
chr18	40485522	40485523	-				Y	1	7	1	10	0.92	13	1	10	1	5	0.62	8	0.57	7	0.5	8	0.75	8	0.91	11	0.31	0.002807	hypermethylated
chr18	15474019	15474020	+					1	8	0.67	6	0.94	18	0.9	20	1	10	0.5	24	0.64	28	0.67	21	0.5	8	0.67	24	0.31	0.003009	hypermethylated
chr14	4921349	4921350	+					0.83	6		0	0.83	6	0.77	13	1	8	0.6	5		0	0.5	12	0.64	11	0.44	9	0.31	0.003218	hypermethylated
chr11	105952780	105952781	-					0.55	11	0.4	5		0	0.33	6	0.33	9	0	10	0.09	11	0.2	5	0.1	10		0	0.31	0.003237	hypermethylated
chr25	2133587	2133588	-					1	8	1	10	0.88	8	1	13	0.91	11	0.8	5	0.62	8	0.43	7	0.6	10	0.8	10	0.31	0.003459	hypermethylated
chr20	62915034	62915035	-		ROPN1L	ROPN1L	Y	0.6	5	0.67	6	0.67	6	0.75	8		0	0.33	6	0.22	9	0.5	8	0.4	5		0	0.31	0.003482	hypermethylated
chr7	17064711	17064712	+					0.6	5	0.22	9	0.22	9	0.27	11	0.33	6	0	7	0	10	0	6	0.12	8	0	6	0.31	0.003542	hypermethylated
chr2	108183052	108183053	+					0.71	7	0.71	7	0.73	11	0.64	14	0.38	8	0.38	8	0.38	8	0.4	5	0.2	5	0.25	8	0.31	0.003659	hypermethylated
chr16	51082072	51082073	-					0.88	8	0.8	5	0.6	5	0.71	7	0.57	7	0.33	6	0.4	5	0.33	6	0.6	5	0.33	9	0.31	0.003785	hypermethylated
chr16	52671449	52671450	+				Y	0.78	18	0.62	16	0.78	18	0.75	24	0.75	8	0.25	8	0.39	23	0.62	16	0.56	18	0.29	17	0.31	0.003925	hypermethylated
chr4	91804242	91804243	-			GRM8		0.83	6	1	9		0	0.89	9	1	6	0.5	10	0.78	9	0.71	7	0.5	6	0.62	8	0.31	0.00406	hypermethylated
chr7	45094107	45094108	+			ARID3A		0.4	5	0.5	6	0.56	9		0	0.36	11		0	0	5	0.12	8	0.25	8	0.2	5	0.31	0.004391	hypermethylated
chr25	13552607	13552608	-			PARN		0.83	6	1	6	0.78	9	0.86	7	1	7	0.57	7	0.78	9	0.67	15	0.4	5	0.5	14	0.31	0.004517	hypermethylated
chr11	5707281	5707282	+					0.75	8	1	6	1	8	0.86	14	1	10	0.6	20	0.43	14	0.8	10	0.67	6	0.56	18	0.31	0.004538	hypermethylated
chr1	57461751	57461752	+						0	0.75	24	0.92	13	0.85	13	0.88	8	0.54	13	0.73	15	0.56	9	0.36	14	0.53	17	0.31	0.004653	hypermethylated
chr25	2583881	2583882	-				Y	0.4	10	0.29	7	0.6	5	0.6	5	0.33	6	0	9	0.1	10	0.29	7	0.12	16	0.14	7	0.31	0.004666	hypermethylated
chr18	51294529	51294530	+		TMEM145		Y	0.8	5	0.64	11	1	6	0.94	16	0.75	8	0.5	10	0.64	22	0.58	12	0.5	8	0.38	8	0.31	0.004698	hypermethylated
chr14	3182269	3182270	+					0.86	7		0	0.67	9	1	10	0.86	7	0.56	9		0	0.58	12	0.5	6	0.5	8	0.31	0.004857	hypermethylated
chr8	93188832	93188833	+					0.89	9	0.69	13	0.89	9	1	11	0.86	7	0.38	8	0.67	9	0.44	9	0.6	10	0.7	10	0.31	0.005001	hypermethylated
chr6	107357720	107357721	+					0.67	6	0.38	8		0	0.5	6	0.5	6	0.25	8	0.29	7	0.17	6	0.11	9		0	0.31	0.00521	hypermethylated
chr11	79828744	79828745	-						0	0.71	7	0.9	10	0.71	7	1	5	0.56	9	0.44	9	0.4	5	0.57	7	0.62	8	0.31	0.005251	hypermethylated
chr27	4480741	4480742	-	ANGPT2	ANGPT2	MCPH1	Y	0.7	10	0.71	17	0.43	14	0.31	26	0.4	15	0.23	26	0.23	13	0.19	21	0.19	16	0.17	18	0.31	0.005984	hypermethylated
chr22	53523654	53523655	-			LTF		0.75	12	1	5	1	5	0.83	6	1	12	0.75	8	0.75	8	0.42	12	0.5	6	0.6	10	0.31	0.006119	hypermethylated
chr18	65993881	65993882	-					0.23	13	0.29	7		0	0.42	12	0.5	6		0	0	6	0	5	0.18	11	0	10	0.31	0.006347	hypermethylated
chr9	70596656	70596657	+			ENPP3		0.83	18	0.89	9	0.77	13	0.73	11	1	11	0.65	20	0.58	19	0.7	20	0.33	12	0.4	15	0.31	0.006667	hypermethylated
chr23	47963094	47963095	+					0.88	8	1	6	1	6	0.82	11	0.89	9	0.4	5	0.78	9	0.6	10		0	0.67	9	0.31	0.006922	hypermethylated
chr29	50840496	50840497	-	CEND1		CEND1		1	6	0.88	8	0.71	7	1	5	1	9	0.71	7	0.75	16	0.36	11	0.6	10	0.6	10	0.31	0.007514	hypermethylated
chr11	10820484	10820485	+					1	6	0.88	16	1	7	0.89	18	0.91	11	0.71	14	0.4	5	0.79	19	0.44	9	0.77	13	0.31	0.007545	hypermethylated
chr25	41233343	41233344	-				Y	0.92	13		0	0.86	7	1	5	0.83	6	0.75	8	0.62	13	0.4	10		0	0.6	5	0.31	0.00855	hypermethylated
chr4	11911496	11911497	-	SGCE,PEG10		SGCE			0	0.6	5	0.5	6	0.6	10	0.27	11	0.2	5	0.25	8	0.12	8		0	0.14	7	0.31	0.008818	hypermethylated
chr15	1546939	1546940	-					0.88	8		0	1	6	1	7	1	7	0.57	7	0.78	9	0.5	6		0	0.8	5	0.31	0.009114	hypermethylated
chr2	20826827	20826828	-				Y	0.5	6		0	0.17	12	0.43	7	0.25	8	0	8	0.11	9	0	5	0	9		0	0.31	0.009397	hypermethylated
chr18	64289778	64289779	-				Y	0.14	7	0.57	7	0.38	8	0.36	11	0.45	11	0.14	7	0.14	7		0	0	5	0	6	0.31	0.00943	hypermethylated
chr13	67523173	67523174	+					0.8	5		0	0.75	8	0.67	12	0.88	8	0.38	8	0.38	8	0.45	11		0	0.67	9	0.31	0.009636	hypermethylated
chr25	1683079	1683080	-			RAB26		0.17	6	0.33	9	0.43	7		0	0.57	7	0	6	0.17	6	0	10	0	6	0.17	6	0.31	0.009838	hypermethylated
chr27	4333611	4333612	-			MCPH1		0.79	14	1	6	0.83	6	0.83	6		0	0.36	11	0.56	9	0.67	6		0	0.64	11	0.31	0.009904	hypermethylated
chr9	102957083	102957084	+			RPS6KA2		0.33	9	0.38	16	0.62	16	0.44	18		0	0	8	0.29	14	0.13	15	0.25	8	0	10	0.31	0.00992	hypermethylated
chr27	2507871	2507872	+					0.56	9	0.6	5	0.67	6	0.5	8	0.43	7	0.33	6	0	5	0.22	9	0.4	5		0	0.31	0.01049	hypermethylated
chr10	26729546	26729547	+	KLHL33	KLHL33		Y	0.56	9	0.36	11	0.83	12	0.61	23	0.5	12	0.31	16	0.15	20	0.44	25	0.15	13	0.26	19	0.31	0.01122	hypermethylated
chr29	20187903	20187904	+					1	5	0.83	6	0.8	10		0	0.9	10	0.5	8		0	0.57	7	0.78	9	0.43	7	0.31	0.01141	hypermethylated
chr15	35407260	35407261	+					0.79	19	0.83	6		0	0.8	5	0.72	18	0.45	11	0.25	8	0.6	10	0.36	11	0.69	13	0.31	0.01143	hypermethylated
chr2	131740275	131740276	+			RAP1GAP		1	9	1	7	0.89	9	1	7	1	8	0.71	7	0.5	6	0.62	8	0.5	6	1	6	0.31	0.01149	hypermethylated
chr6	89210493	89210494	-			ADAMTS3		0.69	13	0.8	5	0.92	13	0.78	9	1	7	0.5	8	0.5	10	0.6	5	0.29	7	0.77	13	0.31	0.01237	hypermethylated
chr25	41980562	41980563	+					0.5	12	0.6	5	0.3	10		0	0.56	9	0.17	6	0	5	0.38	8	0.25	8	0.12	8	0.31	0.01261	hypermethylated
chr18	11400936	11400937	+					0.67	6	1	5		0	0.83	12	0.78	9		0	0.62	8	0.43	7	0.4	5	0.58	12	0.31	0.0131	hypermethylated
chr10	86602657	86602658	+		PGF				0	0.89	9	0.91	11	0.92	12	1	9	0.75	12	0.38	8	0.7	10	0.67	6		0	0.31	0.01315	hypermethylated
chr9	103571828	103571829	-					1	10	0.91	11	0.88	16	0.81	16	0.71	14	0.6	15	0.56	16	0.27	11	0.5	12	0.81	21	0.31	0.01317	hypermethylated
chr26	9402031	9402032	+		PAPSS2			0.8	5	0.67	9	0.67	6	0.81	16	1	7	0.55	11	0.25	8	0.33	6	0.62	8	0.62	8	0.31	0.01324	hypermethylated
chr15	75955300	75955301	-					0.67	6	0.33	6	0.33	18	0.25	8	0.6	10	0	13	0.29	14	0.2	20	0.14	14	0	8	0.31	0.01425	hypermethylated
chr17	53438842	53438843	-					0.42	12	0.5	6	0.33	9	0.36	11	0.78	9	0.12	8	0.33	9	0.25	12	0.15	13	0	10	0.31	0.01426	hypermethylated
chr13	58442018	58442019	-				Y	0.88	8	0.67	6	0.86	7	0.55	11	0.8	10		0	0.5	6	0.6	5	0.25	8	0.4	5	0.31	0.01461	hypermethylated
chr6	27297238	27297239	-					0.88	8	1	6	1	10		0	1	6	0.86	7	0.55	11	0.5	6		0	0.75	12	0.31	0.01463	hypermethylated
chr14	2445673	2445674	+			VAMP2		0.6	5	1	5	0.5	10	0.83	6	0.75	12	0.42	12	0.33	6	0.5	8	0.57	7	0.3	10	0.31	0.01494	hypermethylated
chr17	46023167	46023168	-					0.83	6	0.9	10		0	1	5	1	5	0.9	10	0.43	7	0.5	10	0.67	12	0.6	5	0.31	0.01551	hypermethylated
chr29	44377644	44377645	+		SCYL1			0.8	5	0.5	6	0.5	6	0.5	8	0.62	8	0.17	6	0.5	8		0	0.17	6	0.29	7	0.31	0.01556	hypermethylated
chr19	36795281	36795282	+					0.57	7	0.8	5	0.7	10	0.36	11		0	0.38	8	0.4	10	0.22	9	0.33	6	0.14	7	0.31	0.01594	hypermethylated
chr22	35126890	35126891	+					0.38	8	0.83	6	0.38	13	0.56	9	0.7	10	0.38	13	0.31	13	0.29	7	0.09	11	0.24	17	0.31	0.01608	hypermethylated
chr25	42618127	42618128	-					0.5	6	0.75	8	0.88	8	0.62	8	0.9	10	0.2	5	0.64	14	0.4	10	0.44	9	0.4	5	0.31	0.01647	hypermethylated
chr3	108479606	108479607	+					0.91	11	0.71	7	0.71	7	0.78	18	0.9	10	0.71	7		0	0.3	10	0.38	8	0.6	10	0.31	0.01664	hypermethylated
chr6	2010528	2010529	-			MARCH1		0.88	8		0	0.7	10	0.89	9	0.71	7	0.67	6	0.2	5	0.5	8	0.57	7	0.5	8	0.31	0.01742	hypermethylated
chr11	103209465	103209466	-					1	14	1	7	0.78	9	0.82	11	0.86	14	0.83	6	0.57	7	0.64	11	0.6	5	0.25	8	0.31	0.01759	hypermethylated
chr26	22384216	22384217	+				Y	0.22	9	0.67	6	0.25	8	0.17	12		0	0	8	0	5	0	8	0.08	12	0	6	0.31	0.01937	hypermethylated
chr3	118774360	118774361	+					0.86	7	0.86	7		0	0.73	11	0.62	8	0.17	6	0.57	7	0.4	5	0.6	5	0.54	13	0.31	0.01948	hypermethylated
chr24	12333910	12333911	-					1	5	0.78	9	0.86	7	0.94	16		0	0.33	6	0.83	12	0.5	6	0.67	6	0.57	7	0.31	0.01959	hypermethylated
chr9	12657779	12657780	+					0.6	5	0.87	15	0.71	7	0.8	15	0.58	12		0	0.38	8	0.22	9	0.67	9	0.33	6	0.31	0.0196	hypermethylated
chr11	99462313	99462314	-	NUP188,DOLK	DOLK		Y		0	0.5	6	0.67	6	0.56	9	0.33	6	0	6	0.11	9	0.18	11	0.33	9	0.4	5	0.31	0.01971	hypermethylated
chr2	104859460	104859461	-			MARCH4		1	7	0.8	20	0.9	10	1	12	1	16	0.63	19	0.57	7	0.86	7	0.3	10	0.8	15	0.31	0.01975	hypermethylated
chr15	84998036	84998037	-				Y	0.71	7	0.5	6	0.3	10	0.3	10		0	0.11	9	0	9	0.18	11	0.11	9	0.31	13	0.31	0.02019	hypermethylated
chr26	42690009	42690010	+		HTRA1			0.8	5	1	6	1	5	1	6	1	7		0	0.91	11	0.4	5	0.57	7	0.71	7	0.31	0.02107	hypermethylated
chr7	18074511	18074512	+					0.83	6	0.75	8	1	6	1	7	0.89	9	0.88	8	0.4	5	0.56	9		0	0.5	6	0.31	0.02128	hypermethylated
chr23	51473652	51473653	-				Y	0.55	11	0.57	7	0.45	11	0.62	8	0.67	9	0.44	9	0.12	8	0.56	9	0.17	6	0	5	0.31	0.02128	hypermethylated
chr8	56753366	56753367	+					0.38	8	0.62	16	0.56	18	0.77	13	0.75	16	0.17	12	0.45	20	0.33	12	0.07	15	0.5	14	0.31	0.02146	hypermethylated
chr1	126363824	126363825	-			SLC9A9		0.86	7	0.88	8	0.83	6	0.88	17	0.67	9		0	0.5	12	0.2	20	0.67	9	0.67	12	0.31	0.02149	hypermethylated
chr21	19628180	19628181	-			NTRK3		0.67	6	0.33	12	0.25	16	0.27	22	0.43	14	0.29	7	0	10	0.04	24	0	14		0	0.31	0.02171	hypermethylated
chr2	72576710	72576711	+					0.8	5	0.86	7	0.8	5	0.67	12		0	0.5	6	0.67	6		0	0.22	9	0.5	6	0.31	0.02197	hypermethylated
chr2	80743297	80743298	-					0.62	8	0.44	9		0	0.4	10	0.62	13	0.5	10	0	8	0.12	8	0.25	12	0.17	12	0.31	0.02248	hypermethylated
chr1	126363689	126363690	-			SLC9A9		0.86	7	1	6	0.8	5	0.85	13	0.75	8		0	0.4	10	0.31	13	0.75	8	0.7	10	0.31	0.02276	hypermethylated
chr26	25803206	25803207	-			SORCS3		0.67	6	1	6	1	5	1	5		0	0.33	6	0.64	11	0.75	8	0.62	8	0.67	6	0.31	0.02311	hypermethylated
chr5	91457453	91457454	-					1	6	1	8		0	1	9	1	5	0.83	6	0.67	6		0	0.85	13	0.4	5	0.31	0.02348	hypermethylated
chr6	106830135	106830136	+			NSG1		0.6	10	0.67	6	0.5	12		0	0.83	12	0.33	6	0.53	15	0.17	12		0	0.33	12	0.31	0.02387	hypermethylated
chr19	35419056	35419057	+			PEMT		1	10	0.88	8	1	10	1	8	1	6	0.5	8	0.5	8	1	6		0	0.67	6	0.31	0.02389	hypermethylated
chr11	77338735	77338736	+					0.83	6	0.5	6	0.83	6		0	0.6	5	0.38	8	0.29	7	0.62	8	0.4	10	0.2	5	0.31	0.02403	hypermethylated
chr24	47396756	47396757	-				Y	0.67	6	0.7	10	0.6	5		0	0.71	7	0.6	5	0.45	11		0	0.2	5	0.2	5	0.31	0.02405	hypermethylated
chr5	64095036	64095037	+					0.67	6	1	8	0.57	7	0.57	7	0.83	6		0	0.5	8	0.55	11	0.29	7	0.33	9	0.31	0.02429	hypermethylated
chr13	58442078	58442079	-				Y	0.88	8	0.83	6	1	7	0.64	11	0.8	10		0	0.5	6	0.8	5	0.38	8	0.4	5	0.31	0.02449	hypermethylated
chr5	110242788	110242789	-			C5H22orf23		0.8	5	0.88	8	0.67	6	0.67	9	0.87	15	0.5	12		0	0.75	16	0.25	8	0.38	8	0.31	0.02458	hypermethylated
chr10	86073328	86073329	-	VRTN				1	8	1	7	1	9	0.93	14	0.92	12	0.4	10	0.88	8	0.5	8		0	0.86	14	0.31	0.02477	hypermethylated
chr5	26115392	26115393	+					0.57	7	0.4	5	0.83	6	0.4	5	0.8	5	0.5	6	0.25	8	0.11	9	0.25	8	0.33	6	0.31	0.02483	hypermethylated
chr6	107670759	107670760	+					0.71	7	1	9	0.86	7	0.93	14	0.5	10	0.7	10	0.6	10	0.44	9	0.38	8	0.33	6	0.31	0.02505	hypermethylated
chr4	94419467	94419468	+					0.33	6	0.38	13	0.11	9	0.67	9	0.23	13	0	8	0.14	14	0	8		0	0	6	0.31	0.02598	hypermethylated
chr12	31257916	31257917	-					0.95	22	0.96	23	1	15	0.96	25	0.95	20	0.45	20	0.86	29	0.71	14	0.32	19	0.9	21	0.31	0.02613	hypermethylated
chr16	46556036	46556037	-					0.64	11	0.8	5	0.75	8		0	0.8	5	0.57	7	0.33	9	0.36	11	0.18	11	0.71	14	0.31	0.02618	hypermethylated
chr22	54349162	54349163	+					0.6	5	1	6	1	7	1	5	1	5	0.75	8	0.67	6	0.33	12	0.78	9	0.5	12	0.31	0.02629	hypermethylated
chr11	105078933	105078934	-						0	0.4	10	0.5	12	0.33	12	0.4	10	0.4	10	0	6	0	10		0	0	10	0.31	0.02677	hypermethylated
chr16	80916328	80916329	+					0.86	7	0.71	7		0	0.56	9	0.75	20	0.47	17	0.5	12	0.38	13	0.6	10	0.1	10	0.31	0.02735	hypermethylated
chr1	125584087	125584088	+					0.77	13	0.88	8	0.83	6	1	8		0		0	0.75	8	0.7	10	0.4	5	0.4	5	0.31	0.02769	hypermethylated
chr22	58975780	58975781	+					0.62	8		0	0.83	6	0.89	9	0.8	5	0.4	5	0.17	6	0.6	10	0.6	10	0.62	8	0.31	0.02781	hypermethylated
chr2	107658378	107658379	+	CRYBA2		CRYBA2	Y	0.44	18	1	6	0.71	17	0.75	8	0.67	6	0.33	12	0.43	14	0.17	12	0.6	10	0.5	12	0.31	0.02881	hypermethylated
chr2	130812116	130812117	+			EPHB2	Y	0.67	9		0	0.36	11	0.25	8	0.25	12	0.08	12	0	9	0	10	0.2	5		0	0.31	0.029	hypermethylated
chr3	15903229	15903230	+					0.5	10	0.6	5		0	0.36	11	0.83	6		0	0.36	11	0.15	20	0.25	8	0.29	17	0.31	0.02914	hypermethylated
chr24	62470893	62470894	+					0.86	7	1	6		0	0.91	11	1	8	0.5	10	0.35	17	0.91	11	0.67	9	0.74	19	0.31	0.02954	hypermethylated
chrX	144072950	144072951	+					0.55	11	0.8	5	0.8	5	0.5	20	0.53	17	0.2	5	0.36	11	0.29	14	0.09	11	0.67	12	0.31	0.02967	hypermethylated
chr10	11641240	11641241	-			TXNDC16		0.88	8	1	7	0.86	7	0.9	10		0		0	0.75	8	0.55	11	0.33	6	0.78	9	0.31	0.02985	hypermethylated
chr7	39433435	39433436	-				Y	0.5	6	0.75	8	0.22	9	0.4	5	0.29	7	0.12	8	0	5	0.11	9		0	0.25	8	0.31	0.03018	hypermethylated
chr10	36017563	36017564	-				Y	0.57	7	0.88	8	0.6	10	0.67	6	0.75	8	0.43	7		0	0.17	6	0.67	6	0.29	7	0.31	0.03058	hypermethylated
chr20	63082100	63082101	+			CMBL		0.78	9	0.86	7	0.62	8	0.67	9		0	0.4	5		0	0.7	10	0.33	6	0.27	11	0.31	0.03068	hypermethylated
chr29	50179580	50179581	+					0.67	6	0.8	5	1	5		0	0.67	6	0.67	6	0.29	7	0.43	7		0	0.5	10	0.31	0.03103	hypermethylated
chr11	98408136	98408137	-				Y	0.58	12	0.83	6	0.33	9	0.5	14	0.71	7	0.31	13	0.12	8	0.25	12		0	0.45	11	0.31	0.03111	hypermethylated
chr17	73515431	73515432	-			UPB1	Y	0.5	14	0.41	17	0.86	7	0.75	16	0.47	15	0.46	13	0.5	8	0.22	9	0.12	8	0.13	15	0.31	0.03156	hypermethylated
chr7	62771582	62771583	+		IL17B			0.83	6	1	5	0.75	8	0.67	9		0	0.62	8	0.78	9	0.33	6	0.33	6	0.43	7	0.31	0.03217	hypermethylated
chr11	68285115	68285116	-					1	5	0.86	7	0.83	12	1	8	0.8	5		0	0.33	6	0.75	12	0.83	6	0.43	7	0.31	0.03225	hypermethylated
chr19	28583760	28583761	+					1	9	1	8	1	5	1	5	0.82	11	0.6	10	1	8	0.8	10	0.33	6	0.54	13	0.31	0.03243	hypermethylated
chr18	47953553	47953554	-					0.62	8	0.8	5	0.2	5	0.55	11	0.62	8	0.25	8	0.17	6	0.36	11		0	0.2	5	0.31	0.03285	hypermethylated
chr5	103590080	103590081	+			CLSTN3		1	13	0.67	6	1	7	1	13	1	10	0.4	20	0.6	10	0.6	10	1	13	0.5	12	0.31	0.03304	hypermethylated
chr1	2248861	2248862	-					0.33	6	0.8	5	0.43	7	0.67	6		0	0.38	8	0.33	9	0.33	9	0.11	9	0.1	10	0.31	0.03315	hypermethylated
chr22	49304930	49304931	+			POC1A		1	7	0.6	10	1	8	0.75	12	1	8	0.67	9	0.64	11	0.25	16	0.5	6	0.75	12	0.31	0.03339	hypermethylated
chr26	41049607	41049608	-					0.6	10		0	0.83	6	0.89	9	0.62	8	0.5	8	0.5	8	0.29	7	0.67	9	0.17	6	0.31	0.03366	hypermethylated
chr3	115658171	115658172	+					0.64	11	0.22	9	0.8	5	0.47	15	0.5	14	0.23	13	0	10	0.46	13	0.18	17	0.21	19	0.31	0.03382	hypermethylated
chr21	70352931	70352932	+				Y	0.75	8	1	5		0	0.83	12	1	7		0	0.57	7	0.67	9	0.33	6	0.78	9	0.31	0.03457	hypermethylated
chr19	54484559	54484560	-					1	6	1	9	1	7	0.85	13	0.75	16	0.8	5	0.75	8	0.54	13	0.2	5	0.75	12	0.31	0.03498	hypermethylated
chr2	136931271	136931272	-				Y	0.2	5	0.15	13	0.6	5	0.2	20	0.6	5	0.1	10		0	0	8	0	11	0.08	13	0.31	0.03553	hypermethylated
chr14	68119457	68119458	-					0.83	6	0.33	9	0.8	5	0.73	11	0.89	9	0.5	12	0.5	8	0.4	5	0.5	6	0.11	9	0.31	0.0357	hypermethylated
chr10	26248720	26248721	+					0.6	5		0	0.4	5	0.62	8	0.67	6		0	0.14	7	0.56	9	0.2	5	0.17	12	0.31	0.03582	hypermethylated
chr16	51779236	51779237	+					0.67	9	0.83	6	0.57	14	0.78	9	0.89	9	0.64	11	0	5	0.53	17	0.5	6	0.5	14	0.31	0.03615	hypermethylated
chr1	87906280	87906281	+			PEX5L		1	5	0.8	5		0	0.71	14	0.86	7		0	0.43	7	0.8	5	0.56	9	0.33	9	0.31	0.03717	hypermethylated
chr21	71163507	71163508	-			NUDT14		0.4	5	0.78	9	0.8	5	0.67	6	0.57	7	0.17	6		0	0.62	8	0.29	7	0.25	8	0.31	0.03741	hypermethylated
chr3	34249386	34249387	-		CELSR2			1	10		0	0.8	5	0.83	6	0.6	5	0.5	10	0.6	10	0.75	12	0.4	5	0.25	8	0.31	0.03761	hypermethylated
chr27	33437919	33437920	+					1	9		0	1	13	0.83	6	0.83	6	0.57	7	0.4	5	0.9	10		0	0.57	7	0.31	0.03761	hypermethylated
chr5	72755262	72755263	+					0.8	5	0.86	7		0	1	14	1	6	0.44	9	0.5	8	0.91	11		0	0.57	7	0.31	0.03772	hypermethylated
chr13	77542034	77542035	+				Y	0.83	6	0.78	9	0.67	9		0	0.83	6	0.43	7	0.6	5	0.67	9	0.17	6		0	0.31	0.03847	hypermethylated
chr13	76320775	76320776	-			EYA2		0.86	7		0	0.85	13	0.5	8	0.9	10	0.67	6	0.43	7	0.44	9		0	0.33	12	0.31	0.0385	hypermethylated
chr27	28626967	28626968	+			RNF122		0.82	22	0.77	44	0.73	52	0.89	44	0.96	28	0.51	93	0.31	55	0.95	39	0.57	46	0.31	104	0.31	0.03877	hypermethylated
chr6	16817815	16817816	+					0.33	9	0.83	6	0.5	12	0.88	8	0.71	7	0.4	10	0.33	6	0.27	15	0.57	7	0.11	9	0.31	0.03904	hypermethylated
chr4	115115185	115115186	+					0.4	5		0	0.4	5	0.67	6	0.73	11	0.29	7		0	0.33	6	0	5	0.33	9	0.31	0.03905	hypermethylated
chr25	39339834	39339835	+					0.88	8	0.75	8	0.8	5	0.29	7	0.67	9	0.2	5	0.6	5	0.43	7	0.38	8	0.2	5	0.31	0.03912	hypermethylated
chr4	100398043	100398044	+					0.6	10	1	9	0.88	8	0.92	12	0.88	8	0.67	6	0.33	9	0.25	12	0.75	12	0.73	11	0.31	0.03914	hypermethylated
chr18	11260760	11260761	-					0.4	10	0.67	6	0.29	24	0.73	11	0.8	10	0.25	8	0.43	14	0.12	16		0	0.25	16	0.31	0.03944	hypermethylated
chr17	62772747	62772748	-					0.33	6	0.5	10		0	0.67	6	0.83	6	0.14	7	0.35	17	0.27	11	0.33	6		0	0.31	0.03964	hypermethylated
chr17	69680894	69680895	+				Y	0.6	5	0.71	7	0.57	7	0.6	5	0.7	10	0	6	0.2	5	0.22	9	0.6	5	0.62	8	0.31	0.03966	hypermethylated
chr3	87868615	87868616	-						0	0.75	8	0.75	8	0.63	19	0.75	8	0.25	8		0	0.5	12	0.69	13	0.2	5	0.31	0.03967	hypermethylated
chr7	71927649	71927650	+						0	0.9	10	1	6	0.71	17	0.65	20	0.6	10	0.37	19		0	0.36	11	0.7	33	0.31	0.03985	hypermethylated
chr12	79854320	79854321	+			DOCK9		0.93	14	0.5	8	1	6	0.4	10	0.64	14	0.44	9	0.33	12	0.42	12	0.22	9	0.5	8	0.31	0.03996	hypermethylated
chr1	143521136	143521137	-			RIPK4		0.5	8	0.5	8	0.25	16	0.25	8	0.8	10	0.25	16	0.2	10	0	8	0.14	14		0	0.31	0.04102	hypermethylated
chr25	869439	869440	+					1	6	1	6	0.9	20	0.75	16	0.86	14	0.33	6	0.83	12	0.83	12	0.67	6	0.29	14	0.31	0.04111	hypermethylated
chr16	70966245	70966246	-					1	8	0.91	11	1	8	1	7		0	0.5	6	0.5	6		0	1	5	0.67	6	0.31	0.04133	hypermethylated
chr6	118208019	118208020	+					0.56	9	0.88	8	0.6	5		0	1	8	0.33	6	0.6	5	0.44	9		0	0.4	5	0.31	0.04172	hypermethylated
chr7	46038664	46038665	-	SHROOM1	SHROOM1		Y	0.83	6		0	0.78	9	0.92	12	0.6	10	0.33	9	0.17	6	0.58	12	0.71	7	0.56	9	0.31	0.042	hypermethylated
chr11	106759079	106759080	+					0.9	10	1	7	1	5	1	9	1	7	1	11	0.75	8	0.6	5	0.33	9		0	0.31	0.04214	hypermethylated
chrX	147772001	147772002	+					0.75	8	0.89	9	1	8	1	13	1	12	0.75	8	0.33	6	0.57	7	1	8	0.44	9	0.31	0.04224	hypermethylated
chr22	6961670	6961671	+					0.83	6	0.6	5	0.62	8	0.11	9	0.54	13	0.33	12	0.12	8	0.33	12	0.29	7	0.09	11	0.31	0.04474	hypermethylated
chr3	41382343	41382344	+					1	7	0.67	6	0.8	5	0.5	6	0.73	11	0.67	9		0	0.2	5	0.33	6	0.5	6	0.31	0.0448	hypermethylated
chr7	90366615	90366616	+			LOC100616526		1	10	1	10	0.87	15	0.75	16	1	6	0.8	10	0.6	10	0.8	10	0.25	8		0	0.31	0.04486	hypermethylated
chr13	45388878	45388879	+					1	5	0.9	10		0	0.86	7	0.83	6	1	9	0.44	9	0.6	5	0.5	10	0.4	5	0.31	0.04502	hypermethylated
chr18	2576005	2576006	+					1	7	1	8	1	10	1	8		0		0	0.33	6	0.88	8	0.83	6	0.71	7	0.31	0.0452	hypermethylated
chr5	116198744	116198745	+					0.57	14		0	0.5	16	0.22	18	0.5	8	0.4	10	0	10	0.17	12		0	0	10	0.31	0.04586	hypermethylated
chr11	105783427	105783428	+				Y	0.75	8	0.67	6	0.5	8	1	10	1	6	0.33	6	0.4	10	0.67	6	0.5	8		0	0.31	0.04591	hypermethylated
chr18	49233762	49233763	-				Y	1	7	0.83	6	0.5	6	0.43	7		0	0.29	7	0.4	10	0.43	7	0.5	6	0.29	7	0.31	0.04609	hypermethylated
chr25	41950257	41950258	-		TMEM184A			1	6	1	8	1	10	1	9		0	0.8	10	0.58	24	0.33	12	0.75	8	1	8	0.31	0.04627	hypermethylated
chr7	22313159	22313160	+			GNG7		0.75	8	0.86	7	0.75	8	0.67	9	0.57	14	0.6	5	0.56	9	0.67	6	0.12	8	0.1	10	0.31	0.0464	hypermethylated
chr6	118208074	118208075	+					0.44	9	0.88	8	0.6	5		0	0.88	8	0.5	6	0.4	5	0.44	9		0	0.2	5	0.31	0.04664	hypermethylated
chr27	10390486	10390487	-					0.33	9	0.8	5	0.62	13	0.38	8		0		0	0.2	10	0.12	8	0.14	7	0.4	5	0.31	0.0471	hypermethylated
chr26	15654195	15654196	+			PLCE1			0	0.6	10	1	5	0.67	9	1	5		0	0.33	9	0.5	10	0.62	8	0.57	7	0.31	0.04711	hypermethylated
chr15	77704886	77704887	-					0.86	7		0	1	5	0.85	13	0.71	7		0	0.62	8	0.33	9	0.4	10	0.82	11	0.31	0.04778	hypermethylated
chr28	10795651	10795652	-					0.71	7	1	6		0	1	5	0.83	6	0.75	8		0	0.62	8	0.67	6	0.29	7	0.31	0.04856	hypermethylated
chr8	43395120	43395121	+					0.75	8	0.86	7	0.5	12	0.62	8	0.8	5	0.11	9	0.73	11	0.5	14	0.14	7	0.5	6	0.31	0.04935	hypermethylated
chr14	2794529	2794530	+					0.83	6	0.78	9	0.69	13	0.71	14	0.75	8	0.5	6	0.45	11	0.42	12	0.5	6	0.4	15	0.3	1.477e-05	hypermethylated
chr17	58590153	58590154	+					0.6	5	0.5	8	0.6	10	0.53	19	0.67	15	0.25	8	0.33	9		0	0.27	15	0.27	11	0.3	9.094e-05	hypermethylated
chr13	58055826	58055827	-				Y	0.2	10	0.4	5	0.33	12	0.25	8		0	0	8	0	6	0	6	0	8	0	6	0.3	0.0001258	hypermethylated
chr6	27309549	27309550	+					0.81	16	0.87	15		0	0.92	12	0.85	13	0.59	17	0.5	26	0.53	17	0.5	12	0.67	27	0.3	0.0001454	hypermethylated
chr18	50352383	50352384	-					0.5	10	0.38	8	0.42	12	0.38	8	0.4	5	0	8	0.17	6	0.08	13	0.11	9	0.22	9	0.3	0.0001519	hypermethylated
chr23	49647797	49647798	+					1	6		0	1	9	1	9	1	7		0	0.8	5	0.62	8	0.73	11	0.67	9	0.3	0.0002415	hypermethylated
chr8	36133870	36133871	+					0.77	22	0.69	13		0	0.82	17	0.75	16	0.5	32	0.33	9	0.55	11	0.44	9	0.45	11	0.3	0.0003328	hypermethylated
chr9	103409400	103409401	-					0.33	6	0.33	9	0.4	10		0	0.17	6	0	5	0	11	0	12	0	6	0.07	15	0.3	0.000375	hypermethylated
chr5	97154088	97154089	+				Y	0.67	12	0.55	11	0.71	7	0.7	10	0.5	6	0.31	13	0.4	10	0.38	8	0.2	5	0.33	6	0.3	0.000607	hypermethylated
chr2	135058814	135058815	-					1	5	1	5	0.9	10	0.86	7	0.86	7	0.73	11	0.6	5	0.64	11		0	0.54	13	0.3	0.0006111	hypermethylated
chr19	50471119	50471120	+			TBCD			0	0.83	6	0.91	11	0.87	15	1	7	0.71	7	0.62	8	0.56	9	0.5	12	0.62	8	0.3	0.0006964	hypermethylated
chr28	28514257	28514258	-					0.67	6	0.73	11	0.7	10	0.8	5	0.67	6		0	0.33	12	0.33	6	0.43	7	0.57	7	0.3	0.001253	hypermethylated
chr11	98743119	98743120	-					0.22	9	0.33	6	0.43	7	0.2	5		0	0	5		0	0	6	0	5	0	6	0.3	0.001391	hypermethylated
chr9	103710086	103710087	-					0.4	5	0.4	5	0.5	6	0.33	6	0.42	12	0.29	7	0.2	10	0.08	13	0	8	0	8	0.3	0.001446	hypermethylated
chr6	108454409	108454410	-					0.9	10	1	6	1	7	0.94	18	0.93	14	0.43	7	0.78	9	0.71	7	0.67	9	0.69	13	0.3	0.001456	hypermethylated
chr17	4507818	4507819	-					0.71	7	0.88	8	0.7	10		0	0.8	5	0.55	11	0.6	5	0.38	8	0.4	5	0.43	7	0.3	0.00166	hypermethylated
chr22	60244072	60244073	+						0	1	9	1	6	1	12	1	8	0.6	5	0.86	7	0.6	10	0.67	6	0.8	10	0.3	0.001686	hypermethylated
chr2	119756	119757	-					0.62	8		0	0.57	14	0.56	9	0.4	10	0.33	12	0.2	5	0.17	6	0.33	6	0.14	7	0.3	0.001955	hypermethylated
chr10	101734699	101734700	+					0.54	13	0.4	15	0.4	10	0.56	9	0.47	17	0.25	16	0	13	0.33	15	0.11	9	0.18	11	0.3	0.001982	hypermethylated
chr17	73173583	73173584	-					0.83	6	0.73	11	0.8	5	0.73	11	0.71	7	0.5	6	0.33	6	0.38	8	0.62	8		0	0.3	0.002118	hypermethylated
chr14	1777868	1777869	+					0.5	10	0.31	13	0.57	14	0.47	17	0.29	21	0.18	11	0.25	12	0.08	12	0.08	12	0.06	17	0.3	0.002176	hypermethylated
chr6	109739091	109739092	+					0.88	8	0.58	12	0.62	16	0.6	15	0.75	12	0.36	14	0.3	10	0.53	15	0.4	10	0.33	12	0.3	0.002302	hypermethylated
chr27	26733694	26733695	+					0.72	18	0.69	16	0.64	14	0.88	17	0.69	13	0.44	9	0.5	16	0.27	15	0.57	14	0.33	18	0.3	0.002322	hypermethylated
chr22	56261426	56261427	+			VGLL4		1	9	1	10	1	7	0.74	23	0.78	9	0.62	8	0.62	8	0.7	10	0.5	6	0.58	12	0.3	0.00237	hypermethylated
chr3	24640585	24640586	+					0.67	12	0.6	5	0.6	10	0.47	17	0.5	10	0.17	12	0.39	18	0.42	12	0.25	8	0.11	9	0.3	0.002612	hypermethylated
chr3	50659400	50659401	-	FAM69A		FAM69A			0	0.85	13	0.75	8	1	11	0.8	15	0.43	14	0.57	14	0.67	15	0.58	12	0.5	14	0.3	0.002662	hypermethylated
chr11	106430654	106430655	+					0.5	6	0.57	7	0.62	8	0.5	8	0.67	6	0.17	6	0.44	9	0.29	7	0.2	5		0	0.3	0.002789	hypermethylated
chr2	120101013	120101014	-					0.62	8		0	0.75	8	0.5	10	0.5	6	0.29	7	0.33	6	0.29	7	0.29	7		0	0.3	0.002841	hypermethylated
chr21	70844205	70844206	+					0.67	9	0.62	8	0.5	10	0.71	7	0.57	7	0.29	7	0.22	9	0.17	6	0.5	8	0.4	10	0.3	0.002851	hypermethylated
chr4	95409021	95409022	+					1	5	1	6		0	0.89	9	0.89	9	0.57	7	0.85	13	0.67	6	0.6	5	0.55	11	0.3	0.003043	hypermethylated
chr1	145838030	145838031	-					0.38	8	0.67	6	0.56	9	0.43	7	0.5	6	0.12	8	0.33	6		0	0.18	11	0.17	6	0.3	0.003425	hypermethylated
chr19	414206	414207	+					1	7	0.86	7	0.88	8	0.88	8		0	0.67	6	0.4	5	0.57	7	0.67	6	0.71	7	0.3	0.003703	hypermethylated
chr9	87841832	87841833	-				Y	0.4	5		0	0.43	7	0.4	5	0.71	7	0.15	13	0.25	8	0.17	6	0.2	10	0.17	6	0.3	0.003747	hypermethylated
chr13	62606493	62606494	-					0.45	11	0.44	9	0.5	10	0.27	11		0	0.17	12	0.2	5	0	8	0.09	11		0	0.3	0.003919	hypermethylated
chr2	27950792	27950793	+			STK39			0	1	7	0.78	9	0.71	7	0.83	6	0.42	12	0.62	8	0.5	6	0.5	10	0.62	8	0.3	0.003947	hypermethylated
chr6	109674898	109674899	-					0.43	14	0.64	11	0.5	10	0.6	10	0.75	8	0.35	17	0.11	18	0.42	12	0.27	15	0.27	15	0.3	0.004145	hypermethylated
chr13	70666550	70666551	-	LPIN3		LPIN3		0.8	5	0.86	7	0.67	6	0.86	7		0	0.57	7	0.4	5	0.67	6	0.44	9	0.4	10	0.3	0.004229	hypermethylated
chr5	120155211	120155212	+	ARSA		ARSA		0.5	8	0.33	12	0.4	10	0.33	18	0.25	8		0	0	8	0	8	0.25	8	0	6	0.3	0.004268	hypermethylated
chr7	45556105	45556106	+				Y	0.83	12	1	5	0.83	6		0	0.89	9	0.67	6	0.55	11	0.67	6	0.67	6	0.38	8	0.3	0.004332	hypermethylated
chr19	20318176	20318177	+					0.5	8	0.6	10	0.42	19	0.29	14	0.4	10	0.33	6	0.09	23	0.15	13	0.14	14	0	6	0.3	0.004349	hypermethylated
chr22	59501502	59501503	+					0.8	10	0.67	9	0.75	8	0.6	5	0.8	5	0.38	8		0	0.29	7	0.6	5	0.43	7	0.3	0.00451	hypermethylated
chr18	4061098	4061099	+						0	1	5	1	6	1	10	1	5	0.62	8	0.8	5	0.56	9	0.83	6		0	0.3	0.004512	hypermethylated
chr8	43968392	43968393	+			DMRT1		0.5	8	0.62	8	0.33	6	0.36	11	0.38	8	0.12	8	0.12	8	0	5	0.12	8	0.33	6	0.3	0.004581	hypermethylated
chr3	115758334	115758335	-					0.86	14	1	12	1	12	1	18		0	0.75	16		0	0.67	12	0.5	8	0.75	8	0.3	0.004986	hypermethylated
chr26	48215131	48215132	-						0	1	7	1	8	0.83	6	0.88	8	0.5	6	0.57	7	0.64	14	0.83	6	0.6	5	0.3	0.005006	hypermethylated
chr29	51320951	51320952	+			TOLLIP	Y	0.75	8	0.86	7	0.69	16	0.58	12	0.75	12		0	0.27	11	0.57	7	0.38	8	0.47	15	0.3	0.005054	hypermethylated
chr14	564433	564434	+					0.82	28	1	5	0.8	5	0.83	35		0	0.43	7	0.54	13	0.6	15	0.68	25		0	0.3	0.005232	hypermethylated
chr5	120847522	120847523	-					0.53	15	0.67	9	0.54	26	0.6	5	0.33	6	0.22	9	0.22	9	0.36	11	0.14	7		0	0.3	0.005509	hypermethylated
chr1	57467213	57467214	-					1	9	0.86	14	1	9	1	10	0.78	18	0.44	16	0.64	11	0.55	11	0.82	17	0.69	16	0.3	0.00554	hypermethylated
chr24	2822488	2822489	+					0.71	14	0.36	11	0.5	10	0.7	10	0.55	11	0.11	9	0.2	15	0.33	12	0.38	8	0.29	7	0.3	0.005574	hypermethylated
chr20	34199625	34199626	-					0.71	7		0	0.67	6	0.8	5	0.85	13	0.33	6		0	0.6	10	0.5	8	0.4	15	0.3	0.005691	hypermethylated
chr15	35496771	35496772	-	OTOG			Y	0.44	18	0.71	7	0.57	7	0.33	6	0.44	9	0.29	7	0.09	11	0.33	6	0.17	6	0.15	13	0.3	0.005729	hypermethylated
chr7	94512160	94512161	+					0.92	12	1	9		0	1	8	1	6	0.83	12		0	0.67	6	0.71	7	0.5	6	0.3	0.005902	hypermethylated
chr7	54127327	54127328	-				Y	0.8	5	1	10	0.86	14	0.6	10	0.86	7		0	0.5	14	0.6	5	0.5	8	0.5	14	0.3	0.006011	hypermethylated
chr27	40237019	40237020	-				Y	0.43	7	0.5	6	0.17	6		0	0.33	12	0	6	0.14	7	0.17	12	0	5	0	7	0.3	0.006276	hypermethylated
chr11	106343445	106343446	-				Y	1	6	0.8	5		0	0.9	10	0.75	8	0.6	5	0.67	9	0.55	11		0	0.44	9	0.3	0.006312	hypermethylated
chr8	60135315	60135316	+	RUSC2		RUSC2	Y	0.57	7	0.38	8	0.4	5	0.33	9		0	0	7	0.18	11	0.14	7	0.29	7	0	5	0.3	0.00635	hypermethylated
chr1	10201648	10201649	-	MRPL39			Y	0.5	8	0.33	6	0.38	16	0.2	10	0.4	10	0	10	0	8	0.25	8	0	8		0	0.3	0.006405	hypermethylated
chr17	71528280	71528281	+		CCDC157		Y		0	0.86	7	0.79	14	1	8	0.8	10	0.6	10	0.33	6	0.57	14	0.62	8	0.67	9	0.3	0.006639	hypermethylated
chr29	30562691	30562692	-			KIRREL3		1	7	1	13	1	5	1	8	1	5	0.71	7		0	0.8	10	0.86	7	0.44	9	0.3	0.007762	hypermethylated
chr19	45345792	45345793	+				Y	0.71	7		0	0.6	10	0.67	12	0.75	8	0.57	14	0.4	5	0.46	13	0.17	6	0.33	6	0.3	0.008448	hypermethylated
chr17	25492752	25492753	-		PCDH10		Y	0.67	6	0.4	5	0.31	13	0.25	8		0	0.08	13	0.1	10	0.08	13	0.17	6	0.11	9	0.3	0.008655	hypermethylated
chr15	78848517	78848518	+					0.9	10	0.92	12		0	0.82	11	1	11		0	0.75	12	0.43	14	0.67	6	0.6	10	0.3	0.008695	hypermethylated
chrX	19139794	19139795	+						0	0.86	7	0.82	11	0.73	15	0.89	9	0.38	8	0.67	6	0.67	6	0.56	9	0.33	9	0.3	0.009139	hypermethylated
chr19	42558685	42558686	+					0.67	9	0.76	17	0.7	10	0.79	14	1	6	0.58	12	0.47	15	0.67	12	0.29	7	0.4	10	0.3	0.009201	hypermethylated
chr27	31856120	31856121	-			KCNU1		0.5	10	0.54	13		0	0.38	8	0.56	9	0.33	9	0	11	0.11	9	0.36	11	0.14	14	0.3	0.009856	hypermethylated
chr18	63376728	63376729	-						0	0.75	8	1	8	1	14	1	8	0.75	8	0.62	16	0.5	12		0	0.67	6	0.3	0.009933	hypermethylated
chr4	117435303	117435304	+			DPP6		1	5	0.57	7	0.83	6	0.67	6		0	0.5	8	0.4	10	0.43	7	0.5	8	0.5	10	0.3	0.01005	hypermethylated
chr29	3660304	3660305	+					1	6	1	10	0.86	7	0.62	8	1	5	0.57	7	0.6	5	0.73	11	0.67	6	0.43	7	0.3	0.01014	hypermethylated
chr7	74405529	74405530	-					0.8	10	0.75	8	0.88	8	0.67	6		0	0.6	10	0.65	17	0.42	12	0.27	11	0.44	9	0.3	0.01034	hypermethylated
chr21	45665237	45665238	-				Y	0.57	7	0.57	7	0.62	8	0.86	7	0.8	10	0.2	5	0.4	5	0.25	8	0.56	9	0.5	8	0.3	0.01048	hypermethylated
chr4	119487528	119487529	+					0.57	7	0.55	11		0	0.44	9	0.3	20	0.2	5	0.25	12	0	11	0.2	10		0	0.3	0.01063	hypermethylated
chr11	13871565	13871566	-				Y	0.57	7	0.5	8	0.43	7	0.5	8	0.5	6	0.11	9	0.5	8	0.29	7	0.12	8	0	6	0.3	0.01094	hypermethylated
chr29	34183159	34183160	+					0.89	9	0.8	5	1	6	0.67	9	0.89	9	0.71	7	0.6	5	0.4	5		0	0.5	8	0.3	0.01115	hypermethylated
chr16	67143994	67143995	-						0	0.8	10	0.62	8	0.62	8	0.67	6	0.5	8		0	0.43	7	0.17	6	0.42	12	0.3	0.01143	hypermethylated
chr19	57197087	57197088	+		GRIN2C		Y	0.58	24	0.75	8	0.75	24	0.89	18		0	0.64	22	0.45	11	0.25	8	0.4	10	0.46	13	0.3	0.01158	hypermethylated
chr19	51862485	51862486	+				Y	0.2	5	0.67	6	0.2	5	0.25	8	0.29	7	0	7	0	5	0	19	0.12	8	0	6	0.3	0.01209	hypermethylated
chr25	14698739	14698740	-						0	0.8	5	0.75	8	0.71	7	0.82	11	0.6	10	0.29	7	0.62	13		0	0.4	5	0.3	0.01221	hypermethylated
chr18	14320967	14320968	-			CDH15		0.73	15	0.5	14	0.4	5	0.54	13	0.62	8	0	6	0.38	16	0.18	11	0.33	15	0.4	10	0.3	0.01235	hypermethylated
chr3	31732046	31732047	+		FAM212B			1	6	0.77	13	0.8	5	0.8	5	0.86	7	0.75	12		0	0.57	7	0.55	11	0.33	9	0.3	0.01239	hypermethylated
chr14	38377271	38377272	+			KCNB2		0.67	6		0	0.4	5	0.57	14	0.73	11	0.17	6	0.3	10	0.38	8		0	0.33	12	0.3	0.01244	hypermethylated
chr24	42661233	42661234	+					0.57	7	0.64	14	0.17	6	0.47	15	0.43	7	0.29	7	0.12	8	0.17	6	0	5	0.2	10	0.3	0.01287	hypermethylated
chr5	120212139	120212140	-					1	5		0	1	11	0.83	6	1	8	0.86	7		0	0.5	6	0.67	6	0.62	8	0.3	0.01303	hypermethylated
chr18	64289806	64289807	-				Y	0.4	10	0.33	12	0.62	13	0.55	22	0.38	21	0.25	12	0.14	14	0.4	5	0	10	0	12	0.3	0.0131	hypermethylated
chr18	34555406	34555407	-	CMTM4		CMTM4	Y	0.75	8	0.67	15	0.56	9	1	7	0.58	12	0.4	15	0.4	10	0.45	11	0.38	13		0	0.3	0.01326	hypermethylated
chr28	44224394	44224395	-		OGDHL				0	1	9	0.73	15	0.83	6	0.91	11	0.58	12	0.4	5	0.73	11		0	0.55	11	0.3	0.01332	hypermethylated
chr15	58572128	58572129	-			BBOX1			0	1	12	1	8	0.89	18	0.75	8	0.76	25	0.67	18		0	0.5	8	0.5	8	0.3	0.01348	hypermethylated
chr16	42876741	42876742	-	MAD2L2	MAD2L2			0.6	10	0.89	9	0.62	13	0.43	7	0.8	5	0.46	13	0.43	7	0.43	14	0.2	5	0.33	9	0.3	0.01353	hypermethylated
chr13	41472156	41472157	+					0.89	9	0.57	7		0	0.8	10	0.82	11	0.5	8	0.25	8	0.6	10	0.56	9	0.45	11	0.3	0.01408	hypermethylated
chr12	89469097	89469098	-				Y	0.67	6	0.93	14	0.67	9	0.69	13	0.86	7	0.64	11	0.22	9	0.46	13	0.38	13	0.62	16	0.3	0.01419	hypermethylated
chr9	102770377	102770378	+					0.78	9	0.86	14	0.6	10	0.77	13	1	7	0.55	11	0.71	7	0.33	9	0.56	9	0.33	9	0.3	0.01438	hypermethylated
chr16	79108030	79108031	-						0	1	7	0.89	9	0.93	14	0.86	7	0.71	7	0.5	16	0.44	9		0	0.8	5	0.3	0.01509	hypermethylated
chr5	102275776	102275777	+			CD163		0.8	5	0.89	9	0.64	11	0.88	8	0.7	10	0.25	8	0.71	7	0.44	9	0.38	8	0.62	8	0.3	0.01546	hypermethylated
chr22	11490953	11490954	-			VILL		0.82	11	0.44	9	0.71	17	0.6	20	0.5	6	0.5	6	0.25	12	0.46	13	0.14	7	0.22	9	0.3	0.0156	hypermethylated
chr21	35081863	35081864	+	LOXL1	LOXL1		Y	0.36	11	0.67	9	0.38	8	0.5	14	0.44	9	0.21	14	0.38	8	0.08	12	0	6		0	0.3	0.0157	hypermethylated
chr21	4416557	4416558	+			GABRA5			0	1	12	1	12	0.83	12	1	8	0.67	6	0.88	8	0.6	10	0.5	6		0	0.3	0.01589	hypermethylated
chr10	89566682	89566683	+			POMT2		0.75	8	0.83	6	1	5	1	5		0	0.71	7	0.4	5		0	0.62	8	0.62	8	0.3	0.01592	hypermethylated
chr13	5091642	5091643	-					0.4	10		0	0.4	5	0.4	5	0.55	11	0.07	14	0	8	0.43	7	0.17	6	0	6	0.3	0.01605	hypermethylated
chr19	17211676	17211677	+					0.71	7	0.64	11	0.71	7	0.7	10		0		0	0.5	8	0.43	14	0.12	8	0.5	6	0.3	0.01607	hypermethylated
chr21	2988919	2988920	-					0.11	9	0.64	14	0.4	5	0.12	8	0.29	7	0	9	0.06	16	0	12	0	15	0	13	0.3	0.01626	hypermethylated
chr19	53835913	53835914	+			RBFOX3		1	11	1	5	1	9	0.82	11	0.93	14	0.86	7	0.5	6	0.47	15		0	0.78	9	0.3	0.0163	hypermethylated
chr17	73661245	73661246	+					0.57	14	0.56	9	0.5	8	0.56	9	0.18	11	0	12	0.07	14	0.36	14	0.15	13	0.29	14	0.3	0.0165	hypermethylated
chr6	106894043	106894044	-			NSG1	Y	0.62	13		0	0.4	10	0.18	22	0.33	6	0	14	0.2	20	0	6	0.2	10	0	6	0.3	0.01656	hypermethylated
chr13	79399997	79399998	+						0	0.75	12	0.83	6	0.8	15	0.92	12		0	0.5	12	0.33	15	0.5	8	0.75	16	0.3	0.01685	hypermethylated
chr6	109675049	109675050	+					0.22	9	0.27	11	0.75	8	0.4	10	0.38	16	0.06	17	0.1	10	0	11	0.25	8	0.09	11	0.3	0.01701	hypermethylated
chr10	26248730	26248731	-					0.71	7	0.43	14		0	0.5	10	0.67	6		0	0.36	11	0.27	11	0.11	9	0.38	8	0.3	0.01725	hypermethylated
chr26	137482	137483	-					0.44	16	0.83	6	0.86	7	0.47	15	0.56	16	0.42	12	0.36	14	0.29	17	0.42	12	0.18	11	0.3	0.01759	hypermethylated
chr19	37026444	37026445	+	TMEM92				0.71	7	0.5	14	0.83	12	0.75	12	0.82	11	0.73	11	0.46	13	0.33	24	0.29	7	0.29	14	0.3	0.01813	hypermethylated
chr5	113624754	113624755	-		MGC127055,CYP2D14		Y	0.67	6	0.57	14	1	8	0.5	8	0.78	27	0.57	30	0.33	18	0.45	20	0.4	10	0.29	14	0.3	0.01838	hypermethylated
chr7	53605920	53605921	-				Y	0.67	9	0.5	8		0	0.71	7	0.9	10		0	0.29	14	0.4	5	0.4	5	0.5	10	0.3	0.01846	hypermethylated
chr11	73186157	73186158	+					0.7	10	0.6	10	0.6	5	0.75	16	0.79	19		0	0.38	16	0.5	6	0.12	8	0.57	7	0.3	0.01849	hypermethylated
chr23	48614014	48614015	+						0	0.36	11	0.38	8	0.55	11	0.58	12	0.1	10	0.29	7		0	0	9	0.3	10	0.3	0.01884	hypermethylated
chr5	98248102	98248103	-					0.88	8	1	9		0	0.87	15	1	5	0.43	7	0.88	8	0.53	15	0.78	9	0.56	9	0.3	0.01913	hypermethylated
chr3	17774569	17774570	+					0.71	7	0.8	5	0.9	10	1	10		0	0.6	5	0.67	9	0.29	7	0.7	10	0.5	8	0.3	0.01942	hypermethylated
chr21	71229006	71229007	+				Y		0	0.9	10	1	11	0.83	12	1	8	0.67	6	0.56	9	0.36	11	0.75	8	0.83	6	0.3	0.01953	hypermethylated
chr15	45834410	45834411	-					0.14	7	0.4	10	0.5	6	0.6	15	0.57	14		0	0.14	7	0.08	12	0.1	10	0.25	8	0.3	0.01963	hypermethylated
chr28	43882310	43882311	+					0.92	12	0.82	11	1	7	0.86	7	1	5	0.5	6	0.71	7	0.86	7	0.4	5		0	0.3	0.01965	hypermethylated
chr13	62527358	62527359	+					0.27	11	0.71	7	0.54	13	0.55	11	0.5	12	0.38	8	0.4	10	0.14	7	0	10	0.14	7	0.3	0.0198	hypermethylated
chr8	99211235	99211236	+					0.57	7	0.55	11	0.55	11		0	0.8	5		0	0.47	15	0.4	5	0.14	7	0.25	16	0.3	0.02001	hypermethylated
chr1	150309461	150309462	-					1	6	1	8	1	7	0.92	13	1	11	0.8	10	0.47	15	0.46	13	1	12	0.7	10	0.3	0.0204	hypermethylated
chr22	54349261	54349262	+					0.6	5	1	6	1	7	0.8	5	0.8	5	0.62	8	0.5	6	0.36	11	0.78	9	0.42	12	0.3	0.02086	hypermethylated
chr22	43429377	43429378	-					0.6	10	0.89	9	0.67	6	0.57	7	0.8	5	0.6	5	0.46	13	0.36	11	0.2	5		0	0.3	0.02091	hypermethylated
chr7	85762605	85762606	-			VCAN		1	9	0.83	6	0.83	6	1	10	1	7	0.43	7	0.57	7	0.57	7	1	7	0.6	5	0.3	0.02111	hypermethylated
chr20	2340172	2340173	+			KCNIP1		0.44	9	0.77	13	1	11	1	5	0.71	7	0.44	9	0.55	11	0.44	9	0.5	8	0.5	10	0.3	0.02176	hypermethylated
chr3	120454051	120454052	+					0.7	20	0.38	16	0.38	16	0.5	12	0.29	14	0.08	26	0.25	16	0	6	0.4	10	0	6	0.3	0.02184	hypermethylated
chr19	57825941	57825942	+			TTYH2		0.71	7	0.71	7		0	0.62	8	0.6	5	0.23	13	0.5	12	0.6	5	0.12	8	0.38	8	0.3	0.02195	hypermethylated
chr10	26729532	26729533	+	KLHL33	KLHL33		Y	0.56	9	0.27	11	0.67	12	0.74	23	0.58	12	0.19	16	0.15	20	0.54	24	0.23	13	0.21	19	0.3	0.02271	hypermethylated
chr19	14905825	14905826	-					0.67	6	0.83	12	0.8	10	0.91	11	0.62	8	0.67	6	0.33	15	0.19	16	0.6	5	0.57	7	0.3	0.02279	hypermethylated
chr27	4614526	4614527	+					0.44	9	0.46	13	0.75	8	0.65	17	0.83	12		0	0.14	7	0.38	16	0.36	11	0.43	7	0.3	0.02312	hypermethylated
chr17	52314531	52314532	-					0.7	10	0.33	6	0.8	10	0.64	11	0.75	8	0.44	9	0.25	8	0.12	8	0.5	6	0.4	10	0.3	0.02319	hypermethylated
chr25	21892184	21892185	+			PRKCB		0.75	8	0.83	6	0.75	8	1	6	1	5	0.56	9	0.8	10	0.71	7	0.5	8	0.29	7	0.3	0.02335	hypermethylated
chr18	35332505	35332506	-					0.71	7	0.8	5	0.5	10	0.83	6	0.86	7	0.43	7	0.67	12		0	0.4	5	0.25	8	0.3	0.02348	hypermethylated
chr1	111628348	111628349	+					0.7	10	0.6	5		0	0.62	8	0.33	6	0.2	5	0.45	11	0.15	13	0.12	8	0.4	10	0.3	0.02383	hypermethylated
chr23	31226880	31226881	-						0	1	8	1	6	1	7	1	5	0.6	5		0	0.6	10	0.6	5	1	6	0.3	0.02401	hypermethylated
chr23	38924953	38924954	+					0.57	7	0.17	18	0.5	6		0	0.36	11	0.2	10		0	0	16	0.07	14	0.14	7	0.3	0.02411	hypermethylated
chr13	35136208	35136209	+					0.78	9	0.9	10		0	1	5	1	5	0.5	6	0.73	11	0.8	5		0	0.44	9	0.3	0.02452	hypermethylated
chr7	112246593	112246594	+					0.67	6	0.8	10		0	0.83	6	0.67	9	0.5	8		0	0.5	12	0.58	12	0.17	6	0.3	0.02481	hypermethylated
chr10	89474439	89474440	+					0.67	6	0.9	10	0.75	8	0.75	8	0.67	6		0	0.7	10	0.25	8	0.55	11	0.3	10	0.3	0.02486	hypermethylated
chr7	27474273	27474274	+						0	0.67	6	0.5	8	0.5	12	0.75	8	0.45	22	0.33	12	0	6	0.4	10	0.33	6	0.3	0.02487	hypermethylated
chr22	57823444	57823445	-					0.86	7	1	5		0	0.9	10	0.86	7	0.86	7	0.57	14	0.4	5		0	0.6	5	0.3	0.02529	hypermethylated
chr7	109774781	109774782	-					0.46	13	1	7	0.67	12	0.64	11	0.57	7	0.38	8	0.3	10	0.33	9		0	0.45	11	0.3	0.0254	hypermethylated
chr6	96764996	96764997	+						0	1	9	0.83	6	0.89	9	0.89	9	0.8	5		0	0.5	10	0.4	10	0.73	11	0.3	0.02557	hypermethylated
chr11	82108816	82108817	+					1	8	1	8	1	11	1	14	1	8	0.67	6	0.71	14	1	6		0	0.4	20	0.3	0.02564	hypermethylated
chr24	9836591	9836592	-					0.79	14	0.83	12		0	0.9	10	1	5	0.6	10	0.5	10	0.33	9	0.57	7	0.88	8	0.3	0.02577	hypermethylated
chr18	56027340	56027341	-	LHB					0	0.38	13	0.56	9	0.67	9	0.7	10	0.5	10	0.4	5	0.12	8	0.25	8	0.12	8	0.3	0.02583	hypermethylated
chr17	73579428	73579429	-					0.55	11	1	7	1	7	0.8	5	0.8	10	0.64	11	0.6	10	0.27	11	0.45	11	0.67	12	0.3	0.02603	hypermethylated
chr2	27074241	27074242	-					0.67	6	0.7	10	0.67	15	0.75	8	0.67	6	0.6	5	0.12	17	0.5	10	0.15	13	0.6	10	0.3	0.02604	hypermethylated
chr10	14571873	14571874	-			MAP2K5		0.78	9		0	0.4	5	0.8	10	0.89	9	0.45	11	0.33	9	0.57	7	0.38	8	0.33	12	0.3	0.02631	hypermethylated
chr25	39785545	39785546	+				Y	1	6	1	6	1	7		0	1	5	1	8	0.55	11	0.67	6		0	0.6	5	0.3	0.02697	hypermethylated
chr6	17945804	17945805	-					1	6	0.71	17	0.6	15		0	0.86	7	0.5	8		0	0.5	6	0.33	9	0.62	13	0.3	0.02762	hypermethylated
chr5	118278519	118278520	-			TBC1D22A		0.6	5		0	0.83	6	0.86	7	1	5	0.4	5	0.62	8	0.43	7	0.64	11		0	0.3	0.02778	hypermethylated
chr23	6647768	6647769	-			LRRC1		0.73	11		0	1	7	0.71	14	0.67	12	0.4	5	0.5	6	0.67	12		0	0.33	9	0.3	0.0278	hypermethylated
chr18	46856070	46856071	+					0.86	7	0.86	7	1	10	0.79	14		0	0.44	9	0.55	11	0.36	11	0.86	14	0.69	16	0.3	0.02836	hypermethylated
chr13	51918435	51918436	+	HSPA12B		HSPA12B		0.5	8		0	0.4	5	0.56	9	0.2	5		0	0.29	7	0.17	6	0	7	0	7	0.3	0.02837	hypermethylated
chr21	39656394	39656395	-				Y	0.67	6	0.25	8	0.45	11		0	0.45	11	0	8	0.27	11		0	0.14	7	0.22	9	0.3	0.02876	hypermethylated
chr18	1084978	1084979	+					0.88	8		0	0.83	6	1	6	1	5	0.6	5	0.4	5	0.86	7		0	0.67	12	0.3	0.02889	hypermethylated
chr11	2247750	2247751	-					0.8	5	0.5	6	0.75	8	0.55	11	0.5	8		0	0.56	9	0.38	8	0.2	5	0.14	7	0.3	0.02908	hypermethylated
chr3	82760299	82760300	-					0.83	6	0.89	9	0.57	7	0.77	13		0		0	0.33	6	0.38	8	0.44	9	0.7	10	0.3	0.03055	hypermethylated
chr3	13922972	13922973	+					1	13	1	12	0.8	20	0.9	21	0.8	10	0.64	11	0.65	23	0.75	12	0.2	5	0.78	9	0.3	0.03063	hypermethylated
chr11	43113359	43113360	+			BCL11A		0.7	10	0.5	6	0.71	7	0.72	18	0.9	10	0.5	6	0.5	6	0.31	13	0.64	14	0.1	10	0.3	0.03067	hypermethylated
chr12	80476575	80476576	+			CLYBL		0.7	10		0	0.67	6	0.69	13	0.64	11	0.33	6	0.33	6	0.75	8	0.2	5	0.25	8	0.3	0.03068	hypermethylated
chr5	109667506	109667507	+					0.86	7	0.86	7	1	6	1	5	1	6	0.83	6		0	0.33	6	0.6	5	0.82	11	0.3	0.03107	hypermethylated
chr22	54349290	54349291	+					0.4	5	0.33	6	0.86	7	0.6	5	0.8	5	0.38	8	0.17	6	0.25	12	0.44	9	0.25	12	0.3	0.03129	hypermethylated
chr11	62960983	62960984	-					0.45	11	0.12	8		0	0.29	7	0.67	6	0.17	6	0	6	0	5	0.17	6	0.1	10	0.3	0.03136	hypermethylated
chr6	106168849	106168850	-					0.71	7		0	0.67	9	0.92	12	0.71	7	0.17	6	0.46	13	0.71	7	0.44	9	0.5	8	0.3	0.03171	hypermethylated
chr4	15174675	15174676	+			ASNS		0.8	5	0.71	7	1	8	0.5	10		0	0.5	6	0.43	7	0.5	6		0	0.4	5	0.3	0.03202	hypermethylated
chr1	145758799	145758800	-					0.67	9	0.71	7	0.6	5	0.88	8	0.93	14	0.25	8	0.2	5	0.5	8	0.71	7	0.6	10	0.3	0.03204	hypermethylated
chr6	106747344	106747345	+			NSG1		1	8	0.55	11	1	5	0.67	6	1	8	0.64	11	0.7	10	0.57	7	0.42	12	0.4	5	0.3	0.03216	hypermethylated
chr22	42246163	42246164	+						0	0.73	11	0.62	8	0.91	11	0.86	7	0.4	5	0.5	6	0.31	13		0	0.71	7	0.3	0.03279	hypermethylated
chr9	86850347	86850348	+					0.83	12	1	6	1	8	0.82	22	0.7	20	0.58	19	0.84	25	0.54	13		0	0.33	6	0.3	0.0331	hypermethylated
chr5	75282609	75282610	-		FOXRED2			1	6	1	6	1	12	1	16	1	10	0.6	10	1	10	0.4	10		0	0.8	10	0.3	0.03315	hypermethylated
chr7	18411723	18411724	-					0.44	9	0.6	5	0.22	9	0.25	8	0.56	9		0	0.14	14	0.33	9	0	5	0	6	0.3	0.0332	hypermethylated
chr5	113396194	113396195	-			SREBF2		0.67	6	1	5	0.8	5	1	7		0	0.75	8	0.4	5	0.5	6	0.6	5		0	0.3	0.03332	hypermethylated
chr7	46011462	46011463	+					0.38	8	0.8	5		0	0.7	10	0.62	8	0.43	7	0.2	5	0.25	12		0	0.43	7	0.3	0.03343	hypermethylated
chr26	45707292	45707293	+			DHX32		1	7		0	1	7	1	8	1	17		0	0.5	6	0.6	15	0.71	7	1	7	0.3	0.03361	hypermethylated
chr14	3837890	3837891	+						0	1	5	0.92	12	0.83	6	0.77	13	0.8	10	0.62	16	0.33	6		0	0.57	7	0.3	0.03381	hypermethylated
chr26	51659254	51659255	-			PWWP2B		0.4	5	0.33	6		0	0.33	6	0.7	10	0.2	5	0.11	9	0.4	10	0	9	0	8	0.3	0.0344	hypermethylated
chr24	48309469	48309470	-						0	0.8	5	0.57	7	0.57	7	1	5	0.33	6	0.5	10	0.5	8	0.4	5		0	0.3	0.0345	hypermethylated
chr22	43429363	43429364	-					0.5	10	1	9	0.67	6	1	7	0.8	5	0.4	5	0.46	13	0.5	10	0.6	5		0	0.3	0.03463	hypermethylated
chr4	83951545	83951546	+					0.71	7	1	5	0.78	9	1	11	0.8	5	0.6	5	0.3	10	0.82	11	0.5	6		0	0.3	0.03468	hypermethylated
chr8	111718137	111718138	-			CDK5RAP2		0.62	8	0.6	5	0.38	8	0.57	7	0.75	8		0	0.25	8	0.5	6	0.38	8	0	8	0.3	0.03503	hypermethylated
chr5	71911856	71911857	+			SYN3		0.8	5	0.57	7	0.55	11	0.27	15	0.73	15	0	7	0.33	6	0.43	14	0.38	13	0.26	19	0.3	0.03572	hypermethylated
chr25	41007945	41007946	+			CARD11		1	5	0.82	11	1	5		0	1	5	0.8	5	0.6	5		0	0.4	5	0.83	6	0.3	0.03611	hypermethylated
chr13	79160916	79160917	-					0.7	10	0.91	11	0.53	15	0.73	11	0.69	16	0.08	13	0.55	11	0.6	15	0.57	14	0.26	19	0.3	0.03611	hypermethylated
chr11	54242756	54242757	+					0.73	11	0.4	10		0	0.62	13	0.86	7	0.6	5	0.2	5	0.33	12	0.38	8	0.22	9	0.3	0.03615	hypermethylated
chr18	1533903	1533904	-						0	0.73	11	0.64	14	1	6	0.9	10		0	0.55	11	0.31	13	0.7	10	0.5	10	0.3	0.03757	hypermethylated
chr4	118745656	118745657	-					1	5		0	0.83	6	0.6	5	0.83	6	0.6	5	0.6	5	0.29	7		0	0.58	12	0.3	0.03785	hypermethylated
chr14	84621305	84621306	+				Y	0.8	5		0	0.88	8	0.57	14	0.57	7	0.5	6	0.33	9		0	0.2	5	0.57	7	0.3	0.03814	hypermethylated
chr9	97664098	97664099	-			IGF2R	Y	0.67	6	0.25	8	0.6	30	0.36	22	0.67	6	0.1	20	0.2	10	0.26	27	0	6	0.5	16	0.3	0.0384	hypermethylated
chr16	47982561	47982562	-			RNF207	Y	0.8	10	0.29	14	0.33	12	0.5	8	0.33	6	0.4	10	0.2	20	0.17	12	0	8	0	6	0.3	0.03871	hypermethylated
chr19	52439206	52439207	-			RPTOR		0.83	6	0.8	5	0.75	8	0.83	6		0	0.33	6		0	0.43	7	0.43	7	0.83	6	0.3	0.03876	hypermethylated
chr3	20778219	20778220	+					0.8	5	0.88	8	1	5		0	0.83	6	0.4	5	0.8	5	0.71	7		0	0.4	5	0.3	0.03888	hypermethylated
chr25	38348782	38348783	+				Y	0.55	11	0.75	8	0.5	6	0.8	10	0.58	12	0.17	6	0.64	11	0.15	13		0	0.38	8	0.3	0.03927	hypermethylated
chr17	71408305	71408306	-				Y	0.75	8	0.79	14	0.57	7	0.67	9	0.86	7	0.46	13	0.6	10	0.62	8	0	5	0.44	9	0.3	0.04041	hypermethylated
chr10	17127370	17127371	-					0.5	8	0.88	8	1	6	0.88	8	0.86	7	0.62	8	0.62	13	0.29	14	0.57	7		0	0.3	0.04106	hypermethylated
chr4	105416977	105416978	+					0.78	9	0.83	6	1	6		0	0.8	5	0.54	13	0.33	6	0.33	6	0.8	10	0.75	8	0.3	0.04111	hypermethylated
chr21	69229236	69229237	+			TRAF3		0.57	14	0.56	9	1	8	0.76	21	0.57	7	0.14	7	0.63	19	0.21	14	0.5	12	0.45	11	0.3	0.04176	hypermethylated
chr25	31444994	31444995	-					0.8	5		0	1	6	0.83	6	0.71	7	0.6	15	0.5	8	0.2	10	0.62	8	0.77	13	0.3	0.04183	hypermethylated
chr22	37124143	37124144	-					0.88	16	0.67	12	0.55	11	0.7	10	0.79	14	0.5	18	0.67	9	0.6	10	0.11	9	0.19	21	0.3	0.0419	hypermethylated
chr7	12806191	12806192	-					0.29	7	0.57	7	0.38	8		0	0.57	7		0	0	6	0	10	0.33	9	0.29	7	0.3	0.0422	hypermethylated
chr29	51237913	51237914	+					0.83	6	1	9	0.83	6	1	6	0.86	7	0.23	13	0.86	14	0.7	10	0.42	12	0.8	10	0.3	0.0422	hypermethylated
chr14	43881445	43881446	+	PKIA		PKIA		0.5	6	0.55	11		0	0.57	7	0.17	6		0	0	5	0.12	8	0.12	8	0.33	9	0.3	0.04246	hypermethylated
chr11	63237778	63237779	+					0.88	8	0.4	10		0	0.94	16	0.75	8	0.57	7	0.56	9	0.42	12	0.33	6	0.33	12	0.3	0.04268	hypermethylated
chr18	48157430	48157431	+					1	14	1	12	1	10	1	10	1	10	0.79	19	0.67	6	1	6		0	0.33	6	0.3	0.04284	hypermethylated
chr20	69783693	69783694	+					0.5	10	0.86	7	0.8	5	0.8	15	0.57	7	0.4	5	0.67	9	0.4	10	0.17	6		0	0.3	0.04313	hypermethylated
chr11	14780310	14780311	-					0.4	5		0	0.4	5	0.78	9	0.43	7		0	0.18	11	0.29	7	0	5	0.33	9	0.3	0.04353	hypermethylated
chr25	39440023	39440024	+					0.89	9	0.86	7	1	9	0.64	11	0.6	5	0.6	10	0.25	8	0.43	7		0	0.7	10	0.3	0.04386	hypermethylated
chr17	70977602	70977603	+						0	1	6	0.88	16	0.88	16	0.5	16	0.67	6	0.5	20	0.56	18	0.25	8	0.57	14	0.3	0.04397	hypermethylated
chr23	51459514	51459515	-				Y	0.5	8	0.55	11	0.83	6	0.71	7	0.5	8	0.38	13	0.43	7		0	0	7	0.47	17	0.3	0.04416	hypermethylated
chr10	102285937	102285938	-			FOXN3		0.83	6	0.9	10	1	5	1	7		0	0.5	6	0.62	8	1	8	0.4	5	0.67	6	0.3	0.04488	hypermethylated
chr12	71240874	71240875	+					1	9	1	6	0.88	8	1	10	1	7	0.33	12	0.8	10	0.8	5	1	6	0.43	7	0.3	0.04543	hypermethylated
chr20	61823327	61823328	-					1	7	0.83	6	0.83	6	0.75	8	1	7		0	0.4	5	0.67	6	0.38	8	0.9	10	0.3	0.04556	hypermethylated
chr16	83463	83464	-					0.86	7	0.44	9		0	0.87	15	0.67	9	0.54	13	0.14	7	0.45	11	0.38	8	0.56	9	0.3	0.04572	hypermethylated
chr13	78465384	78465385	+					0.78	9	0.67	6		0	0.9	10	0.83	6	0.57	7	0.2	5	0.5	6		0	0.71	7	0.3	0.04639	hypermethylated
chr21	70259241	70259242	-					0.6	10	1	6	0.86	7		0	0.64	11	0.6	5	0.6	5		0	0.33	6	0.38	8	0.3	0.04651	hypermethylated
chr27	98285	98286	+				Y	0.5	10	0.71	7	0.82	11	0.75	12	0.43	7	0.25	8	0.43	7	0.5	10	0.56	9	0	6	0.3	0.04696	hypermethylated
chr21	67202908	67202909	+					0.78	9	1	6	0.71	7		0	0.91	11	0.4	5	0.29	7	0.5	6	0.75	8	0.8	10	0.3	0.04705	hypermethylated
chr15	75473664	75473665	+				Y	1	10	0.75	8	0.67	18		0	0.6	10	0.45	11	0.75	8	0.5	8	0.25	8	0.33	12	0.3	0.04752	hypermethylated
chr11	104131412	104131413	-	MIR126	MIR126	EGFL7	Y	0.83	6		0	0.77	13	1	7	1	5	0.86	7	0.6	5		0	0.6	5	0.33	9	0.3	0.04763	hypermethylated
chr18	50839537	50839538	+	B3GNT8	B3GNT8				0	0.83	6	0.6	5	0.44	9	0.53	15	0.56	9		0	0.2	5	0.17	6	0.29	7	0.3	0.04772	hypermethylated
chr2	136027330	136027331	-					0.38	8	0.71	7	1	7	0.62	8	0.64	11	0.63	19	0.14	14	0.27	11	0.4	15	0.4	10	0.3	0.04796	hypermethylated
chr11	104385175	104385176	-				Y	0.38	8	0.43	7	0.67	9	0.1	10	0.6	5	0.06	16	0.25	16		0	0	6	0.23	13	0.3	0.04832	hypermethylated
chr17	66949469	66949470	+					0.67	6	0.9	10	0.83	12	0.83	6	1	7	0.23	13	0.33	6	0.69	13	0.67	12	0.83	6	0.3	0.04834	hypermethylated
chr12	6707995	6707996	+					0.56	9		0	0.5	6	0.36	11	0.56	9	0	5	0.25	8	0.14	7	0.57	7	0	10	0.3	0.04873	hypermethylated
chr29	48705241	48705242	+					0.86	7	0.8	10	0.8	5	0.89	9	1	8	0.86	7	0.86	7	0.36	11	0.25	8	0.5	6	0.3	0.04875	hypermethylated
chr17	9863889	9863890	+			NR3C2			0	1	8	1	18	1	12	1	8	0.78	18	0.83	12	1	8	0.5	8	0.4	10	0.3	0.04898	hypermethylated
chr14	69500192	69500193	+			CPQ		0.57	7	0.6	5	0.11	9		0	0.33	6	0.13	15	0.08	12	0.2	10	0	9		0	0.3	0.04926	hypermethylated
chr3	1659534	1659535	-		DUSP27			0.8	5	1	6	0.82	11	0.89	9	1	6	0.43	7	0.36	11	0.45	11	0.77	13	1	7	0.3	0.04928	hypermethylated
chr19	39071817	39071818	-					0.57	7	0.57	7	0.29	7	0.8	5		0	0.56	9	0.14	7	0.22	9	0.17	6	0.2	5	0.3	0.0493	hypermethylated
chr1	45143523	45143524	+						0	0.88	8	0.62	8	0.83	6	0.86	7		0	0.33	6	0.8	10	0.38	8	0.5	6	0.3	0.0495	hypermethylated
chr11	98743076	98743077	-					0.33	9	0.33	6	0.29	7	0.2	5		0	0	5		0	0	6	0	5	0	6	0.29	9.506e-05	hypermethylated
chr26	21364895	21364896	+					0.62	8	0.67	9	0.67	15	0.75	12	0.67	9	0.38	13	0.28	18	0.33	9	0.5	6	0.42	12	0.29	0.0001338	hypermethylated
chr22	15447842	15447843	+		KLHL40		Y	0.56	9	0.61	18	0.67	6	0.5	8	0.64	14	0.25	12	0.21	14	0.33	18	0.33	9	0.38	13	0.29	0.0001449	hypermethylated
chr29	44994490	44994491	-		TMEM151A		Y	1	5	0.89	9	0.86	7	1	5	1	11	0.58	12	0.67	6	0.67	9	0.71	7		0	0.29	0.0002578	hypermethylated
chr19	38417136	38417137	+					0.5	14		0	0.5	8	0.57	14	0.64	11	0.27	11	0.24	17	0.36	11	0.2	5	0.25	12	0.29	0.0002587	hypermethylated
chr5	5197624	5197625	-					0.88	8	1	8	1	8	0.85	13	0.89	9	0.57	7	0.6	5	0.57	7	0.71	14	0.71	14	0.29	0.0002601	hypermethylated
chr27	28558052	28558053	-			RNF122		1	8	1	7	1	5	1	5	1	7	0.85	13	0.78	9	0.57	7	0.67	9	0.67	12	0.29	0.0002783	hypermethylated
chr16	50974730	50974731	+					0.8	5	0.8	10	0.67	12	0.75	8	0.75	12	0.42	12	0.5	10	0.62	13	0.38	8	0.43	7	0.29	0.0003722	hypermethylated
chr7	13658480	13658481	+				Y	0.38	8		0	0.4	10	0.57	7	0.44	9	0.19	16	0.1	10	0.1	10	0.2	5	0.2	10	0.29	0.0004421	hypermethylated
chr10	14669474	14669475	-					0.6	5	0.71	17	0.71	14	0.71	17	0.88	8	0.45	11	0.33	15	0.5	20	0.4	15	0.45	11	0.29	0.0005389	hypermethylated
chr15	63441960	63441961	+					0.86	7	0.75	16	0.6	15	0.76	21	0.69	13	0.53	15	0.5	16	0.39	18	0.4	10	0.39	18	0.29	0.0005528	hypermethylated
chr3	118770359	118770360	-				Y	0.13	15	0.33	12	0.38	8	0.25	8	0.33	9	0	12	0	10	0	7		0	0	8	0.29	0.0006347	hypermethylated
chr27	24103490	24103491	-				Y	0.29	14	0.38	8	0.25	12	0.46	13	0.18	11	0.12	16	0	13	0	13	0	10	0	6	0.29	0.0008174	hypermethylated
chr14	985074	985075	+						0	1	6	1	6	1	6	1	6		0	0.67	12	0.6	5	0.78	9	0.8	5	0.29	0.000863	hypermethylated
chr11	106243808	106243809	+				Y	0.3	10	0.42	12	0.2	5		0	0.4	5	0.08	12	0	6	0	5	0.12	8	0	5	0.29	0.001009	hypermethylated
chr25	5381263	5381264	+					0.93	14	0.88	8	1	10	0.69	13	0.8	10	0.56	9	0.64	14	0.5	14	0.61	18	0.53	15	0.29	0.001159	hypermethylated
chr4	117885020	117885021	+				Y	0.4	5	0.44	9	0.38	8	0.45	11	0.5	10		0	0.14	7	0.17	12	0.27	11	0	7	0.29	0.001195	hypermethylated
chr28	13726595	13726596	+					0.5	12	0.5	14	0.33	6	0.62	8	0.43	14	0.2	10	0.2	10	0.22	9		0	0.12	8	0.29	0.001469	hypermethylated
chr7	74405537	74405538	-					0.64	11	0.75	8	0.5	8	0.67	6		0	0.45	11	0.37	19	0.36	11	0.33	12	0.22	9	0.29	0.002345	hypermethylated
chr11	105704717	105704718	+			NOXA1	Y	0.44	9	0.57	7	0.44	9	0.36	14	0.54	13	0.11	9	0.09	11	0.23	13	0.1	10	0.38	8	0.29	0.002447	hypermethylated
chr16	1924298	1924299	+					0.75	8	0.91	11		0	0.8	10	0.9	10	0.43	7	0.45	11	0.59	17	0.62	13	0.67	9	0.29	0.002466	hypermethylated
chr5	56538723	56538724	-		NDUFA4L2			0.5	6	0.5	8	0.78	9	0.57	7	0.62	16	0.2	10	0.38	16	0.22	9	0.33	6	0.41	17	0.29	0.002541	hypermethylated
chr19	11947705	11947706	+			TBX2	Y	0.5	8		0	0.5	6	0.6	10	0.43	7	0.17	6	0.14	7	0.38	8	0.29	7	0.1	10	0.29	0.002829	hypermethylated
chr29	28600273	28600274	+	VSIG2	VSIG2			0.33	6	0.4	5	0.18	11	0.57	7	0.44	9	0.14	7	0.12	8	0	8	0.11	9	0.11	9	0.29	0.003087	hypermethylated
chr12	49358828	49358829	-					0.29	7	0.4	5	0.36	11	0.14	14	0.5	6	0.09	11	0	6	0	7	0.17	6	0	9	0.29	0.003089	hypermethylated
chr6	118492662	118492663	+					0.83	12	1	10	1	18	1	6	1	8	0.67	6	0.67	6	0.89	18	0.67	6	0.5	8	0.29	0.003386	hypermethylated
chr2	124762415	124762416	-						0	0.5	8	0.4	15	0.67	6	0.67	6	0.38	8	0.22	9	0.23	13	0.2	10	0.29	17	0.29	0.003495	hypermethylated
chr22	58903408	58903409	-					0.75	12		0	0.8	10	0.78	18	0.9	10	0.58	12	0.69	13	0.4	10	0.43	7	0.5	8	0.29	0.003676	hypermethylated
chr10	80982482	80982483	+					0.5	8	0.77	13	0.67	6	0.4	5	0.67	9	0.33	12	0.4	5	0.31	13	0.2	5	0.31	13	0.29	0.004226	hypermethylated
chr2	120678737	120678738	-			DIS3L2		0.5	6	0.29	7	0.4	5	0.62	13	0.57	7	0.2	10	0.22	9	0.17	6	0.17	6		0	0.29	0.004239	hypermethylated
chr19	8449767	8449768	+			MSI2		0.6	5	0.45	11	0.22	9		0	0.43	7	0.12	16	0.17	6	0.14	7	0.14	7	0.12	8	0.29	0.004294	hypermethylated
chr15	35332264	35332265	-		MYOD1		Y	0.23	26	0.5	8	0.36	11	0.25	24	0.43	14	0.17	24	0.11	18	0	20	0	10		0	0.29	0.00435	hypermethylated
chr19	40688694	40688695	-		STARD3			0.83	6	0.78	9		0	1	5	1	6	0.7	10	0.6	10	0.55	11	0.62	8		0	0.29	0.004854	hypermethylated
chr10	68980378	68980379	-					0.64	11		0	0.88	8	0.83	6	0.71	7		0	0.43	7	0.57	7	0.4	5	0.5	8	0.29	0.004898	hypermethylated
chr5	120720898	120720899	-					1	5	1	7	1	5	0.92	13	0.76	17		0	0.6	5	0.57	7	0.6	5	0.82	11	0.29	0.005088	hypermethylated
chr24	47396779	47396780	+				Y	0.5	8	0.71	14	0.69	13	0.44	16	0.42	12	0.35	17	0.29	17	0.32	19	0.11	9	0.24	17	0.29	0.005128	hypermethylated
chr26	25236763	25236764	-					0.8	5	0.7	10	0.89	9	0.75	24	1	6	0.62	8	0.33	9	0.53	19	0.56	9	0.64	14	0.29	0.005238	hypermethylated
chr7	21722235	21722236	+			NFIC		0.61	18	0.5	12	0.4	20	0.67	9	0.43	21	0.08	12	0.19	26	0.18	17	0.4	15	0.32	19	0.29	0.005277	hypermethylated
chr22	59024145	59024146	-					0.86	7	0.82	11	1	5	0.8	10	0.67	12	0.6	10		0	0.55	11	0.6	5	0.4	10	0.29	0.005383	hypermethylated
chr15	74987470	74987471	+					1	5		0	1	9	1	5	1	7		0	0.78	9	0.75	8	0.8	5	0.5	6	0.29	0.005671	hypermethylated
chr13	79192998	79192999	-					0.83	6	0.82	11	0.67	9	0.8	10	0.88	8	0.67	9	0.67	6	0.5	6	0.4	10	0.33	9	0.29	0.005823	hypermethylated
chr4	114801372	114801373	-					1	6	1	7		0	0.75	8	0.92	12	0.71	7	0.57	7		0	0.57	7	0.67	12	0.29	0.006034	hypermethylated
chr6	112958656	112958657	+					0.86	14	1	6	0.89	9	0.85	13	0.91	11	0.67	6	0.6	10		0	0.4	5	0.77	13	0.29	0.006059	hypermethylated
chr5	116377859	116377860	-					0.2	5	0.14	7	0.4	5		0	0.43	7	0	7	0	5	0	5	0	7		0	0.29	0.006309	hypermethylated
chr17	69440591	69440592	+					1	9		0	1	16	1	7	0.92	13	0.6	5	0.8	10	0.82	11		0	0.56	9	0.29	0.006397	hypermethylated
chr29	47100076	47100077	-					0.83	6	1	5	1	9	1	10	1	7	0.5	6		0	0.8	5	0.8	5	0.62	8	0.29	0.006468	hypermethylated
chr13	66100192	66100193	+					0.5	10		0	0.69	13	0.62	8	0.5	6	0.33	6	0.29	7	0.15	13		0	0.4	5	0.29	0.006737	hypermethylated
chr13	56156286	56156287	+						0	0.86	7	0.78	9	1	8	1	7	0.58	12	0.6	10	0.57	14	0.82	11	0.5	10	0.29	0.006876	hypermethylated
chr24	3693253	3693254	+					0.67	6	0.4	15	0.53	15	0.71	14	0.36	14	0.2	10	0.3	10	0.23	22	0.12	8	0.36	14	0.29	0.006939	hypermethylated
chr18	12251632	12251633	-					1	5	1	8		0	1	6	0.88	8	0.83	6	0.75	8	0.75	8	0.5	6	0.56	9	0.29	0.007025	hypermethylated
chr14	3350859	3350860	-					1	6		0	1	8	1	6	1	5	0.92	13	0.67	6	0.67	9	0.6	5		0	0.29	0.007089	hypermethylated
chr15	46287752	46287753	+	RBMXL2	RBMXL2		Y	0.6	10	0.25	8	0.5	12	0.22	18	0.33	12	0	7	0.12	16	0	6	0.2	10	0.11	9	0.29	0.007457	hypermethylated
chr4	115984972	115984973	-					0.8	5		0	0.83	6	0.62	13	0.71	14		0	0.39	18	0.33	9	0.56	9	0.53	15	0.29	0.00757	hypermethylated
chr25	42003472	42003473	+			INTS1		0.33	12	0.67	9	0.45	11	0.43	14	0.64	14	0.41	17	0.22	9	0.17	12	0.13	15	0.12	16	0.29	0.007827	hypermethylated
chr29	5649964	5649965	-				Y	0.33	12	0.5	16	0.29	21	0.38	26	0.53	38	0.06	35	0.38	32	0.13	30	0	20	0	40	0.29	0.008253	hypermethylated
chr7	111754698	111754699	-				Y	0.5	6	0.55	11		0	0.55	11	0.64	11	0.42	12	0.4	5	0.17	12	0.06	16	0.27	15	0.29	0.008285	hypermethylated
chr2	70738800	70738801	-					0.45	11	0.71	7	0.67	6	0.55	11	0.6	10	0.5	6	0.17	6	0.25	8		0	0.3	10	0.29	0.008621	hypermethylated
chr5	23581126	23581127	-					0.57	7		0	0.67	6	0.83	6	0.75	8	0.36	11	0.33	6	0.43	7		0	0.56	9	0.29	0.008792	hypermethylated
chr11	105941301	105941302	-						0	0.75	8	1	6	0.86	7	1	6	0.57	7	0.56	9		0	0.56	9	0.75	8	0.29	0.008875	hypermethylated
chr23	42768161	42768162	-					0.83	6	1	5	0.82	11	1	5	0.9	10	0.6	10	0.75	8	0.4	5	0.71	7		0	0.29	0.008989	hypermethylated
chr27	35846920	35846921	-					0.55	11	0.92	13	0.78	18	0.83	12	0.71	7	0.46	13	0.45	11	0.67	6	0.44	9	0.31	13	0.29	0.009204	hypermethylated
chr6	109665184	109665185	-					0.37	19	0.4	10	0.5	16	0.6	10	0.4	10	0.36	22	0.11	18	0.17	12	0	8		0	0.29	0.00932	hypermethylated
chr8	74560862	74560863	-					0.8	5	0.86	7	0.75	8		0	1	6	0.52	21	0.78	18	0.43	7	0.57	7	0.5	8	0.29	0.009326	hypermethylated
chr19	60402958	60402959	-					0.88	8	1	10	0.73	11	0.67	6	0.83	6	0.5	6	0.33	9	0.62	8	0.5	6	0.7	10	0.29	0.009658	hypermethylated
chr13	56731241	56731242	+					0.57	14	0.62	13	0.93	14	0.59	17	0.71	21	0.45	11	0.44	16	0.27	11		0	0.4	15	0.29	0.009775	hypermethylated
chr5	109376158	109376159	+				Y	0.33	12	0.62	16	0.5	24	0.29	28	0.33	18	0	18	0.2	30	0.17	36		0	0.14	14	0.29	0.009829	hypermethylated
chr13	40816295	40816296	-					0.44	9	0.44	9	0.33	6	0.56	9	0.3	10	0	8	0.12	8	0.11	9	0.4	5	0	10	0.29	0.01013	hypermethylated
chr5	111631762	111631763	-					1	6	0.8	10		0	1	15	1	7	0.88	8	0.62	8	0.69	13	0.5	6	0.62	8	0.29	0.01022	hypermethylated
chr5	116576152	116576153	+					0.75	8	0.57	7	0.36	22	0.62	8	0.5	8	0.33	6	0.25	8	0.2	5	0.1	10	0.46	13	0.29	0.01082	hypermethylated
chr3	115864863	115864864	-					0.91	11	0.8	5		0	1	5	1	6		0	0.6	5	0.8	5	0.5	6	0.67	6	0.29	0.01107	hypermethylated
chr22	60458067	60458068	-			MGLL		0.53	15	0.43	7	0.78	9	0.43	7	0.67	6	0.11	9	0.29	7	0.29	7	0.27	11	0.45	11	0.29	0.01153	hypermethylated
chr24	43029011	43029012	-					0.89	9	1	7		0	1	5	0.88	8	0.78	9	0.5	12		0	0.78	9	0.56	9	0.29	0.01174	hypermethylated
chr22	59464477	59464478	+					1	7	0.86	7	0.83	6		0	0.57	7	0.44	9	0.5	6	0.46	13	0.57	7	0.62	8	0.29	0.01184	hypermethylated
chr7	53659597	53659598	+				Y	0.62	13		0	0.38	8	0.67	6	0.8	5	0.25	12	0.4	5	0.4	5	0.3	10	0.29	7	0.29	0.01207	hypermethylated
chr27	12479615	12479616	-			ODZ3		0.88	8		0	0.6	10	1	9	0.83	6	0.62	13	0.5	6	0.6	10	0.38	8	0.57	7	0.29	0.01277	hypermethylated
chr19	35699674	35699675	-					0.8	5	0.4	5	0.67	6	0.55	11	0.4	10	0.38	8	0.21	14	0.4	5	0.2	5	0.17	6	0.29	0.01285	hypermethylated
chr4	4365920	4365921	-					0.86	7	1	5	0.78	9	0.83	6	1	7	0.83	18	0.67	12	0.67	6	0.4	5	0.44	9	0.29	0.0131	hypermethylated
chr13	59301747	59301748	+			RBM38		0.75	8	0.86	7	0.8	5	0.6	15	0.71	7	0.2	5	0.67	12	0.38	16	0.55	11	0.5	14	0.29	0.01324	hypermethylated
chr17	68128897	68128898	+					0.3	10	0.33	6	0.2	5	0.5	10	0.62	8	0.29	7	0.13	15	0	8	0.08	13	0	13	0.29	0.01331	hypermethylated
chr17	68604335	68604336	-					0.67	6	0.71	7		0	0.78	9	1	9	0.5	6		0	0.4	5	0.6	5	0.5	8	0.29	0.01383	hypermethylated
chr3	82744398	82744399	+					0.8	5	1	8		0	1	5	1	7	0.67	6	0.7	10	0.88	8	0.6	5	0.45	11	0.29	0.01385	hypermethylated
chr4	48251044	48251045	-					0.56	16	0.67	15	0.77	13	0.53	19	0.75	12	0.38	29	0.6	15	0.46	13	0.17	6	0.22	9	0.29	0.01427	hypermethylated
chr12	37007009	37007010	-					0.6	5	0.4	10	0.44	9	0.8	5	0.5	12	0.11	9	0.29	7	0.33	6	0.43	7	0.12	8	0.29	0.01434	hypermethylated
chr3	34083218	34083219	+		SYPL2			0.86	7	0.7	10	0.78	9	1	5	1	9	0.6	5	0.62	8	0.8	5	0.5	8	0.38	8	0.29	0.0145	hypermethylated
chr16	78516831	78516832	+					0.29	7	0.17	12	0.5	8	0.67	9	0.33	9	0	9	0.1	10	0.05	20	0.2	10	0.14	7	0.29	0.01459	hypermethylated
chr3	23103650	23103651	-					0.67	9		0	0.6	5	0.75	12	0.82	11	0.3	10	0.33	6	0.62	13		0	0.43	14	0.29	0.01467	hypermethylated
chr1	154836162	154836163	+					1	6		0	0.8	5	0.8	5	0.9	10	0.78	9	0.45	11	0.5	6		0	0.6	5	0.29	0.01472	hypermethylated
chr14	3277078	3277079	+					1	5	1	6	1	5	0.78	9	0.91	11	0.87	15	0.4	5	0.5	8	0.7	10	0.75	8	0.29	0.01511	hypermethylated
chr12	90061968	90061969	-				Y	0.67	6	0.25	8	0.5	8	0.44	18		0	0.25	16	0.25	16	0.2	10	0.17	12	0	6	0.29	0.01549	hypermethylated
chr19	14905429	14905430	+				Y	0.44	18	0.6	10	0.27	11	0.67	12	0.6	10	0.36	11	0.11	9	0.08	13	0.2	15	0.38	13	0.29	0.01605	hypermethylated
chr25	30299053	30299054	-					0.83	6	0.6	10	0.38	8	0.62	13	0.5	18	0.25	12		0	0.38	13	0.33	12	0.2	5	0.29	0.01623	hypermethylated
chr21	63083803	63083804	+					0.67	12	0.55	11	0.65	23	0.63	19	0.83	6	0.17	6	0.61	28	0.23	22	0.5	8	0.4	10	0.29	0.01661	hypermethylated
chr12	10258423	10258424	-					0.88	8		0	0.83	6	0.69	13	0.89	9	0.77	13	0.62	8	0.5	6	0.4	5	0.38	8	0.29	0.01662	hypermethylated
chr19	56466593	56466594	-	GALK1	GALK1				0	0.88	8	0.86	7	0.8	10	0.8	5	0.4	5	0.82	11	0.56	9	0.38	8	0.58	12	0.29	0.01667	hypermethylated
chr1	155372406	155372407	-						0	0.8	5	0.83	6	1	5	0.8	5		0	0.6	5	0.36	11	0.71	7	0.6	5	0.29	0.01669	hypermethylated
chr15	34425827	34425828	-					0.4	5	0.18	11	0	8	0.46	13	0.5	6	0	6	0	8	0	10	0.09	11	0	6	0.29	0.01682	hypermethylated
chr22	13591143	13591144	+					0.38	8	0.4	10	0.6	10	0.2	5		0	0.14	7	0	6		0	0.12	8	0.14	7	0.29	0.01691	hypermethylated
chr3	110774497	110774498	+					0.67	15	0.89	9	1	6	0.72	18	0.83	6	0.56	9	0.75	20	0.58	12	0.29	7	0.5	14	0.29	0.01692	hypermethylated
chr2	98461934	98461935	-					1	10		0	0.83	12	1	10	0.88	16	0.71	14	0.67	24	0.75	16		0	0.4	10	0.29	0.01726	hypermethylated
chr21	44703693	44703694	+				Y	0.38	8	0.27	11	0.14	7	0.6	5		0	0	6	0	10	0	8	0.14	7	0.14	7	0.29	0.01729	hypermethylated
chr22	18719646	18719647	-			GRM7		0.62	8	0.75	8	0.8	5	1	6	0.67	9	0.67	6	0.62	8	0.43	14	0.29	7	0.38	8	0.29	0.01779	hypermethylated
chr26	51666677	51666678	+			PWWP2B		1	6	0.78	9	0.69	13	0.8	5	0.71	7	0.8	5	0.4	5	0.55	11	0.45	11	0.33	6	0.29	0.0179	hypermethylated
chr13	59207617	59207618	-		CTCFL			0.75	12	1	7	0.6	10	0.82	11	0.88	8	0.5	8	0.62	8	0.46	13	0.71	7	0.3	10	0.29	0.01796	hypermethylated
chr7	6694583	6694584	+					0.67	12	0.78	9	0.75	8	0.8	15	0.59	17	0.75	8	0.25	8	0.29	21	0.4	5	0.46	13	0.29	0.01818	hypermethylated
chr22	59461143	59461144	+						0	0.57	7	0.55	11	0.38	8	0.4	5	0.12	8	0.44	9	0.17	6	0	5	0.2	5	0.29	0.01829	hypermethylated
chr17	68374912	68374913	-			HPS4		0.71	7	0.6	5	0.8	5	0.78	9		0	0.25	8	0.56	16	0.6	5	0.25	8	0.5	14	0.29	0.01834	hypermethylated
chr2	123925582	123925583	+					0.38	8	0.55	22	0.5	12	0.5	8	0.71	14	0.5	8	0	10	0.17	12	0.27	11	0.25	8	0.29	0.01835	hypermethylated
chr6	12778756	12778757	+					0.7	10	1	6		0	0.62	8	1	7	0.56	9	0.5	8	0.5	8	0.5	6	0.67	9	0.29	0.01863	hypermethylated
chr5	108805538	108805539	-					0.55	11		0	0.5	6	0.33	12	0.62	16	0	6	0.33	24	0.12	8	0.24	17	0.38	16	0.29	0.01912	hypermethylated
chr2	100667299	100667300	-					0.89	9		0	1	5	0.67	6	1	7	0.71	7	0.6	10	0.6	5	0.5	10		0	0.29	0.01927	hypermethylated
chr27	42645790	42645791	-					0.57	7	0.6	5	0.6	10	0.8	5	1	5	0.43	7	0.38	8	0.5	8		0	0.38	13	0.29	0.01927	hypermethylated
chr7	54173521	54173522	-			PCDHGA8,PCDHGB4	Y	0.71	7	0.5	8	0.33	9	0.45	11	0.69	13	0.1	10	0.14	7	0.5	8	0.25	12	0.25	16	0.29	0.02016	hypermethylated
chr11	49412181	49412182	+					0.47	17	0.62	13	0.83	12	0.33	9	0.33	12	0.17	12	0.33	12	0.14	14	0.22	18	0.27	15	0.29	0.02029	hypermethylated
chr18	64289819	64289820	-				Y	0.29	7	0.43	7	0.62	8	0.45	11	0.36	11	0.29	7	0.29	7		0	0	5	0	6	0.29	0.02038	hypermethylated
chr19	44418082	44418083	-					0.4	15	0.8	5		0	0.36	14	0.5	6	0.17	6	0.29	7	0.25	8	0.31	13	0.13	15	0.29	0.02039	hypermethylated
chr3	19003390	19003391	+			RORC		0.5	8		0	0.88	8	0.44	9	0.5	8	0.22	9	0.38	16	0.38	8	0.2	5	0.29	7	0.29	0.02045	hypermethylated
chr25	7713511	7713512	+			PMM2		0.4	20	0.75	8	0.63	19	0.63	19	0.6	15	0.58	12	0.36	22	0.1	10	0.33	9	0.17	12	0.29	0.02049	hypermethylated
chr14	25314658	25314659	+					0.71	7	0.88	8	0.73	11	0.87	15	0.75	8	0.57	7	0.25	8	0.73	11		0	0.44	9	0.29	0.02081	hypermethylated
chr5	111578564	111578565	-					0.67	12	1	8	1	8	1	6	1	10	0.71	14	0.43	14	0.67	9		0	0.75	8	0.29	0.02082	hypermethylated
chr11	87520654	87520655	+					0.43	7	0.5	8	0.88	8	0.57	7	0.56	9	0.29	7	0.44	9	0.25	8	0.2	5		0	0.29	0.02107	hypermethylated
chr21	16777533	16777534	+					0.71	7	0.71	7		0	0.5	12	0.6	5	0.4	5	0.5	8		0	0.12	8	0.33	6	0.29	0.02134	hypermethylated
chr22	59446144	59446145	+					0.6	5		0	0.4	10	0.71	7	0.62	8	0.54	13	0.27	15	0.29	7	0.1	10	0.29	7	0.29	0.02177	hypermethylated
chr29	48502731	48502732	-					0.7	10		0	1	6	0.88	8	1	6	0.5	8		0	0.75	8	0.5	6	0.67	6	0.29	0.02217	hypermethylated
chr10	144319	144320	+					0.5	6	0.17	6	0.6	5	0.33	6	0.6	5	0.2	5		0	0.12	8	0.2	5	0.09	11	0.29	0.02256	hypermethylated
chr18	64289832	64289833	-				Y	0.14	7	0.57	7	0.38	8	0.45	11	0.45	11	0.29	7	0.14	7		0	0	5	0	6	0.29	0.02296	hypermethylated
chr18	64289849	64289850	-				Y	0.14	7	0.57	7	0.38	8	0.45	11	0.45	11	0.29	7	0.14	7		0	0	5	0	6	0.29	0.02296	hypermethylated
chr1	137033086	137033087	-			BFSP2		0.78	9	1	6		0	0.83	6	1	9	0.57	7	0.62	8	0.38	13	0.64	11	0.86	7	0.29	0.02306	hypermethylated
chr26	51445885	51445886	-					1	6	1	14	0.88	16	0.5	8	1	8	0.5	12	0.6	10	0.67	6	0.67	6	0.5	8	0.29	0.02401	hypermethylated
chr7	3784847	3784848	+			GATAD2A		0.4	5		0	0.38	13	0.2	15	0.5	10	0	9	0	6	0.38	13	0	6	0	12	0.29	0.02452	hypermethylated
chr25	36421726	36421727	-	POP7	POP7			0.16	19	0.45	11		0	0.47	17	0.57	7	0.25	8	0	10	0.09	11	0.27	15	0	15	0.29	0.02465	hypermethylated
chr26	46098155	46098156	+			ADAM12			0	0.89	9	0.67	6	0.89	9	1	9	0.67	6	0.33	6	0.6	5	0.5	12	0.75	8	0.29	0.02466	hypermethylated
chr18	28122877	28122878	+					0.71	7	0.83	6	1	7	0.7	10		0	0.67	6	0.33	6	0.57	7		0	0.5	10	0.29	0.02481	hypermethylated
chr18	40814281	40814282	+						0	0.8	5	0.86	7	1	6	0.8	5		0	0.8	5	0.4	10	0.5	8	0.6	5	0.29	0.02512	hypermethylated
chr17	74136793	74136794	+			PRODH	Y	0.62	8	0.8	5	0.56	9	0.5	6	0.46	13	0.14	14	0.57	7	0.42	12	0.09	11	0.25	8	0.29	0.02517	hypermethylated
chr26	40473686	40473687	+					0.5	12	0.4	10	0.78	9	0.82	11	0.71	14	0.29	7	0.47	15	0.17	6	0.29	14	0.55	11	0.29	0.02544	hypermethylated
chr16	49952988	49952989	-					0.89	9	0.75	8	0.71	7	1	7	0.9	10		0	0.67	6	0.78	9	0.4	5	0.4	5	0.29	0.02608	hypermethylated
chr23	42947749	42947750	+					0.88	8		0	0.75	8	0.5	6	0.8	5		0	0.6	5	0.43	7	0.33	9	0.4	10	0.29	0.02618	hypermethylated
chrX	134399028	134399029	-						0	0.89	9	0.62	8	1	7	1	6		0	0.62	8	0.44	9	0.67	9	0.6	10	0.29	0.02668	hypermethylated
chr9	61200672	61200673	+				Y	1	5		0	1	6	1	6	1	9	0.78	9	1	8	0.71	7	0.62	8	0.44	9	0.29	0.02724	hypermethylated
chr7	6681581	6681582	-					1	6	0.55	11	0.93	14	0.9	10	0.91	11	0.44	9	0.73	15		0	0.57	7	0.5	14	0.29	0.02728	hypermethylated
chr15	33830663	33830664	+			UBASH3B		0.71	7	1	5	1	6		0	1	7	0.8	5	0.67	12	0.45	11	0.62	8		0	0.29	0.02752	hypermethylated
chr21	16740137	16740138	+					0.57	7	0.86	7	1	9	0.57	7	0.7	10	0.5	8	0.29	7	0.5	8		0	0.5	6	0.29	0.02753	hypermethylated
chrX	8291109	8291110	-			TENM1		0.79	14	1	6	1	5	1	6	0.86	14		0	0.83	6	0.35	17	0.67	9	0.71	7	0.29	0.02773	hypermethylated
chr25	22210221	22210222	+			CACNG3		0.17	23	0.5	10	0.4	10	0.67	9	0.23	13	0	11	0.3	10	0	10	0	10	0.2	10	0.29	0.02782	hypermethylated
chr18	38972108	38972109	+					0.83	6	0.6	5	0.8	5	0.4	10		0		0	0.4	5	0.33	6	0.4	10	0.33	6	0.29	0.02901	hypermethylated
chr18	1479190	1479191	+			VAC14		0.78	18	1	11	0.92	13	0.83	12	0.82	11	0.64	11	0.7	20		0	0.72	18	0.25	16	0.29	0.02913	hypermethylated
chr16	51608311	51608312	+					1	5	1	10	0.88	8		0	0.62	8	0.56	9		0	0.6	5	0.71	7	0.46	13	0.29	0.02948	hypermethylated
chrX	37298464	37298465	+					0.38	8	0.56	9	0.83	6	0.46	13	0.4	15	0.1	10	0.5	6	0.24	17	0.12	8	0.22	9	0.29	0.02968	hypermethylated
chr4	4365880	4365881	+					0.7	10		0	0.83	6	1	5	0.78	9	0.57	7	0.43	7	0.33	12	0.8	5	0.57	7	0.29	0.02985	hypermethylated
chr14	1412064	1412065	+					0.73	11	1	5	0.57	7	0.78	9	0.86	7	0.6	5	0.62	13	0.17	6	0.57	7	0.53	15	0.29	0.0299	hypermethylated
chr16	50903804	50903805	-					1	6		0	1	6	1	5	1	9	0.8	5	0.8	5	0.83	6		0	0.4	5	0.29	0.02997	hypermethylated
chrX	19529619	19529620	-					0.56	9	0.83	6	0.5	6	0.5	6	0.43	7	0.29	7		0	0.14	7	0.17	6	0.5	6	0.29	0.03064	hypermethylated
chr11	103738743	103738744	+			LHX3	Y	0.5	14	0.71	7		0	0.4	15	0.16	19	0.2	15	0.25	8	0.13	15	0.08	12	0.1	10	0.29	0.03082	hypermethylated
chr22	56881023	56881024	-		IFT122		Y	1	8	1	10	1	5	1	7	1	7	0.8	5	0.71	7	0.92	12	0.29	7	0.83	12	0.29	0.03091	hypermethylated
chr25	10224771	10224772	+					1	7	0.86	7	1	5	0.56	9	0.8	5	0.57	7	0.5	10	0.43	7	0.83	6	0.43	14	0.29	0.031	hypermethylated
chr16	44447559	44447560	+				Y	0.6	5	0.6	5		0	0.57	7	0.71	7		0	0.5	8	0.12	8	0.5	10	0.2	5	0.29	0.03111	hypermethylated
chr7	44788055	44788056	+	CDC34					0	0.83	6	0.4	5	0.43	7	0.6	5		0	0.2	5	0.29	7	0.29	7	0.33	6	0.29	0.03127	hypermethylated
chr7	45356027	45356028	-			CIRBP		0.89	18	1	16	1	14	1	10	1	8	0.5	8	1	12	0.75	8		0	0.5	12	0.29	0.03129	hypermethylated
chr13	58442026	58442027	-				Y	0.88	8	0.5	6	1	7	0.64	11	0.8	10		0	0.5	6	0.6	5	0.38	8	0.4	5	0.29	0.03167	hypermethylated
chr7	46037895	46037896	+	SHROOM1	SHROOM1			1	5	1	7		0	1	10	1	5	0.88	8	0.8	5	0.88	8	0.64	11	0.38	8	0.29	0.03184	hypermethylated
chr19	52439147	52439148	-			RPTOR		1	5	1	5	1	9	1	5		0	0.5	6		0	0.67	6	0.67	6	1	5	0.29	0.03193	hypermethylated
chr20	33550419	33550420	+		C7				0	0.4	5	0.64	11	0.6	5	0.56	16	0	10	0.42	12	0.42	12	0.36	11	0.12	8	0.29	0.03219	hypermethylated
chr11	25131113	25131114	-			MTA3		0.71	21	0.87	23	0.85	20	0.83	35	0.81	31	0.19	16	0.8	25	0.48	27	0.44	18	0.71	21	0.29	0.03228	hypermethylated
chr3	42304691	42304692	+						0	0.91	11	1	7	0.83	23	1	10	1	5	0.57	14	0.6	20	0.5	8	0.54	13	0.29	0.03232	hypermethylated
chr29	49388235	49388236	-				Y	0.71	7	1	5	1	5	1	9	0.62	8	0.43	7		0	0.6	10	0.57	7	0.73	11	0.29	0.03252	hypermethylated
chr19	56698975	56698976	-					0.83	6	0.83	6		0	0.78	9	1	6	0.56	9	0.4	5	0.5	10	0.83	6		0	0.29	0.03269	hypermethylated
chr24	50740136	50740137	-						0	1	8	1	5	1	10	1	8	1	6	0.88	8	0.5	6	0.62	8	0.57	7	0.29	0.03327	hypermethylated
chrX	147287991	147287992	+					0.67	9	0.8	5		0	0.4	5	0.5	6	0.4	5	0.2	5	0.4	5		0	0.22	9	0.29	0.03338	hypermethylated
chr16	4180864	4180865	-			RASSF5		0.83	6	0.8	5	0.86	14	0.93	15	0.8	10		0	0.22	9	0.6	10	0.8	10	0.6	10	0.29	0.03352	hypermethylated
chr9	103710233	103710234	-					0.57	7	0.36	11	0.27	11	0.71	7	0.62	13	0.33	9	0.1	10	0	15	0.44	9	0.2	10	0.29	0.03378	hypermethylated
chr6	70185322	70185323	-					0.71	7	0.82	11	1	6	0.78	9	0.5	10	0.7	10	0.44	16	0.38	8	0.6	15	0.27	11	0.29	0.03409	hypermethylated
chr4	12625998	12625999	-			ASB4		0.92	12	0.82	11	0.86	7	1	15	0.83	6	0.5	10	0.4	10	0.78	9	0.36	11	0.92	13	0.29	0.03448	hypermethylated
chr18	50840213	50840214	-	B3GNT8		B3GNT8		0.8	10	0.5	8	0.83	6	0.79	14	1	9	0.43	7	0.8	10	0.4	5	0.5	10	0.36	11	0.29	0.03505	hypermethylated
chr1	11975845	11975846	+					0.71	7	0.8	5	0.86	7	0.5	8		0	0.2	5	0.67	6	0.43	7	0.5	6	0.33	9	0.29	0.03553	hypermethylated
chr23	49370522	49370523	-			LYRM4		1	9	0.88	8		0	1	7	1	10	0.4	5	0.83	6	0.5	6	0.83	6	0.83	6	0.29	0.03584	hypermethylated
chr29	15571720	15571721	+					0.92	12	0.64	14	0.88	16	0.6	15	0.83	12	0.56	9	0.73	22	0.14	7	0.5	14	0.5	8	0.29	0.036	hypermethylated
chr3	56600909	56600910	-					0.75	8	0.86	14	1	6	0.85	13	0.71	17	0.6	5	0.6	10	0.12	16	0.7	10	0.67	12	0.29	0.03618	hypermethylated
chr21	70128602	70128603	-					1	6	1	6	1	6	0.88	8	1	5	1	5	0.55	11	0.43	7	0.75	8		0	0.29	0.03618	hypermethylated
chr15	85070176	85070177	-					0.88	16	0.85	13	0.83	6	0.5	12	0.92	13	0.86	7	0.43	7	0.4	10	0.43	7	0.4	10	0.29	0.0363	hypermethylated
chr7	45787566	45787567	+					0.91	11	0.53	19	0.73	11	0.77	22	0.82	11		0	0.43	14	0.19	21	0.54	13	0.67	9	0.29	0.03665	hypermethylated
chr5	97137373	97137374	+					0.71	7	0.93	14	0.8	5		0	0.75	8	0.73	11	0.45	11	0.5	6	0.2	5	0.67	9	0.29	0.03748	hypermethylated
chr13	44675773	44675774	-					1	5	1	6	1	6	1	16	1	13	0.5	8		0	1	9	0.5	6	0.86	7	0.29	0.03759	hypermethylated
chr20	9576470	9576471	+					0.83	6	1	10		0	0.86	7	0.88	8	0.88	8		0	0.38	8	0.58	12	0.57	7	0.29	0.03806	hypermethylated
chr17	74304220	74304221	-			PRODH		0.56	18	1	8	1	13	0.69	13	0.75	16	0.43	14	0.43	14	0.67	12	0.71	14	0.33	6	0.29	0.03807	hypermethylated
chr19	18881450	18881451	-					1	6		0	0.75	8	1	12	0.75	8	0.67	6	0.67	6	0.33	6	0.67	6		0	0.29	0.03825	hypermethylated
chr3	14490882	14490883	+					0.5	8	0.5	8	0.4	10	0.8	10	0.33	6	0	6	0.2	10	0.33	6	0.33	6		0	0.29	0.03839	hypermethylated
chr6	116614715	116614716	+			LDB2			0	1	9	1	10	1	11	1	14	0.67	6	0.92	13	0.83	6	0.43	14		0	0.29	0.03842	hypermethylated
chr11	67109538	67109539	-		ARHGAP25			0.86	7	1	6	0.71	7	0.67	6	0.89	9	0.4	5	0.33	6	0.73	11		0	0.7	10	0.29	0.03862	hypermethylated
chr5	5413134	5413135	+					0.71	7	1	6	0.62	8	0.83	6		0	0.71	7	0.4	5	0.4	5		0	0.5	8	0.29	0.03872	hypermethylated
chr19	13516255	13516256	+						0	0.67	9	0.89	9	0.67	6	0.9	10	0.75	8		0	0.38	8	0.38	8	0.45	11	0.29	0.03878	hypermethylated
chr1	124950830	124950831	+						0	0.64	22	0.4	5	0.83	6	0.7	10		0	0.33	9	0.5	6	0.2	5	0.38	21	0.29	0.03906	hypermethylated
chr15	22136873	22136874	-	C15H11orf88	C15H11orf88				0	0.88	8	0.5	6	0.62	8	0.57	7	0.43	7	0.5	6	0.17	6		0	0.33	9	0.29	0.03928	hypermethylated
chr21	26083536	26083537	+					0.93	15	1	12	0.93	14	1	19	0.93	14	0.83	12	0.62	13	0.31	16	0.57	14	1	13	0.29	0.03957	hypermethylated
chr1	145802030	145802031	-		C1H21orf2			0.86	7		0	0.8	5	0.5	10	0.5	6	0.4	5	0.17	6	0.38	8	0.6	5	0.33	9	0.29	0.04016	hypermethylated
chr1	145801830	145801831	-					0.86	7		0	0.8	5	0.5	10	0.5	6	0.4	5	0.17	6	0.38	8	0.6	5	0.33	9	0.29	0.04016	hypermethylated
chr16	4199310	4199311	-			RASSF5		0.6	5	0.11	9	0.36	11		0	0.3	10	0	8	0	5		0	0.2	5	0	9	0.29	0.04019	hypermethylated
chr10	103144589	103144590	-					0.56	9	0.57	7	0.67	6	0.5	10	0.71	7	0.57	7	0.29	7	0	5		0	0.4	5	0.29	0.04023	hypermethylated
chr18	65732059	65732060	+	ZNF274				1	5	0.65	17		0	0.56	16	0.75	16	0.25	8	0.53	17	0.67	12	0.43	14	0.38	16	0.29	0.04025	hypermethylated
chr16	71356048	71356049	+					0.57	7	0.5	10	0.17	6	0.53	15		0	0	11	0.29	14	0	13	0.17	6	0.33	12	0.29	0.04031	hypermethylated
chr14	68090784	68090785	+					0.67	6	0.5	6		0	0.3	10	0.2	5		0	0.12	8	0.2	5	0	13	0.17	6	0.29	0.04057	hypermethylated
chr26	51659398	51659399	-			PWWP2B		0.8	5	0.5	6		0	0.83	6	0.91	11	0.2	5	0.56	9	0.4	10	0.56	9	0.62	8	0.29	0.04064	hypermethylated
chr3	69656618	69656619	-			SLC44A5		0.57	7	0.73	11		0	0.52	21	0.24	21	0.15	13	0.2	5	0.25	12	0.09	11	0.45	11	0.29	0.04073	hypermethylated
chr23	48557885	48557886	-					0.75	8	0.5	8	0.83	12	1	14	0.75	16	0.29	14	0.5	20	0.29	14	0.67	12	0.67	6	0.29	0.0411	hypermethylated
chr11	463570	463571	-			MERTK		0.43	7	0.71	7	0.5	6	0.64	14	0.71	7	0.12	8	0.5	12	0	10	0.43	7	0.5	8	0.29	0.04134	hypermethylated
chr25	38312056	38312057	-					0.8	5	0.56	9	0.86	7	0.5	8	0.8	5		0	0.33	6	0.29	7	0.33	6	0.69	13	0.29	0.04139	hypermethylated
chr29	34233546	34233547	+					1	8	0.71	7	0.88	8		0	0.75	8	0.29	7	0.57	7		0	0.67	6	0.67	6	0.29	0.04149	hypermethylated
chr5	75620893	75620894	-					0.57	7	0.62	8		0	0.57	7	0.3	10	0.18	11	0.38	13		0	0.33	6	0	8	0.29	0.04207	hypermethylated
chr11	104084979	104084980	-					0.8	5	0.38	8	0.83	6	0.33	9	0.36	11	0.2	5	0.29	7	0.4	5	0.22	9	0.12	8	0.29	0.04216	hypermethylated
chr24	2859559	2859560	+				Y	0.71	7	0.73	11	0.56	9	0.18	11	0.5	6	0.2	5	0.17	6	0.29	7	0.33	6		0	0.29	0.0427	hypermethylated
chr23	17430773	17430774	+					0.67	9	1	5	0.75	8		0	0.88	8	0.4	5	0.83	6	0.62	8	0.4	5	0.43	7	0.29	0.04312	hypermethylated
chr18	57518333	57518334	-		CTU1		Y	1	8	0.6	10	0.64	22	0.88	17	0.71	14	0.33	6	0.25	8	0.5	24	0.8	10	0.5	8	0.29	0.04345	hypermethylated
chr16	51236188	51236189	+					0.57	7	0.57	14	0.91	11	1	16	0.89	9	0.4	10	0.33	15	0.42	19	0.78	9	0.57	7	0.29	0.04401	hypermethylated
chr5	112279244	112279245	-					0.56	9	0.83	6	0.38	8	0.5	8	0.33	6	0.44	9	0.18	11	0.12	8	0.17	6		0	0.29	0.04453	hypermethylated
chr29	28570450	28570451	+					1	9	0.86	7	0.67	6	0.71	14	0.67	12	0.57	7	0.6	10	0.33	6	0.2	5	0.77	13	0.29	0.04468	hypermethylated
chr7	110376990	110376991	+					0.67	6		0	1	12	0.75	8	1	10		0	0.62	16	0.62	16	0.67	12	0.33	6	0.29	0.04479	hypermethylated
chr3	116236489	116236490	-					0	9	0	21	0.5	14	0.56	16	0.38	16	0	5	0	9	0	17	0	6	0	21	0.29	0.04509	hypermethylated
chr26	37733908	37733909	-					1	10	0.75	16	0.8	10	0.57	21	0.91	11	0.75	12	0.4	10	0.44	18	0.25	8	0.74	19	0.29	0.0453	hypermethylated
chr12	90964032	90964033	+			RASA3		0.71	7		0	0.62	8	0.8	5	0.8	5	0.2	5	0.38	8	0.5	6	0.33	9	0.8	10	0.29	0.04577	hypermethylated
chr29	46229977	46229978	+					0.5	12	0	10	0.5	16	0.62	26	0.43	14	0.18	22	0.31	13	0	10	0.12	16	0	6	0.29	0.04629	hypermethylated
chrX	146049257	146049258	-	PNPLA4			Y	0.5	8	0.44	16	0.7	10	0	9	0.44	9	0	14	0.09	11	0.17	6	0.14	14	0.25	8	0.29	0.04654	hypermethylated
chr11	106207970	106207971	+					0.62	8		0	0.2	5	0.8	5	0.67	6	0.2	5	0.2	5	0.31	16	0.29	7	0.4	5	0.29	0.0468	hypermethylated
chr25	2648370	2648371	-					1	5	1	5	0.55	11		0	0.67	6	0.54	13	0.62	16	0.44	9	0.62	8	0.33	6	0.29	0.0469	hypermethylated
chr7	18990682	18990683	+		C3				0	0.75	8	0.71	7	0.44	9	0.4	5	0.44	9	0.12	8	0.2	5	0.38	8		0	0.29	0.04718	hypermethylated
chr17	66965580	66965581	+					0.4	20	0.67	18	0.55	22	0.45	11	0.82	22	0.29	14	0.4	20	0.44	18	0	8		0	0.29	0.0472	hypermethylated
chr19	40917	40918	-					0.57	7		0	0.67	12	0.83	6	0.75	12	0.55	11		0	0.6	10	0.14	7	0.36	11	0.29	0.0473	hypermethylated
chr5	27875999	27876000	-					0.88	8	0.88	8		0	0.71	7	0.67	9	0.6	15	0.46	13	0.11	9	0.67	6	0.6	10	0.29	0.04751	hypermethylated
chr26	47571857	47571858	+					0.86	7	0.56	9	0.4	15	0.54	13	0.7	20	0.2	5	0.4	10	0.5	10	0.5	10	0	5	0.29	0.04789	hypermethylated
chr26	49092620	49092621	-					0.86	7	0.86	7	0.67	6	0.8	5	1	8	0.2	5	0.57	7	0.71	7	0.43	7	0.83	6	0.29	0.04816	hypermethylated
chr12	90799148	90799149	+					1	8	0.62	13	0.86	14	1	8	0.88	16	0.75	8		0	0.75	8	0.33	6	0.5	8	0.29	0.04847	hypermethylated
chr15	76609797	76609798	+					0.29	7	0.7	10	0.8	5	0.5	8	0.86	7	0.38	8	0.29	7	0.29	7	0.57	7	0.2	5	0.29	0.04869	hypermethylated
chr18	1881342	1881343	-			MRCL	Y	0.68	22	0.75	8	0.67	18	0.64	22	0.75	8	0	5	0.38	16	0.33	12	0.75	8	0.56	18	0.29	0.04908	hypermethylated
chr12	89491894	89491895	-					0.33	6	0.4	5	0.5	10	0.8	5		0	0.2	5	0.11	9	0.2	5	0.38	8		0	0.29	0.04965	hypermethylated
chr7	3963074	3963075	-			NCAN		0.88	8	0.8	10	1	7	1	5	1	12	0.88	8	0.6	20	0.21	14	0.86	7	0.67	12	0.29	0.04968	hypermethylated
chr13	58055797	58055798	-				Y	0.2	10	0.33	6	0.33	12	0.25	8		0	0	8	0	6	0	6	0	8	0	6	0.28	2.683e-05	hypermethylated
chr13	58055802	58055803	-				Y	0.2	10	0.33	6	0.33	12	0.25	8		0	0	8	0	6	0	6	0	8	0	6	0.28	2.683e-05	hypermethylated
chr13	58055824	58055825	-				Y	0.2	10	0.33	6	0.33	12	0.25	8		0	0	8	0	6	0	6	0	8	0	6	0.28	2.683e-05	hypermethylated
chr20	69585028	69585029	+					1	5	1	5	1	7	1	5	1	6	0.6	5	0.67	6	0.8	10		0	0.8	5	0.28	0.0003497	hypermethylated
chr1	45144033	45144034	-						0	1	7	1	8	1	5	1	7	0.71	7	0.83	6		0	0.67	6	0.67	6	0.28	0.0003883	hypermethylated
chr18	8263458	8263459	+					1	7	1	7	1	7	1	11	1	8		0	0.86	7	0.67	6	0.6	5	0.75	8	0.28	0.0006791	hypermethylated
chr7	45750623	45750624	+					0.75	16	0.57	7		0	0.6	5	0.5	6	0.33	6	0.36	11	0.33	6	0.33	6	0.29	7	0.28	0.0007348	hypermethylated
chr25	7715088	7715089	-			PMM2		0.5	8	0.5	6	0.67	6	0.62	8	0.6	10	0.14	7	0.4	15	0.27	11	0.31	13	0.36	14	0.28	0.0009371	hypermethylated
chr21	60606694	60606695	+					0.83	6	0.83	12	0.83	6	1	8	0.8	10		0	0.67	12	0.6	10	0.57	7	0.5	8	0.28	0.0009485	hypermethylated
chr21	21281283	21281284	+	RLBP1				0.88	8	1	10	0.86	7		0	0.89	9	0.67	9	0.71	7	0.5	10	0.67	6	0.57	7	0.28	0.001019	hypermethylated
chr15	82595381	82595382	+					0.8	5	0.88	8		0	0.79	14	0.71	7	0.4	5	0.57	7	0.5	12	0.45	11	0.62	8	0.28	0.00118	hypermethylated
chr19	45157	45158	+					0.6	10	0.44	9	0.5	12	0.38	13	0.28	18	0.15	13	0.08	12	0.2	10	0.18	17	0.18	11	0.28	0.001221	hypermethylated
chr4	27758226	27758227	+					0.58	12	0.79	14	0.8	5	0.62	8	0.83	18	0.36	14	0.47	19	0.44	9	0.44	16	0.54	13	0.28	0.001523	hypermethylated
chr9	45036059	45036060	+					0.63	27	0.72	32	0.7	27	0.67	9	0.67	6	0.2	5	0.45	29	0.53	17	0.34	35	0.47	19	0.28	0.00172	hypermethylated
chr23	49944717	49944718	-				Y	0.23	13	0.4	5	0.4	5		0	0.43	7	0	7	0.12	8	0	5	0.14	7	0.17	6	0.28	0.001804	hypermethylated
chr24	7592182	7592183	-					0.75	8	1	7	0.89	9	0.83	6	0.9	10	0.46	13	0.67	9	0.64	11	0.5	6	0.69	13	0.28	0.001837	hypermethylated
chr4	79218117	79218118	-					0.89	9	1	8	0.83	12	0.83	6	1	8	0.67	9	0.55	11	0.75	8	0.57	7		0	0.28	0.002249	hypermethylated
chr21	69420442	69420443	-		EXOC3L4		Y		0	0.36	14	0.5	8	0.43	14	0.5	8	0.14	7	0	9	0.2	5	0.29	7	0.18	11	0.28	0.0023	hypermethylated
chr25	19016541	19016542	-					0.82	11	0.89	9	0.67	12	0.87	15	1	7	0.5	18	0.5	6	0.69	16	0.56	16	0.6	20	0.28	0.002599	hypermethylated
chr16	92099	92100	+					0.91	11	0.82	11	0.83	6	0.92	13	1	5	0.71	7	0.5	6	0.78	9	0.5	8	0.62	13	0.28	0.002839	hypermethylated
chr19	45001939	45001940	+					1	6	0.86	7	0.8	10	0.85	13	0.82	17	0.67	9	0.5	6	0.75	8	0.57	7	0.43	7	0.28	0.003012	hypermethylated
chr9	88386239	88386240	-			PPP1R14C,RAET1G,ULBP17		0.75	8		0	0.62	8	0.62	8	0.6	10	0.5	6	0.2	5	0.36	11	0.33	9	0.43	7	0.28	0.003033	hypermethylated
chr7	13014816	13014817	+					0.33	9	0.29	14	0.2	10	0.54	13	0.31	16	0.09	11	0	16	0	8	0	11	0.19	16	0.28	0.003262	hypermethylated
chr9	103115389	103115390	+					0.43	14		0	0.4	10	0.56	9	0.38	13	0.25	12	0.15	13	0	5	0.11	9	0.27	22	0.28	0.003399	hypermethylated
chr20	6984056	6984057	+					1	5		0	0.8	5	0.89	9	0.86	7	0.5	6	0.6	5	0.71	7		0	0.6	5	0.28	0.003468	hypermethylated
chr8	71719170	71719171	-					1	5	0.86	7		0	1	10	1	8	0.71	7	0.67	6	0.8	5		0	0.57	7	0.28	0.003554	hypermethylated
chr26	24469273	24469274	+					1	7	0.75	8	1	16	0.75	32	1	20	0.67	6	0.67	24	0.58	19	0.5	8	0.67	6	0.28	0.003584	hypermethylated
chr29	42567560	42567561	+					0.69	13	0.45	11	0.5	10	0.75	8	0.57	7	0.22	18	0.37	19	0.4	10	0.22	9	0.38	8	0.28	0.003764	hypermethylated
chr16	81631590	81631591	+						0	1	6	0.88	8	0.83	6	0.89	9		0	0.73	11	0.6	10	0.67	9	0.5	12	0.28	0.003793	hypermethylated
chr6	109675263	109675264	-					0.33	6	0.4	10	0.33	12	0.3	20	0.5	8	0	12	0.25	8	0.12	16	0	8		0	0.28	0.00394	hypermethylated
chr14	605915	605916	-					0.9	10	0.6	5	0.8	5		0	0.77	13	0.55	11	0.43	7	0.4	5	0.57	7	0.5	8	0.28	0.004049	hypermethylated
chr13	43193549	43193550	+			ABHD12		0.91	11	0.91	11	1	7	0.73	11	0.78	18	0.71	7	0.54	13	0.56	9	0.69	13	0.43	14	0.28	0.004818	hypermethylated
chr22	49074903	49074904	-					0.71	7	0.83	6		0	1	13	0.8	10	0.57	7		0	0.6	10	0.57	7	0.5	10	0.28	0.004845	hypermethylated
chr29	22912545	22912546	-					0.6	5	0.89	9	0.8	5	0.71	17	0.77	13	0.6	5	0.5	10	0.4	10	0.4	5		0	0.28	0.005022	hypermethylated
chr1	74019546	74019547	+					0.67	9	0.44	9	0.43	7	0.33	15	0.5	10	0.23	13	0.38	8	0.12	8	0.12	8	0.11	9	0.28	0.00543	hypermethylated
chr5	169905	169906	-					1	8	1	14	1	7	1	9	0.92	13	0.92	12	0.57	7	0.6	5		0	0.73	15	0.28	0.005797	hypermethylated
chr25	2732750	2732751	-					0.6	10	0.75	8		0	0.78	18	0.89	9	0.5	6	0.38	16	0.4	5	0.45	11	0.62	8	0.28	0.005812	hypermethylated
chr23	51745562	51745563	-						0	0.67	6	0.42	24	0.6	10	0.5	8	0.2	10	0.38	16	0.25	8	0.25	8		0	0.28	0.005893	hypermethylated
chr1	54397304	54397305	-					0.56	25	0.69	16	0.71	14	0.57	14	0.5	14	0.31	13	0.18	17	0.26	19	0.36	14	0.55	20	0.28	0.00597	hypermethylated
chr24	142712	142713	-					0.29	7		0	0.57	7	0.5	6	0.64	14	0.15	13	0.27	15	0.25	8	0.25	8	0.18	11	0.28	0.006147	hypermethylated
chr22	60458116	60458117	-			MGLL		0.47	15	0.43	7	0.44	9	0.57	7	0.83	6	0.22	9	0.29	7	0.29	7	0.27	11	0.27	11	0.28	0.006171	hypermethylated
chr2	128591615	128591616	+					0.67	6	0.7	10		0	0.76	17	0.8	10	0.6	5	0.57	7	0.27	11	0.4	10	0.4	10	0.28	0.006292	hypermethylated
chr3	101774495	101774496	+					1	8	0.75	8		0	1	5	1	5	0.57	7	0.67	6	0.67	6		0	0.71	7	0.28	0.006507	hypermethylated
chr25	41991116	41991117	-			INTS1		1	5	0.71	7	1	7	0.86	7	0.89	9		0	0.67	9	0.57	7	0.5	6	0.71	7	0.28	0.006702	hypermethylated
chr8	66620542	66620543	-				Y	0.18	11	0.33	6	0.33	15	0.4	5	0.6	10	0	12	0	10	0.08	12	0.18	11	0.17	6	0.28	0.006763	hypermethylated
chr2	136483056	136483057	+			ARHGEF19	Y	0.38	8	0.4	10	0.33	9	0.53	15	0.27	11	0	12		0	0.17	6	0	7	0.25	8	0.28	0.006869	hypermethylated
chr25	26745749	26745750	+					0.67	6	0.88	8	1	5	1	12	0.92	12	0.62	16	0.57	7	0.69	13		0	0.57	14	0.28	0.007216	hypermethylated
chr3	76229536	76229537	+					0.8	10	0.75	8	0.88	8	1	5	0.57	7	0.43	7	0.44	9	0.6	10	0.55	11	0.57	7	0.28	0.007283	hypermethylated
chr21	71202460	71202461	+					0.6	10	0.71	7	0.7	10	0.5	6	0.75	8	0.2	10	0.25	8	0.5	6	0.43	7	0.5	10	0.28	0.00752	hypermethylated
chr5	118371489	118371490	-					1	10	1	5	0.9	10	0.89	9	1	12	0.55	11		0	0.8	5	0.83	6	0.55	11	0.28	0.007771	hypermethylated
chr8	70975032	70975033	-			TNFRSF10D		0.46	13	0.47	17	0.56	18	0.33	6	0.54	13	0	8	0.4	20	0.18	17	0.12	8	0.28	18	0.28	0.007826	hypermethylated
chr7	8617597	8617598	+					0.82	11	0.91	11	0.75	8	0.82	11	1	5	0.4	5	0.8	5	0.55	11	0.5	8	0.64	11	0.28	0.007859	hypermethylated
chr14	76821029	76821030	+			MMP16		0.75	16	1	8	0.94	16	0.92	24	1	14	0.6	10	0.5	12	0.86	14	0.71	14	0.56	18	0.28	0.007914	hypermethylated
chr15	83380716	83380717	-			LOC518623			0	0.54	13	0.56	9	0.64	11	0.5	8	0.2	5	0.5	14	0.33	9	0.14	7	0.21	14	0.28	0.008055	hypermethylated
chr5	120641816	120641817	-				Y	0.89	9	0.86	7	0.8	5	0.86	7	1	6	0.75	8	0.67	9	0.4	5		0	0.6	5	0.28	0.008079	hypermethylated
chr20	15559246	15559247	+				Y	0.5	6	0.4	5	0.6	10	0.3	10	0.31	13	0.22	9	0	8	0.18	11		0	0.14	7	0.28	0.008086	hypermethylated
chrX	128883511	128883512	+					0.8	5	0.67	6		0	0.71	7	0.75	12		0	0.29	7	0.5	16	0.6	10	0.43	7	0.28	0.008113	hypermethylated
chr1	153216369	153216370	-					0.62	8		0	0.46	13	0.5	16	0.75	8	0.33	6		0	0.33	6	0.2	5	0.33	6	0.28	0.008248	hypermethylated
chr3	66153767	66153768	+					0.8	5	1	6	0.7	10	0.93	14	1	10	0.57	7	0.71	7	0.69	16	0.64	11	0.4	5	0.28	0.008259	hypermethylated
chr28	42135355	42135356	-					0.64	11	0.83	12	0.8	5	0.73	11	0.56	9	0.6	10	0.4	5	0.29	7	0.31	13	0.55	11	0.28	0.00828	hypermethylated
chr13	79125739	79125740	-					0.78	9	0.75	8	1	6	0.75	8		0	0.5	8	0.62	13		0	0.45	11	0.6	15	0.28	0.008472	hypermethylated
chr28	39295570	39295571	+					1	5	1	10		0	0.89	9	1	7		0	0.83	6	0.6	5	0.55	11	0.77	22	0.28	0.008508	hypermethylated
chrX	131588256	131588257	+				Y	0.25	8	0.25	8	0.25	8		0	0.5	8	0	8	0	14	0.14	7	0	8		0	0.28	0.008509	hypermethylated
chr2	129725793	129725794	-	LYPLA2					0	0.73	15	0.75	8	0.67	15	0.62	13	0.18	11	0.44	9	0.4	15	0.5	6	0.55	11	0.28	0.008557	hypermethylated
chr28	43800652	43800653	+					0.71	7		0	0.67	9	0.73	11	0.7	10	0.17	12	0.56	9	0.5	10	0.44	9	0.45	11	0.28	0.008753	hypermethylated
chr21	70998255	70998256	-					0.27	11	0.44	9	0.62	8	0.18	11	0.4	10	0	13	0.08	12	0.18	17	0.15	13	0.1	10	0.28	0.008785	hypermethylated
chr29	42845141	42845142	+			MARK2		0.9	10	1	9		0	0.86	7	0.89	9	0.54	13	0.44	9	0.8	5	0.6	5	0.75	8	0.28	0.008943	hypermethylated
chr18	58017406	58017407	+					0.83	6	1	5		0	1	7	1	8	0.67	9	0.78	9		0	0.5	6	0.75	8	0.28	0.009069	hypermethylated
chr15	29817865	29817866	+			PHLDB1,UPK2		0.89	9	1	8	0.89	9	1	10	0.83	6	0.79	14	0.57	14	0.4	15	0.67	6	0.8	10	0.28	0.009143	hypermethylated
chr9	101405068	101405069	+					1	5	1	8	1	17	0.91	23	1	8	1	13	0.57	7	0.75	8	0.6	10	0.6	10	0.28	0.009531	hypermethylated
chr5	111150068	111150069	-					0.5	6	0.44	9		0	0.38	8	0.43	7	0.2	5	0	13	0.33	9		0	0.09	11	0.28	0.01032	hypermethylated
chr4	3685509	3685510	+					1	6	0.67	9	0.83	6	0.81	16	0.91	11	0.71	7		0	0.44	9	0.57	7	0.55	11	0.28	0.01048	hypermethylated
chr19	51950992	51950993	+					1	7	0.86	7		0	0.86	7	1	7	0.86	7	0.64	11	0.46	13	0.64	11	0.67	6	0.28	0.0105	hypermethylated
chr2	124124296	124124297	+					1	7	0.8	5	1	8	0.86	7	1	5	0.62	8	0.86	7		0	0.62	8	0.5	6	0.28	0.01102	hypermethylated
chr3	82818701	82818702	+					1	5	1	7	0.86	7		0	0.83	6	0.5	14	0.67	9	0.8	5		0	0.62	13	0.28	0.0112	hypermethylated
chrX	24110746	24110747	-				Y	0.57	14	0.38	8	0.4	5	0.17	6	0.44	9	0	9	0	9	0.25	24	0.23	13	0.08	12	0.28	0.01133	hypermethylated
chr25	39208951	39208952	-			RNF216		0.75	8	0.7	10		0	0.72	18	0.44	9	0.4	5	0.44	9	0.25	8	0.3	10	0.5	8	0.28	0.01149	hypermethylated
chr28	27960244	27960245	+			CDH23		0.43	7	0.38	8	0.4	5	0.62	8	0.5	10	0.27	11	0.33	6	0.12	8	0	5		0	0.28	0.0115	hypermethylated
chr7	72308825	72308826	+					1	7	1	6	0.92	12	0.83	6		0	0.7	10	0.8	5	0.7	10	0.4	5	0.67	9	0.28	0.0116	hypermethylated
chr5	119311725	119311726	-					0.91	11	1	7	0.8	5		0	1	7	0.5	8	0.62	8	0.8	5		0	0.67	9	0.28	0.01162	hypermethylated
chr9	75544539	75544540	+					0.64	14	0.7	10	0.64	11	0.75	16	0.45	20	0.12	8	0.33	24	0.53	19	0.3	10	0.48	21	0.28	0.01165	hypermethylated
chr2	133795355	133795356	-			CAPZB	Y	1	14	1	6	1	16	1	20	1	6	1	10	0.6	10	0.6	10	0.67	6		0	0.28	0.01193	hypermethylated
chr25	18933511	18933512	-					0.33	18	0.57	14	0.75	16	0.5	12	0.44	9	0.27	22	0.21	14	0.42	12	0.11	9	0.2	10	0.28	0.01219	hypermethylated
chr6	109509107	109509108	+					1	20	1	8	1	14	0.83	12	0.88	16	0.8	10	0.62	16	0.5	8	0.5	12	0.89	18	0.28	0.01238	hypermethylated
chr23	51456680	51456681	+				Y	0.43	14	0	6	0.29	14	0.2	10	0.5	8	0	16	0	12	0	12	0	6	0	8	0.28	0.01242	hypermethylated
chr21	70774552	70774553	-				Y		0	0.75	8	0.9	10	0.58	12	0.7	10	0.4	5	0.54	13	0.43	7	0.29	7	0.6	5	0.28	0.01253	hypermethylated
chr16	70926271	70926272	-					0.67	12	0.8	5	0.71	7	0.75	8	0.67	6	0.5	6	0.38	8	0.5	8	0.17	6	0.67	15	0.28	0.01256	hypermethylated
chr27	33769353	33769354	+			PLEKHA2		0.4	5	0.29	7	0.4	5	0.67	6	0.5	8	0.17	6	0.38	8	0	5	0.17	6	0.14	7	0.28	0.01256	hypermethylated
chr7	39435638	39435639	+					0.83	6	0.71	7		0	0.5	10	0.82	11	0.4	5	0.44	9	0.6	20	0.33	15	0.4	10	0.28	0.01266	hypermethylated
chr3	82898455	82898456	-					0.69	16	0.85	20	0.55	56	0.86	14	0.61	31	0.39	67	0.67	21	0.32	69	0.44	25	0.36	58	0.28	0.01269	hypermethylated
chr16	70966256	70966257	-					1	8	0.91	11	1	8	1	7		0	0.67	6	0.5	6		0	0.8	5	0.83	6	0.28	0.01275	hypermethylated
chr24	34079953	34079954	+					0.91	11	0.89	9	1	5	0.85	13	0.81	16	0.71	7	0.46	13	0.4	10	0.67	12	0.83	6	0.28	0.0129	hypermethylated
chr8	67239268	67239269	+						0	0.89	9	0.73	15	1	9	1	6	0.75	8	0.5	8	0.62	8	0.62	8		0	0.28	0.01351	hypermethylated
chr21	28183157	28183158	+				Y	0.6	10	0.67	6	0.38	16	0.38	16	0.6	20	0.29	14	0.31	13	0.33	6	0	8	0.31	13	0.28	0.01351	hypermethylated
chr17	73837622	73837623	-			RSPH14	Y	1	8	0.75	8	1	6		0	1	6	0.67	6	0.58	19	0.8	10	0.6	10		0	0.28	0.01357	hypermethylated
chr27	33716226	33716227	-	PLEKHA2				0.57	7	0.8	5	0.75	12	0.5	10	0.46	13	0.36	11	0.53	17	0.17	6	0.27	11	0.33	6	0.28	0.0136	hypermethylated
chr20	41787397	41787398	-					1	9	0.73	11	0.8	15	0.69	16	0.87	15	0.55	11	0.62	13	0.59	17	0.27	11	0.67	18	0.28	0.01362	hypermethylated
chr4	35236287	35236288	-					0.67	6	0.9	10	0.83	12	0.71	7	0.75	8	0.5	6	0.71	7	0.33	6	0.43	7		0	0.28	0.01384	hypermethylated
chr24	1095816	1095817	-			NFATC1	Y		0	0.57	7	0.17	6	0.29	7	0.3	10	0.07	14	0	6	0.19	16	0	8	0	11	0.28	0.01403	hypermethylated
chr2	2137770	2137771	+					1	6	0.67	18	0.67	9	0.69	13	1	8	0.43	7	0.5	12	0.6	10	0.44	9	0.64	14	0.28	0.01415	hypermethylated
chr5	110300956	110300957	+					0.2	5	0.62	8	0.33	6	0.44	9		0	0.2	10	0	7	0.11	9	0.15	13	0.12	8	0.28	0.01443	hypermethylated
chr13	42174851	42174852	+					0.86	7	0.89	9	0.79	14	0.57	7	0.89	9	0.57	7	0.67	9	0.4	5	0.43	7		0	0.28	0.01446	hypermethylated
chr5	55980050	55980051	-		CTDSP2				0	0.43	7	0.4	5	0.6	5	0.6	5	0.33	6	0.33	6	0.3	10	0	6	0.17	6	0.28	0.01465	hypermethylated
chr4	48284695	48284696	-			PIK3CG		0.67	12	0.8	10	0.92	13	0.82	11	0.83	12	0.47	17	0.75	12	0.53	15	0.62	8	0.27	11	0.28	0.01476	hypermethylated
chr2	134621629	134621630	+						0	0.29	7	0.56	9	0.27	11	0.57	7	0	8	0.18	11	0.12	8	0.25	8	0.17	6	0.28	0.01479	hypermethylated
chr4	60944337	60944338	-			AOAH		1	7	0.8	10	0.88	8	0.89	9	1	8	0.4	10	0.78	9	0.75	8		0	0.6	5	0.28	0.01511	hypermethylated
chr19	44470823	44470824	+					0.38	8	0.43	7	0.6	5	0.5	6		0	0	8	0.43	7	0.17	6	0.17	6	0.2	10	0.28	0.0152	hypermethylated
chr9	104013619	104013620	+					0.83	6	0.8	10	0.67	6	1	7	0.67	9	0.4	10	0.45	11	0.55	11		0	0.67	6	0.28	0.01534	hypermethylated
[truncated: 1 more rows]

## Sheet: Hypo Top2000
chrom	chromstart	chromend	strand	promoter	exon	intron	CpG island	2944 meth_ratio	2944 total number of reads	2948 meth_ratio	2948 total number of reads	2952 meth_ratio	2952 total number of reads	2958 meth_ratio	2958 total number of reads	12943 meth_ratio	12943 total number of reads	1984 meth_ratio	1984 total number of reads	2945 meth_ratio	2945 total number of reads	2951 meth_ratio	2951 total number of reads	2961 meth_ratio	2961 total number of reads	2962 meth_ratio	2962 total number of reads	meth diff	pvalue	classification
chr16	52772129	52772130	+			NOC2L		0	7		0	0	7	0.57	7	0	8	1	8	1	6	1	7	0.92	12	0.78	9	-0.8	0.0005956	stronglyHypometh
chrX	143930314	143930315	-					0	10	0	6		0	0	7	0.2	15	1	7	0.89	9	0.53	17	0.89	9	0.9	10	-0.79	0.0001077	stronglyHypometh
chr25	34416593	34416594	+			HIP1		0.14	7	0	6		0	0	10	0	10		0	0.43	7	1	13	1	5	0.89	9	-0.79	0.001333	stronglyHypometh
chr16	78582401	78582402	+					0.5	8	0	9		0	0	12	0.21	14	0.75	12	1	7	1	8	0.91	11	1	8	-0.75	0.0003694	stronglyHypometh
chrX	138575061	138575062	+						0	0	6	0.5	6	0	8	0	5	0.88	8	0.67	6	1	7	1	6	0.86	7	-0.75	0.0006556	stronglyHypometh
chr12	18349475	18349476	+	RCBTB2				0.67	9	0.2	10	0	8	0.4	15	0	15	1	9		0	1	7	1	6	1	9	-0.75	0.001285	stronglyHypometh
chr3	52786380	52786381	+					0	11	0.25	12	0	8	0.4	15	0	13	0.94	16	0.89	9	0.95	19	0.64	14	0.93	14	-0.74	8.236e-05	stronglyHypometh
chr29	50233946	50233947	+	TNNT3	TNNT3		Y	0.33	6	0	6	0.44	9	0	20	0	6	0.9	20	0.68	19	1	6	1	6		0	-0.74	0.0006682	stronglyHypometh
chr9	86821	86822	-					0	5	0	8	0.5	8	0	15	0.2	5	1	6	1	5	0.57	7	1	6	0.71	7	-0.72	0.000661	stronglyHypometh
chr9	8436085	8436086	-						0	0	11	0	12	0	7	0	6	1	10	0.38	8	0.88	8	0.33	6	1	6	-0.72	0.003952	stronglyHypometh
chr26	43354653	43354654	+					0	8	0	12	0.3	10	0	10		0	0.62	8	1	7	1	6		0	0.5	6	-0.71	0.003201	stronglyHypometh
chr11	104735014	104735015	-					0.43	7	0	11		0	0	11	0.11	9	1	7	1	8	0.5	14	0.86	7		0	-0.7	0.003981	stronglyHypometh
chr21	57657510	57657511	+			SLC24A4		0	5	0	5	0	6	0.58	12		0	0.88	8		0	1	7	0.5	6	1	8	-0.7	0.009893	stronglyHypometh
chr22	54770881	54770882	-					0	9	0	8		0	0	9	0	6	0.53	17	0.88	8	0.86	7	0.64	14	0.55	11	-0.69	7.996e-05	stronglyHypometh
chr5	109698983	109698984	+					0.14	7		0	0.11	9	0.29	7	0.29	7	0.8	5	1	5	1	5		0	0.8	10	-0.69	8.361e-05	stronglyHypometh
chr11	105431984	105431985	-			EHMT1		0.4	5	0	5		0	0	8	0.31	13	1	8	0.86	7	0.56	9	0.91	11	1	8	-0.69	0.001148	stronglyHypometh
chr23	45137212	45137213	+					0	9	0	6	0	9		0	0.75	8	1	8	0.5	8	1	12	1	10		0	-0.69	0.02249	stronglyHypometh
chrX	138575024	138575025	+						0	0	6	0.17	6	0	8	0	5	0.75	8	0.6	5	0.71	7	0.83	6	0.71	7	-0.68	5.925e-06	stronglyHypometh
chrX	138575062	138575063	-					0.5	6	0	8	0.4	5	0.14	7	0	5	1	5	0.83	6	1	8		0	0.73	11	-0.68	0.001247	stronglyHypometh
chr12	18075999	18076000	-					0	5		0	0	9	0.38	8	0	6	1	7	0.6	10	0.25	8	1	6	1	9	-0.68	0.009304	stronglyHypometh
chr4	116748734	116748735	-					0.33	6	0.75	8	0	6	0.33	12	0	6	1	10	1	8	1	12		0	0.8	10	-0.67	0.004632	stronglyHypometh
chrX	95552263	95552264	-			MAGED4B		0.45	11	0	10		0	0	7	0.46	13	0.88	8	1	7	0.92	13	0.67	6	1	6	-0.66	0.001746	stronglyHypometh
chr16	53090258	53090259	-			PLEKHM2		0	7	1	5	0	5	0.56	9	0	13	1	5	1	12	0.88	8	1	6	1	7	-0.66	0.01179	stronglyHypometh
chr21	62531980	62531981	-			C21H14orf132		0.25	8	0	11	0	9	0	13	0.18	11		0	0	5	1	5	1	8	1	5	-0.66	0.02262	stronglyHypometh
chr24	44075574	44075575	-					0.62	8	0.38	8		0	0	6	0	7	0.89	9	1	10	0.62	8	1	6	1	9	-0.65	0.004356	stronglyHypometh
chr18	55286255	55286256	-			ELSPBP1		0	7	0.14	7		0	0.56	9	0	10	0.83	6	1	11	0.83	6	1	7	0.47	15	-0.65	0.004676	stronglyHypometh
chr3	52786381	52786382	-					0	7	0.5	12	0	7	0.45	22	0	10	1	14	1	14	0.94	16	0.27	11	1	13	-0.65	0.00779	stronglyHypometh
chr29	46994826	46994827	-				Y		0	0.57	7	0.14	7	0	13	0	5		0	1	6	0.43	7	1	12	0.89	9	-0.65	0.01464	stronglyHypometh
chr16	45970372	45970373	+						0	0.6	5	0	6	0.5	6	0.33	6	1	5	1	5	1	5	1	8	1	6	-0.64	0.0008547	stronglyHypometh
chr9	103870267	103870268	+					0	9	0.33	6	0.56	9	0.31	16		0	1	8	0.86	7	1	7		0	0.89	9	-0.64	0.001838	stronglyHypometh
chr18	26514584	26514585	-					0.2	10		0	0.75	8	0.33	6	0.17	12	1	12	1	8		0	1	12	1	10	-0.64	0.003145	stronglyHypometh
chrX	95552262	95552263	+			MAGED4B		0.69	16	0	9	0	5	0	8	0.53	17	1	5	1	6	0.94	16	0.5	14	1	5	-0.64	0.007187	stronglyHypometh
chr24	49891716	49891717	+					0	7	0.3	10	1	5	0	8	0	9	1	7	0.78	9	0.7	10	1	5	1	9	-0.64	0.01451	stronglyHypometh
chr16	50309282	50309283	+					0.43	7	0.8	5	0	5		0	0	9	1	7	1	7	1	8	0.8	5		0	-0.64	0.01799	stronglyHypometh
chrX	110651592	110651593	-			SRPX		1	12	0	6		0	0	6	0.43	7	1	5	1	6	1	10	1	6		0	-0.64	0.03494	stronglyHypometh
chr2	36200425	36200426	-					0.17	6	0.55	11	0.25	8	0.48	25	0	12	1	6	0.88	16	0.82	17	0.88	8	1	9	-0.63	0.0003775	stronglyHypometh
chr18	52667719	52667720	+					0.2	5	0.8	5	0.2	5		0	0.29	7	1	9	1	7	1	5	1	5		0	-0.63	0.004788	stronglyHypometh
chr8	11485596	11485597	+			ACO1		0.33	12	0	5		0	0.4	10	0	7	1	9	0.85	13	1	6	0.8	5	0.4	10	-0.63	0.005104	stronglyHypometh
chr1	153052966	153052967	-					0	18	0	10	0.33	6	0.33	12	0.67	12	1	6	1	16	0.6	30		0	1	6	-0.63	0.006677	stronglyHypometh
chr16	53090257	53090258	+			PLEKHM2		0.07	15	1	6	0	8	0.45	11	0	13	0.86	7	0.92	12	0.94	16	1	10	0.95	21	-0.63	0.01213	stronglyHypometh
chr5	104759780	104759781	+					0	7	0.14	7		0	0	16	0.89	9	1	6	0.7	10		0	0.86	7	1	5	-0.63	0.03076	stronglyHypometh
chr29	33612661	33612662	-					0.33	6	0.38	13	0.17	6	0.27	15	0	11	0.5	16	0.83	12	0.91	11	1	8	1	6	-0.62	0.0006616	stronglyHypometh
chr21	60624473	60624474	+					0.38	8	0.57	7	0	6	0.2	5		0	1	7	0.86	7	1	9	0.78	9	0.92	12	-0.62	0.001118	stronglyHypometh
chr3	14454855	14454856	+	LOC100848574	LOC100848574			0	6	0	6	0	8	0	6	0.25	8	0.33	6	1	14	0.75	16	0.6	10		0	-0.62	0.002489	stronglyHypometh
chr19	37100231	37100232	+		COL1A1			0.43	7	0.17	6		0	0	6	0.6	10	1	8	1	5	1	7	0.57	14	1	8	-0.62	0.00494	stronglyHypometh
chr13	55149357	55149358	+					0	5	0	6	0.29	7	0.6	5		0		0	1	6	1	6	1	6	0.38	16	-0.62	0.02602	stronglyHypometh
chr26	40152476	40152477	+					1	9		0	0.4	5	0	9	0	12	1	7	1	5		0	1	9	0.89	9	-0.62	0.03984	stronglyHypometh
chr24	40564286	40564287	-	LRRC30	LRRC30		Y		0	0	6	1	17	0.5	8	0	10	1	6	1	7		0	1	6	1	19	-0.62	0.04006	stronglyHypometh
chr19	57820610	57820611	+			TTYH2	Y	0	10	0.62	13		0	0.37	19	0.36	11	0.75	8	1	7	1	8	1	8	1	17	-0.61	0.001737	stronglyHypometh
chr23	14680157	14680158	-					0	5	0.4	5	0.43	7	0.17	6		0	0.92	13	1	9	1	7		0	0.5	6	-0.61	0.008351	stronglyHypometh
chr23	42740191	42740192	+						0	0.09	11	0	8	0.58	24	0	8	1	7	0.67	6	0.43	28	1	9	0.8	5	-0.61	0.009754	stronglyHypometh
chr11	104731662	104731663	+						0	0	5	0.86	7	0	6	0	5	1	5	0.8	5	0.5	6		0	1	7	-0.61	0.04679	stronglyHypometh
chr12	27009374	27009375	+					0	14	0	7	0	13	0	26	0	14	0.57	23	0.33	12	0.5	18		0	1	5	-0.6	0.001956	stronglyHypometh
chr27	18986752	18986753	-			MTMR7		0.12	8	0.29	7	0.08	12	0	14		0	0.83	12	0.88	8	0.67	12	0.89	9	0.33	9	-0.6	0.00248	stronglyHypometh
chr16	50285585	50285586	-					0.33	6		0	0	5	0.33	9	0	11	1	6	0.71	7	0.57	7		0	0.8	5	-0.6	0.003693	stronglyHypometh
chr18	49220730	49220731	+				Y	0	7	0.33	6	0	6	0	8		0	1	12	0.33	6	0.67	6	0.6	10	0.8	10	-0.6	0.004482	stronglyHypometh
chr11	105782226	105782227	-					0	14	0.4	5	0.4	30	0	12		0	1	6	0.8	10	0.5	12	1	6	0.71	7	-0.6	0.004608	stronglyHypometh
chrX	138221188	138221189	-					0.55	11	0.46	13	0.4	5	0	11	0	9	1	5	0.43	7	1	12	1	7	1	5	-0.6	0.006113	stronglyHypometh
chr29	42851752	42851753	-			MARK2			0	0	13	0.4	5	0.65	17	0	8	0.75	8	1	12	1	12	1	7	0.55	11	-0.6	0.01113	stronglyHypometh
chr3	119459847	119459848	+					0	13	0	6	0	8	0	14	0	8	1	9	0	11	0.5	10	1	7	0.5	6	-0.6	0.01248	stronglyHypometh
chr4	5081284	5081285	+					0.46	13		0	0	10	0.23	13	0.29	7	0.38	8	1	12	1	8		0	1	11	-0.6	0.01693	stronglyHypometh
chr23	8124298	8124299	-						0	0.43	7	0.25	8	0	11	0	9	0.91	11	0.29	7	0.88	8	1	8		0	-0.6	0.02136	stronglyHypometh
chr11	49462209	49462210	-			ELMOD3		0.17	12	0.56	9		0	0.43	14	0.5	8	1	10	1	10	1	10	1	10	1	7	-0.59	0.0001095	stronglyHypometh
chr10	6411348	6411349	+					0.27	11		0	0	7	0	7	0	5	0.88	8	0.73	11	0.71	7		0	0.3	10	-0.59	0.005994	stronglyHypometh
chrX	138221187	138221188	+					0.36	11	0.14	7	0.44	9	0	13	0	9	1	10	0.3	10	0.96	24		0	0.88	16	-0.59	0.01232	stronglyHypometh
chr11	106288949	106288950	+			FBXW5	Y	0.33	12	0.33	12		0	0	12	0.33	6	1	11	1	10	0.36	11	1	6		0	-0.59	0.01661	stronglyHypometh
chr1	147724599	147724600	-						0	0	9	0.67	6	0.44	9	0	5	1	5	1	5	0.8	5	0.67	6		0	-0.59	0.01924	stronglyHypometh
chr23	28751697	28751698	-	MOG				0	5	0	5	0.8	5	0.62	8		0	1	10	1	7	1	5	0.71	7	1	9	-0.59	0.01948	stronglyHypometh
chr16	50564280	50564281	-					0.5	6	1	7	0	10	0.56	9	0	12	1	9	1	8	1	7		0	1	8	-0.59	0.02852	stronglyHypometh
chrX	138575025	138575026	-					0.5	6	0	8	0.2	5	0	7	0	5	0.8	5	0.83	6	0.62	8		0	0.64	11	-0.58	0.001901	stronglyHypometh
chr12	30605876	30605877	-					0.27	15	0.62	13	0	19	0	13	0	7	0.82	11	0.5	16	0.64	11	1	8	0.85	20	-0.58	0.00446	stronglyHypometh
chr11	105099084	105099085	-					0.3	10	0.4	5	0.25	12	0	7	0.33	6	1	9	0.93	14	0.25	8	1	5	1	9	-0.58	0.007319	stronglyHypometh
chr13	75285291	75285292	+	DNTTIP1,WFDC3	DNTTIP1			0	6		0	0.67	6	0.67	6	0.33	6	1	6	1	8	1	14	1	5		0	-0.58	0.01063	stronglyHypometh
chr9	97068125	97068126	+					0	9		0	0	5	0.33	18	0.5	14	1	10	0.4	10	1	9	1	6	0.56	9	-0.58	0.01578	stronglyHypometh
chr20	9373049	9373050	-			MAP1B		0.83	6	0	7	0	9	0	9	0.4	5	1	9	1	6	0.42	12	1	7	0.71	7	-0.58	0.02115	stronglyHypometh
chr26	40152477	40152478	-					0.94	16	0.33	6	0.67	9	0	8	0	9	1	7	0.88	8		0	1	8	1	10	-0.58	0.02854	stronglyHypometh
chr24	2052591	2052592	+						0	0	5	1	14	0.5	12	0	5	1	9	1	21	1	8	0.8	5	1	17	-0.58	0.02976	stronglyHypometh
chr19	57820644	57820645	+			TTYH2	Y	0	10	0.62	13		0	0.42	19	0.45	11	0.75	8	1	7	1	8	1	8	0.94	17	-0.57	0.003052	stronglyHypometh
chr11	107054008	107054009	-					0	11	0	10		0	0	10	0	5	0.43	7	0.42	12		0	0.5	6	0.92	12	-0.57	0.003088	stronglyHypometh
chr20	60446460	60446461	+					0	6	0.17	6	0	5	0.6	5	0.09	11	1	8	0.5	6	0.57	7		0	0.89	9	-0.57	0.01083	stronglyHypometh
chr9	86820	86821	+					0.71	7	0	5	0.6	10	0.09	11	0	6	1	6	0.86	7	0.57	14	0.83	6	1	7	-0.57	0.01117	stronglyHypometh
chr29	49253329	49253330	+			CARS			0	0	6	0.33	6	0	12	0.15	13		0	1	10	0.75	8	0.33	6	0.67	6	-0.57	0.01192	stronglyHypometh
chr29	42851751	42851752	+			MARK2			0	0	6	0.6	5	0.55	11	0	6	0.67	6	1	9	0.91	11	0.83	6		0	-0.57	0.02003	stronglyHypometh
chr1	154057575	154057576	-			SH3BP5		0	7	1	6	0.33	6	0.43	7	0.17	6	1	6	0.83	6	1	9		0	1	6	-0.57	0.02244	stronglyHypometh
chr13	77569141	77569142	-					0.83	6	0.17	6		0	0	8	0.56	9	1	6	1	8		0	1	8	0.83	6	-0.57	0.02557	stronglyHypometh
chr5	22287952	22287953	-					0	11	0.4	10	0	8		0	1	13	0.78	9	1	8	0.93	14	1	5	0.88	8	-0.57	0.03247	stronglyHypometh
chr3	119459824	119459825	-					0	10	0	6		0	0	17	0	7	1	8	0	9	0.27	11	1	6	0.57	7	-0.57	0.03893	stronglyHypometh
chr22	59074363	59074364	-					0	8	0	15	0.57	7	0.27	11	0.22	18	1	7		0	0.8	10	0.81	16	0.5	14	-0.56	0.007077	stronglyHypometh
chr24	49692751	49692752	-					0	6	0.43	7	0	12	0.3	10	0.78	9	0.69	13	1	15	1	6	0.71	7	0.92	12	-0.56	0.008009	stronglyHypometh
chr11	106836758	106836759	+						0	0.4	5	0.42	12	0	11	0.5	6	1	6	1	6	0.56	9		0	1	5	-0.56	0.01208	stronglyHypometh
chr11	106803144	106803145	+					0.43	7	0	12	0.2	10	0	16	0.5	12	0.73	11		0	0.4	10	1	5	1	10	-0.56	0.01458	stronglyHypometh
chr9	48380587	48380588	-					0.5	8	0.4	5		0	0	11	0	5	0.86	7	0.8	5	0.5	10		0	1	7	-0.56	0.0154	stronglyHypometh
chr16	63534502	63534503	-					0.07	14	0.25	12	0.67	6	0	19	0	12	0.5	10	1	10	0.3	10	1	10	1	13	-0.56	0.02088	stronglyHypometh
chr12	87159745	87159746	-			FAM155A	Y	0.71	14	0	5	0	5	0.57	7	0	6		0	0.75	8	1	8	0.8	10	0.71	17	-0.56	0.02161	stronglyHypometh
chr12	87185898	87185899	+			FAM155A		0.17	6	0	9	0	7		0	0	7	0.14	7	0.44	9	1	7	1	5	0.4	5	-0.56	0.02662	stronglyHypometh
chr21	67868600	67868601	-						0	0	8	0.6	10	0	19	0	11	1	6	1	9	0.5	14	0.8	5	0.25	16	-0.56	0.03361	stronglyHypometh
chr26	40917196	40917197	+			PPAPDC1A		0.71	7	0.4	5		0	0	9	0	8	1	9	0.86	7		0	1	8	0.5	8	-0.56	0.03674	stronglyHypometh
chr4	97807121	97807122	-			EXOC4			0	0	6	1	10	0.2	10	0.57	14	1	8	1	10	1	12		0	1	6	-0.56	0.04469	stronglyHypometh
chr3	14849670	14849671	+			ARHGEF2		0.27	11	0.43	7	0	11	0.29	7	0.4	5	0.73	11	0.79	19	0.87	15	1	7	0.75	12	-0.55	0.0002988	stronglyHypometh
chr9	5683	5684	+					0.12	16	0.11	27	0.42	26	0.2	30	0.16	19	0.8	5	1	7	0.37	30	0.8	5	0.8	5	-0.55	0.001684	stronglyHypometh
chr6	108547507	108547508	-					0	10	0.14	7	0.62	8	0	10	0	5	0.5	6	0.5	10	0.83	6		0	1	7	-0.55	0.01601	stronglyHypometh
chr7	109664620	109664621	+				Y	0.12	8		0	0.56	9	0.33	6	0	6	1	5	0.83	6	0.33	6	0.86	7	1	5	-0.55	0.01645	stronglyHypometh
chr3	54640120	54640121	+					0	7	0	12	0	9	0.32	25	0.37	19	0.88	8	1	23	0.92	12	0.67	9	0	11	-0.55	0.02441	stronglyHypometh
chr18	50337705	50337706	+					0	9	0	6	0.55	11	0	7	0.6	5	0.5	6		0	1	5	1	10	0.6	5	-0.55	0.02755	stronglyHypometh
chr26	44587618	44587619	+					0.25	8	0.6	10	0	6	0	14		0	1	6	0.4	10	1	8	1	10	0.4	10	-0.55	0.03389	stronglyHypometh
chr24	39346244	39346245	-		EPB41L3				0	0	8	0.92	13	0.71	14	0	12	1	6	1	8	0.8	10	1	14	1	6	-0.55	0.03797	stronglyHypometh
chr5	121073736	121073737	+	MLC1				0	8	0.17	6	0.33	9		0	0.11	9	0.67	9	0.83	6	0.57	7	0.71	7		0	-0.54	0.0008392	stronglyHypometh
chr14	53706610	53706611	-					0.33	9	0	8	0.36	14	0.2	20	0	15	0.57	14	0.33	12	0.82	11	0.88	8	1	13	-0.54	0.005153	stronglyHypometh
chr8	44363047	44363048	+			DOCK8		0.3	10	0.6	10	0	7	0.55	20		0	0.89	9	1	14		0	1	9	0.71	14	-0.54	0.0126	stronglyHypometh
chr19	63690537	63690538	+				Y	1	5	0.36	11	0.29	7	0	9	0	5	0.71	7	0.88	8	0.92	13	0.86	7	1	5	-0.54	0.02052	stronglyHypometh
chr3	119459848	119459849	-					0	10	0	6		0	0	17	0	7	1	8	0	9	0.27	11	0.83	6	0.57	7	-0.54	0.0356	stronglyHypometh
chr23	15842746	15842747	-				Y		0	0.25	8	0.67	6	0.25	8	0.53	17	1	5	1	7		0	0.8	10	1	6	-0.53	0.003903	stronglyHypometh
chr4	82435117	82435118	-			POU6F2		0.33	6	0	5	0.44	9	0	5		0		0	0.67	9	0.6	5	0.8	5	0.83	12	-0.53	0.005846	stronglyHypometh
chr14	9342112	9342113	+			TG,SLA			0	0.29	7	0.2	5	0.5	10	0.14	7	1	5	0.8	5	1	6	0.46	13		0	-0.53	0.01174	stronglyHypometh
chr23	27286498	27286499	-			EHMT2	Y		0	0.6	5	0.56	9	0	5	0	8	0.88	8	1	10	0.6	5	0.83	6	0.8	5	-0.53	0.01415	stronglyHypometh
chr13	45282441	45282442	+					0	9	0.67	6	0.22	9	0.78	9	0	6	0.8	10	1	6	1	11	0.83	12	0.67	6	-0.53	0.01756	stronglyHypometh
chr3	54860620	54860621	+					0	14	0.33	6		0	0	9	0.18	17	0.75	8	0.57	7	1	12	0.8	10	0.17	12	-0.53	0.01873	stronglyHypometh
chr23	6713290	6713291	-						0	0.55	11	0.4	15	0	12	0.1	10	1	6	0.62	8	1	15	0.33	9	1	10	-0.53	0.02694	stronglyHypometh
chrX	122442907	122442908	-					0.56	9		0	0.91	11	0	9	0.4	15	1	5		0	1	15	1	11	1	10	-0.53	0.02981	stronglyHypometh
chr16	78413875	78413876	-					0.4	5	0.8	5	0	7	0	7		0	0.5	6	0.8	5	1	5	0.83	6	1	11	-0.53	0.03224	stronglyHypometh
chr21	50029931	50029932	+					0	16	0	19	0	12	0	12	0	15	0.9	20	0	15	0.94	31	0	17	0.82	22	-0.53	0.04056	stronglyHypometh
chr11	102636039	102636040	+					0	7	0.33	6	0.83	6	0	10	0.55	11		0	1	7	0.5	6	1	5	1	10	-0.53	0.04082	stronglyHypometh
chr23	8050115	8050116	-						0	0	10	0.7	10	0	13	0	8	1	8	0.3	10	0.69	13	0.55	11	1	11	-0.53	0.0437	stronglyHypometh
chr21	15365302	15365303	-			SLCO3A1		0	17		0	0.53	15	0.2	25	0	18	1	12	0.45	31		0	0.4	15	1	5	-0.53	0.04399	stronglyHypometh
chr9	103092517	103092518	-					0	14		0	0	12	0	14	0	8	0	23	0.71	14	0.4	10		0	1	6	-0.53	0.04892	stronglyHypometh
chr11	77408110	77408111	+					0.44	9		0	0.2	5	0.38	16	0.5	8	0.89	9	0.88	8	0.86	7	0.86	14	1	14	-0.52	9.409e-05	stronglyHypometh
chr11	105721673	105721674	+				Y	0.5	8	0.4	5	0.5	6	0.33	9	0	6	1	7	0.82	11	1	8		0	0.67	12	-0.52	0.004274	stronglyHypometh
chr19	17562734	17562735	-		ASIC2		Y	0.2	5	0.2	10		0	0.2	15	0	6	0.43	14	1	8	0.5	20	0.75	8		0	-0.52	0.009699	stronglyHypometh
chr3	119459823	119459824	+					0	13	0	6	0	8	0	14	0	8	0.78	9	0	11	0.5	10	1	7	0.33	6	-0.52	0.01684	stronglyHypometh
chr4	99042905	99042906	-					1	7	0.29	7	0.11	9	0.33	9	0.33	6	0.89	9	0.86	7	1	7		0	1	12	-0.52	0.02057	stronglyHypometh
chr18	13580973	13580974	+					0	6		0	0	6	0	7	0	6	0.6	5	0	7	0.6	5	1	6	0.42	12	-0.52	0.02466	stronglyHypometh
chr25	2098045	2098046	-					0	5	0	9	1	12	0.56	9	0.86	14	1	13	1	8	1	12	1	8	1	9	-0.52	0.03882	stronglyHypometh
chr28	43644166	43644167	-			WDFY4	Y	0.6	5	0	9	0.44	9	0	10	0	11	0.4	15	0.5	10		0	1	8	1	6	-0.52	0.03918	stronglyHypometh
chr28	43644165	43644166	+			WDFY4	Y	0.38	8	0	10	0.55	11		0	0	5		0	0.6	10	0.4	5	1	5	1	5	-0.52	0.04312	stronglyHypometh
chr19	56179390	56179391	-					0	6	0.85	13	0	20	0.83	12		0	0.92	13	1	8	0.9	20	1	8	0.86	14	-0.52	0.04765	stronglyHypometh
chr8	113247084	113247085	+					0.4	5		0	0.11	9	0	5	0.25	8	1	6	0.83	6	0.89	9	0	8	0.83	6	-0.52	0.04839	stronglyHypometh
chr24	46530224	46530225	-					0	8	0.36	11	0.43	7	0.28	18	0.27	11	0.71	7	0.91	11	0.69	13	0.86	7	0.7	10	-0.51	0.0003669	stronglyHypometh
chr13	73374968	73374969	-					0.6	5	0.4	5	0.2	5		0	0.6	5	1	6	0.83	6		0	1	5	1	9	-0.51	0.002799	stronglyHypometh
chr9	88293023	88293024	+			ULBP21,RAET1G,ULBP17			0	0	11	0.4	5	0	12	0.3	23	0.56	18	0.56	16	0.71	14	0.62	13	1	13	-0.51	0.005657	stronglyHypometh
chr26	16933139	16933140	-					0.93	15	0.36	11	0	10	0.43	7	0.33	9	1	6	0.83	6	1	8	1	8	0.78	9	-0.51	0.01193	stronglyHypometh
chr5	79219478	79219479	+						0	1	5	0.3	10	0.29	14	0.33	6	1	8	1	6	0.93	14	1	11	1	10	-0.51	0.01316	stronglyHypometh
chr17	74072786	74072787	-		YPEL1	PRODH		0.2	10	0	6		0	0	8	0	6	0.2	10	0.86	14	0.5	8	0.67	6		0	-0.51	0.01416	stronglyHypometh
chr26	20078050	20078051	-					0.91	11	0.4	5	0.36	11	0.56	9	0	6		0	1	11	1	12	1	7	0.83	6	-0.51	0.02002	stronglyHypometh
chr16	78582402	78582403	-					0.36	11	0	8	0.71	7	0	16	0.46	13	0.39	23	1	10	0.89	9	0.91	11	0.89	18	-0.51	0.02003	stronglyHypometh
chr1	147608711	147608712	+			SPATC1L		0	5	0	12	0.38	13	0	9	0.56	9	1	12	0.83	6	0.45	11		0	0.5	10	-0.51	0.02385	stronglyHypometh
chr8	69530853	69530854	+			GFRA2			0	0.12	8	0	8	0.36	11	0.58	12	1	9	0.5	8	0.45	11	1	7	0.92	12	-0.51	0.02569	stronglyHypometh
chr13	54157299	54157300	-					0	6	0	13	0	14	0	17	0	9	0.67	9	0.11	9	1	12	0.78	9	0	12	-0.51	0.03019	stronglyHypometh
chr12	26753356	26753357	+					0	8	0.36	14	0	5	0	20	0	11	0.43	7	0.4	10	0.08	12	1	6	1	8	-0.51	0.03034	stronglyHypometh
chr18	42950607	42950608	-						0	0	16	0.5	6	0	15	0	5		0	0.67	9	0.22	9	0.8	5	0.83	6	-0.51	0.03628	stronglyHypometh
chr5	114023329	114023330	-			CYB5R3		0.2	10		0	0.14	14	0.2	10	0.62	16	0.33	18		0	0.86	14	1	6	1	6	-0.51	0.04022	stronglyHypometh
chr14	8251562	8251563	+					0.8	5	0.38	8	1	5	0.29	7	0	6	1	9	1	8	1	13		0	1	14	-0.51	0.04208	stronglyHypometh
chr21	15365173	15365174	-			SLCO3A1		0	17		0	0.6	15	0.2	25	0	18	0.92	13	0.41	32		0	0.53	17	1	5	-0.51	0.04432	stronglyHypometh
chr24	62467336	62467337	+					0.4	5	0	5	0	10	0	12	0.57	7	0.83	6	0.83	12	0	8	1	5	0.88	16	-0.51	0.04549	stronglyHypometh
chr19	23658703	23658704	+				Y	0.5	8	0.11	18	0.33	6	0.2	10	0.25	8	0.75	8	0.75	8	0.75	8	1	6	0.67	6	-0.5	0.0004022	stronglyHypometh
chr4	11401	11402	+					0	10		0	0.17	12	0	12	0	10	0.25	8	0.6	10	0.64	22	0.67	6		0	-0.5	0.003319	stronglyHypometh
chr7	26080521	26080522	+					0.38	8	0	5	0	11	0	10	0	8	0.33	9	0.4	5	0.7	10	0.56	16	0.88	8	-0.5	0.003804	stronglyHypometh
chr10	103011027	103011028	+				Y	0.11	19	0	8	0.22	9	0	33	0.12	16	1	9	0.27	11	0.58	12	0.44	9	0.67	6	-0.5	0.004483	stronglyHypometh
chr1	45106560	45106561	+					0	10	0.43	7	0.25	12	0.25	12	0.36	11		0	1	11	0.85	13	0.43	7	0.78	9	-0.5	0.007189	stronglyHypometh
chr3	29607862	29607863	+						0	0.38	8	0.33	21	0.21	14	0.32	25	1	9	0.8	15	0.38	16	1	9	0.88	16	-0.5	0.007423	stronglyHypometh
chr14	53706609	53706610	+					0.17	6	0	8	0.33	9	0.27	11	0	8	0.2	10	0.56	9	0.88	8	0.78	9	0.89	9	-0.5	0.00872	stronglyHypometh
chr2	106802214	106802215	+					0.22	9	0	6	0	7	0	7	0.64	11	0.6	10	1	14	0.6	10	0.62	8	0.54	13	-0.5	0.009948	stronglyHypometh
chr6	109601178	109601179	+				Y	0	8	0	11	0.5	12	0	6	0	9	0.42	12	0.33	6	0.4	15	0.86	7	1	7	-0.5	0.01792	stronglyHypometh
chr11	98350659	98350660	-			STXBP1		0.5	6	0.83	6	0.44	9	0	12	0.25	8	1	7	0.92	13		0	1	8	0.71	7	-0.5	0.01976	stronglyHypometh
chr17	4420522	4420523	+			TRIM2		0.43	7	0.4	5		0	0	5	0.33	6	1	15	1	14	0.29	7	0.83	6	0.83	12	-0.5	0.0231	stronglyHypometh
chr14	9342104	9342105	+			TG,SLA			0	0.14	7	0.2	5	0.5	10	0.14	7	1	5	0.6	5	1	6	0.38	13		0	-0.5	0.02917	stronglyHypometh
chr11	74770496	74770497	-					0	12	0.25	8	0	12	0	14		0	0.55	11	0	13	0.67	15	0.62	8	1	13	-0.5	0.03349	stronglyHypometh
chr9	104193304	104193305	-					0	5	0.77	13	0	11	0.71	7	1	8	1	6	1	6	1	17	1	8	1	9	-0.5	0.04215	stronglyHypometh
chr24	62451110	62451111	-	LOC511106		LOC511106		0.4	10	0	9	0	10	0.17	6	0.43	7	0.8	10	0.89	9	0.1	10		0	1	5	-0.5	0.04731	stronglyHypometh
chr8	90170308	90170309	+			SEMA4D		0.17	6	1	7	0	7	0.33	9	0	5	1	5	0.88	8	1	9	0.43	7	0.7	10	-0.5	0.04805	stronglyHypometh
chr6	109070596	109070597	+		CPLX1	DGKQ		0.43	7	0.5	6	0.75	8	0.38	8		0	1	6	1	6		0	1	7	1	5	-0.49	0.001083	stronglyHypometh
chr5	121073740	121073741	+	MLC1				0	8	0	6	0.33	9		0	0.22	9	0.67	9	0.71	7	0.57	7	0.57	7		0	-0.49	0.001622	stronglyHypometh
chr1	4755024	4755025	+					0.17	6	0.2	5	0.33	6	0.05	19		0	0.58	12	0.67	6	1	8	0.57	7	0.57	7	-0.49	0.002436	stronglyHypometh
chr3	121202207	121202208	+			ING5		0.44	9		0	0.25	8	0	7	0.18	11	0.86	7		0	0.73	11	0.67	6	0.6	10	-0.49	0.003615	stronglyHypometh
chr28	3360149	3360150	-		EXOC8				0	0.4	5	0	6	0.38	8	0.2	5	0.62	8	0.6	5	0.86	7		0	0.83	6	-0.49	0.005492	stronglyHypometh
chr12	57675392	57675393	+					0.4	10	0.92	12		0	0.26	19	0.37	19	1	7	1	14	0.89	9	1	15	1	11	-0.49	0.007159	stronglyHypometh
chr14	692227	692228	+					0	11	0	9	0.46	13	0	17	0.09	11	0.47	15	1	11	0.3	20	0.6	10	0.64	14	-0.49	0.01005	stronglyHypometh
chr13	35938005	35938006	-					0	17	0.43	7	0.38	8	0.45	22	0.9	10	0.85	13	1	7	0.83	18	0.93	15	1	15	-0.49	0.01042	stronglyHypometh
chr19	58243216	58243217	-					0.5	10	0.13	15	0.33	9	0.33	6	0	10	0.86	14	0.89	9	0.7	10	1	6	0.29	7	-0.49	0.0127	stronglyHypometh
chr26	16933130	16933131	-					0.93	15	0.36	11	0	10	0.43	7	0.33	9	1	6	0.86	7	0.89	9	1	8	0.78	9	-0.49	0.01342	stronglyHypometh
chr9	87796	87797	+					0.33	9		0	0.3	10	0	5	0.6	5	0.86	7		0	0.67	6	0.67	6	1	5	-0.49	0.01588	stronglyHypometh
chr2	135663540	135663541	-			ARHGEF10L	Y	0	6	0.33	9		0	0.43	7	0	5	0.4	5	0.83	6	0.64	14		0	0.83	6	-0.49	0.01841	stronglyHypometh
chr24	12702786	12702787	-			SERPINB8			0	0	5	0.25	8	0	9	0	6	0.86	7	0	5	0.89	9	0.43	7	0.58	12	-0.49	0.03837	stronglyHypometh
chr24	53573723	53573724	-					0	9	0	11	0	16	0	22	0	11	0.56	9	0	15	0	13	0.95	22	0.92	13	-0.49	0.04971	stronglyHypometh
chr9	12995591	12995592	+					0	6		0	0.17	12	0.2	10	0	6	0.57	14	0.67	6		0	0.38	16	0.67	6	-0.48	0.001521	stronglyHypometh
chr9	29875	29876	+					0.44	9	0.2	5	0.57	7	0	5	0.44	9	0.82	11	0.86	7		0	0.88	8	0.71	7	-0.48	0.005072	stronglyHypometh
chr11	106810477	106810478	+					0.45	11	0.33	12	0.2	5	0	17	0.4	10	0.81	21	1	7	0.31	16	0.8	10	0.85	20	-0.48	0.009904	stronglyHypometh
chr23	41188772	41188773	-						0	0.6	5	0.11	9	0.43	7	0.67	6	0.91	11	1	7	1	5		0	0.83	6	-0.48	0.009964	stronglyHypometh
chr26	44495354	44495355	+			LHPP		0.4	5	0.2	5		0	0.67	6	0.8	5	1	6	1	5		0	1	5	1	8	-0.48	0.01141	stronglyHypometh
chr17	70539526	70539527	+		LOC615587			0.8	5	0.29	7	0	11	0.5	14	0.36	14	1	9	0.88	8	0.57	14	1	5	0.9	10	-0.48	0.01376	stronglyHypometh
chr1	138156748	138156749	+			DNAJC13		0	7	0	8		0	0	10	0.38	8	0.4	5	0.6	5	0.43	7	1	5	0.43	7	-0.48	0.0164	stronglyHypometh
chr13	77846675	77846676	+			ARFGEF2		0.44	9	0.33	6		0	0	15	0.5	8		0	1	5	0.67	6	1	5	0.55	11	-0.48	0.02419	stronglyHypometh
chr15	84918407	84918408	+						0	0	6	0.5	8	0.17	6	0.25	8		0	0.38	8	0.6	5	0.86	7	1	5	-0.48	0.03269	stronglyHypometh
chr29	49228230	49228231	+			CARS		0.4	5	0	10	0.62	8	0	5		0	0.8	10		0	0.88	17	0.75	8	0.5	8	-0.48	0.03474	stronglyHypometh
chr9	103375171	103375172	+			FGFR1OP		0	10	0.25	8	0.22	9	0.38	8	1	6	0.56	9	1	5	1	9	0.75	8	0.93	14	-0.48	0.03582	stronglyHypometh
chr5	47721967	47721968	-		HELB			0.6	10	0.4	10	0	14	0.44	18	0	10	1	14	1	6	0.5	16	1	10	0.33	15	-0.48	0.03616	stronglyHypometh
chr12	81770178	81770179	-					0.83	12	0.67	6	0.2	10	0.25	8	0	6	0.8	10	1	16	1	10	0.67	6		0	-0.48	0.04038	stronglyHypometh
chr26	10419906	10419907	-						0	0.62	8	0	14	0.5	12	0	7	0.6	5	1	10	0.4	10	0.9	10	0.93	14	-0.48	0.04108	stronglyHypometh
chr3	18325223	18325224	+		CRNN			0	7	0.44	9	1	14	0	9	0.2	10	0.56	9	1	8	0.93	14	0.92	12	0.67	6	-0.48	0.04597	stronglyHypometh
chr3	54090710	54090711	+					0	9	0	7	0	9	0.3	10	0.23	13	0.79	14		0	1	8	0.57	14	0	6	-0.48	0.04898	stronglyHypometh
chr23	14122680	14122681	-						0	0	7	0	9	0	6	0	7		0	0.33	6	0.36	11	0.5	12	0.7	10	-0.47	0.001286	stronglyHypometh
chr21	70387390	70387391	-						0	0.2	5	0.6	5	0.33	15	0.71	7	0.8	10	1	10	1	6	0.86	7	1	12	-0.47	0.004619	stronglyHypometh
chr11	106803145	106803146	-					0.2	5		0	0.67	12	0	8	0.43	14	0.64	11	0.8	5	0.75	8	1	6	0.78	9	-0.47	0.0135	stronglyHypometh
chr19	8280578	8280579	-					0.55	11	0.42	12	0	5	0.4	10	0.6	5	1	5	1	10	0.45	11	1	7	0.86	14	-0.47	0.01354	stronglyHypometh
chr1	153061203	153061204	+				Y	0	5		0	0.43	7	0.43	7	0.5	6		0	1	6	0.8	5	0.83	6	0.6	5	-0.47	0.01576	stronglyHypometh
chr1	153061265	153061266	+				Y	0	5		0	0.29	7	0.57	7	0.5	6		0	1	6	0.8	5	0.83	6	0.6	5	-0.47	0.0217	stronglyHypometh
chr11	86183792	86183793	+				Y	0	12	0	6	0.11	18	0.09	22	0.43	14	0.4	10	1	6	0.2	20	0.88	16	0.5	8	-0.47	0.02404	stronglyHypometh
chr9	103856249	103856250	+				Y	0.2	10	0.75	8	0.29	14	0.5	12		0	1	8	1	5	1	8	0.6	10		0	-0.47	0.02585	stronglyHypometh
chr14	8251563	8251564	-					0.78	9	0.33	6	1	9	0.42	19	0	10	0.88	8	1	11	1	9	1	6	1	9	-0.47	0.02908	stronglyHypometh
chr5	103556431	103556432	+					0.71	7		0	0	6	0.2	5	0.6	5	0.86	7	0.88	8	0.88	8	0.8	5		0	-0.47	0.03082	stronglyHypometh
chr10	728903	728904	+			MCC		0.17	6	0.64	14	0.22	9		0	0.2	10	0.88	17	0.7	10	0.3	10	1	11	1	10	-0.47	0.0341	stronglyHypometh
chr20	62749320	62749321	+			ANKRD33B		0.15	13		0	0	7	0.5	14	0.38	8		0	0.57	7	0.44	9	1	7	0.88	8	-0.47	0.03439	stronglyHypometh
chr11	33818757	33818758	-					0.17	6	0	13		0	0	15	0.12	8	0.91	11	0.78	9	0.12	8	0.71	7	0.2	5	-0.47	0.03801	stronglyHypometh
chr2	135537396	135537397	+					0	15	0	14	0	12	0.81	16	0.21	14	0.93	14	0.5	6	1	16	0.5	14	0.46	13	-0.47	0.04278	stronglyHypometh
chr16	72759452	72759453	-					0	11	0.2	5		0	0.3	10	0.38	8	0.25	12	0.92	12	1	9	0.92	12	0.38	8	-0.47	0.04292	stronglyHypometh
chr22	14831723	14831724	+					0.12	16	0.33	6	0.83	12	0.12	16	0.8	10	1	12		0	1	10	1	8	0.67	6	-0.47	0.04367	stronglyHypometh
chr19	55282168	55282169	+					0	7		0	0	5	0.57	7	0.67	6	0.75	8	0.8	5	0.86	7		0	0.69	13	-0.47	0.04405	stronglyHypometh
chr17	63009201	63009202	+					0	12	0	9		0	0.25	12	0	9	0.94	18	0.36	14	0.67	12	0.69	16	0	10	-0.47	0.04462	stronglyHypometh
chr2	36200424	36200425	+					0.46	13	0.35	20	0.33	18	0.42	19	0	16	0.69	16	0.67	18	0.81	26	0.92	12	0.81	21	-0.46	0.001104	stronglyHypometh
chr3	67092724	67092725	+					0	5	0.4	5	0	7	0.17	6	0.12	8	0.5	6	0.67	6	0.56	9		0	0.67	6	-0.46	0.001483	stronglyHypometh
chr21	50029943	50029944	-					0.25	12	0.5	6		0	0.3	10	0.33	9	1	7	0.7	10	0.78	9	0.56	9	1	8	-0.46	0.003922	stronglyHypometh
chr18	3822626	3822627	-					0.2	5		0	0.14	7	0	6	0	6	0.29	7	0.71	7	0.5	8		0	0.67	9	-0.46	0.0059	stronglyHypometh
chr11	49462208	49462209	+			ELMOD3		0.46	13	0.45	11	1	9	0.54	13	0.25	12	1	17	1	16	1	16	1	8	1	12	-0.46	0.006108	stronglyHypometh
chr23	15842745	15842746	+				Y	0.67	6	0.5	8	0.33	12	0.4	10	0.29	17	1	8	1	15	1	10	0.47	17	1	6	-0.46	0.006619	stronglyHypometh
chr9	19184	19185	+					0	6		0	0.4	10	0	10	0	6	0.4	10	0.67	6	0.5	12	0.67	6		0	-0.46	0.00867	stronglyHypometh
chr21	65915891	65915892	+					0.38	8	0	5		0	0.67	9	0.11	9	0.8	5	0.62	8	0.78	9	0.75	8	0.8	10	-0.46	0.01134	stronglyHypometh
chr21	44703598	44703599	-				Y	0	6	0.1	10	0.25	8	0.12	8	0.4	5	1	5	0.45	11	0.5	14	0.57	7		0	-0.46	0.01169	stronglyHypometh
chr5	107281068	107281069	+					0	8		0	0.44	9	0	5	0.33	6	0.44	9	0.8	5		0	0.67	6	0.71	7	-0.46	0.01518	stronglyHypometh
chr4	118545382	118545383	+					0	9	0.2	5	0	5	0	8	0.6	10	1	9	0.5	10	0.56	9	0.44	9	0.62	13	-0.46	0.0162	stronglyHypometh
chr15	26797234	26797235	+					0	5	0.14	7	0	10	0	8	0.2	5	0.91	11	0.14	7		0	0.67	6	0.4	5	-0.46	0.01978	stronglyHypometh
chr6	118569664	118569665	-					0.22	9	0.5	8	0	20	0.11	9	0.8	10	0.92	12	0.92	13	0.67	12	0.83	6	0.6	10	-0.46	0.01981	stronglyHypometh
chr11	105890039	105890040	-			NDOR1		0.45	11	0.5	12	0.64	11	0	15	0.42	12	0.91	11	1	10	0.55	11	1	8		0	-0.46	0.02	stronglyHypometh
chr21	68935421	68935422	+					0.4	5	0.27	11	0.11	9	0.11	9		0	0.5	6	0.8	5	0.82	11	1	5	0.29	7	-0.46	0.02252	stronglyHypometh
chr22	3546288	3546289	-					0	9	0.23	13	0.5	10	0.94	18	0.6	5	0.83	6	0.83	6	0.9	10	1	7	1	11	-0.46	0.02434	stronglyHypometh
chr21	14770545	14770546	+					0	11	0.88	8	0.31	13	0.19	16	0.4	10	0.9	10	0.5	10	1	14	0.78	9	0.91	11	-0.46	0.02618	stronglyHypometh
chr21	57634362	57634363	-			SLC24A4		0	5	0	5		0	0	8	0	5	0.5	6		0	0.75	8	0	6	0.6	5	-0.46	0.02933	stronglyHypometh
chr1	59230163	59230164	+					0	9	0.83	12		0	0.36	14	0.62	8	1	12	1	12	1	6	0.67	9	0.89	9	-0.46	0.03424	stronglyHypometh
chr19	56570771	56570772	-			RECQL5,SMIM5		0.33	12	0	8	0.25	8	0.25	8		0	0.86	7	1	6	0.33	12	0.5	8		0	-0.46	0.03446	stronglyHypometh
chr2	21449939	21449940	+					0.67	6	0.4	5	0.88	8	0.78	9	0	8		0	1	11	1	5	1	6	1	10	-0.46	0.03786	stronglyHypometh
chr29	45431506	45431507	+					0	6	0.29	7	0.33	9	0.1	10	0	7	0.92	12	0	7	0.62	8	1	7	0.47	15	-0.46	0.0443	stronglyHypometh
chr29	48106998	48106999	-			PPFIA1		0	10	0	11	0	13	0	16	0	10	0.9	10	0	13	0	20	0.78	9	0.62	13	-0.46	0.04446	stronglyHypometh
chr22	33232772	33232773	-			FAM19A1		0	7	0	6		0	0.2	5	0.17	6	0.57	7	0.67	12	0.5	8	1	7	0	8	-0.46	0.04661	stronglyHypometh
chr13	39652553	39652554	+					0	9		0	0.29	7	0.42	12	0	10	0.4	15	1	7	0.45	11	0.33	6	1	9	-0.46	0.04757	stronglyHypometh
chr12	87159912	87159913	-			FAM155A		0.5	8	0	5	0	5	0.62	8	0	6	0.2	5	0.75	8	1	12	0.92	13	0.56	16	-0.46	0.0494	stronglyHypometh
chr23	14122816	14122817	-						0	0	7	0	9	0	6	0	7		0	0.33	6	0.36	11	0.5	12	0.6	10	-0.45	0.0003497	stronglyHypometh
chr6	18385158	18385159	-			LEF1		0.14	7	0.09	11	0.2	5	0.14	7	0	9	0.33	6	0.5	10	0.67	9	0.54	13	0.8	5	-0.45	0.0007446	stronglyHypometh
chr18	7681407	7681408	+				Y	0.17	6	0.33	6	0.5	6	0.14	7		0	0.67	6	0.67	6	0.8	5		0	0.8	5	-0.45	0.002738	stronglyHypometh
chr11	98649593	98649594	-			FAM102A		0.45	11	0.6	5		0	0.43	7	0.25	8	0.75	12	0.8	5	1	6	1	6		0	-0.45	0.003447	stronglyHypometh
chr14	70275631	70275632	+		PTDSS1			0.12	8	0.33	6		0	0.43	7	0.12	8	0.83	6	0.67	9	0.75	12		0	0.55	11	-0.45	0.003898	stronglyHypometh
chr12	9071573	9071574	-					0	8	0	9	0	5	0	6	0	6	0.6	5	0.56	9	0.5	10	0.6	5	0	6	-0.45	0.004249	stronglyHypometh
chr1	57448133	57448134	-					0.18	17	0	6	0.29	14	0.11	9	0.31	16	0.6	35	0.73	71	0.83	65	0.73	26	0.22	18	-0.45	0.006213	stronglyHypometh
chr3	118234218	118234219	-						0	0	5	0.1	10	0.31	13	0.33	6	0.5	8	0.86	7	0.6	10	0.6	10		0	-0.45	0.006487	stronglyHypometh
chr26	51205224	51205225	-					0	6	0.36	11	0.11	9	0.53	15		0	0.73	11	0.75	8	0.67	9	0.8	10	0.55	11	-0.45	0.00664	stronglyHypometh
chr17	70539527	70539528	-		LOC615587			0.67	9	0.31	13	0	6	0.53	19	0.33	6	1	12	0.82	11	0.57	14	0.86	14	0.85	13	-0.45	0.009204	stronglyHypometh
chr13	79033624	79033625	-					0.33	12	0.33	6	0.33	12	0.07	15		0		0	0.62	16	0.75	8	1	5	0.5	8	-0.45	0.01147	stronglyHypometh
chr13	54744080	54744081	-					0.17	6	0.71	7		0	0.4	5	0.67	6	1	5	0.89	9		0	0.88	8	1	12	-0.45	0.01367	stronglyHypometh
chr17	47522107	47522108	+						0	0.17	12	0.71	14	0.46	28	0.29	14	1	13	1	13	0.93	14	0.69	13	0.64	14	-0.45	0.01378	stronglyHypometh
chr13	77615569	77615570	+					0.44	9	0	9	0.36	11	0	12	0.38	8	0.89	9	0.57	7	0.59	17	1	10	0.36	11	-0.45	0.01842	stronglyHypometh
chr15	84982383	84982384	+				Y	0.4	5	0.6	5		0	0.44	9	0	5	0.78	9	1	6	0.5	6	1	6	0.8	5	-0.45	0.02093	stronglyHypometh
chr28	3949046	3949047	-					0.83	6	0.53	15	0.6	10	0.14	7		0	1	10		0	1	9	1	9	0.91	11	-0.45	0.02115	stronglyHypometh
chr11	106787398	106787399	-					0.5	8	0.33	6	0.56	9	0	10	0	6	0.43	14	0.83	6	0.5	8	0.89	9	1	6	-0.45	0.0246	stronglyHypometh
chr12	30605875	30605876	+					0.57	14	0.57	14	0	7	0	27	0	14	0.81	16	0.65	23	0.35	17	0.7	10	0.86	22	-0.45	0.02721	stronglyHypometh
chr25	39376411	39376412	+				Y	0	10	0	7	0.56	9	0.5	16	0	10		0	0.89	9	0.67	15	0.55	11	0.55	11	-0.45	0.0281	stronglyHypometh
chr22	21772065	21772066	-			ITPR1		0	5	0	10	0.25	12	0	10	0	8	0.56	9	1	9	0.43	7	0	6	0.5	12	-0.45	0.02815	stronglyHypometh
chr13	36572159	36572160	-					0.3	10	1	8	0.83	6	0.18	11	0.27	11	1	5	0.85	13	1	15	1	8	1	8	-0.45	0.02827	stronglyHypometh
chr16	10242656	10242657	-					0.71	7		0	0	5	0.4	5	0.8	10	1	5	1	6	1	9	0.62	8	1	10	-0.45	0.04259	stronglyHypometh
chr9	85014247	85014248	-						0	0.78	23	0.14	7	0.71	14	0.2	10	1	13	0.8	5	0.83	24	1	9		0	-0.45	0.0435	stronglyHypometh
chr16	70139464	70139465	+					0.57	7	0.89	9		0	0	15	0.33	12	1	10	1	11	1	6	0.93	14	0.58	12	-0.45	0.04716	stronglyHypometh
chr23	9412156	9412157	-					0	12	0	12	0.14	29	0.33	18	0	10	0.5	8	0.67	6	0.45	22	0.5	16		0	-0.44	0.001337	stronglyHypometh
chr18	55600535	55600536	+		CYTH2			0.43	7		0	0.33	6	0.38	13	0.5	8	1	6	1	6		0	0.67	6	0.75	8	-0.44	0.00311	stronglyHypometh
chr19	57125253	57125254	-		USH1G		Y	0.27	11	0.6	10	0.67	12		0	0.5	12	1	10	1	5	0.8	5	1	5		0	-0.44	0.004475	stronglyHypometh
chr13	62074437	62074438	+				Y	0.2	5	0.2	5		0	0.22	9	0.43	7	0.6	5	0.62	8	1	6		0	0.6	5	-0.44	0.00767	stronglyHypometh
chr18	63381616	63381617	-		RPS9		Y	0.33	6	0.17	6	0.4	10		0	0	5	0.73	11	0.86	7	0.57	7		0	0.5	8	-0.44	0.01065	stronglyHypometh
chr25	39492671	39492672	-				Y	0	8	0	14	0	12	0	10	0	10	0	7	0.6	10	0.8	5	0.33	6	0.44	9	-0.44	0.01177	stronglyHypometh
chr11	73452628	73452629	+		KIF3C		Y	0.5	6	0.83	6	0.4	5	0.25	8	0.83	6	1	8	1	5	1	6		0	1	5	-0.44	0.01337	stronglyHypometh
chr24	42397399	42397400	-					0	15	0	8	0.5	14	0	24	0	12	0.83	18	0.78	18	0.28	18	0.44	9	0.36	22	-0.44	0.01917	stronglyHypometh
chr12	27009375	27009376	-					0	12	0.14	14	0	20	0	14	0	20	0.45	22	0.2	20	0.17	12	0.5	8	1	10	-0.44	0.02105	stronglyHypometh
chr21	8099709	8099710	-			IGF1R		0.33	6	0.5	8	0.33	15	0.33	6		0	1	7	0.85	13	1	5		0	0.42	12	-0.44	0.02223	stronglyHypometh
chr3	33641809	33641810	-					1	11		0	0.38	8	0.33	6	0.27	11	0.8	5	1	7	1	9	1	5	0.89	9	-0.44	0.02508	stronglyHypometh
chr18	49423141	49423142	+			SUPT5H		0.2	5		0	0.8	5	0.5	6	0.4	5		0	0.67	6	1	8	1	6	1	5	-0.44	0.02595	stronglyHypometh
chr26	44523255	44523256	-			LHPP		0	12	0.6	10	1	14	0.33	12	0.43	23	0.92	24	0.92	13	0.75	16	1	14	1	6	-0.44	0.0312	stronglyHypometh
chr22	20539110	20539111	-					0.54	13	0.4	5		0	0.25	8	0.43	7	1	6	1	10	1	12		0	0.36	11	-0.44	0.04228	stronglyHypometh
chr1	153418876	153418877	-					0.14	7		0	0.4	15	0.11	9	0.67	6	0.85	13	0.3	10	0.91	11	1	7	0.82	11	-0.44	0.0426	stronglyHypometh
chrX	147963666	147963667	+						0	0.56	9	0.67	6	0	5	0	6	0.91	11	0.6	5	0.57	7	0.67	6	1	12	-0.44	0.04694	stronglyHypometh
chr3	3762923	3762924	+			LMX1A		0	7		0	0	6	0	5	0	6		0	0.5	6	0.86	7	0	5	0.4	10	-0.44	0.04702	stronglyHypometh
chr10	25370436	25370437	-					0.3	10	0.29	7	0.11	9	0.29	7	0.25	8	0.46	13	0.88	8	0.75	8		0	0.62	8	-0.43	0.001648	stronglyHypometh
chr7	53585655	53585656	-						0	0.1	10	0.11	9	0.17	12	0	5	0.5	6	0.71	7	0.58	12		0	0.31	13	-0.43	0.003341	stronglyHypometh
chr19	17331302	17331303	+					0.17	6	0.33	6	0.5	6	0.17	6		0	0.6	10	0.75	8	0.67	6	1	5	0.6	5	-0.43	0.005646	stronglyHypometh
chr26	34197562	34197563	+					1	5	0.29	7	0.42	12	0.5	14	0.67	9	1	8	1	7	1	16	1	10	1	8	-0.43	0.008564	stronglyHypometh
chr11	105868996	105868997	+					0.5	10	0.67	6	0.57	7	0	5	0.5	10	1	7	0.86	7	0.64	11	0.92	12	1	10	-0.43	0.01185	stronglyHypometh
chr11	37848201	37848202	+	MTIF2		MTIF2		0.8	10	0.33	6	0.17	6	0.56	9	0.54	13		0	1	5	1	11	0.88	8	0.78	9	-0.43	0.01274	stronglyHypometh
chr15	19724596	19724597	+					0	5	0.57	7	0.83	6	0.57	14	0.4	5	1	5	0.86	7	0.91	11	1	5	0.78	9	-0.43	0.01679	stronglyHypometh
chr19	36560903	36560904	-					0.5	6	0.4	5	0	10	0.58	12	0.2	5	0.89	9	1	7	0.86	7	0.45	11	0.62	8	-0.43	0.0181	stronglyHypometh
chr10	103011041	103011042	+				Y	0.08	24	0	8	0.2	10	0	34	0.11	18	1	10	0.43	14	0.25	16	0.2	10	0.67	6	-0.43	0.02226	stronglyHypometh
chr14	2349530	2349531	-			VAMP2	Y	0	6		0	0	7	0	7	0.2	5	0.8	5	0.57	7	0.4	5	0.17	6		0	-0.43	0.02282	stronglyHypometh
chr15	34620077	34620078	-			GRAMD1B		0.33	6	0	5		0	0.11	9	0.12	8	0.2	5	0.44	9	0.88	8	0.56	16	0.8	10	-0.43	0.02409	stronglyHypometh
chr7	71568556	71568557	-					0.14	7	0.73	11		0	0.8	5	0.5	8	0.88	8		0	1	16	1	11	1	9	-0.43	0.03026	stronglyHypometh
chr12	90944447	90944448	-			RASA3	Y	0.22	9	0.14	7		0	0.75	8	0.4	10		0	0.73	11	0.67	6	1	7	0.86	7	-0.43	0.03033	stronglyHypometh
chr13	40762957	40762958	+					0	16	0.4	10	0.36	22	0.65	23	1	14	0.89	18	1	12	0.8	20	1	12	0.88	16	-0.43	0.03569	stronglyHypometh
chr25	4074257	4074258	+					0.56	9	0	6	0.14	7	0	11	0.42	12	1	5	0.5	8	0.54	13		0	0.56	9	-0.43	0.03603	stronglyHypometh
chr16	22162775	22162776	-					0.25	12	0.9	10	0.44	18	0.82	22	0	12	0.78	9	1	10	0.95	20	1	10	0.86	21	-0.43	0.03803	stronglyHypometh
chr18	10282802	10282803	+				Y		0	0	5	0.58	19	0	5	0.5	10	0.8	10	0.6	10	0.67	6	1	6	0.44	9	-0.43	0.0418	stronglyHypometh
chr19	23237354	23237355	-			PITPNA		0	5	0.17	6	0	6	0	9	0.31	16	0.56	9	0.33	18	0	8	1	7	0.73	11	-0.43	0.04639	stronglyHypometh
chr4	119567699	119567700	+					0.56	9	0.44	9	0.43	7	0.8	10	0.43	7	0.82	17	1	10	1	11	0.91	22	1	10	-0.42	0.0008041	stronglyHypometh
chr9	1669660	1669661	-					0.33	9	0	10	0	5	0	20	0	14	0.5	6	0.62	8	0.47	15	0.3	10	0.54	13	-0.42	0.001185	stronglyHypometh
chr5	107345456	107345457	+			TULP3		0.38	8	0.38	8		0	0.67	6	0.33	6	1	7	0.8	5	0.8	5	0.83	6		0	-0.42	0.003538	stronglyHypometh
chr29	51070693	51070694	-				Y	0.2	10	0.4	10	0.24	17	0.22	9		0	0.67	12	0.71	14	0.56	18	1	8	0.5	8	-0.42	0.005392	stronglyHypometh
chr23	41188693	41188694	-						0	0.2	5	0.11	9	0.29	7	0.5	6	0.64	11	0.86	7	0.6	5		0	0.67	6	-0.42	0.006267	stronglyHypometh
chr6	108966503	108966504	-				Y	0.57	7	0.6	5		0	0.33	6	0.83	6	1	9	1	10	1	6		0	1	9	-0.42	0.00662	stronglyHypometh
chr10	90397037	90397038	+					0.2	5		0	0.6	5	0.67	9	0.33	6	0.78	9	0.75	8	1	7	0.8	10	1	11	-0.42	0.008719	stronglyHypometh
chr5	121073757	121073758	+	MLC1				0.12	8	0.33	6	0.56	9		0	0.33	9	0.89	9	0.86	7	0.71	7	0.57	7		0	-0.42	0.01023	stronglyHypometh
chr14	83677864	83677865	+			DEPTOR		0.11	9	0.57	7	0.5	6		0	0.43	21	1	7	0.6	10	1	5	0.75	12	0.79	14	-0.42	0.01148	stronglyHypometh
chr9	19211362	19211363	-					0.22	9	0.62	8	0.86	7	0.44	9	0.46	13	1	10		0	0.85	13	0.92	13	1	7	-0.42	0.01157	stronglyHypometh
chr6	108629430	108629431	+					0.45	11	0.56	9		0	0.33	6	0.46	13		0	1	11	0.5	8	1	8	1	9	-0.42	0.01895	stronglyHypometh
chr13	7050674	7050675	-		ISM1			0.67	6	0.38	8		0	0.38	8	0.17	6	0.6	5		0	1	7	0.78	9	0.88	8	-0.42	0.0201	stronglyHypometh
chr3	119754738	119754739	+			NDUFA10		0	8		0	0	8	0	9	0	6	0.33	9	0	10	0.78	9	0.56	9	0.44	9	-0.42	0.02315	stronglyHypometh
chr26	51366844	51366845	-					0	5	0	7		0	0.33	9	0	5	0.5	10		0	0.78	9	0.5	6	0.22	9	-0.42	0.02526	stronglyHypometh
chr5	114023339	114023340	-			CYB5R3		0.6	10		0	0.29	14	0.2	10	0.5	16	0.56	18		0	0.71	14	1	6	1	6	-0.42	0.02651	stronglyHypometh
chr4	114147361	114147362	+					0	5	0.38	8	0.11	9	0.62	8	0.25	8	0.5	6	0.55	11	0.83	6		0	0.9	10	-0.42	0.02698	stronglyHypometh
chr27	35921728	35921729	-			SFRP1		0.75	8	0.33	6	0.9	10		0	0.33	6	1	6	1	8	1	9		0	1	6	-0.42	0.02739	stronglyHypometh
chr2	21449940	21449941	-					0.33	9	0.67	9	0.88	8	0.57	7	0	9	0.87	15	0.8	15	1	5	0.86	7	1	14	-0.42	0.02827	stronglyHypometh
chr23	24455084	24455085	-		MCM3			0.5	8	0.33	6	0.2	10	0	8		0	0.33	6	1	9	0.6	10	0.67	6	0.8	10	-0.42	0.03037	stronglyHypometh
chr1	152615319	152615320	+					0	6		0	0.6	5	0	20	0	21	0.6	5	0.62	13	0.58	12		0	0.5	18	-0.42	0.03156	stronglyHypometh
chr8	7153080	7153081	+					0.75	8	0.29	14	0	6	0.08	26	0.29	14	0.57	28	1	28	0.67	24	0.44	25	0.8	10	-0.42	0.03336	stronglyHypometh
chr23	41188683	41188684	-						0	0.2	5	0	9	0.29	7	0.5	6	0.82	11	0.71	7	0.8	5		0	0.33	6	-0.42	0.03392	stronglyHypometh
chr14	2708277	2708278	+			CYP11B1		0	14	0	12	0	12	0	14	0	8	0.37	19	0	11	0.5	12	1	9	0.25	8	-0.42	0.034	stronglyHypometh
chr18	5872193	5872194	+			WWOX		0	17	0	13	0.29	7	0	20	0.33	15	0.45	11	0.09	11	0.47	19	0.95	21	0.75	12	-0.42	0.03414	stronglyHypometh
chr26	44628737	44628738	+					0.4	20	0.62	16	0.5	6	0	13	0	17	0.94	18	0.42	19	0.92	13	0.83	6	0.5	10	-0.42	0.03885	stronglyHypometh
chr16	44927103	44927104	-					0.17	6	0.57	7	0	5	0.33	6	0.5	6	1	6	0.8	5	0.8	5		0	0.33	6	-0.42	0.04524	stronglyHypometh
chr18	25228412	25228413	+			CPNE2			0	0.5	6	0	7	0.22	9	0.38	8	1	5	0.25	8	0.57	7	0.8	5	0.83	6	-0.42	0.04865	stronglyHypometh
chr8	40535720	40535721	+					0.33	6		0	0	5	0	10	0	8	0.44	9	0.57	7	0	8	0.67	6	0.86	7	-0.42	0.04913	stronglyHypometh
chr5	48379927	48379928	+					0.5	6	0.4	5	0.4	5	0.33	6	0.58	12	0.83	6		0	0.8	10	0.78	9	1	5	-0.41	0.0004712	stronglyHypometh
chr4	69246064	69246065	+					0.22	9	0.25	16	0.14	7	0.5	10	0.17	12	0.67	9	0.58	12	0.8	10	0.64	11	0.67	9	-0.41	0.0004747	stronglyHypometh
chr19	45294867	45294868	-	C1QL1	C1QL1		Y	0.12	16	0	6	0	10	0.14	14	0.2	10	0.6	20	0.73	15	0.33	18	0.33	18	0.5	8	-0.41	0.001627	stronglyHypometh
chr2	135535241	135535242	-						0	0.17	6	0.43	7	0.43	7	0.17	6	0.8	5	0.75	8	0.57	7	0.83	6	0.6	5	-0.41	0.002442	stronglyHypometh
chr15	30509851	30509852	+		THY1			0.88	8	0.67	6	0.57	7	0.27	11	0.57	7	1	11	1	9	1	8	1	5	1	8	-0.41	0.00296	stronglyHypometh
chr21	56759728	56759729	+					0.29	7	0.17	6	0.43	7	0.43	14	0.38	8		0	0.86	7	0.89	9	0.5	8	0.75	8	-0.41	0.003583	stronglyHypometh
chr29	47044000	47044001	-			TPCN2		0.4	10	0.43	7	0.76	21	0.4	15	0.62	16	1	13	1	11	0.75	8	1	6		0	-0.41	0.004182	stronglyHypometh
chr19	23301873	23301874	+	SLC43A2				0.38	8	0.62	8	0.2	5	0.3	10	0.36	11	0.67	9	0.78	9	1	5		0	0.67	6	-0.41	0.006361	stronglyHypometh
chr6	108629431	108629432	-					0.57	14	0.43	14	0.4	5	0.33	18	0.5	12	1	12		0	0.53	15	0.9	10	1	17	-0.41	0.006597	stronglyHypometh
chr27	4504551	4504552	-			MCPH1		0.8	5	0.5	6	0.29	7	0.56	9		0	0.75	8	1	6	1	9	1	5	1	7	-0.41	0.006605	stronglyHypometh
chr3	101789176	101789177	-	BTBD19	BTBD19			0.29	7	0.33	6	0.33	6	0.67	6		0	0.58	12	1	5	0.86	7	0.78	9	0.88	8	-0.41	0.00699	stronglyHypometh
chr16	32236655	32236656	-			SMYD3		0.59	17	0.25	8	0.5	12	0.5	8	0.71	14	0.68	25	1	16	1	20		0	1	10	-0.41	0.007844	stronglyHypometh
chr18	44364633	44364634	+			CHST8		0.57	7	0.62	8	0.3	10		0	0.38	8	1	5	0.71	7	1	7	0.8	5		0	-0.41	0.008227	stronglyHypometh
chr29	16393492	16393493	+					0.6	5	0.4	5	0.77	13		0	0.29	7	1	5	1	10	0.7	10	0.9	10	1	5	-0.41	0.009555	stronglyHypometh
chr18	11557765	11557766	-					0.2	5	0.4	5	0	5	0	5		0	0.62	8		0	0.62	8	0.6	5	0.4	5	-0.41	0.009571	stronglyHypometh
chr23	14122684	14122685	-						0	0	7	0	9	0	6	0	7		0	0.17	6	0.36	11	0.42	12	0.7	10	-0.41	0.00963	stronglyHypometh
chr28	42462619	42462620	-						0	0.4	5	0.45	11	0.45	11	0.09	11	0.78	9	0.56	9	0.62	8	0.83	6	1	5	-0.41	0.01034	stronglyHypometh
chr25	13989938	13989939	-			C25H16orf45		0.36	11	0.33	9	0.3	10	0	17	0	9	0.6	10	0.56	16	0.63	19	0.33	9	0.91	22	-0.41	0.01066	stronglyHypometh
chr24	62478253	62478254	+						0	0.29	7	0.33	6	0.12	8	0.67	6	0.71	7	0.67	12	0.67	6	1	5	0.75	8	-0.41	0.01263	stronglyHypometh
chr21	68935393	68935394	+					0.4	5	0.18	11	0.22	9	0.33	9		0	0.67	6	0.8	5	0.91	11	0.8	5	0.29	7	-0.41	0.01689	stronglyHypometh
chr21	60118062	60118063	+					0.25	8	0.56	9		0	0.56	16	1	13	1	11	1	11	1	9	1	14	1	9	-0.41	0.01964	stronglyHypometh
chr16	50975026	50975027	+					0.29	7	0	5	0.67	9	0.2	5	0.17	6		0	0.5	8	0.71	7	0.83	6	0.67	6	-0.41	0.02077	stronglyHypometh
chr26	49721831	49721832	-					0	6	0	5		0	0	11	0	5	0.17	6	0.29	7		0	0.8	5	0.4	10	-0.41	0.02386	stronglyHypometh
chr29	41166483	41166484	-		BEST1		Y		0	0.25	8	0	6	0.09	11	0.33	6	0.58	12		0	0.6	5	0.86	7	0.29	7	-0.41	0.02496	stronglyHypometh
chr6	109336050	109336051	-			MAEA			0	0.25	8	0.8	10	0.33	6	0.67	6	1	12	0.88	16	1	6	0.8	10		0	-0.41	0.02759	stronglyHypometh
chr18	53725709	53725710	-				Y	0.31	13	0.4	10	0.33	15	0	10	0.33	9	0.8	10	0.33	12	1	6	0.6	10		0	-0.41	0.02838	stronglyHypometh
chr14	2208388	2208389	-				Y	0.14	7	0.47	15	0.76	25	0.25	16	0.57	14		0	0.78	9	1	10	0.6	10	1	6	-0.41	0.03152	stronglyHypometh
chr29	8612626	8612627	-					0.43	7	1	6		0	0.44	16	0.4	10		0	0.89	9	1	7	1	14	1	8	-0.41	0.03315	stronglyHypometh
chr25	41163117	41163118	+			GNA12		0.6	5	0.33	6	0.67	12	0.85	13	0.09	11	0.92	13	0.75	8	1	10	1	6		0	-0.41	0.03642	stronglyHypometh
chr18	6193392	6193393	-			WWOX			0	0.56	9	0.2	5	0.14	7	0.67	6	0.64	14		0	0.86	7	1	6	0.69	13	-0.41	0.03752	stronglyHypometh
chr16	71045167	71045168	+					0.17	6	0.62	8	0.62	8	0.33	6		0	0.57	7	0.8	5		0	1	6	1	8	-0.41	0.0377	stronglyHypometh
chr18	54115749	54115750	+					0.43	7	0.92	12	0.83	6	0.33	9	0.22	18	1	6	1	11		0	0.83	6	1	6	-0.41	0.03802	stronglyHypometh
chr4	117491665	117491666	+			DPP6		0	6	0.54	13	0.1	10	0.54	13	0.36	11	1	18	0.56	9	0.6	10	0.42	12	1	16	-0.41	0.0382	stronglyHypometh
chr23	41188786	41188787	-						0	0.2	5	0	9	0.43	7	0.67	6	0.82	11	0.86	7	0.6	5		0	0.67	6	-0.41	0.03892	stronglyHypometh
chr14	68031800	68031801	+				Y	0.29	7	0	6	0.2	5	0.55	11	0.94	18	0.73	11	0.92	12	0.86	7	0.8	5	0.71	7	-0.41	0.04069	stronglyHypometh
chr29	51369276	51369277	+				Y	0	5		0	0.64	11	0.8	5	0.33	9	0.8	5	1	5	0.89	9	0.7	20	0.88	8	-0.41	0.04164	stronglyHypometh
chr24	3804741	3804742	+					0.67	9	0.9	10	0.58	12	0	14	0.28	18	0.82	11	1	9	1	16	1	7	0.67	9	-0.41	0.04269	stronglyHypometh
chr11	106414484	106414485	-					0.75	8	0.25	8	0.3	10	0	6	0.09	11	1	11	0.85	20	0.71	14	0.56	9	0.33	12	-0.41	0.04499	stronglyHypometh
chr9	20943481	20943482	-					0.14	7	0.29	7	0.43	7	0.3	10	1	5	1	6	0.88	8	0.8	10	1	14	0.53	17	-0.41	0.04505	stronglyHypometh
chr9	103671063	103671064	-					0	6	0.33	6	0	14	0	6	0	13	0	7	0.29	7	0.44	9	0.83	6	0.83	6	-0.41	0.04546	stronglyHypometh
chr24	35956311	35956312	+		ENOSF1	ENOSF1		1	7		0	0.83	12	0.33	12	0.2	10	1	8	1	6	1	10	1	6	1	6	-0.41	0.04654	stronglyHypometh
chr10	21946044	21946045	+					0	9	0	10	0	8	0	15	0	5	0	17	0	16	0.5	16	0.71	7	0.82	11	-0.41	0.0474	stronglyHypometh
chr21	57821875	57821876	+					0.25	8	0.33	12	0.47	15	0.08	12	0.1	10	0.67	6	0.67	12	0.75	8	0.57	7	0.6	10	-0.4	0.0008762	stronglyHypometh
chr28	45918413	45918414	+					0.62	8	0.5	6	0.43	7	0.5	10	0.2	5	0.8	5	0.86	7	0.73	11	1	7	0.88	8	-0.4	0.001344	stronglyHypometh
chr11	99506624	99506625	+						0	0.5	6	0.6	10	0.33	6	0.43	7	0.67	6	0.88	8	0.88	8	1	6	0.9	10	-0.4	0.001503	stronglyHypometh
chr18	25558366	25558367	+					0.33	6		0	0.5	8	0.53	17	0.36	11	0.78	9	1	6	0.69	13		0	0.86	7	-0.4	0.002692	stronglyHypometh
chr27	8072658	8072659	+					0.15	13		0	0.3	10	0.4	5	0.17	6	0.71	7		0	0.8	5	0.6	5	0.5	6	-0.4	0.003958	stronglyHypometh
chr16	50974948	50974949	+					0.14	7	0	5	0.22	9	0.2	5	0	6		0	0.25	8	0.57	7	0.57	7	0.67	6	-0.4	0.004269	stronglyHypometh
chrX	35635735	35635736	-						0	0.57	7	0.22	9	0.2	5	0.14	7	0.67	6	0.71	7	0.56	9	0.83	6	0.67	6	-0.4	0.004832	stronglyHypometh
chr13	51370186	51370187	+	ADRA1D			Y	0.27	11		0	0.11	9	0.25	12	0.23	13	0.57	7		0	0.57	7	0.88	8	0.44	16	-0.4	0.007102	stronglyHypometh
chr6	106970741	106970742	+			NSG1		0	6	0	7	0	7	0.18	11	0.2	10		0	0.67	6	0.58	12	0.17	12	0.5	8	-0.4	0.008027	stronglyHypometh
chr9	29038881	29038882	+						0	0.86	7	0.33	6	0.62	8	0.57	7	1	5	1	5	1	10	1	7		0	-0.4	0.009488	stronglyHypometh
chr19	58605416	58605417	+					0.2	5	0.2	5	0.25	8	0.2	5		0	0.89	9	0.6	10	0.57	7	0.38	8		0	-0.4	0.009892	stronglyHypometh
chr15	32515474	32515475	+					0.29	7	0.2	5	0.11	9		0	0.57	7	0.75	8	0.75	8	0.5	6	0.57	7	0.89	9	-0.4	0.01155	stronglyHypometh
chr6	64191634	64191635	-					0.64	14	0.38	13	0.8	10	0.43	14	0.27	11	1	8	1	9	1	10	0.92	12	0.6	15	-0.4	0.01182	stronglyHypometh
chr13	81687471	81687472	+					0	11	0	9	0	14	0	14	0	5	0.35	17	0.79	14	0	10	0.5	8	0.36	11	-0.4	0.01351	stronglyHypometh
chr25	17305697	17305698	-		C25H16orf62				0	0.67	6	0.5	6	0.5	10	0.17	6	1	5	0.86	7	1	8	0.57	7	0.86	7	-0.4	0.01688	stronglyHypometh
chr4	106990970	106990971	+		EPHB6		Y	0.5	8	0	6		0	0.5	6	0.33	6		0	0.67	6	0.67	6	0.78	9	0.83	6	-0.4	0.01809	stronglyHypometh
chr11	106414483	106414484	+					0.38	16	0.62	13	0.5	10	0	12	0.27	11	0.82	11	0.95	20	0.58	12	0.91	11	0.5	10	-0.4	0.0202	stronglyHypometh
chr3	102653215	102653216	-			SLC6A9			0	0.75	8	0.29	7	0.67	12	0.33	9		0	0.88	8	1	8	1	7	0.75	8	-0.4	0.02316	stronglyHypometh
chr2	108601556	108601557	-					0	7		0	0.38	8	0.4	10	0.57	7	0.6	5	0.88	8	0.67	12		0	0.8	10	-0.4	0.02591	stronglyHypometh
chr21	56279107	56279108	-			FRMD5		0	6	0.18	11	0.1	10	0	10	0	12	0.86	7	0.71	7	0	10	0.4	5	0.33	18	-0.4	0.03116	stronglyHypometh
chr22	51174182	51174183	+						0	0.4	10	0.14	14	0	6	0	7	0.75	8	0.62	16	0.25	8		0	0.5	8	-0.4	0.03213	stronglyHypometh
chr13	54812891	54812892	-		YTHDF1		Y	0.2	5		0	0.5	8	0.45	11	0.93	14	1	12	1	8	1	8	1	8	0.62	16	-0.4	0.03731	stronglyHypometh
chr21	20485857	20485858	-					0	5	0.14	7	0.25	8		0	0.4	5	0.57	7	0.67	9	0.25	8	0.5	6	1	5	-0.4	0.03845	stronglyHypometh
chr10	11232349	11232350	-					1	11	0.38	8	0.25	8	0.33	12	0.39	18	0.8	5	1	13	0.55	11	1	12	1	7	-0.4	0.03884	stronglyHypometh
chr12	89756310	89756311	+					0	5		0	0.71	7	0.67	6	0.5	8	0.75	8	0.83	12	1	9	1	6	0.75	8	-0.4	0.03964	stronglyHypometh
chr4	75233066	75233067	+					0	5	0.44	9		0	0.2	10	0.67	6	0.88	8	1	5	0.6	5	0.57	7	0.62	13	-0.4	0.03987	stronglyHypometh
chr11	106810442	106810443	+					0.2	10		0	0.33	15	0	5	0.58	12	1	10	0.8	5	0.43	7	0.5	6	0.67	6	-0.4	0.03991	stronglyHypometh
chr5	12384781	12384782	-					0.29	7	0.14	7		0	0.5	10	0	5	0.5	6	0.38	8	0.5	8	1	5	0.8	10	-0.4	0.04045	stronglyHypometh
chr19	39691541	39691542	-					0.5	8	0.22	9	0.4	5	0.89	9	0.94	16	1	9	1	13	0.94	18	1	9		0	-0.4	0.04115	stronglyHypometh
chr11	105782218	105782219	-					0.71	14	0.33	6	0.73	30	0	12		0	1	6	1	10	0.83	12	0.67	6	0.75	8	-0.4	0.04986	stronglyHypometh
chr3	23103458	23103459	+				Y	0	13	0	6	0	12	0	8		0	0.4	10	0.33	6	0.57	7	0.25	8		0	-0.39	0.001261	stronglyHypometh
chr11	72858557	72858558	+					0.25	8	0.67	9	0.43	7	0.44	9	0.57	7	0.88	8	1	7	0.71	7	0.86	7	0.89	9	-0.39	0.001548	stronglyHypometh
chr24	47610714	47610715	-						0	0.5	6	0.44	9	0.69	13	0.6	5	1	5	1	5	0.8	5		0	1	6	-0.39	0.001888	stronglyHypometh
chr16	44711420	44711421	-					0.2	5	0.2	5	0.17	6	0.17	6		0	0.82	11	0.44	9	0.62	8	0.5	8	0.45	11	-0.39	0.001944	stronglyHypometh
chr5	40730443	40730444	-			LRRK2		0.2	5	0.22	9	0.4	10	0.38	24	0.67	9	0.75	8	0.82	11	0.67	9	0.86	7	0.71	14	-0.39	0.002621	stronglyHypometh
chr13	15642840	15642841	+					0.3	10		0	0.4	5	0.5	12	0.43	7	0.57	7	0.86	7	0.71	7	0.82	11	1	5	-0.39	0.003473	stronglyHypometh
chr21	16746053	16746054	+					0.17	6	0.44	9	0.38	8	0.22	9	0.57	7	0.89	9	0.8	5	0.67	12	0.64	11		0	-0.39	0.005239	stronglyHypometh
chr18	55187893	55187894	+			SULT2A1	Y		0	0	7	0.17	6	0.2	5	0.2	5	0.6	5	0.5	6	0.3	10	0.44	9	0.8	5	-0.39	0.007227	stronglyHypometh
chr21	16745933	16745934	+					0.17	6	0.44	9	0.38	8	0.22	9	0.57	7	0.89	9	0.8	5	0.75	12	0.55	11		0	-0.39	0.007543	stronglyHypometh
chr5	22406635	22406636	+					0.43	14	0.33	6	0.75	8	0.57	14		0	1	10		0	0.8	10	0.86	7	1	10	-0.39	0.009142	stronglyHypometh
chr19	4816913	4816914	+					0.33	6	0.4	5	0.33	6	0.38	8	0.2	5	0.43	7	0.86	7	0.6	5		0	1	5	-0.39	0.01307	stronglyHypometh
chr17	74840121	74840122	-				Y	0.2	10	0.25	8	0	12	0	10		0	0.6	10	0.67	6	0.5	16		0	0.25	8	-0.39	0.01316	stronglyHypometh
chr16	2671637	2671638	+				Y		0	0.38	8	0.17	6	0.12	8	0.4	5	0.56	9	1	5	0.55	11	0.67	6	0.5	8	-0.39	0.01467	stronglyHypometh
chr17	73432287	73432288	-		GGT5		Y	0	10		0	0	9	0.12	8	0.18	11	0.83	6	0.22	9	0.4	5	0.33	6	0.55	11	-0.39	0.01753	stronglyHypometh
chr16	54400064	54400065	-					0	9	0.6	20	0	8	0.38	21	0.06	16	0.75	12	0.43	14	0.64	14	0.6	5	0.56	9	-0.39	0.01881	stronglyHypometh
chr8	88143386	88143387	+					0	7	0.22	9		0	0.1	10	0.2	10	0.38	8	0.42	12	0.75	8	0.8	5	0.25	8	-0.39	0.02112	stronglyHypometh
chr1	91805567	91805568	+						0	0.33	9	0.71	7	0.3	10	0.92	12	0.92	12	1	11	0.93	15	0.92	13	1	8	-0.39	0.02258	stronglyHypometh
chr25	42566131	42566132	+						0	0.43	7	0	7	0.4	5	0.5	6	0.88	8	0.88	8	0.78	9	0.43	7	0.67	9	-0.39	0.02409	stronglyHypometh
chr16	49417064	49417065	+					0.5	6	0.67	6	0.6	5	0	5	0.33	9	1	5	0.86	7	0.71	7	0.57	7	0.89	9	-0.39	0.02497	stronglyHypometh
chr25	41163118	41163119	-			GNA12		0.71	14	0.5	8	0.33	6	0.88	16	0.25	8	1	10	1	10	0.86	14		0	0.83	12	-0.39	0.02586	stronglyHypometh
chr5	26387057	26387058	+						0	0.14	7	0.8	5	0.4	5	0.67	6	1	5	1	6	0.86	7	0.8	5	0.8	5	-0.39	0.0259	stronglyHypometh
chr29	49779066	49779067	-					0.33	6	0	14	0	14	0	8		0	0.5	12	0.83	12	0.29	14	0.25	8	0.5	12	-0.39	0.02598	stronglyHypometh
chr23	19651898	19651899	+						0	0	7	0	12	0	7	0	10	0.58	12	0.54	13		0	0.43	7	0	10	-0.39	0.027	stronglyHypometh
chr3	21860170	21860171	+				Y	0.4	10		0	0.5	6	0.25	8	0	5	0.67	9	1	6	0.57	7	0.45	11	0.69	13	-0.39	0.02763	stronglyHypometh
chr27	28790847	28790848	+			RNF122		0.75	8	0.36	11		0	0.36	11	0.17	6	0.71	14	1	7	0.64	14	1	13	0.64	11	-0.39	0.03011	stronglyHypometh
chr14	9354773	9354774	+			TG,SLA		0.22	9	0.3	10	0.17	6	0.6	10	0.15	13	0.8	5	0.33	12	0.9	10	0.67	6		0	-0.39	0.03043	stronglyHypometh
chr8	3562424	3562425	+					0.57	7	0.54	13	0.67	9	0	5	0.5	6	1	7	0.67	6	0.88	8	0.86	7		0	-0.39	0.03051	stronglyHypometh
chr24	41549587	41549588	-					0.14	14	0.57	7	0.8	10	0.36	11		0	0.88	8	1	8	1	10	0.6	15	0.83	6	-0.39	0.03379	stronglyHypometh
chr7	108539252	108539253	-					0.43	7	0.4	5		0	0.33	6	0.2	5		0	1	7	0.5	6	0.5	8	0.92	12	-0.39	0.03454	stronglyHypometh
chr7	20326340	20326341	-					0.33	6	0.5	6	0.8	10		0	0.17	6		0	0.88	8	0.75	8	0.75	8	1	7	-0.39	0.03725	stronglyHypometh
chr3	87093034	87093035	-			FGGY		0.33	9	0.33	9		0	0.29	14	0.25	8	0.71	7	0.2	5	0.93	15	0.62	8	1	7	-0.39	0.04468	stronglyHypometh
chr14	13571657	13571658	-					0.38	8	0.2	5		0	0.67	6	0	5	0.75	12		0	0.6	5	0.83	6	0.6	5	-0.39	0.04505	stronglyHypometh
chr7	16812187	16812188	-			SPC24		0	7	0.64	14	0	7	0.64	11	0.44	16	0.88	8	0.5	14	0.88	8	0.58	12	0.82	11	-0.39	0.04702	stronglyHypometh
chr3	17892464	17892465	+					0.75	8		0	0.57	14	0.67	12	0.5	8	1	14	1	12	1	12		0	1	5	-0.38	0.0004514	stronglyHypometh
chr4	93237727	93237728	+					0.5	6	0.07	14	0.38	16	0.27	11	0.36	11	0.77	13	0.7	20	0.55	20	0.7	10	0.78	9	-0.38	0.001611	stronglyHypometh
chr16	36586783	36586784	+			RGS7		0.4	5	0.38	8	0.2	5	0.33	6	0.17	6	0.71	14	0.76	17	0.65	20	0.43	7	0.81	21	-0.38	0.001681	stronglyHypometh
chr5	40730426	40730427	-			LRRK2		0.4	5	0.3	10	0.4	10	0.62	24	0.44	9	0.88	8	0.91	11	0.78	9	0.57	7	0.93	14	-0.38	0.002062	stronglyHypometh
chr9	105174915	105174916	-					0	10	0	5		0	0.3	10	0	8	0.29	7	0.5	8	0.44	9	0.5	10	0.54	13	-0.38	0.002603	stronglyHypometh
chr7	3730907	3730908	+				Y	0.33	9	0.5	20	0.4	20	0.33	24	0.25	8	0.75	16	0.57	14	0.83	12	1	6	0.58	19	-0.38	0.002922	stronglyHypometh
chr5	104171917	104171918	+		LPAR5			0.25	8	0.2	5	0.5	6	0.29	7	0.15	13	0.67	6	0.8	5	0.5	6		0	0.67	6	-0.38	0.003202	stronglyHypometh
chr19	38533653	38533654	+					0.43	14	0.29	17	0	16	0	6	0.26	19	0.5	24	0.44	18	0.64	22	0.67	6	0.62	21	-0.38	0.004266	stronglyHypometh
chr11	97681614	97681615	-			RALGPS1		0.78	9	0.4	5	0.44	9	0.62	8		0	1	6	0.91	11	1	5	1	5	0.78	9	-0.38	0.004403	stronglyHypometh
chr19	55303671	55303672	-					0.2	10	0.29	7	0	5	0	11	0.2	10	0.5	12	0.75	8	0.5	8		0	0.33	9	-0.38	0.00646	stronglyHypometh
chr21	6355329	6355330	-			CERS3		0.2	10	0.33	6	0	9	0.25	8		0	0.67	6		0	0.4	10	0.57	7	0.67	9	-0.38	0.006991	stronglyHypometh
chr25	39345708	39345709	-		ACTB		Y	0	6	0.12	8	0.2	5		0	0	6	0.29	7	0.33	6	0.6	5	0.69	13	0.38	8	-0.38	0.007167	stronglyHypometh
chr20	71725250	71725251	+			SLC9A3			0	0.17	6	0.1	10	0.38	8	0	7	0.7	10	0.57	7	0.5	6	0.4	5		0	-0.38	0.009245	stronglyHypometh
chr26	30651665	30651666	-					0.22	18	0	8	0.36	22	0	13	0	6	0.43	14	0.71	7	0.27	22	0.4	10	0.67	6	-0.38	0.009788	stronglyHypometh
chr23	16985417	16985418	+	DLK2		DLK2		0.56	9	0.17	6	0.12	8	0.33	9		0	0.58	12	0.57	7	0.83	6	0.8	5	0.57	7	-0.38	0.01065	stronglyHypometh
chr8	91982888	91982889	-					0	10	0.35	26	0	10	0.27	22	0.58	24	0.52	50	0.71	51	0.54	26	0.7	20	0.64	22	-0.38	0.01203	stronglyHypometh
chr14	2488462	2488463	+				Y	0.14	7	0.25	8	0.45	20	0.43	7	0	6	0.78	9	0.57	7	0.71	7		0	0.45	11	-0.38	0.0143	stronglyHypometh
chr19	24146775	24146776	-			PAFAH1B1		0.33	12	0	5		0	0.38	8	0.27	11		0	0.83	6	0.6	10	0.56	9	0.5	8	-0.38	0.015	stronglyHypometh
chr3	13722331	13722332	+						0	0.42	12	0.14	7	0.39	23	0.36	14	0.92	13	0.71	7	0.9	21	0.44	9	0.56	9	-0.38	0.01563	stronglyHypometh
chr1	153426135	153426136	+					0.33	9	0.2	5	0.33	6	0.7	10		0	0.67	9	0.75	12	0.8	5		0	0.86	7	-0.38	0.01678	stronglyHypometh
chr19	61926103	61926104	+					0.4	5	0	7		0	0.33	6	0.33	12		0	0.82	11	0.71	7	0.5	8	0.56	9	-0.38	0.01687	stronglyHypometh
chr9	29236143	29236144	-					0.56	18	0.11	18	0.23	26	0.5	22	0.73	15	0.67	15	0.69	13	1	17	0.86	7	0.83	12	-0.38	0.01707	stronglyHypometh
chr17	67200433	67200434	+					0.14	7	0.4	5	0.6	5	0.33	6	0.38	8	0.5	6	1	5	0.56	9	1	5	0.71	7	-0.38	0.0178	stronglyHypometh
chr18	50172650	50172651	+					0.2	5	0.22	9	0.5	6	0.71	7		0	0.86	7	0.89	9	0.62	8	0.86	7	0.7	10	-0.38	0.01808	stronglyHypometh
chr13	6932048	6932049	-					0.5	8	0.78	9	0.45	11	0.17	6	0.33	6	1	5	0.75	8	0.8	10	1	5	0.58	12	-0.38	0.01811	stronglyHypometh
chr23	10735777	10735778	-	CPNE5			Y		0	0	16	0.2	20	0.22	18	0.4	10	0.67	6	0.6	10	0.75	8		0	0.33	6	-0.38	0.02012	stronglyHypometh
chr19	18355217	18355218	+			ADAP2		0.86	7	0.57	7	0.2	5	0.75	12	0.25	12	0.91	11	0.93	14	0.86	7	0.86	7	1	6	-0.38	0.02071	stronglyHypometh
chr18	12171084	12171085	+					0.33	9	0	5		0	0.33	9	0.17	6		0	0.83	6	0.62	8	0.5	8	0.4	5	-0.38	0.02101	stronglyHypometh
chr14	3356264	3356265	+					0.12	8		0	0.2	5	0.64	11	0	6	0.75	8	0.5	12	0.57	7	0.69	13	0.6	10	-0.38	0.02269	stronglyHypometh
chr10	103011016	103011017	+				Y	0.08	12		0	0.4	5	0	17	0.11	9	0.8	5	0.43	7	0.5	8	0.4	5		0	-0.38	0.02302	stronglyHypometh
chr11	80501138	80501139	+					0.33	9	0.25	8		0	0.7	10	0.56	16		0	0.75	8	0.9	10	1	5	0.7	10	-0.38	0.02317	stronglyHypometh
chr24	48878731	48878732	-					0	8	0	5	0	7	0	12		0	0.6	5	0	8	0.62	8	0.22	9	0.44	9	-0.38	0.02612	stronglyHypometh
chr14	5118481	5118482	-						0	0.15	13	0.29	17	0.42	12	0	7	0.8	5	0.43	7	0.73	22		0	0.44	16	-0.38	0.02745	stronglyHypometh
chr28	5296464	5296465	-			SIPA1L2		1	7	0.4	5	0.57	7	0.5	8		0	1	8	1	7		0	1	6	1	9	-0.38	0.02763	stronglyHypometh
chr29	48707721	48707722	+					0	7		0	0.44	9	0.56	9	0.57	7	0.8	5	0.86	7	0.69	13	0.73	11		0	-0.38	0.03519	stronglyHypometh
chr7	66696677	66696678	-					0.71	7	0.11	9	0.78	9	0.36	11	0.12	8	0.67	12	1	7	0.78	9	0.83	12	0.73	15	-0.38	0.0358	stronglyHypometh
chr16	80996872	80996873	-						0	0.14	14	0	9	0.2	10	0.5	6	0.56	9	0.83	6		0	0.6	5	0.38	8	-0.38	0.03598	stronglyHypometh
chr6	86708193	86708194	+			LOC781988		0.45	11	0.6	10	0.64	11	0.48	21	0	13	0.42	19	1	10	0.95	20	0.83	6	0.86	14	-0.38	0.03842	stronglyHypometh
chr4	114508568	114508569	-					0.4	10	1	6	0.4	10	0.7	20		0	1	14	1	8	1	10	1	12		0	-0.38	0.04006	stronglyHypometh
chr9	103608747	103608748	+					0.38	8	0.88	8	0.4	5	0.5	12	0.22	9	0.57	7	0.86	7	1	8		0	1	5	-0.38	0.0406	stronglyHypometh
chr1	144087836	144087837	-					0.86	7	0.29	7	0.44	9	0.2	5	0.8	5	0.88	8	0.83	6	1	5		0	0.9	10	-0.38	0.04138	stronglyHypometh
chr15	22754748	22754749	+				Y	0	8	0.67	6	0.18	22	0.2	20	0.2	10	0.43	14	0.57	14	1	6	0.4	10	0.75	8	-0.38	0.04186	stronglyHypometh
chr10	5380052	5380053	-					0.36	11	0	6	0	10	0	13	0.56	9		0	0.5	12	0.43	7	0.82	11	0.5	8	-0.38	0.04262	stronglyHypometh
chr13	1809868	1809869	+					0.5	6	0	8	0.6	10	0.2	5		0	0.75	8	0.67	6	0.57	7		0	0.82	11	-0.38	0.04346	stronglyHypometh
chr1	153060065	153060066	-					0	5	0	7		0	0.14	7	0.44	9	0.45	11	0.83	12	0.43	7		0	0.38	8	-0.38	0.04423	stronglyHypometh
chr9	103633947	103633948	-					0	6	0.33	6	0	5	0	19	0	11	0	11	0.47	19	0.4	10	0.44	9	0.93	15	-0.38	0.0459	stronglyHypometh
chr8	11970436	11970437	-					0.17	6	0.6	10	0.59	17	0.44	9	0.33	9	0.38	8	0.86	21	1	5		0	1	8	-0.38	0.04818	stronglyHypometh
chr23	41188701	41188702	-						0	0.2	5	0.11	9	0.57	7	0.67	6	0.91	11	0.71	7	0.6	5		0	0.83	6	-0.38	0.04821	stronglyHypometh
chr28	30847648	30847649	-					0.6	10	0.6	5	0.6	5		0	0.5	6	1	7	0.78	9	1	8		0	1	5	-0.37	0.000912	stronglyHypometh
chr2	133827011	133827012	+			CAPZB		0.57	7	0.5	14	0.5	8	0.8	5	0.44	9	1	6	0.83	6	1	11	0.83	6	1	6	-0.37	0.001112	stronglyHypometh
chr27	43198596	43198597	+					0.43	14	0.27	11	0.5	8	0.59	17	0.5	14	0.86	7	1	9	0.67	12	0.79	14	0.81	16	-0.37	0.001268	stronglyHypometh
chr23	12086879	12086880	+			BTBD9		0.33	15	0.1	10	0.38	21	0.56	18	0.25	12	0.71	14	0.79	14	0.71	14	0.67	12	0.6	10	-0.37	0.001773	stronglyHypometh
chr11	105981954	105981955	+					0.4	20	0.4	10	0.67	6	0.6	10	0.4	10	0.83	12	0.83	12	0.67	6	1	12	1	8	-0.37	0.00235	stronglyHypometh
chr9	47387348	47387349	-					0.5	10	0.5	6		0	0.5	10	0.64	11		0	0.9	10	0.71	7	1	5	1	5	-0.37	0.002726	stronglyHypometh
chr22	9921366	9921367	+					0.33	6	0.2	5	0.2	5	0	8		0	0.44	9	0.6	10	0.6	10		0	0.57	7	-0.37	0.003174	stronglyHypometh
chr11	93253009	93253010	+					0.17	6	0.22	9	0.12	8	0	16	0.17	6		0	0.5	12	0.33	9	0.75	8	0.45	11	-0.37	0.003782	stronglyHypometh
chr16	49354171	49354172	-	CSRP1					0	0.5	6	0.64	14	0.38	8	0.67	9	1	6	1	5	1	7	0.71	17	0.87	15	-0.37	0.004338	stronglyHypometh
chr3	74488795	74488796	-	PTGER3	PTGER3		Y	0	9	0.22	9	0.15	13	0.08	13	0.5	8	0.7	10	0.45	11	0.5	10	0.55	11	0.6	10	-0.37	0.00483	stronglyHypometh
chr21	56580123	56580124	-					0.52	21	0.75	16	0.75	16	0.37	19	0.3	10	1	11	0.91	11	0.89	19	0.91	11	0.82	11	-0.37	0.00561	stronglyHypometh
chr10	14631633	14631634	-					0.45	11		0	0.6	5	0.4	10	0.5	10	0.62	8	1	5	0.91	11	0.89	9		0	-0.37	0.006875	stronglyHypometh
chr2	111668099	111668100	+					0.6	5	0.5	8	0.22	9	0.33	6	0.55	11	0.7	10	0.8	5	0.75	8		0	1	10	-0.37	0.006904	stronglyHypometh
chr25	39409384	39409385	+					0.62	8	0.38	8	0.2	10	0.38	8	0.2	5	0.8	10	0.7	10	0.6	10	0.8	5		0	-0.37	0.006916	stronglyHypometh
chr21	62701887	62701888	+	BDKRB2	BDKRB2			0.33	12	0	12	0.33	12	0.08	13	0.2	15	0.5	16	0.4	10	0.57	14		0	0.75	8	-0.37	0.007984	stronglyHypometh
chr19	51978808	51978809	-					0.2	5	0.25	12	0.5	12	0.25	8		0	0.62	8	0.88	8	0.57	7	0.6	5		0	-0.37	0.009181	stronglyHypometh
chr10	6411349	6411350	-					0.38	8		0	0	6	0	9	0	9	0.44	9	0.43	7	0.55	11		0	0.43	7	-0.37	0.009402	stronglyHypometh
chr26	32939411	32939412	-					0.4	5		0	0.57	7	0.33	9	0.6	5	0.75	8	1	7	0.88	8	1	5	0.6	5	-0.37	0.009439	stronglyHypometh
chr5	118947989	118947990	-						0	0.33	9	0.08	12	0.36	14	0.3	10	0.46	13	0.44	9	0.69	13	0.83	6	0.77	13	-0.37	0.00983	stronglyHypometh
chr10	59480795	59480796	-					0.17	6	0	7	0.1	10		0	0.2	10	0.5	10	0.29	7	0.71	7		0	0.43	7	-0.37	0.01045	stronglyHypometh
chr25	37157437	37157438	-			CYP3A4		0	6	0.33	12	0.3	10	0	16	0	9	0.33	6	0.5	8	0.5	10	0.79	14	0.36	11	-0.37	0.0106	stronglyHypometh
chr3	121202174	121202175	+			ING5		0.44	9		0	0.12	8	0.14	7	0.09	11	0.71	7		0	0.45	11	0.5	6	0.6	10	-0.37	0.01062	stronglyHypometh
chr21	57836139	57836140	+					0.18	11	0.1	10	0.67	9	0.36	11	0.5	8	0.71	7	0.57	7	0.8	5	0.75	12	0.85	13	-0.37	0.01087	stronglyHypometh
chr21	16746058	16746059	+					0.17	6	0.33	9	0.38	8	0.22	9	0.57	7	0.89	9	0.8	5	0.58	12	0.55	11		0	-0.37	0.01098	stronglyHypometh
chr10	10476171	10476172	-			HOMER1		0	8	0.4	10	0	18	0	14	0.33	6	0.5	16	0.6	10	0.56	18	0.4	10		0	-0.37	0.01209	stronglyHypometh
chr19	30487263	30487264	-					0.33	6	0.5	6	0.33	6	0.56	9	0.86	7	1	8	0.83	6		0	0.88	8	0.83	6	-0.37	0.01445	stronglyHypometh
chr13	79253394	79253395	+						0	0.43	7	0.73	11	0.25	12	0.5	8	0.86	7	0.89	9	0.6	10	0.88	8	1	5	-0.37	0.01484	stronglyHypometh
chr6	45930000	45930001	+		SOD3		Y	0.47	15	0.22	9	0.3	10	0.47	15	0.85	13	0.83	12	0.65	20	1	7	0.82	11	0.85	13	-0.37	0.01582	stronglyHypometh
chr16	2679812	2679813	+				Y	0.38	8	0.17	6	0.5	6	0.33	6	0.75	8	1	7	0.73	11	0.75	8	0.71	7		0	-0.37	0.02059	stronglyHypometh
chr19	23658699	23658700	+				Y	0.25	8	0.44	18	0.33	6	0.4	10	0.25	8	0.75	8	0.25	8	0.86	7	1	6	0.67	6	-0.37	0.02372	stronglyHypometh
chr19	62683335	62683336	+					0.2	5	0.33	6	0	5	0.55	11	0.5	8		0	0.75	8	0.5	10	0.67	6	0.83	6	-0.37	0.02397	stronglyHypometh
chr9	97663331	97663332	-			IGF2R	Y	0	6	0.4	10	0.43	14	0.5	12		0	0.55	11	0.75	8	0.75	8		0	0.75	8	-0.37	0.02517	stronglyHypometh
chr22	5192866	5192867	-			TGFBR2		0.71	7		0	0.6	5	0.14	7	0.46	13	1	9	0.8	5	0.73	11	0.71	7	1	8	-0.37	0.02547	stronglyHypometh
chr11	1095578	1095579	-					0.25	12	0.54	13	0	10	0	15	0.33	12		0	0.4	10	0.69	13	0.67	15	0.6	15	-0.37	0.02643	stronglyHypometh
chr25	18915816	18915817	+					0.71	7	0.36	11	0.42	12	0.22	18		0	0.75	12	0.92	13	1	6	0.5	8	0.83	6	-0.37	0.02704	stronglyHypometh
chr28	39538097	39538098	-		RGR			0.33	6	0.4	5		0	0.4	5	0.71	7	0.62	8	1	13		0	1	7	0.71	7	-0.37	0.02801	stronglyHypometh
chr9	104498004	104498005	-					0.83	6	0.44	9	0.18	11	0.75	12	0.5	6		0	1	7	0.82	11	0.91	11	0.92	12	-0.37	0.02963	stronglyHypometh
chr25	42710037	42710038	-				Y	0	5	0	5	0.21	14	0.22	9		0	0.8	5	0.42	12	0.17	6	0.36	11	0.67	6	-0.37	0.0312	stronglyHypometh
chr17	68072951	68072952	-						0	0.4	5	0	7	0.25	16	0.14	7	0.6	10		0	0.43	7	0.86	7	0.4	5	-0.37	0.03247	stronglyHypometh
chr23	27135794	27135795	-	TNXB	TNXB		Y	0.29	7		0	0	8	0.08	13	0.2	5	0.5	10	0.4	15	0.86	7		0	0.3	10	-0.37	0.03429	stronglyHypometh
chr21	70666893	70666894	-					0.67	6	0.2	5	0.92	12	0.5	14	0.78	9	1	6	1	9	0.92	12	1	14		0	-0.37	0.03563	stronglyHypometh
chr14	6722400	6722401	+				Y	0	9		0	0.11	9	0.14	7	0	10	0.17	12		0	0.71	7	0.6	5	0.25	8	-0.37	0.03661	stronglyHypometh
chr16	370563	370564	+					0.14	7	0.5	6		0	0.82	11	0.8	10	0.83	6	0.92	12	1	11	1	7	0.91	11	-0.37	0.03812	stronglyHypometh
chr27	37157912	37157913	+					0.4	5	0.73	11	0.33	15	0.17	6	0.62	13	0.93	14	0.79	14	0.55	11		0	1	12	-0.37	0.03812	stronglyHypometh
chr18	35927707	35927708	-					0.43	23	0	10	0.2	20	0	14	0.25	16	0.64	11	0.29	14	0.5	16	0.33	6	1	6	-0.37	0.03958	stronglyHypometh
chr11	380209	380210	+			MERTK			0	0.44	16	0.64	11	0	12	0.36	11	0.83	6	0.69	16		0	0.6	15	0.8	5	-0.37	0.04129	stronglyHypometh
chr8	49628794	49628795	+			ANXA1		0.43	7	0.12	8	0.2	5	0.44	18	0.17	6	0.5	10	0.64	11	1	12	0.2	5	0.89	9	-0.37	0.04588	stronglyHypometh
chr5	103947426	103947427	+			USP5		0.23	13	0.36	11	0	7	0	5	0.71	14	0.64	11	0.44	9	0.44	9	0.82	11	0.8	10	-0.37	0.04646	stronglyHypometh
chr19	53880008	53880009	-			RBFOX3		0.29	14	0.86	14	0.14	7	0.92	13	0.5	10	0.89	9	0.77	13	0.91	11	1	8	1	18	-0.37	0.04795	stronglyHypometh
chr25	18888463	18888464	-					0.6	5	0.71	7	0.64	11	0.67	12	0.57	7	1	9		0	1	9	1	6	1	8	-0.36	4.186e-06	stronglyHypometh
chr18	57226817	57226818	-						0	0.5	6	0.5	8	0.5	6	0.6	10	1	5	0.83	6		0	0.89	9	0.8	5	-0.36	0.0004086	stronglyHypometh
chr5	26162246	26162247	-				Y	0	8	0	6	0	10	0.1	20		0	0.4	10		0	0.5	8	0.4	10	0.25	8	-0.36	0.000728	stronglyHypometh
chr16	2671598	2671599	+				Y		0	0.5	8	0.33	6	0.25	8	0.4	5	0.67	9	0.8	5	0.73	11	0.83	6	0.62	8	-0.36	0.0008164	stronglyHypometh
chr20	64034070	64034071	+					0.29	7	0.44	9	0.38	8	0.15	13	0.38	13	0.88	8	0.6	10	0.67	9	0.6	15	0.69	13	-0.36	0.001035	stronglyHypometh
chr4	18705808	18705809	-					0.62	13	0.36	14	0.44	9	0.48	25	0.79	14	0.93	15	0.88	17	0.84	19	0.92	12	0.91	11	-0.36	0.001533	stronglyHypometh
chr18	54130380	54130381	-				Y	0.33	9	0.69	13	0.55	11		0	0.5	8	1	5	0.88	8	0.86	7	0.86	7	0.8	5	-0.36	0.001958	stronglyHypometh
chr18	31709907	31709908	+					0.33	6	0.4	5	0.4	10	0.57	7		0	0.64	11	0.83	6	0.88	8		0	0.8	5	-0.36	0.002616	stronglyHypometh
chr18	19515943	19515944	-					0.6	10	0.54	13	0.45	22	0.5	12	0.33	6	0.67	6	0.83	12	0.88	17	1	6		0	-0.36	0.002639	stronglyHypometh
chr16	81126277	81126278	+					0.17	24		0	0	19	0.17	12	0	8	0.45	11	0.33	15	0.36	11	0.67	12	0.38	16	-0.36	0.003104	stronglyHypometh
chr29	17060161	17060162	-					0.4	5	0.4	5		0	0.75	8	0.6	15	0.8	5	1	6	0.92	12	0.83	12	0.95	19	-0.36	0.003882	stronglyHypometh
chr17	62502057	62502058	-					0	7	0.46	13	0.29	7	0.09	11	0.22	9	0.57	7	0.73	11	0.44	9	0.5	8	0.64	11	-0.36	0.004762	stronglyHypometh
chr7	8739570	8739571	+					0.46	13	0.42	12	0.56	9		0	0.75	8	1	8	1	11	0.77	13	0.75	8	1	15	-0.36	0.00637	stronglyHypometh
chr13	68804483	68804484	-					0.64	11		0	0.33	6	0.57	7	0.67	6	1	5	0.78	9	1	11		0	0.89	9	-0.36	0.007555	stronglyHypometh
chr22	44563211	44563212	+					0.43	7		0	0.4	5	0.38	8	0.33	6	0.55	11	1	6	0.83	6	0.78	9	0.57	7	-0.36	0.007699	stronglyHypometh
chr6	109070528	109070529	+		CPLX1	DGKQ	Y	0.29	7	0.33	6	0.12	8	0	8		0	0.5	6	0.67	6		0	0.43	7	0.6	5	-0.36	0.007893	stronglyHypometh
chr26	37614955	37614956	-					0.9	10	0.6	15	0.57	7	0.35	17	0.62	13	0.92	13	1	15		0	1	5	0.95	22	-0.36	0.008633	stronglyHypometh
chr1	152449525	152449526	-			ERG		0.4	5		0	0.6	5	0.5	8	0.33	6	0.67	6	1	5	0.71	7	0.7	10	1	6	-0.36	0.008868	stronglyHypometh
chr16	81707547	81707548	-			PKP1	Y	0.4	5		0	0.4	5	0.4	5	0.12	8	0.75	12	0.83	6	0.44	9	0.6	5	0.83	6	-0.36	0.01062	stronglyHypometh
chr14	9342239	9342240	+			TG,SLA			0	0.43	7	0.6	5	0.89	9	0.57	7	1	5	1	5	1	6	0.92	13		0	-0.36	0.01077	stronglyHypometh
chr9	88258229	88258230	+			RAET1G,ULBP17			0	0.33	6	0.43	14	0.4	10	0.25	8	0.53	17	0.56	9	0.67	6	0.83	6	1	10	-0.36	0.01115	stronglyHypometh
chr10	93796049	93796050	-			STON2		0.5	16	0.29	14	0.5	20	0	10	0.2	10	0.6	10	0.83	12	0.67	24	0.5	20	0.67	6	-0.36	0.01159	stronglyHypometh
chr14	11444014	11444015	-			ASAP1		0.8	5		0	0.57	7	0.44	9	0.4	5	0.8	5	1	5	1	6		0	0.88	8	-0.36	0.01188	stronglyHypometh
chr10	81232364	81232365	+					0.6	5	0.44	9		0	0.38	8	0.2	5	0.9	10	0.86	7	0.75	8	0.8	5	0.5	6	-0.36	0.01299	stronglyHypometh
chrX	135893151	135893152	-	MOSPD2				0	7	0	7		0	0	5	0.17	6	0.6	5		0	0.33	6	0.5	8	0.17	6	-0.36	0.01369	stronglyHypometh
chr17	72087715	72087716	+						0	0.4	5	0.55	11	0.89	9	0.6	5	0.89	9	1	6	1	5		0	1	6	-0.36	0.01409	stronglyHypometh
chr20	70276579	70276580	+					0.25	8	0.67	6	0.73	11	0.82	11		0	1	9	0.88	16	1	12	1	6	1	5	-0.36	0.0161	stronglyHypometh
chr12	76845760	76845761	+			CLDN10		0.25	8	0.62	13		0	0.6	10	0.14	7	0.83	6	0.67	9	0.83	12	0.67	9	0.83	6	-0.36	0.01614	stronglyHypometh
chr13	1809848	1809849	+					0.67	6	0.25	8	0.44	9	0.6	5		0	0.75	8	0.83	6	1	7		0	0.8	10	-0.36	0.01614	stronglyHypometh
chr16	77323312	77323313	-					0.43	7	0.14	7	0.5	8	0.17	6	0.12	8	0.56	9	0.71	7	0.83	6	0.44	9		0	-0.36	0.0172	stronglyHypometh
chr16	73172387	73172388	-					0.33	9	0.23	13	0	5	0.06	18	0.65	20	0.57	7	0.54	13	0.75	16	0.69	13	0.54	13	-0.36	0.01849	stronglyHypometh
chr11	80507066	80507067	+					0.36	11	0.74	19	0.71	35	0.4	5	0.25	8	0.89	9	1	7	0.89	9	0.93	29	0.56	9	-0.36	0.0204	stronglyHypometh
chr23	50805544	50805545	-				Y		0	0.6	10	0.78	18	0.86	14	0.33	6	1	6	1	6	1	10	1	8		0	-0.36	0.02158	stronglyHypometh
chr1	121936881	121936882	+					0.12	8		0	0.33	6	0	9	0.12	8	0.27	11	0.33	6	0.57	7	0.56	9	0.8	5	-0.36	0.0218	stronglyHypometh
chr29	47003017	47003018	-					0.42	12	0.4	5	0.17	6	0	9	0.2	5	1	5	0.55	11	0.55	11	0.4	5	0.5	6	-0.36	0.02378	stronglyHypometh
chr24	1679728	1679729	-					0.29	7	0.83	6		0	0.6	5	0.56	9	0.92	12	1	7	0.8	5		0	1	6	-0.36	0.02532	stronglyHypometh
chr25	8668481	8668482	-					0.36	11	0.67	6	0.12	8	0.64	11	0.5	6	0.75	8	1	6	0.67	6		0	0.88	8	-0.36	0.02592	stronglyHypometh
chr12	15362769	15362770	+			GTF2F2		0.8	5		0	0.4	5	0.4	5	0.8	5	1	5	0.83	6	1	5		0	1	9	-0.36	0.02666	stronglyHypometh
chr24	1786947	1786948	+					0.62	8	1	9	0.44	9	0.5	14		0		0	1	10	1	11	1	6	1	6	-0.36	0.0288	stronglyHypometh
chr28	7883889	7883890	-					1	7	0.8	10	0.25	20	0.38	26	0.62	8	1	11	1	10	0.96	25	0.91	11	1	8	-0.36	0.02962	stronglyHypometh
chr21	59335636	59335637	-			IFI27		0.29	14		0	0.5	16	0.57	14	0.29	14	0.6	10	0.5	12	1	12	1	16	0.75	8	-0.36	0.03012	stronglyHypometh
chr18	64096331	64096332	+			ZIM2		0.2	5	0.4	5	0.12	8	0	8	0	5		0	0.27	11	0.57	7	0.8	5	0.36	11	-0.36	0.03151	stronglyHypometh
chr16	2679898	2679899	+				Y	0.12	8	0.5	6	0	6	0	6	0.43	7	0.71	7	0.64	11	0.38	8	0.57	7		0	-0.36	0.03244	stronglyHypometh
chr29	51171255	51171256	-				Y	0.25	8	0.5	6	0.8	10	0.6	10		0	0.8	10		0	1	6	1	8	0.78	9	-0.36	0.03315	stronglyHypometh
chr15	44418967	44418968	-			ST5		0.83	6	0.64	11	0.67	9	0.5	14	0.14	7		0	0.85	13	1	7	0.83	6	1	6	-0.36	0.0333	stronglyHypometh
chrX	14118762	14118763	+					0.62	13	0.67	9	0.2	5		0	0.8	5	1	8	0.85	13	0.89	9		0	1	10	-0.36	0.0363	stronglyHypometh
chr27	16745310	16745311	+				Y	0.33	12	0.67	6	0.6	10	0	10	0.2	10		0	0.71	14	0.75	8	0.75	8	0.67	12	-0.36	0.03851	stronglyHypometh
chr3	118511701	118511702	-					0.17	6	0.25	8	0.38	8	0.6	5	0.27	11	0.71	7	0.67	6		0	1	5	0.38	8	-0.36	0.03912	stronglyHypometh
chr24	4560593	4560594	+					0.75	8		0	0.75	8	0.2	5	0.67	6	1	6	1	8	1	8		0	0.8	10	-0.36	0.04419	stronglyHypometh
chr10	5126659	5126660	+			THOC3		0	7	0.18	11	0.2	10	0.18	11	0.18	11	0.45	11	0.92	90	0.5	8	0.14	7		0	-0.36	0.04598	stronglyHypometh
chr25	42710020	42710021	-				Y	0	5	0.2	5	0.29	14	0.56	9		0	0.83	6	0.67	12	0.33	6	0.45	11	0.83	6	-0.36	0.04845	stronglyHypometh
chr21	22797031	22797032	-					0.17	6	0.44	9	0.33	6	0	5		0	0.83	6	0.88	8	0.5	8	0.43	7	0.33	6	-0.36	0.04936	stronglyHypometh
chr5	35475519	35475520	-			DBX2		0.33	15	0.33	9	0.18	11	0.17	6		0	0.64	14	0.57	7	0.7	10	0.56	9	0.55	11	-0.35	0.000292	stronglyHypometh
chr25	16225470	16225471	-					0.38	13	0.58	12	0.6	10	0.67	9	0.64	11	1	8	0.86	7	0.78	9	1	7	1	6	-0.35	0.0008276	stronglyHypometh
chr4	112029631	112029632	-					0.71	14	0.43	7	0.4	5	0.62	13		0	0.86	7	0.88	8	1	5	0.83	6	0.89	9	-0.35	0.002056	stronglyHypometh
chr19	59589948	59589949	+					0.3	10	0	7	0	7	0.18	11	0.11	9	0.3	10	0.43	14	0.54	13	0.62	8	0.43	7	-0.35	0.002432	stronglyHypometh
chr5	105369711	105369712	-				Y	0.33	6	0	12	0.33	12	0.33	12	0.44	16	0.54	13	0.62	13	0.67	6	0.64	11	0.73	11	-0.35	0.00254	stronglyHypometh
chr6	106707320	106707321	+			NSG1		0.62	8	0.71	7	0.43	14	0.43	7	0.6	5	0.8	10	0.85	13	1	6	1	5		0	-0.35	0.002896	stronglyHypometh
chr25	41193276	41193277	+					0.43	7	0.5	14	0.42	12	0.53	15	0.62	16	0.73	11	0.62	21	1	12	0.9	10	1	12	-0.35	0.003447	stronglyHypometh
chr21	65929824	65929825	-				Y	0	5	0.17	12	0.39	18		0	0.14	7	0.4	10	0.56	9	0.5	16	0.62	8	0.55	11	-0.35	0.00372	stronglyHypometh
chr7	54702609	54702610	+	PCDH12	PCDH12			0.5	6		0	0.29	7	0.43	7	0.5	6	0.8	5	0.6	5	0.83	6	0.88	8		0	-0.35	0.004563	stronglyHypometh
chr15	22136816	22136817	+	C15H11orf88	C15H11orf88			0	6	0	8		0	0.12	8	0.12	8	0.57	14		0	0.22	9	0.5	8	0.38	8	-0.35	0.005763	stronglyHypometh
chr1	140050243	140050244	+					0.4	5	0.8	5	0.89	9	0.46	13	0.6	5	1	7	1	8	0.92	12	1	8	1	10	-0.35	0.006163	stronglyHypometh
chr18	51520186	51520187	+					0.5	6		0	0.6	5	0.33	6	0.6	5	1	9	0.71	7	0.86	7		0	0.86	7	-0.35	0.006606	stronglyHypometh
chr8	22765580	22765581	+					0.38	8	0.29	7	0.17	6	0.41	17	0.56	9	0.43	7	0.8	10	0.79	14	0.82	11	0.71	7	-0.35	0.006915	stronglyHypometh
chr21	61013729	61013730	-					0.83	6	0.62	8	0.67	6	0.36	11	0.57	7	1	8	1	10	1	7	0.83	6		0	-0.35	0.007659	stronglyHypometh
chr18	57127426	57127427	-	LRRC4B	LRRC4B		Y		0	0.5	8	0.67	12	0.6	10	0.4	10	1	12	1	7	0.8	20	0.75	8		0	-0.35	0.007672	stronglyHypometh
chr29	47547160	47547161	+		CCND1		Y	0.67	9		0	0.38	8	0.5	6	0.33	6	0.89	9	0.67	6	1	5	0.8	5	0.71	7	-0.35	0.008203	stronglyHypometh
chr19	41813	41814	+					0.25	8		0	0.42	12	0.67	6	0.5	8	0.8	10	0.75	8		0	0.89	9	0.8	5	-0.35	0.008524	stronglyHypometh
chr7	49079230	49079231	-			TGFBI		0.25	8		0	0.5	10	0.2	5	0.2	5	0.6	5	0.67	6		0	0.5	6	0.8	5	-0.35	0.009973	stronglyHypometh
chr29	36891005	36891006	+				Y	0.25	8	0.5	8	0.33	6	0.75	16	0.38	16	1	11	0.8	20	0.75	16	0.67	12	0.72	18	-0.35	0.01049	stronglyHypometh
chr13	46602444	46602445	-			ADARB2		0	19	0	6	0	10	0	15	0	14	0.56	9	0.27	11	0.58	12	0.33	6	0	13	-0.35	0.01107	stronglyHypometh
chr8	91906067	91906068	-			TMEFF1		0.33	6	0.4	5	0.67	6	0.43	7	0.33	6	0.88	8	0.67	9	1	8	0.5	10	0.86	7	-0.35	0.01191	stronglyHypometh
chr11	105038633	105038634	+					0	5	0.14	7	0	5	0.2	5		0	0.4	5	0.25	8	0.67	6		0	0.43	7	-0.35	0.01277	stronglyHypometh
chr3	18164030	18164031	+					0.5	8	0.44	9		0	0.5	8	0.55	11	0.88	8	0.86	7	1	12	1	6	0.5	6	-0.35	0.013	stronglyHypometh
chr2	125630012	125630013	+				Y	0.43	7	0.5	8	0.25	8	0.71	7	0.67	6	1	5	0.75	8	0.8	10	0.89	9		0	-0.35	0.0138	stronglyHypometh
chr25	26913529	26913530	-			ITGAL		0.22	9	0.44	18		0	0.33	6	0.17	6	0.8	5	0.7	10	0.76	17	0.62	8	0.33	6	-0.35	0.01423	stronglyHypometh
chr22	19076720	19076721	+			GRM7		0.33	6	0.6	5	0.8	5	0.6	5	0.4	5	0.78	9	1	5	1	5	0.8	5		0	-0.35	0.0147	stronglyHypometh
chr7	94537559	94537560	+					0.33	6	0	6	0.4	5	0.44	9	0.2	5	0.75	8	0.6	5		0	0.44	9	0.71	7	-0.35	0.01471	stronglyHypometh
chr9	101552959	101552960	-					0	12	0.38	16	0	7	0.29	14	0.42	12	0.33	9	0.62	13	0.5	14	0.67	9	0.74	19	-0.35	0.01488	stronglyHypometh
chr21	57634361	57634362	+			SLC24A4		0	10	0	10	0	9	0	7	0	6	0.3	10	0	10	0.27	11	0.5	6	0.67	9	-0.35	0.01492	stronglyHypometh
chr22	59602717	59602718	-			ACAD9		0.8	10	0.33	12	0.5	12	0.36	11	0.67	6	1	12	0.75	8	0.67	12	1	8	1	6	-0.35	0.01583	stronglyHypometh
chr3	6761328	6761329	+			DDR2		0.5	20	0.45	11	0.6	10	0.54	26	0.39	18	0.94	18	0.41	17	0.88	16	1	18	1	21	-0.35	0.01712	stronglyHypometh
chrX	26739106	26739107	+					0.17	6	0.17	6		0	0.17	6	0.27	11	0.5	6	0.67	6	0.75	8	0.27	11		0	-0.35	0.01719	stronglyHypometh
chr1	147002627	147002628	-			COL18A1	Y	0.38	8	0.86	7		0	0.57	7	0.43	7	0.8	5	1	8	1	5	1	8	0.75	12	-0.35	0.01758	stronglyHypometh
chr27	30880789	30880790	+			UNC5D			0	0.33	6	0.67	12	0.5	12	0.5	8	1	8	0.75	8		0	1	6	0.67	6	-0.35	0.01787	stronglyHypometh
chr1	142085826	142085827	+					0.67	6	0.33	9	0.67	6	0.92	13	0.5	12		0	1	12	0.88	8	1	13	1	12	-0.35	0.01833	stronglyHypometh
chr9	32361849	32361850	-					0.54	13	0.33	12		0	0.92	13	0.5	10	1	8	0.85	13	0.91	11	0.88	8	1	13	-0.35	0.01842	stronglyHypometh
chr7	21852784	21852785	-					0.43	7	0	6	0.17	6	0.25	12	0	6		0	0.5	8	0.38	13	0.75	8	0.44	9	-0.35	0.01911	stronglyHypometh
chr21	60118063	60118064	-					0.36	11	0.36	11	0.44	16	0.83	6	0.91	11	0.9	10	0.94	16	0.88	8	1	9	0.96	26	-0.35	0.01977	stronglyHypometh
chr7	47366033	47366034	+			TCF7		0.6	5	0.2	5	0.31	13	0.5	6	0.38	8		0	0.57	7	1	5	0.78	18	0.62	8	-0.35	0.02026	stronglyHypometh
chr19	54694988	54694989	+					0.71	7	0.3	10	0.33	9	0.64	11		0	0.71	7	0.82	11	1	6	1	7	0.71	17	-0.35	0.02067	stronglyHypometh
chr23	15375920	15375921	-				Y	0.4	5	0.83	6	0.43	7	0.6	5		0	0.78	9		0	1	8	0.88	8	1	5	-0.35	0.02194	stronglyHypometh
chr20	66902984	66902985	+					0.6	5	0.22	9	0.4	5	0.43	7	0.2	5	1	5	0.6	5	0.67	9		0	0.6	5	-0.35	0.02211	stronglyHypometh
chr27	36847492	36847493	+			IKBKB		0.57	7	0.4	5		0	0.79	14	0.4	5	0.88	8		0	0.7	10	1	7	1	5	-0.35	0.02223	stronglyHypometh
chr21	66930922	66930923	+			WDR25		0.31	16	0.25	8	0.54	26	0.14	14	0.7	20	0.67	6	0.67	6	0.78	18		0	0.86	14	-0.35	0.02295	stronglyHypometh
chr18	574622	574623	-					0.56	9	0.43	7	0.38	8	0	7	0.17	6	0.44	16	0.9	10	0.58	12	0.62	8	0.71	7	-0.35	0.02402	stronglyHypometh
chr18	34311951	34311952	+					0.43	7	0.6	5	0.6	10	0.4	5		0	1	5	0.5	8	1	6	1	7	0.78	9	-0.35	0.02414	stronglyHypometh
chr25	16780946	16780947	+					0.21	14	0.67	9	0.33	6	0.29	14		0	0.88	8	0.75	8	0.6	5	0.67	6		0	-0.35	0.0244	stronglyHypometh
chr24	36090231	36090232	-					0.67	6	0.6	5	0.5	6	0.2	5		0	1	6	0.69	13	0.67	6	0.83	6	1	6	-0.35	0.02475	stronglyHypometh
chr11	101187943	101187944	-					0.67	6	0.22	9	0.33	9	0.7	10	0.78	9	0.92	13	0.89	9		0	0.88	8	0.89	9	-0.35	0.02536	stronglyHypometh
chr21	65929896	65929897	-				Y	0	5	0.15	13	0.44	18	0.33	6	0.14	7	0.2	10	0.75	8	0.62	16	0.75	8	0.5	10	-0.35	0.02624	stronglyHypometh
chr11	13521240	13521241	-	VAX2			Y	0.2	5	0	8	0.5	10	0.5	10	0.08	12	0.36	14	0.5	8	0.78	9	0.71	7	0.7	10	-0.35	0.02683	stronglyHypometh
chr11	79497156	79497157	-					0.33	18	0	6	0	16	0	8		0	0.5	8	0.5	12	0.67	6	0.33	12	0.14	14	-0.35	0.02753	stronglyHypometh
chr1	2795659	2795660	-					0.5	18	0.43	7	0.91	11	0.31	13	0.43	14	1	18	0.57	14	0.82	17	0.92	12	1	14	-0.35	0.02864	stronglyHypometh
chr15	83332366	83332367	+				Y		0	0.67	6	0.83	12	0.5	8	0.33	6	0.75	8	1	10	1	12	1	8		0	-0.35	0.02931	stronglyHypometh
chr17	55755896	55755897	-				Y	0.14	7	0	6	0	8	0.09	11	0.44	9	0.83	6	0.38	8	0.58	12	0.45	11	0.2	10	-0.35	0.02981	stronglyHypometh
chr17	60264567	60264568	-						0	0.14	7	0.08	12	0.29	7	0	8	0.54	13	0.23	13	0.27	11	0.56	9	0.8	5	-0.35	0.02982	stronglyHypometh
chr11	99892551	99892552	-					0.4	5	0.5	6	0.5	10	0.83	12	1	8		0	1	9	1	11	1	6	1	8	-0.35	0.03	stronglyHypometh
chr23	17901183	17901184	-				Y	0.29	7	0.17	6		0	0.33	12	0.6	5	0.83	12	0.79	14	0.91	11	0.43	14	0.55	11	-0.35	0.03052	stronglyHypometh
chr3	115674454	115674455	+					0.67	6	0.5	16	0.33	12	0.6	10	0.25	8	1	10	1	8	0.67	6		0	0.6	10	-0.35	0.03153	stronglyHypometh
chrX	18687866	18687867	-	LOC615809	LOC615809		Y	0.4	10	0	6	0	7	0	11	0.21	14	0.25	8	0.33	6	0.62	13	0.7	10		0	-0.35	0.03232	stronglyHypometh
chr25	3534214	3534215	+			CORO7		0.33	9		0	0.2	10	0.29	7	0.2	15	0.22	9	0.83	6	0.57	7	0.83	6	0.56	9	-0.35	0.03261	stronglyHypometh
chr7	20463295	20463296	-			UHRF1		0.5	10	0.38	8	0.33	6	0.17	6	0	10	0.6	5	0.67	6	0.86	7		0	0.38	8	-0.35	0.03277	stronglyHypometh
chr6	18385341	18385342	-			LEF1		0.14	7	0.18	11	0.2	5	0.14	7	0.11	9	0.17	6	0.4	10	0.44	9	0.54	13	1	5	-0.35	0.03318	stronglyHypometh
chr23	42332719	42332720	+						0	0.4	5	0.4	5	0.43	7	0.29	7	0.56	9	0.86	7	0.83	6	1	5	0.38	8	-0.35	0.03377	stronglyHypometh
chr3	75826655	75826656	-						0	0	5	0.42	12	0.4	10	0.17	6	0.78	9	0.43	7		0	0.67	6	0.5	10	-0.35	0.03437	stronglyHypometh
chr2	135663546	135663547	-			ARHGEF10L	Y	0	6	0.11	9		0	0.29	7	0.2	5	0.4	5	0.83	6	0.43	14		0	0.33	6	-0.35	0.03486	stronglyHypometh
chr1	121186332	121186333	+					0.29	7	0.6	5	0.88	8	0.6	5	0.29	7	0.9	10	1	6	0.8	10		0	0.8	5	-0.35	0.03558	stronglyHypometh
chr16	52671514	52671515	+				Y		0	0	6	0.29	7	0.14	7	0.38	8	0.5	10	0.56	9	0.2	10	0.77	13	0.73	11	-0.35	0.03654	stronglyHypometh
chr26	51482724	51482725	+					0.5	8	0.6	5	0.25	8		0	0.5	6	1	7	0.5	8	0.88	8		0	0.88	8	-0.35	0.03744	stronglyHypometh
chr22	23239504	23239505	-			CRBN		0.43	14	0.5	12	0.15	13	0.15	20	0.31	16	0.81	16	0.79	14	0.91	11	0.56	18	0.23	13	-0.35	0.03786	stronglyHypometh
chr16	75762023	75762024	-					0	10		0	0.12	16	0.08	13	0	13	0.44	9	0.38	13	0.23	13	0.83	6	0.12	8	-0.35	0.03982	stronglyHypometh
chr5	76389526	76389527	+	USP18		USP18		0.4	10	0.25	8	0.43	14	0.5	20	0.43	14	0.64	14	0.38	16	1	8	1	8		0	-0.35	0.04122	stronglyHypometh
chr29	47019499	47019500	-	MRGPRF	MRGPRF			0.57	14	0.2	5	0.25	8	0.2	5	0.14	7	1	7	0.5	6	0.56	9		0	0.43	7	-0.35	0.04477	stronglyHypometh
chr4	120027827	120027828	-					0.43	7		0	1	5	0.86	7	0.33	9	1	12	1	10	1	8	1	10	1	7	-0.35	0.04559	stronglyHypometh
chr10	36072154	36072155	+						0	0.4	5	0.5	6	0.44	9	0.43	7	0.86	7	0.8	5	0.75	8	0.67	6	0.83	6	-0.34	9.585e-05	stronglyHypometh
chr27	41304835	41304836	-				Y	0.1	20	0	8	0	10	0	10	0	10		0	0.5	12	0.29	7	0.33	6	0.33	6	-0.34	0.0001649	stronglyHypometh
chr14	67724092	67724093	-			STK3		0.6	5	0.6	5	0.6	5	0.76	17		0	1	5		0	0.92	13	1	5	1	7	-0.34	0.0002965	stronglyHypometh
chr5	1741952	1741953	-					0.67	6	0.5	8	0.64	11	0.62	16	0.5	8	0.82	11	1	5	0.8	10	1	8	1	8	-0.34	0.0004318	stronglyHypometh
chr24	62384887	62384888	+					0.62	8	0.44	9		0	0.43	7	0.59	17		0	0.89	9	0.82	17	0.93	14	0.8	10	-0.34	0.0011	stronglyHypometh
chr2	131928101	131928102	-					0.06	16		0	0	5	0.12	17	0	13	0.25	8	0.3	10	0.36	11	0.45	11	0.54	13	-0.34	0.001188	stronglyHypometh
chr17	70721440	70721441	+			GAS2L1		0.55	11	0.5	6	0.45	11	0.5	6		0	0.75	8	1	7	0.86	7		0	0.75	8	-0.34	0.001563	stronglyHypometh
chr12	82447828	82447829	+			FGF14		0.67	6	0.43	7	0.78	9	0.67	9	0.75	8	1	5	1	8	1	8	1	9		0	-0.34	0.00174	stronglyHypometh
chr13	77462630	77462631	+					0.62	8	0.4	5	0.5	10	0.82	11	0.62	8	0.92	12	0.86	7	0.9	10	1	8	1	11	-0.34	0.001991	stronglyHypometh
chr3	82812430	82812431	-					0.55	11	0.5	10	0.44	9	0.44	9	0.57	7	0.82	11	0.8	5	1	5	1	6	0.6	5	-0.34	0.002455	stronglyHypometh
chr18	8092685	8092686	+					0.4	10	0.5	8	0.33	6	0.56	9	0.5	8	0.71	7		0	0.78	9	1	8	0.71	7	-0.34	0.002502	stronglyHypometh
chr11	2566969	2566970	-		KANSL3			0.43	7	0.6	5	0.4	5	0.5	8	0.2	5	0.86	7	0.6	5	0.8	5	0.75	8	0.83	6	-0.34	0.002768	stronglyHypometh
chr4	116421534	116421535	-					0.17	6	0.36	11	0.43	7	0.33	9		0	0.78	9	0.6	10	0.57	7	0.57	7	0.8	5	-0.34	0.002854	stronglyHypometh
chr9	101850247	101850248	+					0.5	8	0.36	14	0.5	8	0.56	18	0.85	20	0.83	12	0.9	20	0.92	24	0.9	10	0.91	11	-0.34	0.003417	stronglyHypometh
chr18	50678757	50678758	-					0.12	8		0	0	5	0.22	9	0.11	9	0.6	5	0.57	7	0.4	5	0.4	5	0.29	7	-0.34	0.00343	stronglyHypometh
chr15	61481	61482	+					0.2	5	0.2	5	0.36	11	0.33	6	0.14	7		0	0.4	5	0.67	9	0.56	9	0.71	7	-0.34	0.003539	stronglyHypometh
chr21	68146255	68146256	+				Y	0	6	0.09	22		0	0	6	0	8	0.29	14	0.5	16	0.4	10	0.5	8	0.14	14	-0.34	0.003618	stronglyHypometh
chr11	105376755	105376756	+			CACNA1B		0.29	7	0.2	5	0.25	8	0.14	7		0	0.4	10	0.75	8	0.54	13		0	0.56	9	-0.34	0.0048	stronglyHypometh
chr29	492507	492508	-						0	0.67	6	0.45	11	0.38	8	0.29	7	0.75	8	0.9	10	0.8	5	0.67	6	0.8	5	-0.34	0.004887	stronglyHypometh
chr16	81408190	81408191	-					0.57	7	0.5	6		0	0.6	5	0.4	5	0.67	6	0.75	8	1	5	0.88	8	1	9	-0.34	0.005191	stronglyHypometh
chr17	73342374	73342375	-					0.25	8	0.17	6	0.22	9	0.33	6	0.2	10	0.64	11	0.33	9	0.62	8	0.86	7	0.44	9	-0.34	0.006369	stronglyHypometh
chr29	24615822	24615823	+				Y	0.11	9	0	8	0	7	0	10	0	7	0.38	8	0.29	7	0.62	8	0.17	6		0	-0.34	0.006453	stronglyHypometh
chr11	29308680	29308681	+			TTC7A		0.43	7	0.5	6	0.8	10	0.5	6	0.67	6	1	8	1	6	0.88	8		0	0.79	14	-0.34	0.007087	stronglyHypometh
chr22	7588446	7588447	-						0	0.57	7	0.4	5	0.62	16	0.83	12	0.8	10	1	10	1	8	0.93	14	1	11	-0.34	0.007092	stronglyHypometh
chr9	103853492	103853493	-					0.43	7		0	0.75	8	0.6	15	0.5	10	0.78	9	1	6	1	8	0.75	8	1	9	-0.34	0.007263	stronglyHypometh
chr10	13946704	13946705	+			SMAD3		0.5	6	0.5	8	0.2	5	0.67	12	0.62	8	0.8	5	0.71	7	0.91	11	0.78	9	1	6	-0.34	0.00746	stronglyHypometh
chr10	101055039	101055040	+						0	0.4	10	0.57	7	0.67	21	0.59	17	0.89	9		0	1	10	0.71	14	1	12	-0.34	0.007791	stronglyHypometh
chr26	19066629	19066630	-					0.33	9	0.57	7	0.57	7	0.33	9	0.6	5	1	7	0.89	9	0.67	6	0.75	8		0	-0.34	0.008315	stronglyHypometh
chr25	2447558	2447559	-			CCDC64B		0.44	9	0.6	5		0	0.2	5	0.43	7	0.89	9	0.82	11	0.67	6	0.6	10	0.8	10	-0.34	0.008945	stronglyHypometh
chr13	34462588	34462589	+					0.45	11	0.5	6		0	0.82	11	0.53	15	0.75	12	1	12	1	10	1	5	0.82	11	-0.34	0.009183	stronglyHypometh
chr3	1145701	1145702	-					0.55	11	0.9	10		0	0.44	16	0.5	16	1	7	0.87	15	0.92	12	1	6	0.89	9	-0.34	0.009866	stronglyHypometh
chr29	45162710	45162711	-		PELI3		Y	0.33	6	0.5	12	0.8	10	0.86	7	0.8	10	1	5	1	6	1	11	1	5	1	5	-0.34	0.01033	stronglyHypometh
chr18	55388746	55388747	+					0.5	6		0	0.57	7	0.75	8	0.4	5	0.8	5	1	10	0.8	5		0	1	9	-0.34	0.01035	stronglyHypometh
chr1	57078313	57078314	-		PHLDB2			0.38	8	0.62	8	0.44	9	0.6	5	0.17	6		0	0.88	8	0.71	7	0.83	6	0.71	7	-0.34	0.01175	stronglyHypometh
chr27	113300	113301	+					0.5	10	0.57	7	0.85	13	0.75	8	0.33	6	1	13	0.72	18	1	7	1	8	1	9	-0.34	0.012	stronglyHypometh
chr25	38840899	38840900	+		RAC1			0	10	0.11	9	0.09	11	0.13	15		0	0.17	6	0.3	10	0.67	6	0.5	10	0.5	8	-0.34	0.01214	stronglyHypometh
chr10	26153245	26153246	-	SLC39A2	SLC39A2				0	0.12	8	0.36	11	0.29	14	0.14	7	0.67	9	0.8	5	0.56	9	0.38	8	0.43	7	-0.34	0.0129	stronglyHypometh
chr7	48070285	48070286	+					0.2	10	0.33	12	0.25	8	0.33	6	0	6	0.6	10	0.33	6	0.75	8	0.57	14		0	-0.34	0.01294	stronglyHypometh
chr13	41103782	41103783	+				Y		0	0.14	14	0	16	0	10	0.2	10		0	0.6	10	0.2	10	0.4	10	0.5	8	-0.34	0.01425	stronglyHypometh
chr13	65490377	65490378	+				Y	0.43	28	0.2	10	0.33	12	0.18	22	0.53	17	0.67	18	0.57	14	0.62	16	1	6	0.5	12	-0.34	0.01467	stronglyHypometh
chr29	51228121	51228122	-					0.4	5	0.75	8	0.5	6	0.8	5	0.4	5	1	5	0.8	5	1	6		0	0.86	7	-0.34	0.01487	stronglyHypometh
chr3	106909443	106909444	+					0	8	0.45	11	0.57	7	0.27	11	0.25	12	0.8	5	0.67	12	0.67	6	0.6	5	0.5	10	-0.34	0.01497	stronglyHypometh
chr11	6591495	6591496	+					0.11	9	0.2	5	0.25	8	0.22	9	0.57	7	0.67	6	0.33	6	0.8	5	0.56	9	0.7	10	-0.34	0.01609	stronglyHypometh
chr19	34999562	34999563	+					0.57	7		0	0.7	10	0.62	8	0.42	12	1	7	1	5		0	0.67	6	1	5	-0.34	0.01649	stronglyHypometh
chr10	72799767	72799768	+					0.4	5	0.17	6	0.29	7	0.12	8	0.33	9	0.5	6	0.6	5	1	6	0.43	7	0.5	6	-0.34	0.01699	stronglyHypometh
chr23	15330490	15330491	-				Y	0.4	5	0.25	8		0	0.44	9	0.33	6		0	0.57	7	0.9	10	0.5	12	0.83	6	-0.34	0.01778	stronglyHypometh
chr26	37826303	37826304	+				Y	0.38	8	0.56	9	0.75	8	0.62	13	0.2	5	0.6	10	1	7	0.86	7	0.83	6	0.91	11	-0.34	0.01937	stronglyHypometh
chr23	47685779	47685780	+		DSP			0.14	7	0.83	6	0.6	5	0.46	13	0.57	7	0.89	9	0.78	18	0.83	12	0.83	6	1	10	-0.34	0.01965	stronglyHypometh
chr28	26927739	26927740	-					0.57	14		0	0.33	18	0.6	10	0.67	6	0.86	14	0.67	6	1	8	1	6		0	-0.34	0.01979	stronglyHypometh
chr10	43102011	43102012	+					0.25	8	0.17	6	0.14	7		0	0.5	10		0	0.5	6	0.5	8	0.6	5	0.83	6	-0.34	0.02311	stronglyHypometh
chr26	32939266	32939267	+					0.4	5	0.43	7		0	0.75	8	0.8	5	1	8	1	5	1	5	1	5	0.67	6	-0.34	0.02491	stronglyHypometh
chr29	51369287	51369288	-				Y	0.62	8	0.75	12	0.62	8	1	7	0.25	8	1	6	0.93	14	1	8	1	7	1	5	-0.34	0.02502	stronglyHypometh
chr4	120030653	120030654	-				Y	0.5	8		0	0.29	7	0.6	10	0.33	6	0.67	6	0.8	5		0	1	5	0.6	5	-0.34	0.02586	stronglyHypometh
chr25	18915823	18915824	+					0.57	7	0.36	11	0.42	12	0.22	18		0	0.83	12	0.77	13	0.83	6	0.38	8	0.86	7	-0.34	0.02604	stronglyHypometh
chr23	12998783	12998784	-						0	0	5	0	9	0	18	0	9	0.2	5	0	10	0.46	13	0.43	7	0.6	10	-0.34	0.02622	stronglyHypometh
chr28	42462682	42462683	-						0	0.4	5	0.64	11	0.45	11	0.18	11	0.78	9	0.56	9	0.62	8	0.83	6	1	5	-0.34	0.02626	stronglyHypometh
chr4	77761049	77761050	+			CAMK2B		0.88	16	0.33	6	0.5	8	0.75	16	0.53	17		0	1	14	0.75	8	1	8	1	10	-0.34	0.02694	stronglyHypometh
chr1	47827778	47827779	+					0.71	14	0.78	9	0.33	9	0.7	10	0.4	5	1	8	1	8	0.7	10		0	1	9	-0.34	0.0272	stronglyHypometh
chr1	106314559	106314560	-					0.4	5	0.62	13	0.57	7	0.5	6	1	6	1	10	1	7	0.82	11		0	1	6	-0.34	0.02862	stronglyHypometh
chr3	121202201	121202202	+			ING5		0.56	9		0	0.12	8	0.29	7	0.18	11	0.57	7		0	0.82	11	0.5	6	0.6	10	-0.34	0.02907	stronglyHypometh
chr25	1054170	1054171	+				Y	0.12	8	0.38	8	0	6	0.14	7		0		0	0.6	5	0.36	11	0.7	10	0.33	6	-0.34	0.02931	stronglyHypometh
chr5	30657563	30657564	-				Y	0.17	12	0	6	0.43	21	0	12	0.5	8	0.5	12	0.46	13	0.67	6	0.62	16		0	-0.34	0.03005	stronglyHypometh
chr26	33115687	33115688	+					0.57	7		0	0.17	6	0.33	6	0.57	7	0.71	7	0.86	7	0.86	7	0.57	7		0	-0.34	0.03023	stronglyHypometh
chr22	44649084	44649085	-					0.12	8	0.29	7		0	0.5	14	0.22	9	0.75	8		0	0.6	10	0.38	8	0.75	8	-0.34	0.03039	stronglyHypometh
chr6	13362941	13362942	-					0	7	0.13	15	0.17	6	0.3	10		0		0	0.56	9	0.5	10	0.2	10	0.7	10	-0.34	0.03194	stronglyHypometh
chr21	58390584	58390585	+					0.12	16	0.05	21	0	19	0.04	25	0.25	8	0.4	5	0.17	24	0.6	10	0.19	16	0.82	11	-0.34	0.03195	stronglyHypometh
chr11	49243839	49243840	-		TMEM150A			0.33	9	0.33	9	0.88	8	0.36	14	0.45	11	0.67	9	0.87	15	0.58	12	1	5	0.92	13	-0.34	0.03196	stronglyHypometh
chr5	117970312	117970313	+						0	0.14	7	0.14	7	0.27	11	0.14	7	0.5	6	0.5	8	0.56	9	0.86	7	0.17	6	-0.34	0.03202	stronglyHypometh
chr23	37665505	37665506	+					0.4	5	0.4	10		0	0.67	9	0.5	6	0.57	7		0	0.75	8	1	8	1	5	-0.34	0.03214	stronglyHypometh
chr4	103180	103181	+					0.6	5	0.4	5	0.33	6	0.8	5	0.43	7	1	7	0.8	5	1	6		0	0.6	5	-0.34	0.03285	stronglyHypometh
chrX	147554135	147554136	+				Y	0.33	6	0.88	8	0.82	11	0.62	8		0	1	8	1	5	1	9	1	5		0	-0.34	0.03289	stronglyHypometh
chr25	36570318	36570319	-					0.6	5		0	0.33	6	0.86	7	0.86	7	1	9	1	7	1	9		0	1	5	-0.34	0.03553	stronglyHypometh
chr19	20693092	20693093	+			PROCA1		0	5	0.17	6		0	0.22	9	0.44	9	0.45	11	0.5	8	0.43	7		0	0.8	5	-0.34	0.03641	stronglyHypometh
chr8	75795625	75795626	-			PTK2B		0	5	0.67	12	0	5	0.36	11	0.4	10	0.73	11	0.64	11	0.64	11	0.45	11	0.67	6	-0.34	0.03754	stronglyHypometh
chr1	99074283	99074284	+					0.31	13	0.33	6		0	0	7	0.22	9	0.33	6	0.43	14	0.75	8	0.7	10		0	-0.34	0.0376	stronglyHypometh
chr26	34197563	34197564	-					1	5	0.67	9	0.7	10	0.57	21	0.17	6	1	5	1	8	0.93	14	0.94	16	0.92	12	-0.34	0.03834	stronglyHypometh
chr19	58243215	58243216	+					0.58	12	0.5	12	0.56	9	0.56	9	0	12	0.82	11	0.81	16	0.75	12	1	19	0.5	14	-0.34	0.03906	stronglyHypometh
chr16	81019153	81019154	-						0	0.33	9	0.33	6	0.25	8	0.56	9	0.7	10	0.7	10	1	5	0.44	9		0	-0.34	0.03978	stronglyHypometh
chr6	74896513	74896514	+					0.71	7	0	6	0.5	6	0.5	18	0.6	5	0.81	16	0.56	9	0.92	24	0.88	17	0.83	12	-0.34	0.04024	stronglyHypometh
chr9	12995922	12995923	-				Y	0	6	0.5	8	0.43	14	0.44	18	0	8	0.68	19	0.78	18	0.5	12	0.8	10	0.33	6	-0.34	0.04321	stronglyHypometh
chr13	73436828	73436829	-	GDAP1L1	GDAP1L1		Y	0.12	8		0	0.33	6	0.14	7	0.25	12	0.67	6	0.82	11	0.6	10	0.12	8	0.56	9	-0.34	0.04334	stronglyHypometh
chr17	12487692	12487693	-					0.5	8	0.38	8	0.3	10	0.3	10		0	0.5	8	1	7	0.83	12		0	0.5	6	-0.34	0.04399	stronglyHypometh
chr16	81076974	81076975	-				Y	0.29	7	0.25	8	0.75	12	0.36	11	0.45	11	0.45	11	1	13	1	9	0.75	8	0.58	12	-0.34	0.04444	stronglyHypometh
chr11	100109863	100109864	-					0.8	10	0.25	8	0.38	26	0.4	10		0	0.75	16	0.6	10	1	14	1	12	0.67	6	-0.34	0.04445	stronglyHypometh
chr28	39363369	39363370	+					0.78	9	0.17	12		0	0.35	20	0.47	19	1	6	0.8	5	0.57	7	0.83	6	0.7	10	-0.34	0.04461	stronglyHypometh
chr5	116001360	116001361	-					0.8	5		0	0.29	7	0.2	5	0.17	6	0.83	6	0.75	8	0.71	7	0.67	6	0.56	9	-0.34	0.04498	stronglyHypometh
chr22	59376938	59376939	+				Y	0.55	11	0.09	11	0.25	8	0.67	12	0.82	11	0.83	6	0.92	13	0.67	12	0.92	12	0.73	11	-0.34	0.04526	stronglyHypometh
chr14	13209384	13209385	-						0	0.69	13	0.33	9	1	11	0.6	5	1	7	1	7	1	7		0	1	6	-0.34	0.04661	stronglyHypometh
chrX	119475101	119475102	-					0.3	10	0.33	6	0.5	6		0	0.24	21	0.78	9		0	0.44	18	0.53	19	1	7	-0.34	0.04684	stronglyHypometh
chr10	103414949	103414950	+				Y	0	6		0	0.14	14	0.46	13	0.17	12	0.71	7	0.4	10	0.67	6	0.33	12		0	-0.34	0.04808	stronglyHypometh
chr1	54729799	54729800	-					0.2	5	0	6		0	0.36	11	0.25	8	0.33	6	0.36	11	0.67	15		0	0.8	5	-0.34	0.04942	stronglyHypometh
chr19	54069423	54069424	+					0	6	0.2	10	0	5		0	0.4	15	0.39	18	0.18	11	0.5	8	0.57	7	0.8	5	-0.34	0.04983	stronglyHypometh
chr19	53559480	53559481	-					0.71	7		0	0.57	7	0.64	14	0.62	8	1	12	0.89	9	1	6		0	1	7	-0.33	0.0001728	stronglyHypometh
chr16	81683928	81683929	-	PKP1		PKP1	Y	0.29	7	0.2	5	0.17	12	0.17	12	0.1	10	0.54	13	0.47	15	0.67	6	0.44	9	0.43	14	-0.33	0.0002825	hypomethylated
chr10	178141	178142	-					0.4	10	0.71	14	0.5	8	0.53	19	0.4	10	0.88	16	0.79	28	0.88	16	0.88	16	0.8	10	-0.33	0.0005919	stronglyHypometh
chr9	95150570	95150571	-						0	0.6	5	0.57	7	0.73	11	0.62	8	1	6	0.83	6	1	6	1	7		0	-0.33	0.0008895	hypomethylated
chr1	146693549	146693550	-				Y	0.4	5	0.6	10	0.29	7	0.6	5	0.54	13	0.9	10	0.75	12	0.78	9	0.86	7	0.78	9	-0.33	0.001311	hypomethylated
chr21	68191438	68191439	-					0.67	12	0.75	8	0.62	16	0.5	12		0		0	0.88	16	1	20	1	6	1	10	-0.33	0.001532	stronglyHypometh
chr19	58605248	58605249	+					0.2	5	0.2	5	0.12	8	0.17	6		0	0.67	9	0.4	10	0.43	7	0.5	8		0	-0.33	0.001966	hypomethylated
chr29	50396653	50396654	+					0.08	12	0.2	10	0.28	18	0.36	11	0.18	11	0.64	22	0.42	19	0.41	22	0.67	6	0.64	14	-0.33	0.002025	stronglyHypometh
chr7	12087240	12087241	-					0.53	15	0.54	13	0.8	10	0.5	6	0.4	10	0.82	11	0.92	12	0.82	11	0.89	9	1	5	-0.33	0.002042	stronglyHypometh
chr2	4795490	4795491	-			LIMS2	Y	0.31	13	0.22	9	0.17	12	0.21	19	0.27	11	0.36	11	0.65	17	0.7	10		0	0.57	7	-0.33	0.002113	stronglyHypometh
chr20	61833380	61833381	+					0.75	8	0.5	6		0	0.57	7	0.75	8	1	5	1	7	1	6		0	0.91	11	-0.33	0.002566	stronglyHypometh
chr17	62369856	62369857	-				Y	0.3	10	0.25	8	0.14	7	0.37	19	0.29	7	0.71	17	0.73	15	0.57	7	0.62	13	0.36	14	-0.33	0.002651	hypomethylated
chr2	135897606	135897607	-					0.2	5	0.29	7		0	0	9	0.14	7	0.44	9		0	0.5	10	0.57	7	0.42	12	-0.33	0.003261	hypomethylated
chr29	49954639	49954640	-				Y	0.1	10	0.14	7		0	0	7	0.2	5		0	0.6	5	0.36	14	0.44	9	0.36	11	-0.33	0.00337	hypomethylated
chr12	81506124	81506125	+					0.33	12	0.33	9	0.25	8	0.18	17	0.24	21	0.55	11	0.67	12	0.53	17	0.83	6	0.39	18	-0.33	0.003627	hypomethylated
chr19	39630869	39630870	-		GPR179		Y	0.4	10	0.6	10	0.5	24	0.71	14	0.6	10	0.9	20	0.88	16	1	14	0.67	6	1	10	-0.33	0.003796	hypomethylated
chr27	13290715	13290716	-					0.55	22	0.33	18	0.31	32	0.15	26	0.45	22	0.73	22	0.77	26	0.71	28	0.75	8	0.5	12	-0.33	0.003852	hypomethylated
chr19	41248155	41248156	-		RARA			0.4	10	0.67	6	0.71	14	0.8	10		0	1	8	1	12	0.9	20	1	10	1	10	-0.33	0.003877	stronglyHypometh
chr9	54742071	54742072	-					0.6	15	0.65	20	0.65	17	0.4	10	0.38	8	1	11	0.9	21	0.88	17	0.66	29	0.89	9	-0.33	0.004022	hypomethylated
chr7	21001364	21001365	+					0.36	14	0.3	10	0.21	19	0.3	10		0	0.6	10	0.73	11	0.7	10	0.73	11	0.38	8	-0.33	0.004286	stronglyHypometh
chr10	86612078	86612079	+					0.12	8	0.2	5	0.17	6	0	10		0		0	0.43	7	0.6	5	0.5	10	0.29	7	-0.33	0.005863	hypomethylated
chr20	37066773	37066774	-	MIR2360				0.12	8		0	0.2	5	0	5	0	6	0.45	11		0	0.56	9	0.33	6	0.29	7	-0.33	0.00594	hypomethylated
chr16	3731701	3731702	-	AVPR1B	AVPR1B		Y	0.62	13	0.71	7	0.5	8	0.5	8	0.58	12	1	6	1	7	0.67	6		0	1	6	-0.33	0.006064	stronglyHypometh
chr16	50974952	50974953	+					0.29	7	0.2	5	0.56	9	0.2	5	0.33	6		0	0.5	8	0.71	7	0.71	7	0.67	6	-0.33	0.006233	stronglyHypometh
chr8	74752061	74752062	+						0	0.43	7	0.67	12	0.43	7	0.67	12	0.88	8	0.88	8	1	26		0	0.78	9	-0.33	0.006689	stronglyHypometh
chr29	45028116	45028117	-					0.43	7	0.56	9	0.56	9		0	0.56	9	0.8	5	0.86	7	0.6	5	1	5	1	5	-0.33	0.007682	hypomethylated
chr29	49947244	49947245	+					0.6	5	0.62	13	0.71	7	0.75	8	0.33	6	0.86	7	1	7	0.88	8	1	5		0	-0.33	0.007792	hypomethylated
chr29	48915834	48915835	-					0.44	9	0.33	9	0.4	5	0.44	9	0.14	7	0.8	5		0	0.55	11	0.8	5	0.57	7	-0.33	0.00785	hypomethylated
chr5	112267388	112267389	+						0	0.73	11	0.75	8	0.5	10	0.4	10	1	11	0.83	6	1	10	0.8	5	1	8	-0.33	0.008253	hypomethylated
chr20	71476812	71476813	+						0	0.67	6	0.33	9	0.62	8	0.6	5	0.83	6	1	6	0.88	8	0.83	6		0	-0.33	0.008346	hypomethylated
chr7	22437465	22437466	+			LMNB2		0.43	14	0.33	6	0.5	16	0.22	18	0.33	6	0.5	12	0.67	12	1	11	0.67	12	0.62	16	-0.33	0.008839	hypomethylated
chr4	118275724	118275725	+						0	0.4	15	0.33	12	0.26	19	0.25	8	0.62	8		0	0.57	7	0.88	8	0.5	12	-0.33	0.009627	hypomethylated
chr5	119949187	119949188	-					0.36	11		0	0.33	6	0.33	6	0.2	5	0.7	10	0.78	9	0.33	6	0.71	7	0.67	9	-0.33	0.009976	hypomethylated
chr18	19515945	19515946	-					0.8	10	0.69	13	0.64	22	0.67	12	0.33	6	1	6	0.83	12	1	17	1	6		0	-0.33	0.01041	hypomethylated
chr5	121073704	121073705	+	MLC1				0	8	0	6	0.33	9		0	0.22	9	0.44	9	0.57	7	0.43	7	0.43	7		0	-0.33	0.0107	hypomethylated
chr13	59788532	59788533	+					0.33	12	0.64	11	0.4	10	0.25	8	0.3	10	0.8	5	0.73	11	0.42	12	0.82	11	0.8	15	-0.33	0.0119	hypomethylated
chr2	120931809	120931810	+					0.33	18	0	6	0.29	21	0.2	20	0	12	0.57	14	0.53	19	0.6	20	0.2	10	0.57	14	-0.33	0.01213	hypomethylated
chr20	8836066	8836067	-						0	0.5	8	0.33	12	0.11	9	0.25	8	0.5	10	0.86	7	0.57	14	0.67	6	0.57	7	-0.33	0.01236	stronglyHypometh
chr14	5381825	5381826	+					0.27	15	0.15	13	0	5	0.21	14	0.1	20		0	0.5	18	0.71	7	0.25	24	0.44	16	-0.33	0.01283	hypomethylated
chr26	21453905	21453906	-					0.17	12	0	10	0.2	10	0.09	22	0	6	0.25	8	0.27	15	0.5	8		0	0.67	6	-0.33	0.01291	hypomethylated
chr21	56675248	56675249	+					0.4	5		0	0.5	8	0.75	8	0.67	9	1	7	1	5	0.8	5		0	0.83	6	-0.33	0.01367	hypomethylated
chr8	113234936	113234937	-					0.4	5	0.8	5	0.6	5	0.71	7		0		0	1	5	0.83	6	1	9	1	5	-0.33	0.0139	hypomethylated
chr11	103447409	103447410	-		CAMSAP1		Y		0	0.75	8	0.8	10	0.33	6	0.62	8	1	10	1	12	1	11	1	8	0.8	10	-0.33	0.01407	hypomethylated
chr2	106885266	106885267	-			RUFY4		0.33	6	0.71	7	0.75	8	0.88	8	0.67	9		0	1	5	1	6	1	8	1	7	-0.33	0.0143	hypomethylated
chr5	96540763	96540764	+			GRIN2B		0.14	7		0	0	5	0.33	6	0.33	9	0.5	8	0.44	9		0	0.7	10	0.5	8	-0.33	0.01477	stronglyHypometh
chr18	61135981	61135982	-		NLRP12				0	0.27	11	0.25	12	0.24	25	0	10	0.4	5	0.7	10	0.58	12	0.4	10		0	-0.33	0.01479	hypomethylated
chr11	99929220	99929221	+					0.5	10	0.36	11	0.33	12	0.67	12	0.8	5	1	6	1	7	0.75	8	0.8	10	0.75	8	-0.33	0.01511	hypomethylated
chr25	33946076	33946077	+						0	0.79	14	0.83	6	0.43	14	0.56	9	1	11	0.92	12	1	9		0	1	5	-0.33	0.01539	hypomethylated
chr16	3731731	3731732	-	AVPR1B	AVPR1B		Y	0.77	13	0.57	7	0.38	8	0.38	8	0.42	12	0.83	6	1	7	0.67	6		0	0.83	6	-0.33	0.01588	hypomethylated
chr1	73820642	73820643	-					0.19	16	0.33	15	0.15	13	0.13	15	0.23	13	0.36	22	0.5	8	0.83	6	0.29	14	0.69	13	-0.33	0.01605	hypomethylated
chr18	65254659	65254660	+					0.33	9	0.57	7		0	0.64	11	0.88	8	1	7	1	8	0.86	7	0.83	12	1	6	-0.33	0.01674	stronglyHypometh
chr25	4210036	4210037	+					0.57	14	0.33	6	0.5	16		0	0.47	15	0.83	12	0.5	12	0.75	8	1	10	0.89	18	-0.33	0.01701	hypomethylated
chr4	120033529	120033530	+					0.67	6	0.67	6	0.18	17	0.67	6	0.5	8	1	18	0.78	18	1	10	0.71	14	0.86	14	-0.33	0.01704	stronglyHypometh
chr3	107517420	107517421	+			MACF1		0.5	12	0.29	14	0.41	17	0.1	10	0	6	0.8	10	0.48	23	0.65	17	0.57	7	0.47	15	-0.33	0.01757	stronglyHypometh
chr29	35622600	35622601	+					0.17	6		0	0.17	6	0.12	8	0	5	0.29	7		0	0.44	9	0.7	10	0.33	6	-0.33	0.01762	hypomethylated
chr29	19425708	19425709	+					0.2	5	0.4	5	0.22	9		0	0.17	6	0.54	13	0.38	8	0.6	5	0.8	5		0	-0.33	0.01765	hypomethylated
chr1	5236989	5236990	-						0	0.33	9	0.33	9	0.62	8	0.73	11	0.83	12	0.82	11		0	0.8	5	0.89	9	-0.33	0.01838	hypomethylated
chr26	37614928	37614929	+					0.88	8	0.46	13		0	0.46	13	0.58	12	0.92	13	1	12	0.7	10	1	7	1	15	-0.33	0.01867	hypomethylated
chr6	17982717	17982718	+					0.43	7	0.75	8	0.43	7	0.33	9		0	0.86	7	0.86	7	0.89	9	0.67	6		0	-0.33	0.01894	hypomethylated
chr26	43323314	43323315	+					0	11	0.17	6	0.4	10	0.11	9	0.08	12	0.33	9	0.35	17	0.53	15	0.71	7		0	-0.33	0.01925	hypomethylated
chr15	71431672	71431673	+					0.31	13	0.38	8	0.11	9	0.1	10	0.12	8	0.57	14	0.6	5	0.46	13	0.83	6	0.22	9	-0.33	0.0196	stronglyHypometh
chr6	59786250	59786251	-					0.11	9	0	5	0	6	0	11		0	0.55	11	0.18	11	0.57	7	0.1	10	0.4	5	-0.33	0.01968	hypomethylated
chr26	51009280	51009281	-					0.33	6	0.8	10	0.5	8	0.75	8		0	1	16	0.89	18	0.75	8	1	8	1	12	-0.33	0.02036	hypomethylated
chr9	95484985	95484986	+			ZDHHC14		0.4	10	0.38	8	0.25	8	0.12	8	0	8	0.67	9	0.5	8	0.33	6	0.83	6	0.47	15	-0.33	0.02076	hypomethylated
chr19	58039248	58039249	-					0.1	10	0.25	8	0	10	0	12	0.2	5	0.23	13	0.78	9	0.57	7	0.33	9	0.27	11	-0.33	0.02199	hypomethylated
chr13	66374908	66374909	+			SLA2		0.17	12	0.5	8	0.4	10	0.17	12	0.33	12	0.83	12	0.45	22	0.8	10	0.5	12		0	-0.33	0.02222	stronglyHypometh
chr21	66646669	66646670	+					0.33	9	0.2	5	0.36	11	0.18	11		0	0.38	13	0.88	8	0.64	11	0.71	7	0.4	15	-0.33	0.02241	hypomethylated
chr18	30853865	30853866	+					0.6	5	0.83	6	0.4	5		0	0.86	7	1	8	1	6	1	6		0	1	5	-0.33	0.0229	hypomethylated
chr3	95578048	95578049	-					0	11	0	9		0	0.25	12	0	8		0	0.56	9	0.5	10	0.17	12	0.33	6	-0.33	0.02317	hypomethylated
chr21	65929787	65929788	-				Y	0	5	0.15	13	0.47	19	0.5	6	0.14	7	0.36	11	0.67	9	0.59	17	0.78	9	0.55	11	-0.33	0.02408	stronglyHypometh
chr18	5688379	5688380	+			WWOX		0.46	13	0	6	0.7	10	0.38	13	0.36	11	0.7	10	0.62	8	0.69	13	0.67	9	0.9	10	-0.33	0.02553	stronglyHypometh
chr1	68965451	68965452	+		ROPN1			0.5	6	0.17	6	0.5	6	0.78	9		0	0.91	11	0.83	12	0.75	8	0.71	7	0.89	9	-0.33	0.02566	stronglyHypometh
chr25	39345665	39345666	-		ACTB		Y	0	5	0	8	0.2	5		0	0.17	6	0.12	8	0.5	6		0	0.56	9	0.5	8	-0.33	0.0268	hypomethylated
chr7	21293842	21293843	+	NMRK2		NMRK2		0.25	8	0.22	9	0.6	10	0.15	13	0.4	10	0.43	7	0.6	10	0.8	10	0.8	5		0	-0.33	0.02762	hypomethylated
chr21	21357419	21357420	-					0	7	0.36	11	0.17	6	0.45	11		0	0.67	6	0.43	7	0.6	5		0	0.6	10	-0.33	0.02804	hypomethylated
chr2	72329487	72329488	-					0.2	5	0	10	0.17	6	0.1	10	0.2	5		0	0.33	6	0.33	9	0.33	6	0.83	6	-0.33	0.02828	hypomethylated
chr15	55708	55709	-					0.12	8		0	0.33	6	0.29	7	0.44	16		0	0.75	8	0.82	11	0.43	7	0.5	6	-0.33	0.02857	hypomethylated
chr18	65090452	65090453	+						0	0.33	6	0.67	6	0.67	6	0.88	8	1	6	0.87	15		0	1	8	1	6	-0.33	0.0298	hypomethylated
chr18	29756635	29756636	+			CDH8		0.71	7	0.83	6		0	0.38	16	0.33	9	0.73	15	0.88	8	1	10	0.88	8	1	10	-0.33	0.02985	hypomethylated
chr27	33458895	33458896	-				Y	0.43	7	0	7	0.38	8	0	6	0.38	8	0.3	10	0.8	5	0.58	12	0.67	6	0.5	8	-0.33	0.03099	stronglyHypometh
chr4	41489171	41489172	+					0.6	5	0.33	6	0.33	12	0.14	7		0	0.83	12	0.5	6		0	0.67	12	0.71	7	-0.33	0.03128	hypomethylated
chr15	66988371	66988372	+	TRIM44	TRIM44		Y	0.45	11	0.43	7	0.33	6	0.43	14	0.14	7	0.45	11		0	0.75	12	0.56	9	1	6	-0.33	0.03154	hypomethylated
chr5	115504159	115504160	-						0	0.33	6	0	8	0.14	14	0.25	8	0.33	12	0.43	14	0.33	6	0.8	10	0.67	12	-0.33	0.03227	hypomethylated
chr25	30394014	30394015	+					0.8	5	0.33	6	0.59	17	0.29	7	0.43	7	0.56	9	1	5	0.82	11	1	5	0.7	10	-0.33	0.03309	hypomethylated
chr7	19684152	19684153	-		RANBP3		Y	0.33	15	0.17	6	0.22	9	0.22	9	0.25	12	0.45	11	0.58	12	1	6	0.57	7	0.23	13	-0.33	0.03318	hypomethylated
chr27	381097	381098	-				Y		0	0.33	6	0.44	9	0.17	6	0.43	7	0.86	7	0.8	5	0.5	6	0.38	8	0.86	7	-0.33	0.0338	stronglyHypometh
chr10	58562353	58562354	-		TMOD3			0.42	12	0.44	9	0.17	6	0	20	0.5	10		0	0.6	5	0.6	10	0.83	6	0.5	10	-0.33	0.03404	hypomethylated
chr4	117204231	117204232	+			DPP6		0.7	10	0.67	6	0.5	10	0.29	14	0.25	8		0	1	7	0.71	7	0.67	9	0.85	13	-0.33	0.03443	hypomethylated
chr16	77111504	77111505	-	MIR6121		PLXNA2		0.14	14	0	12	0	18	0	18	0.2	10	0	20	0.33	24	0.75	8	0.4	10	0.5	8	-0.33	0.03473	hypomethylated
chr25	1184283	1184284	+					0.4	5	0.4	5	0.33	6		0	0.25	12	1	6		0	0.71	7	0.5	6	0.5	8	-0.33	0.03604	hypomethylated
chrX	83746808	83746809	+					0.5	8	0.33	6	0.17	6	0.38	8	0.5	8	0.8	5	0.6	5		0	0.43	7	1	5	-0.33	0.03702	hypomethylated
chr16	17599348	17599349	+					0.45	11	0.5	6	0.5	8	0	5	0.42	12	1	8	0.69	16	0.77	13	0.44	9	0.62	13	-0.33	0.0371	hypomethylated
chr10	14621929	14621930	-			MAP2K5	Y	0.42	12	0.42	12	0.86	14	0.29	14	0.4	10	1	14	0.67	12	1	5	0.83	6	0.55	11	-0.33	0.03712	stronglyHypometh
chr7	21359401	21359402	+					0.43	7		0	0.33	9	0.43	7	0.14	7	0.75	8	1	6	0.5	8	0.42	12	0.67	6	-0.33	0.03729	stronglyHypometh
chr29	49954655	49954656	-				Y	0.6	10	0.43	7	0.6	5	0.29	7	0	5		0	0.8	5	0.71	14	0.64	11	0.71	14	-0.33	0.03809	stronglyHypometh
chr8	72276558	72276559	+					0.17	23	0	9	0.33	18	0.38	13	0.17	18	0.7	10	0.44	9	0.55	11	0.17	6	0.86	7	-0.33	0.04046	hypomethylated
chr2	135882849	135882850	-					0.25	8	0.27	11	0.08	12	0.43	7	0.62	13	0.42	12	0.67	18	0.5	26	1	7	0.71	17	-0.33	0.04124	hypomethylated
chr25	21240459	21240460	-			SCNN1B			0	0.25	8	0.35	17	0.45	11	0.67	12	1	7	0.62	8	0.62	13	1	7	0.58	12	-0.33	0.04187	stronglyHypometh
chr23	17671661	17671662	+		AARS2	TMEM63B		0.8	5	0.62	8	0.67	6	0.17	6	0.67	6	0.82	11	1	7	1	8		0	0.82	17	-0.33	0.04233	hypomethylated
chr19	57541463	57541464	+					0.11	9	0.5	8	0.57	7	0.29	14		0	0.86	7		0	0.6	10	0.55	11	0.78	9	-0.33	0.04256	hypomethylated
chr2	100665420	100665421	+					0.94	36	0.17	18	0.57	47	0.38	37	0.6	60	0.94	67	0.94	71	0.73	73	0.78	23	0.91	58	-0.33	0.04301	hypomethylated
chr19	33715303	33715304	-				Y	0.2	10		0	0.25	8	0	18	0	12	0.29	14	0.73	11	0.5	8	0.25	16		0	-0.33	0.04314	hypomethylated
chr19	38509284	38509285	+				Y	0.62	8	0.5	6	0.67	6	0.22	9	0.14	7		0	0.88	8	0.57	14	0.86	7	0.75	8	-0.33	0.04331	hypomethylated
chr9	29328095	29328096	+						0	1	13	0.57	7	0.53	17	0.29	7	0.91	11	0.92	12	1	14	0.82	11	1	9	-0.33	0.04453	hypomethylated
chr19	48426410	48426411	+				Y	0.33	6	0.22	18	0	8	0	14	0	6	0.4	10	0.8	5	0.2	10		0	0.38	16	-0.33	0.04549	hypomethylated
chr10	144248	144249	-						0	0.5	6	0.29	7	0.6	5	0.5	8	1	6	1	5		0	0.58	12	0.62	8	-0.33	0.04664	hypomethylated
chr8	9388456	9388457	+					0.17	6	0.22	9	0.43	7	0.45	11	0.5	10	0.25	8	0.67	9	1	5	0.67	9	0.86	14	-0.33	0.04772	stronglyHypometh
chr4	119605966	119605967	-					0.33	12	0.5	8	0.33	18	0.2	10	0.57	14	0.4	20	1	6	0.67	12	0.5	8	1	6	-0.33	0.04971	hypomethylated
chr5	116944088	116944089	+				Y	0.33	6	0.8	10	0.2	10	0.57	14	0.75	8	0.8	10	1	12	0.83	12	0.8	10		0	-0.33	0.04998	hypomethylated
chr11	97981179	97981180	+					0.25	8	0.2	5	0.33	6	0.33	6	0.38	8		0	0.6	5	0.57	7	0.62	8	0.67	9	-0.32	0.0001001	hypomethylated
chr10	59518161	59518162	-					0.71	7	0.6	5	0.57	7	0.71	7		0	1	8	0.86	7	1	8	1	5	1	6	-0.32	0.000221	hypomethylated
chr11	93051639	93051640	+			MORN5		0.14	7	0.18	11	0.25	16	0.22	9	0.33	6	0.6	5	0.43	14	0.67	12	0.45	11	0.6	10	-0.32	0.0004285	hypomethylated
chr29	30155882	30155883	+			KIRREL3			0	0.43	7	0.44	9	0.67	6	0.5	6	0.8	5	0.83	6	0.78	9	0.86	7	0.86	7	-0.32	0.0004577	hypomethylated
chr10	80719189	80719190	+					0.5	8	0.56	9	0.67	9	0.46	13	0.5	6	0.88	8	0.8	10	0.88	8	1	8	0.71	7	-0.32	0.0006984	hypomethylated
chr15	33742217	33742218	+					0.2	5	0.43	7	0.17	6	0.4	10	0.29	7	0.5	6	0.57	7	0.67	18	0.67	9	0.67	9	-0.32	0.000921	hypomethylated
chr14	5190777	5190778	+					0.64	11	0.5	10	0.71	7	0.6	5	0.57	7	0.73	11	1	10	1	7	1	5	0.89	9	-0.32	0.001096	hypomethylated
chr5	112252659	112252660	+			SGSM3			0	0.7	10	0.57	7	0.57	14	0.7	10	0.83	6	1	6	1	18	1	7		0	-0.32	0.001171	hypomethylated
chr5	109653822	109653823	+			BID		0.64	11	0.44	9	0.5	8	0.4	5	0.38	8	0.89	9	0.85	13	0.75	8		0	0.67	21	-0.32	0.002403	hypomethylated
chr18	50182298	50182299	+					0.5	12	0.6	20	0.55	22	0.44	18	0.4	20	0.78	18	0.73	22	1	12		0	0.75	8	-0.32	0.002425	hypomethylated
chr29	49500475	49500476	-			KCNQ1		0.75	8	0.5	6		0	0.73	11	0.6	5	1	7	1	8	0.8	5	1	5	1	10	-0.32	0.002446	hypomethylated
chr7	65649181	65649182	+	NMUR2	NMUR2			0.29	14	0.17	12		0	0.08	13	0.12	17	0.58	12	0.33	12	0.57	7	0.53	15	0.39	18	-0.32	0.002554	hypomethylated
chr19	17562595	17562596	+		ASIC2		Y	0.29	7	0.17	6	0.3	10	0.12	8		0	0.44	9	0.67	6	0.43	7	0.5	8	0.67	9	-0.32	0.002631	hypomethylated
chr19	33777271	33777272	+					0.38	8	0.29	14	0.3	10	0.18	17	0.14	7	0.5	6	0.8	10	0.6	10	0.44	16	0.55	11	-0.32	0.002725	hypomethylated
chr8	56757404	56757405	+					0.85	13	0.45	11	0.54	13	0.62	13	0.62	13	0.79	14	1	8	0.91	11	1	13	1	5	-0.32	0.003058	hypomethylated
chr21	8628684	8628685	+						0	0.5	6	0.71	7	0.6	5	0.56	9	0.8	10	1	5	0.86	7		0	1	8	-0.32	0.003264	hypomethylated
chr23	15795802	15795803	+					0.18	17	0.25	8		0	0.3	10	0.12	8	0.58	12	0.5	16	0.56	9	0.33	12	0.69	16	-0.32	0.003592	hypomethylated
chr5	120653317	120653318	+					0.56	9	0.64	11	0.5	6	0.36	11	0.5	8	1	7	0.62	8	0.91	11	0.75	12	0.88	8	-0.32	0.003671	hypomethylated
chr19	29175	29176	-					0.12	8		0	0.14	7	0.25	12	0.32	19	0.46	13	0.57	14	0.69	13	0.36	14	0.54	13	-0.32	0.003931	hypomethylated
chr17	58078079	58078080	-					0.29	7		0	0.12	8	0	7	0.11	9	0.43	7	0.43	7		0	0.56	9	0.38	8	-0.32	0.004075	hypomethylated
chr25	40125819	40125820	-					0.3	10	0.5	6	0.33	9	0.25	8		0	0.6	10	0.7	10	0.8	5	0.75	8	0.5	8	-0.32	0.004097	hypomethylated
chr16	77200763	77200764	+			PLXNA2		0.25	8	0.2	10	0.14	14	0.4	10	0.4	10	0.75	16	0.5	20	0.6	10	0.54	13		0	-0.32	0.004235	hypomethylated
chr11	77331628	77331629	+					0.62	8		0	0.4	5	0.62	8	0.57	7	0.75	8	0.83	6	1	7	1	7	0.78	9	-0.32	0.004473	hypomethylated
chr21	65929911	65929912	-				Y	0.2	5	0.38	13	0.47	19	0.33	6	0.14	7	0.45	11	0.67	9	0.71	17	0.78	9	0.55	11	-0.32	0.004769	hypomethylated
chr21	33582756	33582757	-			CSPG4		0.57	7	0.5	6	0.58	12	0.42	12		0	0.8	10		0	0.7	10	0.83	6	1	6	-0.32	0.005054	hypomethylated
chr9	102723684	102723685	-					0.27	11	0.6	5	0.29	7	0.33	6	0.29	7	0.64	14	0.78	9	0.57	7	0.82	11	0.55	11	-0.32	0.005074	hypomethylated
chr29	16990257	16990258	-					0.4	10	0.67	6	0.89	18	0.8	10	0.67	6	1	12	1	16	1	10	1	8	1	6	-0.32	0.005112	hypomethylated
chr12	34758378	34758379	+	TNFRSF19				0.33	6	0.5	6	0.2	5	0.3	10		0	0.5	12	0.75	8	0.67	6	0.57	7	0.8	5	-0.32	0.005937	hypomethylated
chr14	2627350	2627351	+			LY6E		0.43	7	0	5	0.22	9	0	5	0.18	11	0.36	14	0.5	6	0.5	6	0.5	6	0.6	10	-0.32	0.00639	hypomethylated
chr17	68864084	68864085	-						0	0.6	10	0.6	5	0.75	8	0.33	6	0.82	11	0.86	7	1	5	0.9	10	0.86	7	-0.32	0.007079	hypomethylated
chr16	3731737	3731738	-	AVPR1B	AVPR1B		Y	0.38	13	0.71	7	0.62	8	0.5	8	0.75	12	0.83	6	1	7	1	6		0	0.83	6	-0.32	0.008054	hypomethylated
chr19	51978812	51978813	-					0.6	5	0.5	12	0.42	12	0.75	8		0	0.88	8	0.88	8	1	7	0.8	5		0	-0.32	0.008225	hypomethylated
chr16	81076984	81076985	-				Y	0.29	7	0.5	8	0.58	12	0.36	11	0.55	11	0.55	11	0.92	13	0.89	9	0.88	8	0.67	12	-0.32	0.008237	hypomethylated
chr16	48073228	48073229	+				Y	0.33	6	0.36	11	0	10	0.14	7	0.08	13	0.47	15	0.6	10		0	0.43	7	0.5	8	-0.32	0.008451	hypomethylated
chr13	72857104	72857105	+					0.67	12	0.4	10	0.57	14		0	0.77	26	0.75	8	1	8	1	6	1	8	0.88	16	-0.32	0.008496	hypomethylated
chr1	148721014	148721015	-			RUNX1		0.43	7	0.2	5	0.57	7	0.5	8	0.6	10	0.7	10	0.78	9		0	0.75	8	0.89	19	-0.32	0.008618	hypomethylated
chr4	22581030	22581031	+			DGKB		0.3	10	0.5	8	0.6	10	0.5	12	0.71	7	0.88	8	0.91	11	0.78	9	1	6	0.64	11	-0.32	0.008907	hypomethylated
chr25	18936918	18936919	-					0.4	15	0.45	11	0.38	8		0	0.62	13	0.6	10	0.78	9	0.88	8		0	0.88	8	-0.32	0.008958	hypomethylated
chr3	110021092	110021093	+					0.25	12	0.3	10	0.64	11	0.57	14	0.47	19	0.82	11	0.56	16	0.88	8	0.86	14	0.73	11	-0.32	0.009255	hypomethylated
chr16	3025267	3025268	+				Y	0.29	7	0.2	5	0.6	10	0.36	11	0.2	5	0.6	15	0.57	7	0.67	9	0.86	7	0.54	13	-0.32	0.009405	hypomethylated
chr9	103437310	103437311	-					0.08	12	0.12	8	0.43	7	0.14	7	0.1	10		0	0.6	5	0.45	11	0.33	12	0.6	5	-0.32	0.01014	hypomethylated
chr16	3731657	3731658	+	AVPR1B	AVPR1B		Y	0.4	5		0	0.57	7	0.57	7	0.62	8	0.67	6	1	6	0.71	7	1	6	0.92	12	-0.32	0.01032	hypomethylated
chr17	74924776	74924777	+	COMT		COMT	Y	0.4	5	0.6	5	0.62	8	0.3	10	0.33	6	0.86	7	0.8	5	0.83	6		0	0.6	15	-0.32	0.01041	hypomethylated
chr29	12722411	12722412	-			RAB30		0.5	6		0	0.55	11	0.6	10	0.47	15	0.9	10	1	8		0	0.62	13	0.86	7	-0.32	0.01084	hypomethylated
chr20	69846719	69846720	+					0.57	7	0.67	12	0.44	9	0.33	12	0.4	5	0.8	5	1	7	0.93	14	0.6	10	0.67	12	-0.32	0.01136	hypomethylated
chr4	98727289	98727290	+			LRGUK			0	0	8	0.29	14	0.14	7	0	7		0	0.29	7	0.46	13	0.4	5	0.57	7	-0.32	0.01202	hypomethylated
chr11	104019388	104019389	-						0	0.25	8	0	5	0.17	6	0.2	5		0	0.67	12	0.4	5	0.33	12	0.5	8	-0.32	0.01214	hypomethylated
chr22	16248059	16248060	+	TOPAZ1	TOPAZ1		Y	0.5	16	0.44	9	0.75	12	0.62	8		0	0.75	8	0.86	7	1	5	1	6		0	-0.32	0.01243	hypomethylated
chr16	49358171	49358172	-					0.71	7		0	0.33	6	0.38	16	0.3	10	0.78	9	0.88	8	0.71	17	0.78	9	0.62	8	-0.32	0.01253	hypomethylated
chr26	47090535	47090536	-					0.71	7	0.64	14	0.33	9	0.67	9	0.33	6	0.82	11	0.86	7	0.86	7		0	0.9	10	-0.32	0.01301	hypomethylated
chr5	118723069	118723070	+					0.8	10	0.5	12	0.5	16	0.5	8		0	0.86	14	0.95	20	1	12	1	10	0.67	6	-0.32	0.01314	hypomethylated
chr27	37013003	37013004	-			SLC20A2		0.57	7	0.55	11	0.86	7	0.9	10	0.4	10	1	6	1	5	0.86	7	1	8	1	5	-0.32	0.01346	hypomethylated
chr2	104270424	104270425	+					0.62	8	0.5	8	0.6	10	0.7	10	1	5	1	5		0	1	8	1	6	1	10	-0.32	0.01371	hypomethylated
chr27	13290732	13290733	-					0.55	11	0.33	9	0.38	16	0.15	13	0.45	11	0.73	11	0.69	13	0.86	14		0	0.5	6	-0.32	0.01383	hypomethylated
chr24	12997390	12997391	+					0.5	10	0.38	16	0.38	8	0.88	8	0.5	12	0.8	5	0.79	14	0.73	15	1	8	0.91	11	-0.32	0.01482	hypomethylated
chr14	1099853	1099854	+					0.33	6	0.22	9		0	0.57	14	0.21	14	0.75	8		0	0.57	7	0.58	12	0.71	7	-0.32	0.01505	hypomethylated
chr13	83703801	83703802	-					0.29	7		0	0	10	0	5	0	7	0.57	7	0.33	6	0.38	8		0	0.29	7	-0.32	0.01513	hypomethylated
chr8	110724839	110724840	-					0.25	12	0.27	11		0	0.43	7	0.29	14	0.5	6	0.93	111	0.7	10	0.56	9	0.48	21	-0.32	0.01532	hypomethylated
chr5	101489248	101489249	-					0.09	11	0.3	10	0	5	0.1	10	0.14	7	0.67	6	0.44	9	0.33	9	0.6	5	0.17	12	-0.32	0.01538	hypomethylated
chr26	42630203	42630204	+			PLEKHA1		0.5	12	0.25	8		0	0.71	21	0.64	11	0.82	11	1	6	0.78	9	0.8	10	0.82	11	-0.32	0.01576	hypomethylated
chr5	7101856	7101857	-					0.86	7	0.4	5		0	0.7	10	0.75	8	1	5	1	5	1	5	1	9		0	-0.32	0.01639	hypomethylated
chr24	48933920	48933921	-						0	0.38	8	0.22	9	0.33	6	0.57	7	0.5	6	0.78	9	0.75	16	0.9	10	0.57	7	-0.32	0.01698	hypomethylated
chr11	37848187	37848188	+	MTIF2		MTIF2		0.1	10	0.33	6	0	6	0	9	0.15	13		0	0.4	5	0.64	11	0.5	8	0.22	9	-0.32	0.01709	hypomethylated
chr29	46025693	46025694	-					0.71	7	0.5	8		0	0.86	7	0.4	5	1	6	1	6	0.83	6	1	12	0.83	6	-0.32	0.01736	hypomethylated
chr23	52318149	52318150	+				Y	0.27	22	0.17	12	0.38	16	0	12		0	0.35	17	0.6	5	0.57	14	0.56	18		0	-0.32	0.01793	hypomethylated
chr9	105215630	105215631	-					0.09	11	0.33	6	0.33	6	0.5	8	0.14	14	0.8	10	0.5	8	0.5	8		0	0.6	10	-0.32	0.01801	hypomethylated
chr23	13069052	13069053	+			KCNK5		0.79	14	0.5	8	0.88	16	0.4	10	0.64	11	1	12	0.85	13	1	10		0	1	6	-0.32	0.0181	hypomethylated
chr25	38738633	38738634	+					0	9		0	0.33	9	0.18	11	0.25	8	0.43	14	0.4	5	0.43	7	0.5	8	0.8	5	-0.32	0.01823	hypomethylated
chr26	49968611	49968612	+					0.33	12	0.5	8	0.55	22	0.33	12		0	0.78	18	0.8	10	1	8	0.5	12	0.67	6	-0.32	0.01857	hypomethylated
chr18	44364611	44364612	+			CHST8		0.71	7	0.5	8	0.4	10		0	0.62	8	1	5	0.71	7	1	7	0.8	5		0	-0.32	0.01886	hypomethylated
chr13	55138789	55138790	-					0.5	12		0	0.29	14	0.2	10	0.5	8	0.67	6	0.56	18	0.88	16		0	0.67	6	-0.32	0.01972	hypomethylated
chr21	27141219	27141220	-				Y	0.33	9	0	7	0.42	12	0.17	6	0.12	8	0.67	6	0.5	10		0	0.33	6	0.6	5	-0.32	0.02015	hypomethylated
chr3	1126180	1126181	-			RCSD1		0.65	17	0.42	12	0.67	6	0.18	17	0.5	16	0.69	13	0.8	15	1	14	0.63	19	0.87	15	-0.32	0.02084	hypomethylated
chr23	8986408	8986409	-					0.39	18	0.2	10	0.2	10	0.09	23	0.14	22	0.33	12	0.55	11	0.86	14	0.6	10	0.3	10	-0.32	0.02085	hypomethylated
chr18	49134813	49134814	+			PAK4		0.8	10	0.82	11	0.33	12	0.8	10	0.6	20	0.94	18	1	15	1	6		0	1	6	-0.32	0.02092	hypomethylated
chr29	100291	100292	+					0.5	12	0.5	8	0.82	22	0.22	18	0.4	20	0.82	22	0.87	15	1	6	0.7	20	0.67	12	-0.32	0.02223	hypomethylated
chr18	50269432	50269433	+					0.5	8		0	0.38	8	0.71	14	0.7	10		0	1	5	1	5	0.88	8	0.71	7	-0.32	0.02234	hypomethylated
chr21	23417585	23417586	-				Y	0	6	0.3	10	0.47	15	0.15	13	0.33	6	0.67	15	0.29	14	0.78	9	0.57	7	0.56	9	-0.32	0.02308	hypomethylated
chr23	35829296	35829297	+					0.2	5	0.3	10		0	0.4	5	0.33	6	0.5	8	0.43	14	0.83	12		0	0.75	8	-0.32	0.02326	hypomethylated
chr19	62683027	62683028	+					0.2	5	0.15	13	0.07	14	0.14	14	0	11	0.67	6	0.29	14	0.18	11		0	0.58	12	-0.32	0.02354	hypomethylated
chr16	62406686	62406687	+						0	0.17	6	0	10	0	15	0.14	7		0	0.2	10	0.33	12	0.67	6	0.4	5	-0.32	0.02435	hypomethylated
chr21	57836244	57836245	-					0.17	6	0.29	7	0.57	7	0.78	18	0.44	9	0.88	8	0.64	14	0.75	16	0.71	14	0.88	16	-0.32	0.0244	hypomethylated
chr2	120782740	120782741	+			DIS3L2			0	0.4	5	0.71	7	0.4	5	0.4	5	1	5	0.88	8	0.88	8	0.57	7	0.67	6	-0.32	0.02479	hypomethylated
chr16	81671013	81671014	+					0.6	10	0.33	12	0.33	12	0.29	14		0	0.8	10	0.88	16	0.67	6	0.5	16		0	-0.32	0.02542	hypomethylated
chr6	109674631	109674632	+					0.27	15	0.25	16	0.57	7	0.32	19	0.17	6		0	0.79	14	0.36	11	0.71	7	0.67	9	-0.32	0.02565	hypomethylated
chr23	41188807	41188808	+						0	0	5	0.14	7	0.29	7	0.27	11	0.36	11	0.71	7	0.5	6	0.64	11	0.25	12	-0.32	0.0262	hypomethylated
chr9	27599719	27599720	+						0	0.6	5	0.62	8	0.4	5	0.75	12	1	8	0.67	6	1	6		0	1	7	-0.32	0.02647	hypomethylated
chr11	105095221	105095222	-				Y	0.64	11	0.31	13	0.46	13	0.09	11	0.41	17	0.56	16	0.5	20	0.83	12	0.89	9	0.71	7	-0.32	0.02647	hypomethylated
chr21	65929793	65929794	-				Y	0	5	0.15	13	0.47	19	0.5	6	0.14	7	0.36	11	0.56	9	0.65	17	0.78	9	0.55	11	-0.32	0.02711	hypomethylated
chr5	115979470	115979471	-					0.22	9	0.62	8	0.45	11	0.33	12		0	0.71	14	0.57	7	1	6	0.6	5	0.75	8	-0.32	0.02753	hypomethylated
chr21	70492151	70492152	-						0	0.25	8	0.54	13	0.71	7	0.33	6	0.83	6	0.86	7	0.71	7	0.71	7		0	-0.32	0.0279	hypomethylated
chr21	11373367	11373368	+						0	0.2	5	0.71	7	0.58	12	0.71	7	1	6	0.86	7	0.88	8	0.75	8	0.88	8	-0.32	0.02863	hypomethylated
chr7	53585673	53585674	-						0	0.3	10	0.11	9	0.17	12	0	5	0.33	6	0.71	7	0.5	12		0	0.31	13	-0.32	0.02969	hypomethylated
chr11	106561535	106561536	-					0.22	9	0.46	13		0	0.3	10	0.55	11	0.67	12	0.54	13	0.5	8	0.9	10	0.91	11	-0.32	0.02981	hypomethylated
chr16	44711333	44711334	-					0.2	5	0.2	5	0.17	6	0.17	6		0	0.55	11	0.78	9	0.38	8	0.62	8	0.18	11	-0.32	0.02994	hypomethylated
chr14	3692135	3692136	-					0.57	7	0.5	10	0	5	0.5	16	0.4	5	0.8	5	0.5	16	0.62	16	0.9	10	0.77	13	-0.32	0.03084	hypomethylated
chr13	55395123	55395124	-				Y	0.43	7		0	0.4	5	0.71	7	0.88	8	0.91	11	1	10	1	5	1	6	0.71	7	-0.32	0.03084	hypomethylated
chr15	84568609	84568610	-			MS4A14		0.35	17	0.86	14	0.92	13	0.62	16	0.38	16	0.86	14	1	15	1	12	0.88	8	1	18	-0.32	0.03127	hypomethylated
chr6	7011110	7011111	-			PDE5A			0	0.11	18	0.16	25	0.22	9	0.14	7	0.54	13	0.64	11	0.6	5		0	0.15	27	-0.32	0.03136	hypomethylated
chr7	20992427	20992428	-					0.44	9	0.2	5	0.4	5	0.43	7	0.57	7		0	0.4	5	0.78	9	0.89	9	0.86	7	-0.32	0.03147	hypomethylated
chr11	101909835	101909836	-					0.38	8	0.58	12		0	0.55	11	0.33	12	0.8	5	0.93	14	0.5	8		0	0.88	8	-0.32	0.03198	hypomethylated
chr4	111169013	111169014	+					0.2	5	0.43	7	0.22	9	0.54	13	0.64	14	0.67	9	0.83	6	0.5	10	1	9	0.62	13	-0.32	0.03316	hypomethylated
chr11	102258608	102258609	+					0.33	9	0.27	11		0	0.17	6	0.45	11	1	7	0.56	9	0.57	7	0.43	7	0.58	12	-0.32	0.03398	hypomethylated
chr25	7424072	7424073	-					0.67	6		0	0.4	5	0.57	7	0.6	10	1	5	0.88	8	1	5	0.5	6	1	5	-0.32	0.0346	hypomethylated
chr12	8551359	8551360	-					0.6	10	0.44	9	0.36	14	0.33	9		0	0.91	11	1	10	0.67	6	0.71	7	0.45	11	-0.32	0.03496	hypomethylated
chr8	110109930	110109931	-					0.43	7	0	7		0	0.32	19	0.38	8	0.83	6	0.5	8	0.71	7	0.43	7	0.5	8	-0.32	0.03503	hypomethylated
chr26	51255400	51255401	-				Y	0.6	5	0.6	5	0.2	5	0.4	5	0.6	5	1	5	0.86	7		0	0.8	5	0.55	11	-0.32	0.03527	hypomethylated
chr7	2957454	2957455	+				Y	0.4	5	0	5	0.14	7		0	0.17	6	0.27	11	0.67	6	0.57	7		0	0.46	13	-0.32	0.03717	hypomethylated
chr18	10276355	10276356	+					0.12	8	0	7	0.33	9	0.27	11	0.14	14	0.73	11	0.33	12	0.21	14	0.4	5	0.8	5	-0.32	0.0373	hypomethylated
chr12	31423	31424	-					0.86	14	0.6	10	0.78	18		0	0.33	6	1	6	1	8	0.86	14	1	8		0	-0.32	0.0379	hypomethylated
chr9	103608740	103608741	+					0.71	7	0.75	8	0.6	5	0.67	12	0.25	8	0.67	6	1	7	1	8		0	1	5	-0.32	0.03812	hypomethylated
chr8	92353144	92353145	-			LPPR1		0.88	8	0.5	6		0	0.4	5	0.55	11	1	6	0.83	6		0	1	7	0.75	8	-0.32	0.03944	hypomethylated
chr12	88901815	88901816	-			COL4A1		0	12	0.3	10	0.22	9	0.6	10	0	8	0.57	14	0.6	5	0.3	10	0.54	13	0.71	14	-0.32	0.03948	hypomethylated
chr9	102484572	102484573	-					0.33	6	0.6	10	0.67	6	0.6	10	1	8	0.83	12	1	10		0	1	6	1	10	-0.32	0.03986	hypomethylated
chr12	80125868	80125869	-			UBAC2		0.56	9	0.36	14	0.38	13	0.2	10	0.4	15	0.73	11	0.85	13	1	8	0.64	11	0.29	17	-0.32	0.04017	hypomethylated
chr29	45166040	45166041	-	DPP3				0.67	6	0.5	8	0.22	9	0.11	9	0.2	5	0.8	5	0.71	7	0.82	11	0.55	11	0.4	5	-0.32	0.04331	hypomethylated
chr22	32471727	32471728	+	FRMD4B		FRMD4B		0	5	0.25	8	0	6	0.09	11		0		0	0.67	9	0.4	10	0.43	7	0.12	8	-0.32	0.04364	hypomethylated
chr13	39276837	39276838	+					1	5	0.6	5	0.4	5		0	0.6	5	1	10	1	5	0.9	10	1	7		0	-0.32	0.04448	hypomethylated
chr19	26306313	26306314	+					0.12	8	0.17	6	0.43	7	0.57	7		0	0.78	9	0.69	13	0.44	9		0	0.67	6	-0.32	0.04555	hypomethylated
chr3	105173929	105173930	-					0.71	14	0.3	10	0.17	6	0.38	8	0.45	11	0.62	8	0.86	7	1	6	0.4	5	0.75	8	-0.32	0.0456	hypomethylated
chr21	65923899	65923900	-					0.4	15	0.7	10		0	0.44	9	0.5	10	1	8	0.55	11		0	1	9	0.78	9	-0.32	0.04567	hypomethylated
chr26	17844372	17844373	+					0.5	6	0.29	7	0.42	12	0	7		0	0.7	10	0.8	5	0.62	8	0.62	8	0.33	6	-0.32	0.04592	hypomethylated
chr17	71450202	71450203	-					0.14	7	0.2	5	0.27	15	0.17	12		0	0.62	8	0.8	10	0.57	7	0.43	7	0.12	8	-0.32	0.04593	hypomethylated
chr15	84918454	84918455	+					0.5	8	0	12	0.5	16	0.17	12	0.25	16	0.75	8	0.27	15	0.67	9	0.54	13	0.8	10	-0.32	0.04609	hypomethylated
chr18	54440345	54440346	-			ARHGAP35		0.4	5	0.4	5	0.43	7	0.44	9	0.14	7		0	0.83	6	0.82	11	0.8	10	0.29	7	-0.32	0.04627	hypomethylated
chr17	49820832	49820833	+					0	6	0.3	10	0.5	10	0.33	6	0.25	8	0.3	10	0.8	5	0.57	7		0	0.73	11	-0.32	0.04632	hypomethylated
chr21	65929784	65929785	-				Y	0	5	0.15	13	0.53	19	0.5	6	0.14	7	0.27	11	0.67	9	0.65	17	0.78	9	0.55	11	-0.32	0.04739	hypomethylated
chr12	16434116	16434117	-			KIAA0226L		0.4	5	0.64	11		0	0.17	6	0.56	9	0.75	8	0.56	9	0.8	5		0	0.92	12	-0.32	0.04841	hypomethylated
chr18	56994629	56994630	+					0.25	8	0.25	8	0.29	14	0.25	16	0.5	8	0.78	9	1	6	0.67	6	0.29	14	0.4	10	-0.32	0.04916	hypomethylated
chr16	80957637	80957638	+				Y	0	14	0.05	20	0	16	0	8	0	10	0	22	0.67	6	0	20	0.5	8	0.5	8	-0.32	0.04947	hypomethylated
chr7	6577730	6577731	+			EPS15L1		0	8	0	6	0	8	0	12		0	0.33	6		0	0.33	9	0.25	16	0.33	6	-0.31	5.53e-06	hypomethylated
chr11	87755483	87755484	+						0	0.5	10	0.5	8	0.62	13	0.57	7	0.88	8	0.79	19	0.86	7	0.86	7	0.92	12	-0.31	3.818e-05	hypomethylated
chr5	107098163	107098164	+					0	5	0	5	0	8	0.1	10		0		0	0.38	8	0.29	7	0.33	6	0.33	6	-0.31	6.083e-05	hypomethylated
chr12	36073852	36073853	+			N6AMT2		0.3	10	0.33	12	0.5	14	0.44	16	0.38	16	0.75	8	0.77	13	0.6	20	0.69	13	0.67	18	-0.31	0.0001851	hypomethylated
chr28	18150117	18150118	+					0.17	6	0.12	8		0	0.2	5	0.17	6	0.56	9	0.33	6	0.5	6	0.5	6	0.5	8	-0.31	0.0002134	hypomethylated
chr5	73537693	73537694	-					0.71	7	0.6	10	0.5	6	0.53	17	0.64	11	0.89	9		0	0.86	22	1	9	0.88	8	-0.31	0.0005196	hypomethylated
chr24	47399641	47399642	+				Y	0	14	0.11	18	0	8	0.19	16	0	6	0.5	12	0.4	20	0.3	20	0.25	16	0.4	10	-0.31	0.0006989	hypomethylated
chr14	3390872	3390873	-					0.5	6	0.5	8	0.55	11	0.7	10	0.6	5	0.83	6		0	0.82	11	1	6	0.86	7	-0.31	0.0009219	hypomethylated
chr2	72673974	72673975	-					0.7	10	0.4	5		0	0.6	10	0.54	13	0.86	14	0.89	9	0.93	14	0.88	8	0.82	11	-0.31	0.001081	hypomethylated
chr4	116739175	116739176	+						0	0.6	5	0.8	5	0.54	13	0.57	7	0.9	10	0.91	11	1	11	1	5	0.88	8	-0.31	0.001283	hypomethylated
chr5	17293535	17293536	-					0.54	13	0.36	11	0.45	11	0.71	17	0.44	9	0.78	9	0.91	11	0.74	19	0.86	7	0.79	14	-0.31	0.001462	hypomethylated
chr7	19773262	19773263	+					0.83	6	0.57	7		0	0.62	8	0.71	7	1	6	1	6		0	1	6	1	7	-0.31	0.001539	hypomethylated
chr19	4186	4187	-						0	0.5	8	0.55	11	0.4	10	0.5	16	0.79	19	1	8	0.7	10	0.75	8	0.75	8	-0.31	0.002041	hypomethylated
chr16	77323387	77323388	-					0	7	0	7	0	8	0	6	0	7	0.22	9	0.17	6	0.5	6	0.33	9		0	-0.31	0.002124	hypomethylated
chr21	66250173	66250174	-			CCDC85C			0	0.4	5	0.38	13	0.33	9	0.44	9	0.8	10	0.67	6	0.5	12	0.71	7	0.8	5	-0.31	0.002377	hypomethylated
chr15	76006813	76006814	-					0.19	21	0.12	17	0	6	0.29	14	0.11	18	0.54	13	0.43	7	0.38	16	0.31	13	0.6	20	-0.31	0.00248	hypomethylated
chr18	152620	152621	-					0.4	5	0.33	6	0.65	20	0.6	10	0.5	8	0.83	6	0.67	9	0.91	11	0.86	7	0.78	9	-0.31	0.002544	hypomethylated
chr21	21900810	21900811	-					0	6	0	8	0.17	12		0	0	6	0.29	7	0.33	6		0	0.5	8	0.29	7	-0.31	0.003299	hypomethylated
chr5	118136882	118136883	-			TBC1D22A		0.5	8	0.67	6	0.82	11	0.7	10		0	0.94	16	1	8	1	10		0	1	6	-0.31	0.003545	hypomethylated
chr11	99462158	99462159	-	NUP188,DOLK	DOLK			0.69	13	0.82	11	0.5	12		0	0.75	8	1	9	1	10	1	14		0	1	10	-0.31	0.003972	hypomethylated
chr12	88901814	88901815	+			COL4A1		0	11	0.14	14	0.26	23	0.21	14	0	6	0.54	13	0.33	9	0.36	22	0.5	16		0	-0.31	0.004477	hypomethylated
chr26	51221811	51221812	-					0.5	8	0.45	11	0.45	11	0.4	20	0.38	8	0.54	13	0.75	16	0.77	13	1	6	0.67	21	-0.31	0.004489	hypomethylated
chr17	52595385	52595386	+						0	0.44	9	0.4	15	0.67	12	0.5	8	0.75	8	0.92	12	0.83	6		0	0.75	8	-0.31	0.004655	hypomethylated
chr21	14725143	14725144	-			FAM174B		0.43	7	0.67	6	0.5	6	0.57	7		0	0.75	12		0	0.8	5	0.86	7	1	5	-0.31	0.005818	hypomethylated
chr7	4356305	4356306	-			COMP	Y	0.43	7	0.4	5	0.43	7	0.42	12	0.3	10	0.75	8	0.57	7	0.6	5	1	5	0.6	10	-0.31	0.006129	hypomethylated
chr2	134956439	134956440	-					0	5	0.1	10	0.25	8	0.36	11	0.17	12	0.41	17	0.4	5	0.5	8	0.43	7	0.71	7	-0.31	0.006163	hypomethylated
chrX	18980506	18980507	+			ZNF75D			0	0.67	9	0.33	12	0.69	13	0.56	9	1	5	0.8	10	0.88	8	0.83	6	0.86	7	-0.31	0.006599	hypomethylated
chr22	7249996	7249997	-				Y	0.17	12	0	6	0.29	14	0.2	10	0.14	14	0.22	9	0.4	10	0.6	10	0.6	10	0.5	8	-0.31	0.007014	hypomethylated
chr29	50739178	50739179	-					0.18	11	0	6	0.43	7	0.25	12	0.25	8	0.36	14	0.56	9	0.67	12	0.57	7	0.5	10	-0.31	0.007044	hypomethylated
chrX	118187648	118187649	-	GK				0.33	6	0.12	8	0.2	5	0.22	9	0.5	10		0	0.54	13	0.61	23	0.7	10	0.5	6	-0.31	0.007389	hypomethylated
chr15	80038632	80038633	+						0	0.5	8	0.67	6	0.44	9	0.75	8		0	0.88	8	0.91	11	1	6	0.83	6	-0.31	0.007531	hypomethylated
chr12	20519664	20519665	+					0.8	5		0	0.78	9	0.4	5	0.67	6	1	7	1	11	0.93	15	0.92	12	1	10	-0.31	0.007584	hypomethylated
chr8	56850752	56850753	-					0.67	12	0.4	15		0	0.5	6	0.58	12	0.91	11		0	0.69	16	0.92	12	0.86	7	-0.31	0.007943	hypomethylated
chr10	68177475	68177476	-					0.6	10	0.5	8	0.8	10	0.67	6		0	1	6	1	14	1	7		0	0.8	10	-0.31	0.008592	hypomethylated
chr17	74543748	74543749	-					0.55	11	0.5	8	0.33	12	0.2	10	0.43	14	0.86	7		0	0.73	11	0.71	7	0.56	16	-0.31	0.009063	hypomethylated
chr9	79024967	79024968	-				Y	0.5	20	0.44	9	0.83	24	0.86	14	0.67	12	1	14	1	16	1	26	0.83	12	1	10	-0.31	0.009487	hypomethylated
chr15	84754025	84754026	-					0.56	9	0.6	5	0.89	9		0	0.57	7		0	1	5	0.88	8	1	9	1	7	-0.31	0.009952	hypomethylated
chr3	27078244	27078245	-					0.55	11	0.43	7		0	0.57	7	0.8	5	0.86	7	0.89	9	1	6		0	0.86	7	-0.31	0.009978	hypomethylated
chr4	46976139	46976140	+			ATXN7L1		0.4	5	0.23	13	0.4	5	0	6	0.44	9	0.64	14	0.67	18	0.64	11	0.43	7	0.67	12	-0.31	0.01034	hypomethylated
chr24	28682708	28682709	-					0	5	0.33	6	0.2	10		0	0	5	0.5	6	0.38	13	0.44	9		0	0.45	11	-0.31	0.01038	hypomethylated
chr18	21840836	21840837	-		CHD9			0.33	6		0	0.25	8	0.43	14	0.33	12	0.86	7	0.78	9	0.62	8	0.53	15	0.45	11	-0.31	0.01058	hypomethylated
chr4	26413041	26413042	-				Y	0.3	10		0	0	7	0.23	13	0.23	13	0.44	9	0.5	16	0.33	15	0.5	6	0.7	10	-0.31	0.01081	hypomethylated
chr8	56758192	56758193	-					0.38	8	0.64	11	0.75	12	0.79	19	0.69	16	0.83	6	1	5	1	5	1	5		0	-0.31	0.01096	hypomethylated
chr23	50160788	50160789	+						0	0.62	8	0.86	7	0.6	5	0.5	6	1	6	1	8	1	5		0	0.83	6	-0.31	0.01101	hypomethylated
chr21	69187863	69187864	+					0.71	7	0.38	13	0.44	9	0.38	16	0.67	6	0.88	8	0.92	12	0.8	20		0	0.71	7	-0.31	0.01127	hypomethylated
chr11	73789015	73789016	+			DTNB		0.33	6	0.38	8		0	0.43	7	0.2	5	0.62	8		0	0.6	10	0.83	6	0.5	6	-0.31	0.01167	hypomethylated
chr19	54694998	54694999	+					0.71	7	0.3	10	0.33	9	0.55	11		0	0.71	7	0.82	11	0.83	6	0.86	7	0.71	17	-0.31	0.01173	hypomethylated
chr15	76799292	76799293	-			MAPK8IP1		0.6	10	0.45	11	0.6	10	0.75	8	0.2	5	0.78	9	0.8	15	0.83	6	0.83	6	0.91	11	-0.31	0.01179	hypomethylated
chr27	13290678	13290679	-					0.55	11	0.33	9	0.38	16	0.15	13	0.45	11	0.73	11	0.77	13	0.71	14		0	0.5	6	-0.31	0.01238	hypomethylated
chr15	29118431	29118432	-						0	0.38	8	0.23	13	0.38	8	0.57	7	0.75	8	0.8	5	0.71	7	0.55	11		0	-0.31	0.01239	hypomethylated
chr8	24903283	24903284	+					0.36	14	0.47	15	0.33	12	0.1	10	0.31	13	0.9	10	0.64	11	0.58	12	0.44	9	0.54	13	-0.31	0.01329	hypomethylated
chr14	33147744	33147745	+				Y	0.17	12	0.17	6		0	0	9	0.2	5	0.4	5	0.31	13	0.67	6		0	0.4	5	-0.31	0.01346	hypomethylated
chr28	24526666	24526667	+					0.38	16	0.5	12	0.43	14	0.62	16	0.33	9	0.73	11	0.64	22	0.67	12	1	6		0	-0.31	0.01366	hypomethylated
chr6	10360251	10360252	-					0.5	16	0.35	17	0.14	21	0.18	44	0.25	28	0.67	21	0.44	18	0.55	22	0.86	7	0.47	15	-0.31	0.01426	hypomethylated
chr27	33900571	33900572	+	ADAM32			Y	0.5	8	0.4	10	0.25	8	0.36	22	0.33	6	0.67	6	0.8	10	0.41	17	0.83	12		0	-0.31	0.01483	hypomethylated
chr1	3650237	3650238	-					0.36	11	0.33	6	0.17	6	0.27	11	0.4	5	0.56	9		0	0.82	11	0.38	8	0.71	7	-0.31	0.01533	hypomethylated
chr17	71527731	71527732	-			CCDC157		0.22	9	0.29	7	0.17	12	0.33	6	0.12	8	0.45	11	0.43	7	0.6	5	0.88	8	0.33	6	-0.31	0.0155	hypomethylated
chr14	4992461	4992462	+					0.56	9	0.3	10		0	0.31	13	0.64	14	0.82	11	0.55	11	0.87	15	0.8	5	0.8	5	-0.31	0.0161	hypomethylated
chr12	90944473	90944474	-			RASA3	Y	0.56	9	0.57	7		0	0.88	8	0.5	10		0	0.91	11	0.83	6	1	7	1	7	-0.31	0.01619	hypomethylated
chr28	40601188	40601189	-					0.58	12	0.27	11	0.67	9	0.5	6		0	0.8	15	0.73	15	0.89	9	1	6	0.67	9	-0.31	0.01664	hypomethylated
chr12	78345752	78345753	-			MBNL2		0.36	11	0.22	18	0.29	14	0.22	18	0.29	7	0.77	13	0.36	11	0.88	16	0.47	15	0.45	11	-0.31	0.01676	hypomethylated
chr14	63816893	63816894	+					0	7		0	0	5	0.11	9	0	7	0.46	13	0.5	6	0.1	10		0	0.3	10	-0.31	0.01677	hypomethylated
chr5	105570051	105570052	+					0.5	10	0.29	7	0.65	17	0.5	6	0.6	5	0.64	14	1	11	1	7	0.64	11	0.79	14	-0.31	0.01698	hypomethylated
chr17	69476495	69476496	-				Y	0	6	0	8	0	6	0.12	8	0.22	9	0.2	10	0.5	6	0.6	5	0.23	13		0	-0.31	0.0172	hypomethylated
chr3	121072936	121072937	-			STK25		0	8	0.18	11	0	5		0	0	5	0.22	9	0.27	11		0	0.33	6	0.6	10	-0.31	0.01726	hypomethylated
chr21	2865031	2865032	+				Y	0.33	9	0	7	0.2	10	0	10	0	5	0.45	11		0	0.25	8	0.6	5	0.38	8	-0.31	0.01731	hypomethylated
chr9	76432213	76432214	-					0.3	20	0.5	16	0.3	20	0.33	24	0.33	12	0.91	11	0.33	24	0.58	19	0.8	10	0.7	20	-0.31	0.01885	hypomethylated
chr19	50964259	50964260	+			SECTM1A		0.25	8	0.63	19	0.76	21	0.44	9	0.53	15	0.67	24	0.73	11	0.91	11	1	6	0.86	14	-0.31	0.0194	hypomethylated
chr1	146217990	146217991	+				Y	0.5	8	0.4	5	0.78	9	0.89	9	0.67	9	1	8	1	10	0.91	11		0	0.92	13	-0.31	0.01948	hypomethylated
chr23	48281547	48281548	+						0	0.55	11	0.57	7	0.17	6	0.33	6	0.8	5	0.57	7	0.82	11	0.6	5	0.8	5	-0.31	0.01949	hypomethylated
chr15	26598449	26598450	-					0	7	0	5	0.2	5		0	0.14	7	0.45	11	0.62	8	0.44	9	0.14	7	0.3	10	-0.31	0.01966	hypomethylated
chr16	71046601	71046602	-					0	8	0.2	5	0.29	7	0.38	13	0.53	15	0.6	5	0.5	6	0.67	9	0.43	7	0.75	8	-0.31	0.01982	hypomethylated
chr2	126280106	126280107	+			FGR		0.2	10	0	6	0.12	8	0	8	0.22	9	0.57	7	0.5	10	0.33	15	0.6	10	0.08	12	-0.31	0.02025	hypomethylated
chr22	37361199	37361200	-					0.67	6	0.4	5	0.6	5	0.86	7		0		0	1	6	1	8	0.88	8	0.9	10	-0.31	0.02028	hypomethylated
chr1	93709585	93709586	-			NLGN1		0.2	5	0.5	6	0.6	5	0.71	7	0.64	14	0.92	13	0.83	6	0.78	9		0	0.85	13	-0.31	0.02047	hypomethylated
chr21	33604687	33604688	+			CSPG4		0.5	6	0.57	7	0.6	5	0.29	7		0	1	6	0.6	10	0.83	12	0.67	9	0.89	9	-0.31	0.02068	hypomethylated
chr13	81667056	81667057	+				Y	0	10	0	6	0.2	20	0	6	0.17	12	0.38	16	0.2	20	0.29	14	0.29	14	0.75	16	-0.31	0.02097	hypomethylated
chrX	135833106	135833107	+			MOSPD2		0.6	10	0.21	14	0.25	8	0.35	37	0.18	11	0.83	6		0	0.5	12	0.6	5	0.6	5	-0.31	0.02102	hypomethylated
chr29	28453876	28453877	-					0.83	6	0.8	10	0.43	7	0.9	10	0.4	5	1	5	0.91	11	1	7	1	10	1	7	-0.31	0.02118	hypomethylated
chr25	7445068	7445069	-					0	5	0.11	9	0	9	0	18	0.29	7		0	0.4	15	0.46	13	0.12	8	0.59	17	-0.31	0.02155	hypomethylated
chr29	19714669	19714670	+					0.91	22	0.55	11	0.93	15	0.4	15	0.53	19	1	14	0.97	29	1	12	1	13	0.9	21	-0.31	0.02222	hypomethylated
chr1	29210842	29210843	+					0.2	5	0.5	6	0.2	5	0.4	5		0	0.56	9	0.67	9		0	0.8	5	0.5	6	-0.31	0.02242	hypomethylated
chr3	36338301	36338302	-					0.45	11	0.38	8	0.57	14	0.33	6	0.44	9	0.62	8	1	7	0.62	8	1	5	0.5	8	-0.31	0.02317	hypomethylated
chr16	60795384	60795385	-					0	5	0.25	12	0.44	9	0.4	10	0.33	6	0.6	5	0.75	8	0.6	10	0.31	13	0.73	11	-0.31	0.02322	hypomethylated
chr25	30301551	30301552	+					0.25	8	0.7	10	0.54	13	0.33	9	0.5	10	0.9	10	0.62	8	0.89	9		0	0.69	13	-0.31	0.0238	hypomethylated
chr1	132446123	132446124	+				Y	0	10	0	7	0.18	11	0	6	0.2	5	0.31	13	0.67	9	0.43	7		0	0.15	13	-0.31	0.0239	hypomethylated
chr1	64221633	64221634	+					0.5	6	0.33	6		0	0.67	6	0.7	10	0.83	6	0.88	8	1	6		0	0.71	7	-0.31	0.02502	hypomethylated
chr16	42319224	42319225	+			VPS13D		0.2	5	0.56	9	0.5	6	0.4	10	0.5	6		0	0.78	9	1	8	0.57	7	0.62	8	-0.31	0.02551	hypomethylated
chr16	77474627	77474628	-				Y	0.4	5	0.14	7	0	8	0.42	12	0.2	5	0.67	9		0	0.57	7	0.6	5	0.33	6	-0.31	0.02558	hypomethylated
chr4	114485249	114485250	-					0.15	13	0.27	11	0.18	11	0.27	11	0.29	7	0.83	6	0.7	10	0.25	8	0.6	5	0.33	12	-0.31	0.02563	hypomethylated
chr22	59506291	59506292	+					0.4	10	0.67	9	0.33	6	0.36	11		0	0.9	10	0.56	9	0.8	5	0.75	8		0	-0.31	0.02564	hypomethylated
chr6	98294294	98294295	+						0	0.2	10	0.3	10	0	5	0.29	7	0.57	7	0.43	7	0.7	10		0	0.33	9	-0.31	0.02593	hypomethylated
chr11	104787763	104787764	+				Y	0.2	5	0.38	8	0.43	7		0	0.17	6	0.67	9		0	0.56	9	0.8	10	0.4	5	-0.31	0.02595	hypomethylated
chr7	16986955	16986956	-		LPPR2		Y	0.17	12	0.6	10	0.37	19	0.3	20	0.6	10	0.71	14	0.83	12	0.78	9	0.43	7	0.83	12	-0.31	0.02596	hypomethylated
chrX	148006311	148006312	+					0.38	8		0	0.17	6	0.2	5	0.11	9	0.5	8	0.6	5	0.29	7		0	0.7	10	-0.31	0.02637	hypomethylated
chr21	65929924	65929925	-				Y	0	5	0.15	13	0.47	19	0.5	6	0.14	7	0.36	11	0.67	9	0.69	16	0.56	9	0.55	11	-0.31	0.02684	hypomethylated
chr9	96335	96336	+					0.43	7	0.88	8	0.5	6	0.62	8	0.4	5	1	6	0.93	15	0.78	9		0	0.78	9	-0.31	0.02689	hypomethylated
chr3	113563204	113563205	-						0	0.57	7	0.83	6	0.8	5	0.4	5	1	5		0	1	5	1	9	0.86	7	-0.31	0.02741	hypomethylated
chr14	4421954	4421955	+			TRAPPC9	Y	0.4	10	0.25	12		0	0.4	10	0.6	5	1	5	0.67	9	0.5	6	0.8	5	0.67	6	-0.31	0.02782	hypomethylated
chr26	19102357	19102358	-					0.95	22	0.38	21	0.45	11	0.59	27	0.6	20	0.96	27	0.9	21	1	21	0.96	27	0.68	22	-0.31	0.02785	hypomethylated
chrX	39089852	39089853	-			GAB3		0.5	8	0.2	5		0	0.33	9	0.33	9		0	0.83	6	0.78	9	0.5	10	0.5	14	-0.31	0.02812	hypomethylated
chr4	36819030	36819031	+					0.33	6	0.4	5	0.86	7	0.5	6	0.6	5	0.77	13	1	11	0.83	6		0	0.8	5	-0.31	0.02821	hypomethylated
chr11	105993222	105993223	-			RXRA		0.4	5		0	0.2	5	0	6	0.45	11	0.67	6	0.62	8	0.6	5	0.67	9	0.33	9	-0.31	0.02939	hypomethylated
chr25	4363456	4363457	+					0.14	7		0	0.2	5	0.33	6	0.17	6	0.5	8		0	0.6	10	0.71	7	0.25	8	-0.31	0.02971	hypomethylated
chr16	51608661	51608662	+						0	0.83	6	0.33	9	0.57	7	0.62	8		0	1	5	0.86	7	0.86	7	0.88	8	-0.31	0.03001	hypomethylated
chr12	33002057	33002058	+					0.43	7	0.33	6		0	0.33	6	0	7	0.57	7	0.6	5	0.44	9		0	0.73	11	-0.31	0.03018	hypomethylated
chr9	84984782	84984783	-					0.29	7	0.5	12	0.42	12	0.6	5		0	1	5	0.67	6	0.78	9		0	0.6	10	-0.31	0.03029	hypomethylated
chr13	7050533	7050534	-		ISM1		Y	0.67	6	0.25	8		0	0.38	8	0.33	6	0.6	5		0	0.86	7	0.78	9	0.62	8	-0.31	0.03042	hypomethylated
chr5	115297520	115297521	-					0.6	10	0.2	5	0.67	9	0.68	19	0.58	12	0.77	13		0	0.75	12	0.89	9	1	5	-0.31	0.03048	hypomethylated
chr7	17017569	17017570	-		RGL3		Y	0.25	8	0	6	0.09	22	0	6		0	0.6	10	0.17	12	0.33	6		0	0.5	8	-0.31	0.03076	hypomethylated
chr5	120984361	120984362	-				Y	0.2	5	0.33	6	0.5	8	0.5	6	0.67	6	0.5	10	0.8	5	0.62	8	0.8	5	1	6	-0.31	0.03112	hypomethylated
chr14	40407373	40407374	-					0.57	7	0.6	5		0	0.67	6	0.25	8		0	0.83	6	0.7	10	0.8	5	1	5	-0.31	0.03185	hypomethylated
chr16	59707225	59707226	-					0.4	5	0.86	7	0.64	11	0.67	6	0.38	8	0.83	6		0	1	5	1	5	0.75	8	-0.31	0.03214	hypomethylated
chr11	104792019	104792020	-				Y	0.83	6	0.6	5	0.38	8	0.4	5		0	1	8	1	8	0.8	5	0.67	6	0.86	7	-0.31	0.03276	hypomethylated
chr11	106562032	106562033	+					0	12	0.44	9	0.33	6	0.2	10	0.54	13	0.67	9	0.71	7	0.79	19	0.55	11	0.36	14	-0.31	0.03302	hypomethylated
chr25	35402681	35402682	-					0.5	8	0.18	11	0.27	11	0.33	12	0.36	11	0.4	5	0.8	10	0.69	13	0.38	8	0.92	12	-0.31	0.03394	hypomethylated
chr18	50276784	50276785	+			ITPKC			0	0.4	5	0.6	5	0.4	5	0.83	6		0	1	5	0.88	8	0.75	8	0.86	7	-0.31	0.035	hypomethylated
chr19	43055607	43055608	-					0.44	18		0	0.22	23	0.33	12	0	16	0.4	20	0.62	26	0.52	21	0.71	14		0	-0.31	0.03524	hypomethylated
chr24	84994	84995	+					0.2	5	0.2	5	0.29	7		0	0.57	7	0.44	9	0.8	5	0.57	7		0	0.67	6	-0.31	0.03822	hypomethylated
chr3	102934353	102934354	-		KDM4A			0.33	6		0	0.33	6	0.14	7	0.38	8	0.62	8		0	0.86	7	0.33	6	0.62	8	-0.31	0.03887	hypomethylated
chr21	186156	186157	+						0	0.2	5	0.43	7	0.45	11	0.67	6	0.73	11	0.6	10	0.83	12	0.57	7	1	8	-0.31	0.03973	hypomethylated
chr22	46121117	46121118	-				Y	0.25	8		0	0.29	7	0.46	13	0.62	8	0.78	9	0.5	6	0.57	7	0.75	8	1	5	-0.31	0.04012	hypomethylated
chr17	74543753	74543754	-					0.3	10	0.43	7	0.33	12	0.7	10	0.5	14	1	5		0	0.82	11	0.71	7	0.5	16	-0.31	0.04085	hypomethylated
chr4	120489287	120489288	-			VIPR2		0.57	7	0.42	12	0.87	15	0.38	8	0.2	5	0.67	9	0.8	15	0.85	13	0.67	9	1	10	-0.31	0.04201	hypomethylated
chr18	25700857	25700858	-			GPR56		0.33	9		0	0.17	12	0.15	13	0.4	5	0.71	7	0.71	7	0.36	11	0.8	5	0.3	10	-0.31	0.04333	hypomethylated
chr18	5688426	5688427	+			WWOX		0.5	12	0	6	0.5	10	0.38	13	0.45	11	0.7	10	0.5	8	0.57	14	0.6	10	1	10	-0.31	0.04446	hypomethylated
chr11	67256223	67256224	+					0.09	11	0	11	0.12	8	0.09	11	0	10	0.57	7	0	7	0.12	8	0.57	7	0.57	7	-0.31	0.04461	hypomethylated
chr13	78368448	78368449	-	PTGIS		PTGIS	Y	0.72	18	0.25	8	0.25	8	0.4	10	0.5	12	0.78	18	0.45	22	0.6	10	0.82	22	1	6	-0.31	0.04497	hypomethylated
chr24	37994146	37994147	-				Y	0	6		0	0.2	10	0	6	0.2	10	0.17	12	0.31	13	0.5	12	0.67	6		0	-0.31	0.04603	hypomethylated
chr18	56022973	56022974	-			RUVBL2		0	10	0	6	0	7	0	15	0	13	0	8	0.58	12	0.38	13	0.57	7	0	12	-0.31	0.04606	hypomethylated
chr29	101884	101885	-					0.56	9	0.67	6	0.33	6	0.73	11	1	8	1	12	1	11	0.86	14	1	6		0	-0.31	0.04659	hypomethylated
chr29	34276078	34276079	-						0	0.5	6	0.2	5	0.78	9	0.4	5	0.73	11		0	0.86	7	0.71	7	0.83	6	-0.31	0.04674	hypomethylated
chr11	93253044	93253045	-					0.17	12	0	9	0	12	0.1	20	0.45	11	0.4	15	0.6	15	0.14	22	0.4	10	0.75	8	-0.31	0.04695	hypomethylated
chr1	154405442	154405443	+			BTD		0	8	0.4	10	0.33	9	0	9	0.43	7	0.56	18	0.32	22	0.62	8		0	0.67	9	-0.31	0.04736	hypomethylated
chr13	45395720	45395721	+					0.57	7	0	7		0	0.36	11	0.55	11	0.73	11	0.57	14	0.79	19	0.75	8	0.55	11	-0.31	0.04859	hypomethylated
chr18	8123696	8123697	+					0.5	8	0.08	13	0.33	12	0.2	10	0.56	9	0.69	13	0.38	13	1	14	0.62	8	0.54	13	-0.31	0.04891	hypomethylated
chr4	113225290	113225291	+					0.33	9	0.5	8	0.53	15	0.38	8	0.17	12	0.89	9	0.83	6	0.24	17	0.8	5	0.71	7	-0.31	0.04934	hypomethylated
chr10	13441859	13441860	-					0.5	8	0.4	5		0	0.88	8	0.8	5	1	5	1	8	0.8	5	1	6		0	-0.31	0.05	hypomethylated
chr12	86575485	86575486	-						0	0.57	7	0.6	10	0.62	16	0.5	6	0.85	13	0.88	8	0.83	12	1	8	0.83	12	-0.3	0.0001988	hypomethylated
chr18	51681319	51681320	+		CD79A		Y	0.62	13	0.58	12	0.71	14	0.71	17	0.57	7	0.86	7	0.82	11	1	9	1	6	1	8	-0.3	0.0003632	hypomethylated
chr25	5816960	5816961	+			RBFOX1		0.45	11	0.46	13	0.36	11	0.43	7	0.45	11	0.75	8	0.58	12	0.8	5	0.78	9		0	-0.3	0.0004599	hypomethylated
chr18	14721546	14721547	-		SPIRE2			0.57	7	0.67	12	0.77	13	0.55	11	0.67	9	0.93	14	1	11	0.8	10	1	8	1	6	-0.3	0.0006319	hypomethylated
chr7	16181162	16181163	+				Y	0.09	22	0	12	0	24	0	14	0.14	14	0.36	28	0.25	24	0.42	24	0.5	12	0.22	18	-0.3	0.0009602	hypomethylated
chr11	11427594	11427595	+			SFXN5		0.57	7	0.8	5	0.75	8	0.8	10	0.6	5		0	1	5	1	6	1	6	1	7	-0.3	0.001158	hypomethylated
chr15	47640874	47640875	+					0.8	5	0.57	7		0	0.67	6	0.67	6	1	8	1	6	0.91	11		0	1	12	-0.3	0.001184	hypomethylated
chr2	126723985	126723986	+			SLC9A1		0	8	0	6	0	5		0	0	5	0.33	6	0.33	6	0.38	8		0	0.14	7	-0.3	0.00127	hypomethylated
chr3	19118239	19118240	+			CELF3	Y	0.11	9	0.18	11	0.27	15	0.06	16	0	6	0.5	8		0	0.37	19	0.43	7	0.4	5	-0.3	0.001307	hypomethylated
chr17	71390763	71390764	-					0.5	10	0.67	9		0	0.5	10	0.54	13	1	5	0.9	10	0.82	11	0.71	7	0.83	6	-0.3	0.002136	hypomethylated
chr12	15362861	15362862	-			GTF2F2		0.45	11	0.6	5	0.67	6	0.57	7	0.57	7	0.89	9	1	8	0.89	9	0.71	7		0	-0.3	0.002394	hypomethylated
chr2	100652255	100652256	-					0.4	5	0.6	5	0.6	10	0.62	13	0.4	10	0.86	14	0.87	15	0.92	12	0.86	7	0.62	16	-0.3	0.002982	hypomethylated
chr5	120506697	120506698	-					0.62	8	0.6	5	0.71	7		0	0.88	8	1	5	1	11	1	6		0	1	9	-0.3	0.003104	hypomethylated
chr1	2100061	2100062	-					0.6	5	0.5	6	0.57	7	0.5	8	0.4	5	0.8	5	1	6	0.71	7		0	0.75	8	-0.3	0.003124	hypomethylated
chr15	26589960	26589961	+					0.5	8	0.6	5	0.75	8	0.67	6		0	0.88	8	1	9	1	9	0.86	7		0	-0.3	0.003569	hypomethylated
chr13	43437846	43437847	+				Y	0.6	5	0.6	10	0.8	5	0.5	10	0.5	10	0.71	7	0.9	10	1	7	0.9	10	1	7	-0.3	0.00393	hypomethylated
chr14	5132150	5132151	+					0	6	0.09	22	0.17	12	0.3	20	0	8	0.38	16	0.44	18	0.33	6	0.5	12		0	-0.3	0.00403	hypomethylated
chr11	97699072	97699073	-			RALGPS1		0.8	20	0.42	12	0.43	14	0.7	27	0.57	14	0.94	17	0.92	12	0.89	19	0.86	14	0.83	12	-0.3	0.004441	hypomethylated
chrX	138875389	138875390	-				Y	0	9	0	12	0	8	0	8	0	7	0.22	9	0.57	7	0.36	11	0.2	10	0.14	7	-0.3	0.004555	hypomethylated
chr23	15795815	15795816	+					0.24	17	0.25	8		0	0.4	10	0.12	8	0.5	12	0.59	17	0.56	9	0.42	12	0.71	17	-0.3	0.004667	hypomethylated
chr7	108927698	108927699	-					0.23	13	0.3	10	0.54	13	0.3	10	0.13	15	0.58	12	0.67	6	0.53	17	0.5	6	0.73	15	-0.3	0.005296	hypomethylated
chr11	80511010	80511011	-					0.4	5	0.2	5	0.33	9	0.4	5	0.3	10	0.42	12	0.75	12	0.67	18		0	0.68	19	-0.3	0.005591	hypomethylated
chr29	51411994	51411995	-				Y	0.62	8	0.67	12	0.62	8	0.38	8	0.55	11	0.86	7		0	1	8	0.89	9	0.73	11	-0.3	0.005767	hypomethylated
chr7	110022460	110022461	+					0.33	9	0.45	11	0.75	16	0.4	5	0.5	16	0.88	16	0.67	15	0.83	12	0.83	6	0.73	26	-0.3	0.005988	hypomethylated
chr3	121251266	121251267	-					0.6	5	0.6	10	0.6	5	0.33	9	0.6	5		0	1	5	0.86	7	0.75	8	0.79	14	-0.3	0.005989	hypomethylated
chr28	39401988	39401989	-						0	0.7	10	0.83	6	0.77	13	0.5	6	1	9		0	1	7	1	7	1	6	-0.3	0.00604	hypomethylated
chr23	17176366	17176367	-					0.4	5	0.4	10	0.4	10	0.57	14	0.46	13	0.83	6	0.9	10	0.56	9		0	0.69	13	-0.3	0.006155	hypomethylated
chr23	27135016	27135017	+		TNXB		Y	0.5	12		0	0.5	6	0.33	6	0.7	10	0.69	13	0.88	8	0.89	9	0.8	5	0.78	9	-0.3	0.006192	hypomethylated
chr27	18665611	18665612	-			MTUS1		0.56	9	0.5	10	0.27	11	0.58	12	0.5	10	0.8	10		0	0.62	8	0.83	6	0.86	7	-0.3	0.006472	hypomethylated
chr17	74622073	74622074	-					0.67	6	0.73	11	0.71	7	0.38	8	0.64	11	0.9	10	0.92	13	0.86	7		0	1	5	-0.3	0.006554	hypomethylated
chr29	28600482	28600483	-	VSIG2		VSIG2			0	0	5	0.2	10	0.17	6	0.09	11	0.4	5	0.4	5	0.62	13	0.22	9	0.45	11	-0.3	0.007292	hypomethylated
chr8	74319428	74319429	+			EBF2		0.57	7	0.67	30	0.5	12	0.33	6	0.6	10	0.62	16	0.82	22	0.83	12	1	8	0.88	16	-0.3	0.007345	hypomethylated
chr8	75858396	75858397	+			PTK2B		0.5	8	0.78	9	0.85	53	0.67	6		0	1	20	1	12	1	10	1	7		0	-0.3	0.007391	hypomethylated
chr4	35260449	35260450	-					0.71	7	0.44	9	0.5	12	0.67	15	0.67	12	1	16	0.78	9		0	1	5	0.8	5	-0.3	0.007914	hypomethylated
chr4	49011961	49011962	+					0.25	8	0.44	9	0.5	12	0.33	9	0.45	11	0.55	11	0.57	7	0.62	13	0.88	8	0.86	7	-0.3	0.008227	hypomethylated
chr26	160256	160257	-				Y	0	10	0	8	0.25	32	0	6		0	0.17	12	0.4	10	0.4	10	0.33	6	0.5	8	-0.3	0.009045	hypomethylated
chr15	41516471	41516472	-						0	0.14	7	0.38	8	0.2	5	0.45	11	0.42	12	0.69	13	0.64	11	0.58	12	0.62	13	-0.3	0.009225	hypomethylated
chrX	40640806	40640807	+					0.33	18	0.2	5		0	0.29	7	0.33	6		0	0.5	10	0.47	17	0.6	5	0.8	5	-0.3	0.00931	hypomethylated
chr19	8467436	8467437	+			MSI2		0.17	12	0.29	14	0.47	17	0.15	13	0.36	11	0.56	16	0.5	18	0.86	14	0.5	14	0.53	15	-0.3	0.01012	hypomethylated
chr22	59464638	59464639	+					0.5	8	0.5	8	0.6	10		0	0.5	8	0.78	9	0.68	19	1	6	1	5	0.67	6	-0.3	0.0102	hypomethylated
chr2	135779520	135779521	-					0.17	6	0.33	6	0.4	5	0.17	12	0.5	10	0.6	5	0.57	7	0.8	10	0.42	12	0.7	10	-0.3	0.01064	hypomethylated
chr18	55072643	55072644	-			EHD2		0.09	11	0.14	7	0	6	0	9	0	8	0.17	12	0.33	6		0	0.6	5	0.29	7	-0.3	0.01087	hypomethylated
chr24	43110922	43110923	-	GNAL				0.33	6		0	0.33	9	0.44	9	0	7	0.62	8	0.6	10	0.5	10	0.6	5	0.57	7	-0.3	0.01103	hypomethylated
chr12	8054013	8054014	+					0.2	10	0.64	11	0.4	5	0.38	13	0.4	5		0	0.6	5	0.8	10	0.75	8	0.67	9	-0.3	0.01111	hypomethylated
chr8	102742738	102742739	-					0.67	9	0.6	5		0	0.33	6	0.4	10	0.78	9	0.8	5	0.75	8		0	0.86	7	-0.3	0.01152	hypomethylated
chr20	70902839	70902840	+					0.33	12		0	0.2	10	0.33	6	0.4	5	0.4	5	0.67	6	0.71	7	0.67	6		0	-0.3	0.01192	hypomethylated
chr18	53189608	53189609	+			PPP1R37		0	7	0.14	7	0.14	7	0.21	14		0	0.31	13	0.38	8	0.62	8		0	0.38	8	-0.3	0.01197	hypomethylated
chr11	56722742	56722743	+					0.33	9	0	9	0.33	6	0.33	12	0.3	10		0	0.57	7	0.45	11	0.71	7	0.5	8	-0.3	0.01207	hypomethylated
chr21	67358340	67358341	-				Y	0.62	8	0.4	10		0	0.6	5	0.6	5	0.7	10	0.92	12	0.8	10	1	7		0	-0.3	0.01217	hypomethylated
chr5	105399805	105399806	+					0.11	9	0.4	10	0.22	9	0.43	7	0.45	11	0.64	14	0.73	11	0.47	15		0	0.67	6	-0.3	0.01228	hypomethylated
chr18	59705886	59705887	+					0.12	16	0.17	12	0.13	23	0.11	18	0.2	5	0.12	17	0.58	12	0.38	13	0.64	11	0.5	6	-0.3	0.01291	hypomethylated
chr4	47029198	47029199	+			ATXN7L1		0.5	16	0.67	18	0.8	10	0.63	19	0.29	14	0.73	11	0.88	17	0.95	19	0.92	13	0.93	14	-0.3	0.01294	hypomethylated
chr6	118927126	118927127	-				Y	0.33	6	0	6	0.17	12	0.11	18	0	14	0.5	8	0.25	8	0.38	8	0.33	12	0.67	6	-0.3	0.01313	hypomethylated
chr23	48990074	48990075	-			FARS2		0.2	5	0.17	6	0.14	7	0.33	9	0.12	8	0.15	13	0.5	6	0.6	5	0.6	5	0.6	5	-0.3	0.01341	hypomethylated
chr9	101201119	101201120	+					0.7	10	0.6	5		0	0.9	10	0.5	6	1	7	0.92	12	1	6	1	6		0	-0.3	0.01346	hypomethylated
[truncated: 818 more rows]
