# Supplementary material for: Consequences of supplying methyl donors during pregnancy on the methylome of the offspring from lactating and non-lactating dairy cattle
Source: PLoS One. 2017 Dec 11;12(12):e0189581. doi: 10.1371/journal.pone.0189581 (PMC5724855; doi:10.1371/journal.pone.0189581)
Supplement: S3 Table — (XLS) [file pone.0189581.s003.xls]

## Sheet: Hyper Top2000
chrom	chromstart	chromend	strand	promoter	exon	intron	CpG island	2952 meth_ratio	2952 total number of reads	2958 meth_ratio	2958 total number of reads	12943 meth_ratio	12943 total number of reads	1984 meth_ratio	1984 total number of reads	2961 meth_ratio	2961 total number of reads	2962 meth_ratio	2962 total number of reads	meth diff	pvalue	classification
chr17	68632154	68632155	-					1	11	1	18	1	19	0.05	20	0	14	0	21	0.98	4.942e-07	stronglyHypermeth
chr17	59731369	59731370	+			KSR2		1	5	0.83	12	1	16	0.12	8	0	10	0	9	0.9	0.000202	stronglyHypermeth
chr14	2605583	2605584	+					1	7	1	5	0.83	6	0	10	0	5	0.12	8	0.9	0.000202	stronglyHypermeth
chr19	56883554	56883555	-			NUP85		1	6	1	8	1	11	0	8	0	6	0.38	8	0.88	0.002192	stronglyHypermeth
chrX	140374450	140374451	+					1	9	1	13	1	9	0	15	0	9	0.38	16	0.88	0.002192	stronglyHypermeth
chr12	23329461	23329462	-					1	8	1	16	1	7	0	13	0.39	18	0	11	0.87	0.002562	stronglyHypermeth
chr12	20187057	20187058	+					1	9	0.71	14	0.86	7	0	5	0	5	0	8	0.86	0.0004841	stronglyHypermeth
chr28	4036621	4036622	-					0.67	6	1	18	0.92	12	0	5	0	9	0	6	0.86	0.001006	stronglyHypermeth
chr11	106132583	106132584	-					1	6	0.93	15	0.64	11	0	5	0	7	0	5	0.86	0.001558	stronglyHypermeth
chr10	13016499	13016500	+					0.71	7	0.94	18	1	6	0.12	8	0	10	0	10	0.84	0.0009536	stronglyHypermeth
chr9	100053533	100053534	+					0.64	11	1	17	1	11	0.17	12	0	14	0	15	0.82	0.003495	stronglyHypermeth
chr28	4036620	4036621	+					0.46	13	1	10	1	5	0	12	0	7	0	10	0.82	0.01025	stronglyHypermeth
chr19	62891403	62891404	-				Y	0.83	12	0.78	9	1	6	0.17	6	0	7	0	8	0.81	0.0007194	stronglyHypermeth
chr17	73083347	73083348	+			IGLL1		1	6	1	10	1	5	0.33	6	0.22	9	0	5	0.81	0.001143	stronglyHypermeth
chr29	49300620	49300621	-			NAP1L4		1	5	1	8	1	5	0	5	0.17	6	0.4	5	0.81	0.002201	stronglyHypermeth
chr28	43669347	43669348	+					0.44	9	1	10	1	10	0	13	0	10	0	12	0.81	0.01169	stronglyHypermeth
chr11	2899100	2899101	-					0.67	6	1	26	0.73	15	0	6	0	14	0	9	0.8	0.001419	stronglyHypermeth
chr13	19001325	19001326	-					0.71	7	0.88	8	1	8	0	7	0	5	0.2	10	0.8	0.001693	stronglyHypermeth
chr16	20931148	20931149	-					0.71	7	1	7	1	9	0	7	0.2	5	0.12	8	0.8	0.002045	stronglyHypermeth
chr4	83486770	83486771	-					1	13	0.89	9	1	12	0.11	9	0	5	0.38	8	0.8	0.002399	stronglyHypermeth
chr11	106539864	106539865	-					1	11	1	5	0.83	6	0	7	0	9	0.43	7	0.8	0.006386	stronglyHypermeth
chr17	59731370	59731371	-			KSR2		1	5	0.91	11	1	11	0.5	12	0	8	0	10	0.8	0.009034	stronglyHypermeth
chr10	13016500	13016501	-					0.4	5	1	10	1	8	0	6	0	10	0	5	0.8	0.01613	stronglyHypermeth
chr11	90184828	90184829	+					1	5	0.9	10	0.86	7	0.38	8	0	7	0	6	0.79	0.003843	stronglyHypermeth
chr11	105708832	105708833	-			NOXA1		0.44	9	1	7	1	9	0.08	13	0	8	0	10	0.79	0.01346	stronglyHypermeth
chr11	105702281	105702282	+		ENTPD8			0.6	20	1	6	0.75	8	0	6	0	8	0	8	0.78	0.002562	stronglyHypermeth
chr12	20187058	20187059	-					0.9	10	0.44	9	1	11	0	5	0	11	0	9	0.78	0.01025	stronglyHypermeth
chr11	4126307	4126308	-					0.5	6	1	13	1	12	0.17	6	0	9	0	15	0.78	0.01145	stronglyHypermeth
chr23	48185386	48185387	+					0.89	9	1	10	1	9	0.33	6	0	13	0.23	13	0.77	0.001816	stronglyHypermeth
chr11	106139336	106139337	+					1	6	0.91	11	0.6	5	0.2	5	0	8	0	7	0.77	0.005092	stronglyHypermeth
chr16	33574652	33574653	-			C16H1orf100		0.6	5	1	10	0.92	13	0.22	9	0	7	0	6	0.77	0.005861	stronglyHypermeth
chr7	112168319	112168320	-					0.8	10	1	14	1	16	0	34	0.5	8	0	20	0.77	0.01294	stronglyHypermeth
chr12	23329460	23329461	+					1	6	0.94	17	1	7	0	6	0.67	6	0	11	0.76	0.02731	stronglyHypermeth
chr25	41269755	41269756	+					0.8	10	1	18	1	9	0.2	5	0	8	0.36	11	0.75	0.003912	stronglyHypermeth
chr21	8745959	8745960	-					0.8	5	1	17	0.83	6	0	6	0.4	10	0	14	0.74	0.007157	stronglyHypermeth
chr14	82726023	82726024	-					1	12	0.94	16	1	10	0.43	7	0.36	14	0	11	0.72	0.005905	stronglyHypermeth
chr19	35811447	35811448	+			DHRS7B		0.62	8	0.82	11	1	8	0	14	0	7	0.27	11	0.72	0.006898	stronglyHypermeth
chr20	58853393	58853394	-				Y	0.93	14	0.6	10	1	7	0	13	0.36	11	0	6	0.72	0.01396	stronglyHypermeth
chr26	10436201	10436202	+			LIPK		0.92	12	0.4	10	1	6	0.17	6	0	10	0	9	0.72	0.02154	stronglyHypermeth
chrX	140374451	140374452	-					0.89	9	1	9	0.83	6	0	11	0	8	0.57	7	0.72	0.02186	stronglyHypermeth
chr15	76371119	76371120	-					0.89	9	1	15	1	8	0	14	0	5	0.73	15	0.72	0.04384	stronglyHypermeth
chr4	112957181	112957182	+					0.88	8	1	7	0.67	6	0	6	0	5	0.4	10	0.71	0.01239	stronglyHypermeth
chr19	58232778	58232779	-					1	9	0.5	14	1	11	0	10	0	11	0.36	11	0.71	0.02592	stronglyHypermeth
chr14	82726022	82726023	+					1	9	1	10	0.83	6	0.45	11	0.27	11	0	8	0.7	0.008049	stronglyHypermeth
chr1	133234734	133234735	+					1	8	1	20	0.92	12	0	9	0.47	15	0.36	14	0.7	0.008292	stronglyHypermeth
chr12	20352410	20352411	-				Y	1	12	0.64	22	0.8	10	0	26	0	10	0.33	6	0.7	0.01016	stronglyHypermeth
chr4	106508931	106508932	-					1	10	0.6	10	1	6	0.25	8	0	6	0.25	8	0.7	0.01123	stronglyHypermeth
chr6	65934917	65934918	+					0.88	16	0.9	21	0.88	8	0	11	0	15	0.54	24	0.7	0.01761	stronglyHypermeth
chr9	103520627	103520628	-		TTLL2		Y	1	8	1	8	0.83	12	0.73	11	0	6	0	8	0.7	0.0477	stronglyHypermeth
chr7	110614106	110614107	-			FER		1	9	0.6	10	0.71	7	0	15	0	8	0.23	13	0.69	0.008028	stronglyHypermeth
chr11	47750861	47750862	+			THNSL2		1	8	1	18	1	6	0	10	0.67	12	0.25	8	0.69	0.02335	stronglyHypermeth
chr23	29647349	29647350	+					1	8	0.37	19	1	9	0.06	17	0.25	8	0	16	0.69	0.0373	stronglyHypermeth
chr17	66229353	66229354	+			UNG		0.82	11	0.93	14	1	14	0	7	0.67	9	0	12	0.69	0.03858	stronglyHypermeth
chr4	101364273	101364274	+					1	9	1	8	0.93	14	0.12	8	0.56	9	0.2	5	0.68	0.00718	stronglyHypermeth
chrX	138614942	138614943	-					1	10	0.8	20	1	6	0.5	16	0	8	0.25	8	0.68	0.01267	stronglyHypermeth
chr11	2240795	2240796	+					1	7	1	9	1	6	0.38	8	0	7	0.57	7	0.68	0.01505	stronglyHypermeth
chr12	20540419	20540420	-					0.92	12	1	19	1	9	0.6	10	0.29	7	0	11	0.68	0.01818	stronglyHypermeth
chr14	26451699	26451700	-					1	14	0.57	21	0.94	16	0.08	12	0	15	0.39	23	0.68	0.01928	stronglyHypermeth
chr10	9566559	9566560	+					1	5	0.86	7	0.58	12	0.4	5	0	5	0	7	0.68	0.01977	stronglyHypermeth
chr11	2890273	2890274	+					0.4	5	1	7	0.8	10	0.17	6	0	10	0	8	0.68	0.02148	stronglyHypermeth
chr11	106159624	106159625	-				Y	1	7	0.85	13	0.87	15	0.2	10	0.3	10	0.2	5	0.67	0.0003327	stronglyHypermeth
chr5	107374381	107374382	-	TULP3			Y	0.8	10	0.75	8	1	6	0.33	6	0	6	0.2	10	0.67	0.005508	stronglyHypermeth
chr13	26654904	26654905	-					0.4	5	0.86	7	0.75	8	0	13	0	9	0	5	0.67	0.008358	stronglyHypermeth
chr15	37537567	37537568	+					0.83	6	0.92	12	1	7	0.27	11	0	6	0.45	11	0.67	0.008672	stronglyHypermeth
chr24	58022531	58022532	-					1	12	0.92	12	1	9	0	9	0.33	9	0.58	12	0.67	0.01764	stronglyHypermeth
chr9	100053534	100053535	-					0.33	6	0.95	19	0.81	16	0.07	14	0	8	0	13	0.67	0.023	stronglyHypermeth
chr23	1215776	1215777	+					0.62	8	1	6	0.88	8	0	6	0	6	0.5	6	0.67	0.02894	stronglyHypermeth
chr19	62904201	62904202	+					1	5	0.88	8	0.88	8	0.64	11	0.11	9	0	12	0.67	0.02918	stronglyHypermeth
chr17	61525595	61525596	+					0.94	17	0.8	15	0.88	8	0	20	0.6	10	0	5	0.67	0.03014	stronglyHypermeth
chr23	24269856	24269857	+					0.7	10	1	11	0.3	10	0	13	0	7	0	13	0.67	0.03027	stronglyHypermeth
chr10	98388435	98388436	+					1	11	0.52	23	1	18	0	15	0	14	0.5	18	0.67	0.04316	stronglyHypermeth
chr23	29647329	29647330	+					1	8	0.32	19	1	9	0.06	17	0.25	8	0	16	0.67	0.04958	stronglyHypermeth
chr9	103541260	103541261	+			UNC93A		0.75	8	1	8	0.92	13	0.45	11	0	15	0.25	16	0.66	0.01214	stronglyHypermeth
chr13	19113920	19113921	-					1	8	0.95	22	0.94	18	0.6	15	0	14	0.33	9	0.66	0.01983	stronglyHypermeth
chr24	39836823	39836824	-					0.75	8	1	6	1	5	0.6	5	0	10	0.17	6	0.66	0.02854	stronglyHypermeth
chr10	9566560	9566561	-					1	21	0.95	22	0.6	10	0.59	17	0	8	0	10	0.66	0.04835	stronglyHypermeth
chr23	29647492	29647493	+					1	7	0.33	18	1	6	0.06	17	0.29	7	0	16	0.66	0.04995	stronglyHypermeth
chr14	75463177	75463178	-			SLC26A7		0.5	6	0.84	19	0.62	13	0	9	0	7	0	10	0.65	0.002901	stronglyHypermeth
chr23	15903002	15903003	+			GUCA1A		1	7	0.8	5	1	5	0.43	7	0.25	8	0.17	6	0.65	0.003087	stronglyHypermeth
chr19	37999685	37999686	+					0.6	5	1	6	0.9	10	0	5	0.44	9	0.1	10	0.65	0.02251	stronglyHypermeth
chr4	105367594	105367595	+					1	15	0.56	18	0.38	13	0	5	0	5	0	12	0.65	0.02431	stronglyHypermeth
chr28	44118981	44118982	-					1	11	0.92	12	1	8	0.4	15	0.25	8	0.36	14	0.64	0.0002665	stronglyHypermeth
chr16	161079	161080	+					0.89	9	1	10	0.5	14	0.33	12	0	13	0.12	8	0.64	0.0233	stronglyHypermeth
chr12	15823022	15823023	-			SPERT		1	10	0.5	18	0.92	13	0	12	0.5	8	0	14	0.64	0.04818	stronglyHypermeth
chr23	28749511	28749512	-		MOG			0.59	17	1	13	1	6	0	6	0.58	12	0.08	12	0.64	0.0484	stronglyHypermeth
chr26	40470569	40470570	-					1	6	1	9	1	5	0.4	10	0.5	10	0.22	9	0.63	0.001526	stronglyHypermeth
chr16	48512543	48512544	-					0.71	7	0.62	16	0.86	7	0	8	0.07	14	0.25	8	0.63	0.003402	stronglyHypermeth
chr3	101282409	101282410	+					0.43	14	0.64	14	0.88	8	0	12	0	6	0.06	18	0.63	0.008401	stronglyHypermeth
chr24	58022530	58022531	+					1	10	1	14	1	6	0.08	13	0.62	8	0.42	12	0.63	0.01716	stronglyHypermeth
chr1	155283562	155283563	+					0.83	12	0.75	8	1	8	0.5	22	0	6	0.2	10	0.63	0.01822	stronglyHypermeth
chr17	73083348	73083349	-			IGLL1		0.88	8	1	9	1	5	0.57	7	0.4	5	0	11	0.63	0.02198	stronglyHypermeth
chr13	19113919	19113920	+					1	6	0.89	18	1	13	0.6	5	0	9	0.4	10	0.63	0.02504	stronglyHypermeth
chr21	59563934	59563935	-					0.89	18	1	9	1	7	0.4	10	0.6	5	0	6	0.63	0.02504	stronglyHypermeth
chr8	27114780	27114781	+			CNTLN		1	19	1	21	1	18	0.62	13	0	11	0.5	16	0.63	0.02921	stronglyHypermeth
chr20	71012087	71012088	-					1	13	1	14	1	15	0.69	16	0	9	0.43	14	0.63	0.0351	stronglyHypermeth
chr10	27570228	27570229	-					0.7	10	0.5	22	0.67	9	0	13	0	10	0	15	0.62	0.0005496	stronglyHypermeth
chr7	72190603	72190604	+					1	10	0.94	17	0.85	13	0.25	8	0.4	5	0.27	11	0.62	0.0006568	stronglyHypermeth
chr21	2823163	2823164	+				Y	1	5	0.67	12	0.64	14	0.2	10	0.08	13	0.17	12	0.62	0.00679	stronglyHypermeth
chr26	39409906	39409907	-					1	15	0.86	7	0.91	11	0.56	9	0	11	0.36	11	0.62	0.02156	stronglyHypermeth
chr13	59073861	59073862	+			PMEPA1		0.89	19	0.72	18	0.75	16	0	11	0	14	0.5	10	0.62	0.02368	stronglyHypermeth
chr18	13274258	13274259	+					1	6	1	10	1	10	0.64	11	0	5	0.5	10	0.62	0.03255	stronglyHypermeth
chr25	22308937	22308938	+					0.36	11	0.91	22	1	15	0.07	14	0	8	0.33	9	0.62	0.04924	stronglyHypermeth
chr11	103287713	103287714	-					0.64	11	0.8	5	0.4	5	0	5	0	6	0	6	0.61	0.006203	stronglyHypermeth
chr19	52251343	52251344	+			BAIAP2		1	6	0.69	13	0.78	9	0.33	6	0	7	0.3	10	0.61	0.01198	stronglyHypermeth
chr25	40357082	40357083	-					0.62	8	0.83	6	0.88	8	0.5	6	0	6	0	5	0.61	0.02921	stronglyHypermeth
chr14	26451698	26451699	+					0.86	7	0.43	7	0.89	9	0	5	0	6	0.33	9	0.61	0.02965	stronglyHypermeth
chr23	29647372	29647373	+					0.88	8	0.37	19	0.89	9	0	17	0.25	8	0.06	16	0.61	0.03154	stronglyHypermeth
chr23	370648	370649	-					0.38	8	1	10	0.88	8	0	18	0.2	5	0.22	9	0.61	0.04024	stronglyHypermeth
chr12	20352388	20352389	-				Y	1	12	0.36	22	0.8	10	0	26	0	10	0.33	6	0.61	0.04906	stronglyHypermeth
chr7	102592874	102592875	+					1	9	0.88	16	1	7	0.2	5	0.38	8	0.5	10	0.6	0.003401	stronglyHypermeth
chr4	23053140	23053141	+			DGKB		0.91	11	1	6	0.86	7	0.2	5	0.57	7	0.2	5	0.6	0.01019	stronglyHypermeth
chr21	2823169	2823170	+				Y	1	5	0.83	12	0.57	14	0.2	10	0.08	13	0.33	12	0.6	0.01457	stronglyHypermeth
chr19	61562863	61562864	+					0.71	7	0.5	20	0.91	11	0.33	15	0	7	0	9	0.6	0.02122	stronglyHypermeth
chr12	20352401	20352402	-				Y	1	12	0.55	22	0.6	10	0	26	0	10	0.33	6	0.6	0.02907	stronglyHypermeth
chr20	2386225	2386226	-			KCNIP1		1	7	0.4	15	0.7	10	0	6	0	6	0.29	7	0.6	0.03767	stronglyHypermeth
chr8	18417105	18417106	+					0.67	9	0.8	5	0.9	10	0.57	7	0	5	0	14	0.6	0.04152	stronglyHypermeth
chr11	106159646	106159647	-				Y	0.78	9	0.69	13	0.8	15	0.1	10	0.2	10	0.2	5	0.59	0.0002275	stronglyHypermeth
chr8	7686720	7686721	-			BLK		0.62	13	0.67	21	0.5	14	0	7	0	9	0	19	0.59	0.0002717	stronglyHypermeth
chr25	34490322	34490323	+			HIP1		0.8	10	1	18	1	20	0.36	11	0.36	14	0.31	16	0.59	0.00101	stronglyHypermeth
chr5	1621708	1621709	-					1	15	0.95	21	0.95	21	0.25	8	0.5	16	0.38	13	0.59	0.001338	stronglyHypermeth
chr5	55984974	55984975	+					1	18	0.9	20	0.86	14	0	18	0.5	8	0.5	8	0.59	0.02712	stronglyHypermeth
chr10	7068791	7068792	-					1	5	1	8	1	5	0.08	13	0.67	9	0.5	10	0.59	0.02896	stronglyHypermeth
chr23	48183361	48183362	+					1	11	0.83	6	1	5	0.56	9	0	6	0.5	8	0.59	0.0329	stronglyHypermeth
chr11	6230832	6230833	+					0.67	6	0.89	9	1	7	0.57	7	0.2	5	0	7	0.59	0.03745	stronglyHypermeth
chr4	117663822	117663823	+			DPP6	Y	0.79	14	0.94	17	0.5	6	0.45	11	0	9	0	9	0.59	0.04127	stronglyHypermeth
chr10	9994252	9994253	+			DMGDH		0.93	15	1	5	1	6	0.67	9	0	7	0.5	10	0.59	0.04316	stronglyHypermeth
chr23	27808203	27808204	+	CDSN				0.5	12	1	6	1	7	0.33	12	0.38	13	0	9	0.59	0.04467	stronglyHypermeth
chr25	30479455	30479456	-					0.69	13	0.67	6	0.8	5	0.3	10	0	5	0.12	8	0.58	0.00385	stronglyHypermeth
chr16	78644404	78644405	-					1	8	0.9	10	0.86	7	0.42	12	0	5	0.6	5	0.58	0.03356	stronglyHypermeth
chr11	47750851	47750852	+			THNSL2		0.75	8	1	16	1	6	0	10	0.5	12	0.5	8	0.58	0.03517	stronglyHypermeth
chr11	88048401	88048402	-					0.8	5	0.87	15	0.53	15	0.47	15	0	14	0	12	0.58	0.03596	stronglyHypermeth
chr26	35747510	35747511	-					1	14	0.36	28	0.64	11	0.27	15	0	13	0	22	0.58	0.04927	stronglyHypermeth
chr20	62186861	62186862	-					1	5	0.42	12	0.33	12	0	7	0	9	0	15	0.58	0.04974	stronglyHypermeth
chr16	71105188	71105189	+					0.73	15	0.83	24	0.8	10	0.45	11	0.2	10	0	6	0.57	0.01332	stronglyHypermeth
chr17	60181783	60181784	+					0.54	13	0.71	14	0.91	11	0.17	6	0.29	7	0	19	0.57	0.01359	stronglyHypermeth
chr5	55984975	55984976	-					0.91	22	0.83	12	0.8	10	0	12	0.5	12	0.33	6	0.57	0.01934	stronglyHypermeth
chr5	107722389	107722390	+					1	17	0.79	14	0.67	9	0	8	0.38	8	0.36	11	0.57	0.02203	stronglyHypermeth
chr23	29647356	29647357	+					0.62	8	0.32	19	0.89	9	0	17	0.12	8	0	15	0.57	0.02918	stronglyHypermeth
chr18	43896333	43896334	+					0.78	9	0.67	6	1	6	0.56	9	0.17	6	0	6	0.57	0.04006	stronglyHypermeth
chr10	101007934	101007935	+					0.44	18	1	24	1	21	0.12	16	0.25	8	0.36	22	0.57	0.04512	stronglyHypermeth
chr4	113675655	113675656	+					0.8	20	0.9	20	1	6	0.33	18	0.67	12	0	6	0.57	0.04781	stronglyHypermeth
chr1	150198441	150198442	-					1	5	0.8	10	0.83	6	0.67	6	0.25	8	0	5	0.57	0.0486	stronglyHypermeth
chr18	13274259	13274260	-					0.94	17	1	17	1	7	0.57	7	0.43	7	0.27	11	0.56	0.003269	stronglyHypermeth
chr10	26729519	26729520	+	KLHL33	KLHL33		Y	0.83	12	0.78	23	0.58	12	0.19	16	0.08	13	0.26	19	0.56	0.003982	stronglyHypermeth
chr10	84716328	84716329	+					1	7	1	17	1	23	0.36	14	0.71	21	0.25	16	0.56	0.01631	stronglyHypermeth
chr16	48512542	48512543	+					0.56	9	0.83	6	0.8	5	0.38	8	0	6	0.14	7	0.56	0.01643	stronglyHypermeth
chr15	77275975	77275976	+			AMBRA1		0.8	10	1	7	1	10	0.62	8	0.2	5	0.29	7	0.56	0.01815	stronglyHypermeth
chr29	43419957	43419958	-					0.78	9	0.67	6	1	13	0.31	13	0	14	0.45	11	0.56	0.02781	stronglyHypermeth
chr6	53245359	53245360	+					1	11	1	15	0.94	16	0.5	16	0.27	15	0.52	31	0.55	0.002692	stronglyHypermeth
chr22	56762966	56762967	-				Y	1	10	0.71	14	1	10	0.33	6	0.4	10	0.33	6	0.55	0.004941	stronglyHypermeth
chr12	76740324	76740325	-				Y	0.75	16	0.88	17	0.67	18	0.08	25	0.33	18	0.25	8	0.55	0.005012	stronglyHypermeth
chr7	102593006	102593007	+					0.89	9	1	16	0.86	7	0.2	5	0.5	8	0.4	10	0.55	0.005043	stronglyHypermeth
chr24	666599	666600	-				Y	0.8	5	1	8	0.64	11	0.14	7	0.33	9	0.3	10	0.55	0.01007	stronglyHypermeth
chr11	2240870	2240871	+					0.86	7	0.89	9	0.83	6	0.25	8	0.29	7	0.43	7	0.54	0.000695	stronglyHypermeth
chr28	4122597	4122598	+				Y	0.43	7	0.5	6	0.8	5	0	6	0	5	0.1	10	0.54	0.0102	stronglyHypermeth
chr15	77268821	77268822	+			AMBRA1		1	5	1	8	0.83	6	0.5	6	0.17	6	0.55	11	0.54	0.01481	stronglyHypermeth
chr13	44989970	44989971	+					1	10	1	9	1	12	0.73	11	0.5	10	0.17	6	0.54	0.03026	stronglyHypermeth
chr12	20352256	20352257	-				Y	0.69	13	0.8	5	0.83	6	0	7	0.14	7	0.56	9	0.54	0.03434	stronglyHypermeth
chr29	50208235	50208236	+					0.57	7	0.92	13	0.94	16	0	18	0.31	13	0.5	12	0.54	0.04536	stronglyHypermeth
chr25	40898701	40898702	+					0.89	9	0.94	18	1	12	0.2	5	0.22	9	0.79	14	0.54	0.04939	stronglyHypermeth
chr3	1471155	1471156	-					0.6	5	0.48	23	0.5	18	0	13	0	9	0	13	0.53	0.0001496	stronglyHypermeth
chr2	129152753	129152754	-			STPG1		1	23	1	16	1	19	0.5	18	0.33	12	0.57	23	0.53	0.001507	stronglyHypermeth
chr8	36097495	36097496	-					0.8	5	0.86	7	0.8	5	0.29	7	0.43	7	0.17	6	0.53	0.002539	stronglyHypermeth
chr16	53919175	53919176	+					0.6	10	0.6	5	0.67	9	0	7	0.29	7	0	10	0.53	0.005736	stronglyHypermeth
chr4	22576384	22576385	+			DGKB		0.94	17	1	17	0.67	12	0.36	14	0.35	17	0.31	13	0.53	0.006984	stronglyHypermeth
chr13	40251820	40251821	-					0.38	8	0.75	12	0.47	19	0	8	0	8	0	10	0.53	0.008982	stronglyHypermeth
chr21	829007	829008	+				Y	0.8	5	0.62	8	0.62	8	0.12	8	0	5	0.33	12	0.53	0.009451	stronglyHypermeth
chr2	127749227	127749228	-					0.68	19	0.75	20	0.5	8	0	12	0	10	0.33	6	0.53	0.01635	stronglyHypermeth
chr24	800031	800032	+					0.67	6	0.67	6	0.7	10	0	8	0	5	0.43	14	0.53	0.02024	stronglyHypermeth
chr13	58866224	58866225	-					0.5	14	0.58	24	0.83	12	0	11	0	9	0.33	21	0.53	0.02427	stronglyHypermeth
chr3	7883503	7883504	+		FCRLB		Y	0.53	15	1	7	0.58	12	0.1	10	0.22	9	0.2	5	0.53	0.0253	stronglyHypermeth
chr16	48512675	48512676	-					0.57	7	0.53	15	1	7	0.25	8	0.14	14	0.12	8	0.53	0.02675	stronglyHypermeth
chr26	46340874	46340875	+					0.9	10	0.92	13	1	9	0.12	8	0.67	12	0.44	9	0.53	0.02981	stronglyHypermeth
chr4	118055823	118055824	+					0.64	14	0.4	5	0.93	14	0.22	9	0.17	6	0	5	0.53	0.03404	stronglyHypermeth
chr1	150198408	150198409	-					0.6	5	0.9	10	0.83	6	0.5	6	0.25	8	0	5	0.53	0.03645	stronglyHypermeth
chr13	79114210	79114211	+					0.88	8	0.75	8	0.86	7	0.33	9	0.33	6	0.25	8	0.52	0.0004033	stronglyHypermeth
chr6	27292554	27292555	+					0.67	18	0.8	5	0.64	11	0.17	6	0.2	5	0.17	6	0.52	0.0005275	stronglyHypermeth
chr2	126960722	126960723	+					0.83	6	0.92	12	0.83	6	0.38	8	0.2	5	0.44	9	0.52	0.002587	stronglyHypermeth
chr10	77507177	77507178	-					0.86	7	0.62	13	0.67	12	0.14	7	0.25	12	0.2	5	0.52	0.002957	stronglyHypermeth
chr11	96210618	96210619	+					1	5	0.77	22	0.93	14	0.47	15	0.3	10	0.38	13	0.52	0.003326	stronglyHypermeth
chr16	2602435	2602436	-					0.8	10	0.67	12	1	5	0.33	6	0.33	9	0.25	16	0.52	0.006852	stronglyHypermeth
chr6	46428529	46428530	+			ZCCHC4		1	6	1	15	0.8	10	0.2	5	0.5	6	0.55	11	0.52	0.01519	stronglyHypermeth
chr7	72075164	72075165	+					0.89	9	1	13	0.93	15	0.29	7	0.67	15	0.3	10	0.52	0.01531	stronglyHypermeth
chr11	92690911	92690912	+					0.67	9	1	9	1	14	0.33	12	0.29	7	0.5	6	0.52	0.01602	stronglyHypermeth
chr12	89740556	89740557	+					0.8	10	0.79	14	1	6	0.29	7	0.57	7	0.17	6	0.52	0.01984	stronglyHypermeth
chr4	116968549	116968550	+			DPP6		0.5	12	0.67	6	1	6	0.2	5	0.2	5	0.2	5	0.52	0.02374	stronglyHypermeth
chr7	60971240	60971241	-			JAKMIP2		0.83	6	0.62	8	1	5	0.5	6	0.2	10	0.2	5	0.52	0.02443	stronglyHypermeth
chr15	45390	45391	-					0.67	18	0.57	14	1	6	0.33	18	0	8	0.33	6	0.52	0.03751	stronglyHypermeth
chr9	103096375	103096376	-					0.9	10	0.4	15	0.45	11	0.2	5	0	5	0	13	0.52	0.03932	stronglyHypermeth
chr3	119754305	119754306	-			NDUFA10		0.58	12	1	8	1	6	0.21	14	0.25	8	0.55	11	0.52	0.03943	stronglyHypermeth
chr27	240159	240160	-					0.8	5	0.7	20	0.88	8	0	6	0.57	7	0.25	8	0.52	0.04019	stronglyHypermeth
chr14	1655561	1655562	-	FOXH1	FOXH1		Y	0.89	9	0.83	6	0.33	6	0.2	5	0.2	5	0.1	10	0.52	0.04482	stronglyHypermeth
chr25	41722994	41722995	-			MAD1L1		1	9	1	7	1	5	0.82	11	0.43	7	0.2	5	0.52	0.04551	stronglyHypermeth
chr15	40747424	40747425	-					1	9	1	8	0.9	10	0.57	7	0.4	10	0.38	13	0.51	0.001682	stronglyHypermeth
chr3	7883602	7883603	+		FCRLB		Y	0.93	15	1	7	0.83	12	0.5	10	0.33	9	0.4	5	0.51	0.001723	stronglyHypermeth
chr11	45771851	45771852	+					0.83	24	0.6	25	0.7	20	0.26	27	0.12	16	0.22	18	0.51	0.002925	stronglyHypermeth
chr3	15651839	15651840	+					0.67	15	0.83	6	0.83	6	0.25	16	0.17	6	0.4	10	0.51	0.004553	stronglyHypermeth
chr10	13881773	13881774	+			SMAD3		0.71	7	1	5	0.8	5	0.4	10	0.33	6	0.25	12	0.51	0.005827	stronglyHypermeth
chr10	69431	69432	-					0.57	7	0.6	5	0.86	7	0.22	9	0.14	7	0.14	7	0.51	0.005859	stronglyHypermeth
chr24	21802277	21802278	-					1	5	1	12	1	14	0.67	6	0.47	17	0.33	12	0.51	0.006209	stronglyHypermeth
chr13	58866223	58866224	+					0.55	11	0.77	13	0.43	7	0	9	0	9	0.22	9	0.51	0.01515	stronglyHypermeth
chr11	105937772	105937773	-				Y	0.86	7	1	9	1	10	0.25	8	0.4	5	0.67	12	0.51	0.01717	stronglyHypermeth
chr28	3360085	3360086	+		EXOC8			1	8	1	12	1	10	0.38	8	0.33	12	0.75	8	0.51	0.01786	stronglyHypermeth
chr21	33372083	33372084	+					0.92	12	0.69	13	0.83	6	0.56	9	0.2	5	0.17	6	0.51	0.02269	stronglyHypermeth
chr17	73853193	73853194	+				Y	0.5	6	0.91	11	0.44	16	0.12	16	0.1	10	0.1	20	0.51	0.02668	stronglyHypermeth
chr12	20352207	20352208	-				Y	0.85	13	0.6	5	0.67	6	0	6	0.14	7	0.44	9	0.51	0.02765	stronglyHypermeth
chr21	48844659	48844660	-	CLEC14A	CLEC14A		Y	0.89	9	0.64	11	0.55	11	0.1	10	0.4	10	0.05	20	0.51	0.0278	stronglyHypermeth
chr25	35037197	35037198	-			UPK3BL		0.8	5	0.5	6	0.6	5	0.38	8	0	10	0	5	0.51	0.0293	stronglyHypermeth
chr17	60720468	60720469	-					0.45	11	0.67	6	0.83	6	0.43	7	0	7	0	8	0.51	0.04759	stronglyHypermeth
chr10	180802	180803	-					0.67	6	1	6	0.8	5	0.43	7	0	7	0.5	8	0.51	0.04929	stronglyHypermeth
chr4	120020201	120020202	+					0.85	13	0.86	14	1	5	0.4	5	0.4	5	0.4	5	0.5	0.0005382	stronglyHypermeth
chr4	113066026	113066027	+			ZNF398		0.57	7	0.57	14	0.36	14	0	10	0	14	0	16	0.5	0.002192	stronglyHypermeth
chr2	29263721	29263722	+					1	6	0.83	6	0.89	9	0.5	8	0.3	10	0.43	7	0.5	0.002851	stronglyHypermeth
chr27	35850878	35850879	-					0.69	13	1	5	0.86	7	0.2	5	0.4	5	0.44	9	0.5	0.01256	stronglyHypermeth
chr24	29541199	29541200	-					0.8	5	0.92	13	0.88	17	0.37	19	0.17	6	0.58	12	0.5	0.01688	stronglyHypermeth
chr21	24194365	24194366	-					1	10	1	5	1	5	0.75	8	0.33	6	0.43	7	0.5	0.01703	stronglyHypermeth
chr25	37395155	37395156	+	ZNF655				0.78	9	0.78	9	0.64	11	0.43	7	0	15	0.25	8	0.5	0.01919	stronglyHypermeth
chr17	73853224	73853225	+				Y	0.67	6	0.91	11	0.38	16	0.06	18	0.2	10	0.2	20	0.5	0.03687	stronglyHypermeth
chr16	52335394	52335395	+		TMEM240		Y	0.4	10	0.86	7	0.43	7	0.2	5	0	7	0	6	0.5	0.0379	stronglyHypermeth
chr11	104944454	104944455	-					0.73	11	0.67	6	0.75	12	0.1	10	0.54	13	0	10	0.5	0.0399	stronglyHypermeth
chr6	98483877	98483878	-					0.4	5	0.6	5	0.83	6	0.33	9	0	6	0	8	0.5	0.04047	stronglyHypermeth
chr6	53245360	53245361	-					0.86	21	0.88	24	0.86	21	0.41	22	0.4	15	0.32	22	0.49	7.877e-05	stronglyHypermeth
chr17	63444289	63444290	+			CCDC42B	Y	0.67	6	0.7	10	0.6	5	0.14	7	0.14	7	0.2	5	0.49	0.0001471	stronglyHypermeth
chr13	54225198	54225199	-					1	6	1	7	1	11	0.44	9	0.5	6	0.59	17	0.49	0.0003069	stronglyHypermeth
chr4	112907363	112907364	+					0.6	5	0.62	8	0.56	9	0.18	11	0.14	7	0	7	0.49	0.001182	stronglyHypermeth
chr27	40783623	40783624	-					1	5	0.92	12	0.89	18	0.56	9	0.33	18	0.46	13	0.49	0.002602	stronglyHypermeth
chr24	666819	666820	-				Y	0.8	5	0.62	8	0.64	11	0.29	7	0.11	9	0.2	10	0.49	0.002982	stronglyHypermeth
chr17	63444321	63444322	+		CCDC42B		Y	0.67	6	0.82	11	0.6	5	0.14	7	0.29	7	0.2	5	0.49	0.003198	stronglyHypermeth
chr23	27367887	27367888	+					0.54	26	0.33	12	0.6	20	0	36	0	10	0	10	0.49	0.003686	stronglyHypermeth
chrX	146090904	146090905	+			PNPLA4		0.45	11	0.71	7	0.71	7	0.1	10	0.22	9	0.08	13	0.49	0.007143	stronglyHypermeth
chr16	77838034	77838035	+				Y	0.57	7	0.55	11	0.86	7	0.14	7	0.2	5	0.17	6	0.49	0.008504	stronglyHypermeth
chr19	11886100	11886101	-			TBX4		1	21	1	21	0.8	10	0.27	11	0.45	11	0.6	10	0.49	0.01327	stronglyHypermeth
chr4	72075965	72075966	+	NPY				0.92	13	0.6	10	0.6	10	0.17	6	0.3	10	0.2	10	0.49	0.01342	stronglyHypermeth
chr17	68093519	68093520	-					0.71	14	0.46	13	0.31	13	0	16	0	8	0	16	0.49	0.01401	stronglyHypermeth
chr22	58491605	58491606	+			SLC6A6		0.64	14	0.67	6	1	7	0.25	8	0.2	5	0.38	8	0.49	0.01736	stronglyHypermeth
chr11	106260557	106260558	-					1	5	1	5	1	14	0.67	6	0.6	10	0.25	8	0.49	0.01868	stronglyHypermeth
chr10	26729650	26729651	+		KLHL33			0.83	12	0.52	23	0.42	12	0.19	16	0	13	0.11	19	0.49	0.02245	stronglyHypermeth
chr29	49453959	49453960	+			KCNQ1	Y	0.85	13	0.5	16	0.43	7	0	13	0.12	16	0.17	6	0.49	0.0233	stronglyHypermeth
chr12	23094	23095	+					0.7	10	1	5	0.83	6	0.33	6	0.17	6	0.57	7	0.49	0.02892	stronglyHypermeth
chr24	2516726	2516727	+			MBP		0.73	11	0.35	20	0.75	12	0.07	14	0	10	0.29	14	0.49	0.0345	stronglyHypermeth
chr25	41723024	41723025	-			MAD1L1		0.89	9	1	7	0.6	5	0.55	11	0.29	7	0.2	5	0.49	0.03717	stronglyHypermeth
chr23	27811456	27811457	+		CDSN			0.5	8	1	11	0.83	6	0.4	5	0.29	7	0.17	6	0.49	0.03791	stronglyHypermeth
chr1	67116762	67116763	-	ILDR1			Y	0.25	24	0.42	19	0.8	10	0	10	0	8	0	16	0.49	0.03926	stronglyHypermeth
chr19	25302125	25302126	-			ZZEF1		0.67	6	1	7	1	6	0.17	6	0.43	7	0.6	5	0.49	0.04326	stronglyHypermeth
chr15	77275846	77275847	+			AMBRA1		0.9	10	0.86	7	1	10	0.5	8	0.4	5	0.43	7	0.48	0.0007736	stronglyHypermeth
chr3	116236489	116236490	-					0.5	14	0.56	16	0.38	16	0	5	0	6	0	21	0.48	0.000964	stronglyHypermeth
chr11	104944507	104944508	+					0.88	8	0.69	13	0.67	9	0.25	8	0.3	10	0.25	8	0.48	0.00212	stronglyHypermeth
chr21	2823143	2823144	+				Y	0.75	8	0.62	16	0.55	22	0.2	20	0.08	26	0.22	23	0.48	0.003042	stronglyHypermeth
chr10	44169	44170	-					0.86	7	1	5	1	7	0.33	6	0.5	6	0.57	7	0.48	0.004717	stronglyHypermeth
chr10	101639657	101639658	+					0.79	14	0.71	14	1	5	0.27	11	0.33	6	0.44	9	0.48	0.0083	stronglyHypermeth
chr15	84998024	84998025	-				Y	0.5	10	0.7	10	0.4	5	0	8	0	9	0.15	13	0.48	0.009137	stronglyHypermeth
chr18	23721525	23721526	+					1	20	1	23	0.89	9	0.67	9	0.33	9	0.44	9	0.48	0.01006	stronglyHypermeth
chr15	77275880	77275881	+			AMBRA1		0.9	10	0.86	7	1	10	0.62	8	0.4	5	0.29	7	0.48	0.01122	stronglyHypermeth
chr11	94510801	94510802	+					1	10	0.67	6	1	6	0.4	10	0.5	8	0.33	6	0.48	0.01693	stronglyHypermeth
chr23	50985975	50985976	+					0.78	9	0.78	9	1	5	0.29	7	0.25	8	0.57	7	0.48	0.01851	stronglyHypermeth
chr13	17393924	17393925	+		PFKFB3			1	8	0.67	18	0.65	17	0.38	16	0.33	6	0.17	12	0.48	0.02157	stronglyHypermeth
chr14	6031958	6031959	+					0.83	6	0.38	8	0.7	10	0.1	10	0.17	6	0.2	15	0.48	0.02603	stronglyHypermeth
chrX	137435525	137435526	+					0.5	8	0.85	20	0.45	11	0	10	0.1	10	0.25	16	0.48	0.02844	stronglyHypermeth
chr26	23479215	23479216	-			SUFU		0.71	14	1	15	1	12	0.64	14	0.36	14	0.29	14	0.48	0.03027	stronglyHypermeth
chr20	69910602	69910603	+					0.47	17	0.8	5	1	6	0.22	9	0.29	7	0.31	13	0.48	0.03623	stronglyHypermeth
chr5	89037378	89037379	-			GYS2		1	12	0.83	12	1	6	0.4	10	0.25	8	0.75	8	0.48	0.03917	stronglyHypermeth
chr8	104307534	104307535	-	BSPRY		BSPRY		0.33	12	0.86	7	0.5	6	0.09	11	0	8	0.17	12	0.48	0.04192	stronglyHypermeth
chr12	20352386	20352387	-				Y	0.83	12	0.57	21	0.4	10	0.04	25	0	10	0.33	6	0.48	0.04375	stronglyHypermeth
chr21	65854161	65854162	+					0.88	16	0.5	16	0.75	8	0.26	27	0.43	14	0	6	0.48	0.04505	stronglyHypermeth
chr8	113156912	113156913	-				Y	0.8	10	0.67	12	0.75	8	0.29	7	0.33	6	0.2	10	0.47	0.001071	stronglyHypermeth
chr12	90993190	90993191	-			RASA3		0.88	8	0.83	12	0.64	11	0.33	12	0.31	13	0.29	7	0.47	0.003219	stronglyHypermeth
chr6	108852659	108852660	+	ATP5I		PCGF3,ATP5I	Y	0.75	8	0.81	16	0.56	16	0.27	11	0.22	9	0.23	13	0.47	0.003699	stronglyHypermeth
chr18	46655495	46655496	-		HSPB6		Y	0.67	9	0.67	9	0.86	7	0.33	6	0.29	7	0.17	6	0.47	0.004358	stronglyHypermeth
chr8	95738468	95738469	-					0.6	5	0.8	5	0.71	7	0.4	5	0.17	6	0.14	7	0.47	0.009571	stronglyHypermeth
chr25	21892184	21892185	+			PRKCB		0.75	8	1	6	1	5	0.56	9	0.5	8	0.29	7	0.47	0.016	stronglyHypermeth
chr8	75088275	75088276	+					0.5	6	0.8	5	0.83	12	0.29	7	0.14	7	0.3	10	0.47	0.01622	stronglyHypermeth
chr4	66539041	66539042	+					0.8	10	0.8	5	1	8	0.5	10	0.2	5	0.5	6	0.47	0.0178	stronglyHypermeth
chr7	62229661	62229662	+	ADRB2	ADRB2			1	5	1	7	0.67	6	0.33	9	0.43	7	0.5	8	0.47	0.01807	stronglyHypermeth
chr9	98437512	98437513	+			PARK2		0.64	11	0.89	9	1	5	0.5	12	0.29	7	0.33	6	0.47	0.0203	stronglyHypermeth
chr16	67874613	67874614	-					0.75	8	0.73	22	0.67	12	0.33	24	0.4	10	0	6	0.47	0.02037	stronglyHypermeth
chr29	49453939	49453940	+			KCNQ1	Y	0.86	14	0.44	18	0.6	10	0.12	16	0.12	16	0.25	8	0.47	0.02141	stronglyHypermeth
chr28	43666399	43666400	+					0.75	8	1	10	0.95	19	0.4	10	0.62	8	0.25	16	0.47	0.02343	stronglyHypermeth
chr20	37566615	37566616	+					1	5	0.61	18	0.71	14	0.43	7	0.29	14	0.21	14	0.47	0.02445	stronglyHypermeth
chr29	50395078	50395079	+					0.6	5	1	10	0.9	10	0.25	8	0.44	9	0.4	10	0.47	0.02486	stronglyHypermeth
chr20	33550516	33550517	+		C7		Y	0.64	11	0.6	5	1	15	0.2	10	0.36	11	0.25	8	0.47	0.02553	stronglyHypermeth
chr29	22840732	22840733	-			ANO5		1	8	1	12	1	8	0.67	6	0.25	8	0.67	6	0.47	0.02728	stronglyHypermeth
chr8	7411328	7411329	-					0.83	6	0.8	5	0.43	7	0.25	8	0.12	8	0.29	7	0.47	0.02803	stronglyHypermeth
chr13	83153492	83153493	+					0.56	9	0.73	11	1	9	0.2	5	0.29	7	0.4	10	0.47	0.03036	stronglyHypermeth
chr25	9394800	9394801	+					0.86	7	1	6	1	9	0.75	8	0.29	7	0.4	5	0.47	0.03256	stronglyHypermeth
chr19	57125607	57125608	-		USH1G		Y	0.6	5	0.71	7	0.5	6	0	13	0.4	5	0	7	0.47	0.03268	stronglyHypermeth
chr6	29526006	29526007	+					1	5	0.83	12	1	5	0.75	8	0.29	7	0.38	8	0.47	0.03603	stronglyHypermeth
chr29	29859623	29859624	-					1	5	0.67	15	0.88	8	0.55	11	0.43	7	0.14	7	0.47	0.03687	stronglyHypermeth
chr6	119168585	119168586	-					1	10	1	6	1	5	0.83	12	0.33	6	0.43	14	0.47	0.03785	stronglyHypermeth
chr11	106250085	106250086	-	PTGDS		PTGDS	Y	0.57	14	0.8	15	0.58	12	0	10	0.11	9	0.44	9	0.47	0.03795	stronglyHypermeth
chr23	29647373	29647374	-					0.67	12	0.44	9	0.75	8	0	20	0.4	15	0.04	27	0.47	0.03891	stronglyHypermeth
chr1	113186625	113186626	+					0.94	16	0.5	16	0.5	6	0.1	10	0.29	7	0.14	7	0.47	0.03973	stronglyHypermeth
chr10	26729656	26729657	+		KLHL33			0.92	12	0.61	23	0.42	12	0.31	16	0.15	13	0.05	19	0.47	0.04453	stronglyHypermeth
chr2	100655969	100655970	-					0.83	18	0.93	15	1	5	0.7	10	0.17	6	0.5	6	0.47	0.04573	stronglyHypermeth
chr21	3009118	3009119	-					0.55	22	0.44	9	0.4	10	0	18	0	11	0	13	0.46	0.0004221	stronglyHypermeth
chr2	135460587	135460588	-					0.71	7	0.5	6	0.67	6	0.17	6	0.12	8	0.2	10	0.46	0.002496	stronglyHypermeth
chr6	109636902	109636903	+	TACC3		TACC3	Y	0.5	6	0.6	5	0.4	5	0	5	0	7	0.12	8	0.46	0.002996	stronglyHypermeth
chr16	27388090	27388091	-					0.62	8	0.5	6	0.6	5	0.12	8	0	6	0.22	9	0.46	0.003568	stronglyHypermeth
chr15	40283384	40283385	-					0.88	8	0.87	23	0.83	6	0.44	16	0.25	8	0.5	6	0.46	0.003701	stronglyHypermeth
chr15	73344745	73344746	+					0.67	21	0.52	21	0.47	15	0.1	10	0.17	12	0	11	0.46	0.003783	stronglyHypermeth
chr13	76692470	76692471	-					0.67	6	0.62	8	0.5	12	0.2	5	0.22	9	0	7	0.46	0.006209	stronglyHypermeth
chr13	40723440	40723441	-					0.67	9	0.38	16	0.43	7	0.09	11	0	7	0	12	0.46	0.008285	stronglyHypermeth
chr3	82911782	82911783	-					0.9	20	0.91	23	0.78	9	0.48	23	0.23	22	0.5	6	0.46	0.009077	stronglyHypermeth
chr22	60458099	60458100	-			MGLL		0.56	9	0.57	7	0.83	6	0.11	9	0.27	11	0.18	11	0.46	0.01018	stronglyHypermeth
chr13	55863959	55863960	-					0.67	6	0.5	16	0.33	12	0.11	18	0	18	0	20	0.46	0.0109	stronglyHypermeth
chr13	76692533	76692534	-					0.67	6	0.75	8	0.42	12	0.2	5	0.11	9	0.14	7	0.46	0.0113	stronglyHypermeth
chr3	82891242	82891243	+					0.6	5	0.78	9	0.78	9	0.17	12	0.17	6	0.43	7	0.46	0.01167	stronglyHypermeth
chr3	13924134	13924135	+					0.55	11	0.83	6	0.62	13	0.18	11	0.11	9	0.32	19	0.46	0.01187	stronglyHypermeth
chr13	39564868	39564869	-					0.8	5	1	16	0.88	8	0.54	13	0.25	12	0.5	12	0.46	0.0127	stronglyHypermeth
chr16	81017133	81017134	+					0.58	19	0.89	19	0.63	19	0.17	12	0.21	14	0.33	9	0.46	0.01334	stronglyHypermeth
chr2	131993186	131993187	-					0.75	12	0.58	12	0.67	9	0	5	0.33	6	0.3	10	0.46	0.01734	stronglyHypermeth
chr13	76692453	76692454	-					0.67	6	0.75	8	0.5	12	0.2	5	0.33	9	0	7	0.46	0.01923	stronglyHypermeth
chr13	76692475	76692476	-					0.67	6	0.75	8	0.5	12	0.2	5	0.33	9	0	7	0.46	0.01923	stronglyHypermeth
chr14	37552537	37552538	-					0.56	9	0.54	26	0.8	10	0.25	16	0.27	22	0	12	0.46	0.01975	stronglyHypermeth
chr27	418140	418141	-				Y	1	12	1	11	0.78	9	0.67	6	0.4	10	0.33	6	0.46	0.02183	stronglyHypermeth
chr19	58439641	58439642	-					0.57	7	0.88	8	0.43	7	0.22	9	0.18	11	0.1	10	0.46	0.02859	stronglyHypermeth
chr6	108070186	108070187	+			TNIP2		0.7	10	1	7	0.86	7	0.2	10	0.57	7	0.42	12	0.46	0.0299	stronglyHypermeth
chr27	10387288	10387289	-					0.83	6	0.7	10	1	8	0.26	23	0.27	15	0.62	13	0.46	0.0336	stronglyHypermeth
chr18	13799749	13799750	+				Y	0.44	9	0.5	8	0.86	7	0.22	9	0	6	0.2	10	0.46	0.03552	stronglyHypermeth
chr1	117711128	117711129	+			MED12L		1	12	1	20	1	16	0.4	20	0.38	16	0.83	12	0.46	0.0356	stronglyHypermeth
chr3	7883630	7883631	+		FCRLB		Y	0.93	15	1	7	0.67	12	0.4	10	0.22	9	0.6	5	0.46	0.03704	stronglyHypermeth
chr22	61291850	61291851	-			KLF15	Y	0.88	8	1	8	1	6	0.25	8	0.5	12	0.75	8	0.46	0.038	stronglyHypermeth
chr29	19442847	19442848	+					0.67	9	0.6	5	0.92	13	0.14	7	0.17	6	0.5	6	0.46	0.03861	stronglyHypermeth
chr8	74579798	74579799	+					0.91	11	0.78	9	1	8	0.38	29	0.24	34	0.7	10	0.46	0.03937	stronglyHypermeth
chr15	44884850	44884851	-			LMO1		1	8	0.93	15	0.55	11	0.25	8	0.38	16	0.46	13	0.46	0.03975	stronglyHypermeth
chr9	12945733	12945734	+					0.77	22	0.44	25	0.92	12	0.14	21	0.36	11	0.23	26	0.46	0.04023	stronglyHypermeth
chr16	78516911	78516912	+					0.38	8	0.89	9	0.56	9	0.11	9	0.2	10	0.14	7	0.46	0.04075	stronglyHypermeth
chr18	26169510	26169511	+	CCDC113		CCDC113		0.88	8	0.53	17	0.4	10	0.14	7	0.29	7	0	12	0.46	0.04901	stronglyHypermeth
chr28	36193814	36193815	+					1	8	1	21	1	6	0.54	13	0.5	12	0.6	10	0.45	9.899e-05	stronglyHypermeth
chr3	99592302	99592303	+					0.92	13	1	14	0.92	12	0.56	9	0.43	7	0.5	6	0.45	0.0005758	stronglyHypermeth
chr10	26729532	26729533	+	KLHL33	KLHL33		Y	0.67	12	0.74	23	0.58	12	0.19	16	0.23	13	0.21	19	0.45	0.0006306	stronglyHypermeth
chr9	45017399	45017400	-					0.86	21	0.75	24	0.82	17	0.44	16	0.36	14	0.27	22	0.45	0.001353	stronglyHypermeth
chr21	71163507	71163508	-			NUDT14		0.8	5	0.67	6	0.57	7	0.17	6	0.29	7	0.25	8	0.45	0.004054	stronglyHypermeth
chr11	102919167	102919168	+			AK8		1	8	1	12	1	8	0.58	12	0.4	5	0.67	6	0.45	0.004642	stronglyHypermeth
chr7	53630904	53630905	-				Y	0.75	8	0.54	13	0.69	13	0.12	8	0.2	5	0.3	10	0.45	0.005052	stronglyHypermeth
chr15	78466213	78466214	-		RAPSN		Y	0.8	10	0.88	8	1	10	0.5	10	0.33	6	0.5	12	0.45	0.005151	stronglyHypermeth
chr17	68573270	68573271	+					0.91	11	1	11	1	8	0.62	8	0.38	8	0.57	7	0.45	0.005506	stronglyHypermeth
chr22	48846922	48846923	+				Y	0.73	11	0.79	14	0.67	12	0.38	16	0.09	11	0.36	11	0.45	0.01046	stronglyHypermeth
chr20	9105301	9105302	-					0.38	8	0.67	6	0.58	12	0.14	7	0.14	7	0	9	0.45	0.01073	stronglyHypermeth
chr19	28583760	28583761	+					1	5	1	5	0.82	11	0.6	10	0.33	6	0.54	13	0.45	0.01125	stronglyHypermeth
chr29	43738616	43738617	+					0.6	5	0.77	13	0.93	14	0.38	8	0.25	8	0.33	6	0.45	0.01179	stronglyHypermeth
chr10	84455139	84455140	-					1	5	1	10	1	16	0.58	12	0.71	7	0.36	11	0.45	0.01204	stronglyHypermeth
chr1	104542858	104542859	-					0.67	6	0.8	10	1	8	0.38	8	0.27	11	0.45	11	0.45	0.01454	stronglyHypermeth
chr16	62847101	62847102	-					0.67	6	0.62	8	0.5	12	0.33	6	0	7	0.11	9	0.45	0.01509	stronglyHypermeth
chr11	104466021	104466022	+					1	11	0.89	9	0.89	9	0.33	9	0.4	10	0.69	16	0.45	0.01696	stronglyHypermeth
chr25	42618127	42618128	-					0.88	8	0.62	8	0.9	10	0.2	5	0.44	9	0.4	5	0.45	0.0174	stronglyHypermeth
chr19	53698593	53698594	+			RBFOX3		0.86	7	1	6	1	5	0.71	7	0.4	5	0.4	5	0.45	0.01769	stronglyHypermeth
chr6	56557954	56557955	+					0.88	8	0.9	10	0.86	7	0.29	7	0.67	6	0.33	6	0.45	0.02038	stronglyHypermeth
chr19	30230766	30230767	+			MYH3		0.56	9	0.9	10	0.55	11	0.2	5	0.17	6	0.29	7	0.45	0.02101	stronglyHypermeth
chr28	16680222	16680223	-					1	9	1	7	1	9	0.5	18	0.38	8	0.79	14	0.45	0.02134	stronglyHypermeth
chr25	39339758	39339759	+					0.6	5	0.57	7	0.56	9	0	5	0.38	8	0	5	0.45	0.02305	stronglyHypermeth
chr13	66996838	66996839	+			SRC		0.56	18	0.73	15	0.6	15	0.14	14	0	12	0.4	10	0.45	0.02517	stronglyHypermeth
chr5	105449945	105449946	+					0.92	12	0.81	16	0.93	15	0.2	10	0.5	10	0.62	8	0.45	0.02762	stronglyHypermeth
chr18	3305801	3305802	-					0.91	11	0.5	6	0.75	8	0.33	6	0.33	9	0.15	13	0.45	0.02861	stronglyHypermeth
chr10	92516097	92516098	+					0.6	5	0.83	6	0.71	7	0.5	8	0.14	7	0.14	7	0.45	0.02941	stronglyHypermeth
chr26	38156048	38156049	+				Y	0.17	12	0.57	7	0.6	10	0	12	0	5	0	13	0.45	0.03329	stronglyHypermeth
chr11	105385402	105385403	-			CACNA1B		1	6	0.94	17	1	6	0.77	13	0.56	9	0.28	18	0.45	0.03598	stronglyHypermeth
chr8	56753366	56753367	+					0.56	18	0.77	13	0.75	16	0.17	12	0.07	15	0.5	14	0.45	0.03889	stronglyHypermeth
chr20	59369245	59369246	-					0.8	5	1	8	0.8	10	0.43	7	0.17	6	0.64	14	0.45	0.04125	stronglyHypermeth
chr3	33075455	33075456	-					0.88	8	1	9	1	8	0.8	5	0.4	5	0.33	6	0.45	0.04194	stronglyHypermeth
chr14	13376307	13376308	-					0.57	7	0.78	9	1	7	0.2	5	0.31	13	0.5	6	0.45	0.04206	stronglyHypermeth
chr19	56374405	56374406	+			TRIM47		0.14	7	0.6	5	0.6	5	0	5	0	6	0	10	0.45	0.04249	stronglyHypermeth
chr6	118781314	118781315	-					1	9	1	5	1	9	0.86	7	0.4	5	0.4	5	0.45	0.04249	stronglyHypermeth
chr19	18561	18562	-					0.29	7	0.5	6	0.78	9	0	5	0.2	10	0	7	0.45	0.04457	stronglyHypermeth
chr16	81361387	81361388	-					0.6	10	1	15	1	7	0.4	10	0.57	7	0.27	11	0.45	0.04672	stronglyHypermeth
chr17	73515431	73515432	-			UPB1	Y	0.86	7	0.75	16	0.47	15	0.46	13	0.12	8	0.13	15	0.45	0.04846	stronglyHypermeth
chr9	97007961	97007962	-					0.87	15	1	9	1	10	0.57	14	0.4	5	0.58	12	0.44	0.004114	stronglyHypermeth
chr18	50840213	50840214	-	B3GNT8		B3GNT8		0.83	6	0.79	14	1	9	0.43	7	0.5	10	0.36	11	0.44	0.004334	stronglyHypermeth
chr3	7883613	7883614	+		FCRLB		Y	0.8	15	1	7	0.75	12	0.4	10	0.44	9	0.4	5	0.44	0.005013	stronglyHypermeth
chr26	40470561	40470562	-					1	6	0.75	8	0.8	5	0.4	10	0.4	10	0.44	9	0.44	0.005013	stronglyHypermeth
chr28	4512205	4512206	+					0.88	8	0.83	6	1	9	0.45	11	0.36	11	0.58	12	0.44	0.005791	stronglyHypermeth
chr18	51294529	51294530	+		TMEM145		Y	1	6	0.94	16	0.75	8	0.5	10	0.5	8	0.38	8	0.44	0.007016	stronglyHypermeth
chr18	43053	43054	+					0.78	9	0.8	5	0.86	7	0.5	10	0.4	10	0.21	14	0.44	0.007175	stronglyHypermeth
chr29	45523178	45523179	+			PC		0.6	10	0.4	10	0.31	13	0	8	0	7	0	8	0.44	0.007217	stronglyHypermeth
chr12	76740322	76740323	-				Y	0.88	16	0.82	17	0.67	18	0.46	26	0.33	18	0.25	8	0.44	0.007427	stronglyHypermeth
chr17	68271085	68271086	+					0.91	22	0.75	16	1	18	0.5	24	0.33	12	0.5	8	0.44	0.008555	stronglyHypermeth
chr9	53584456	53584457	+					0.75	12	0.9	21	0.89	9	0.3	10	0.56	16	0.37	19	0.44	0.009176	stronglyHypermeth
chr18	64289830	64289831	-				Y	0.5	8	0.55	11	0.55	11	0.29	7	0	5	0	6	0.44	0.01073	stronglyHypermeth
chr3	7883635	7883636	+		FCRLB		Y	0.87	15	1	7	1	12	0.6	10	0.33	9	0.6	5	0.44	0.01106	stronglyHypermeth
chr22	60859875	60859876	+					0.56	9	0.36	11	0.6	5	0	10	0	9	0.2	5	0.44	0.01113	stronglyHypermeth
chr3	7883611	7883612	+		FCRLB		Y	0.87	15	1	7	0.92	12	0.3	10	0.56	9	0.6	5	0.44	0.01195	stronglyHypermeth
chr21	2865150	2865151	+				Y	0.71	7	0.75	8	0.73	15	0.2	20	0.5	12	0.17	12	0.44	0.01408	stronglyHypermeth
chr20	33550419	33550420	+		C7			0.64	11	0.6	5	0.56	16	0	10	0.36	11	0.12	8	0.44	0.01593	stronglyHypermeth
chr27	42757641	42757642	-				Y	1	8	1	6	1	7	0.44	9	0.44	9	0.78	9	0.44	0.01613	stronglyHypermeth
chr7	12110548	12110549	+					0.62	8	0.8	10	0.62	8	0.12	8	0.43	14	0.18	11	0.44	0.01632	stronglyHypermeth
chr16	47661708	47661709	-			ZBTB48		1	7	0.69	13	0.83	6	0.36	11	0.53	15	0.31	16	0.44	0.01688	stronglyHypermeth
chr17	9863889	9863890	+			NR3C2		1	18	1	12	1	8	0.78	18	0.5	8	0.4	10	0.44	0.01754	stronglyHypermeth
chr22	48846923	48846924	-				Y	0.87	15	0.71	14	0.67	9	0.38	8	0.44	9	0.11	9	0.44	0.02052	stronglyHypermeth
chr26	142574	142575	+					0.71	7	0.57	7	0.57	14	0.4	10	0	6	0.12	8	0.44	0.02521	stronglyHypermeth
chr27	28463389	28463390	-			RNF122		0.67	9	0.75	8	0.67	15	0.38	8	0	6	0.38	13	0.44	0.02719	stronglyHypermeth
chr25	37893426	37893427	-			TRRAP		1	10	1	11	1	5	0.82	11	0.4	10	0.45	22	0.44	0.02802	stronglyHypermeth
chrX	73226781	73226782	+					0.5	8	0.5	10	0.67	15	0	6	0.35	17	0	9	0.44	0.02815	stronglyHypermeth
chr24	1023491	1023492	+			NFATC1		0.5	8	0.8	10	0.4	10	0.2	5	0	8	0.17	12	0.44	0.03027	stronglyHypermeth
chr17	73569493	73569494	-					0.42	12	0.8	15	0.44	9	0.17	6	0	12	0.17	6	0.44	0.03078	stronglyHypermeth
chr14	68119457	68119458	-					0.8	5	0.73	11	0.89	9	0.5	12	0.5	6	0.11	9	0.44	0.03428	stronglyHypermeth
chr24	20719790	20719791	+		FHOD3			0.93	28	0.75	16	1	16	0.43	14	0.25	8	0.67	12	0.44	0.035	stronglyHypermeth
chr13	74373862	74373863	-			RBPJL		0.43	7	0.36	11	0.8	5	0	5	0.12	8	0.14	7	0.44	0.03681	stronglyHypermeth
chr3	32847081	32847082	-					1	20	0.64	22	1	12	0.6	10	0.33	12	0.38	16	0.44	0.03934	stronglyHypermeth
chr7	53248045	53248046	+			SLC4A9		0.67	6	0.59	17	0.92	12	0.45	11	0.08	12	0.31	16	0.44	0.03981	stronglyHypermeth
chr6	107140995	107140996	-			NSG1		0.75	8	0.71	7	0.75	8	0.46	13	0	6	0.43	14	0.44	0.04157	stronglyHypermeth
chr19	13258363	13258364	-					1	8	1	14	1	6	0.75	8	0.25	8	0.67	6	0.44	0.0453	stronglyHypermeth
chr5	101983490	101983491	+					0.33	6	0.67	6	0.67	9	0	9	0.33	6	0	5	0.44	0.04742	stronglyHypermeth
chr29	49453964	49453965	+			KCNQ1	Y	0.85	13	0.62	16	0.43	7	0	12	0.25	16	0.33	6	0.44	0.04887	stronglyHypermeth
chr29	47380023	47380024	+					0.89	9	1	12	0.89	9	0.43	7	0.5	6	0.55	11	0.43	0.0009861	stronglyHypermeth
chr23	51663943	51663944	+					0.83	6	1	9	0.91	11	0.55	11	0.4	5	0.5	8	0.43	0.002586	stronglyHypermeth
chr14	8427938	8427939	+					0.64	11	0.8	5	0.88	8	0.33	6	0.29	7	0.4	5	0.43	0.005216	stronglyHypermeth
chr4	86250217	86250218	+					0.5	6	0.43	7	0.57	7	0.2	10	0	9	0	10	0.43	0.005232	stronglyHypermeth
chr14	3311029	3311030	-					0.6	10	0.8	10	0.6	10	0.2	10	0.33	12	0.17	12	0.43	0.006672	stronglyHypermeth
chr18	56994392	56994393	+					1	5	1	15	1	14	0.71	7	0.4	10	0.6	10	0.43	0.009545	stronglyHypermeth
chr9	100241800	100241801	+					0.75	8	0.69	13	0.55	11	0.12	8	0.2	5	0.36	11	0.43	0.009659	stronglyHypermeth
chr4	27758229	27758230	-					0.53	15	0.73	15	0.75	8	0.36	11	0.2	10	0.17	6	0.43	0.009755	stronglyHypermeth
chr16	7104198	7104199	-					1	8	1	6	0.73	11	0.5	8	0.5	8	0.44	9	0.43	0.009963	stronglyHypermeth
chr7	54076411	54076412	-	SLC25A2	SLC25A2		Y	0.5	10	0.56	9	0.67	9	0.29	7	0.14	7	0	5	0.43	0.01086	stronglyHypermeth
chr3	34083218	34083219	+		SYPL2			0.78	9	1	5	1	9	0.6	5	0.5	8	0.38	8	0.43	0.01165	stronglyHypermeth
chr4	48251044	48251045	-					0.77	13	0.53	19	0.75	12	0.38	29	0.17	6	0.22	9	0.43	0.01337	stronglyHypermeth
chr16	53316237	53316238	-			EFHD2		0.78	9	0.67	12	1	6	0.43	7	0.33	6	0.4	5	0.43	0.01378	stronglyHypermeth
chr24	42889802	42889803	-				Y	0.71	7	0.55	11	0.36	11	0.12	8	0.05	19	0.14	7	0.43	0.01439	stronglyHypermeth
chr4	117299305	117299306	-			DPP6		0.5	6	0.5	10	0.6	5	0	7	0.3	10	0	8	0.43	0.01472	stronglyHypermeth
chr26	39754905	39754906	+			GRK5		0.78	9	0.92	12	0.94	16	0.58	12	0.27	11	0.5	14	0.43	0.01571	stronglyHypermeth
chr18	64289806	64289807	-				Y	0.62	13	0.55	22	0.38	21	0.25	12	0	10	0	12	0.43	0.01656	stronglyHypermeth
chr9	102339722	102339723	+					0.9	10	1	9	1	6	0.67	9	0.33	6	0.62	8	0.43	0.01811	stronglyHypermeth
chr22	51898338	51898339	+	PFKFB4		PFKFB4	Y	0.78	18	1	6	0.75	8	0.33	18	0.33	6	0.57	7	0.43	0.01852	stronglyHypermeth
chr22	58920108	58920109	+					0.4	5	0.67	9	0.75	8	0.11	9	0.17	6	0.25	8	0.43	0.01907	stronglyHypermeth
chr28	42236004	42236005	-				Y	0.73	15	0.54	13	0.5	8	0	5	0.15	13	0.32	19	0.43	0.02027	stronglyHypermeth
chr11	106537973	106537974	-					1	9	0.79	24	0.83	6	0.58	12	0.25	12	0.5	10	0.43	0.02219	stronglyHypermeth
chr6	54910395	54910396	-					1	8	1	7	1	5	0.4	5	0.5	6	0.8	5	0.43	0.02265	stronglyHypermeth
chr6	108852682	108852683	+	ATP5I		PCGF3,ATP5I	Y	0.86	7	0.81	16	0.5	16	0.27	11	0.22	9	0.38	13	0.43	0.02445	stronglyHypermeth
chr15	83740179	83740180	+					0.9	10	0.88	17	0.82	17	0.3	10	0.33	9	0.69	16	0.43	0.02737	stronglyHypermeth
chr7	40331146	40331147	-					0.5	10	0.86	7	0.45	11	0.13	15	0.18	17	0.2	10	0.43	0.02806	stronglyHypermeth
chr27	18642834	18642835	-			MTUS1		0.5	14	0.64	14	0.75	12	0.04	26	0.4	5	0.17	6	0.43	0.02864	stronglyHypermeth
chr2	125213575	125213576	-				Y	0.64	11	0.42	12	0.86	7	0.17	12	0.25	8	0.2	10	0.43	0.02908	stronglyHypermeth
chr19	56567789	56567790	-		SMIM5	RECQL5		0.8	5	0.7	10	1	8	0.57	7	0.4	10	0.25	8	0.43	0.02916	stronglyHypermeth
chr3	27264424	27264425	+					1	5	1	6	1	10	0.44	9	0.44	9	0.83	6	0.43	0.03034	stronglyHypermeth
chr9	84983576	84983577	-					0.76	21	1	9	1	13	0.67	18	0.3	10	0.5	14	0.43	0.03106	stronglyHypermeth
chr29	35467426	35467427	-			OPCML,NTM		0.92	12	0.86	7	1	9	0.3	10	0.43	14	0.75	8	0.43	0.03686	stronglyHypermeth
chr5	120106577	120106578	-	CPT1B	CPT1B		Y	0.5	12	0.8	10	0.4	10	0.27	22	0	12	0.12	16	0.43	0.03915	stronglyHypermeth
chr7	18239422	18239423	+			ANGPTL4		0.57	14	0.25	8	0.67	6	0.2	20	0	10	0	8	0.43	0.03951	stronglyHypermeth
chr13	57431377	57431378	+					0.33	24	0.77	26	0.62	16	0.2	20	0.25	16	0	12	0.43	0.04623	stronglyHypermeth
chr15	81738055	81738056	-	APLNR	APLNR		Y	0.62	8	0.67	9	1	5	0.43	7	0.43	7	0.14	7	0.43	0.04736	stronglyHypermeth
chr29	45931499	45931500	+	RAD9A				0.57	14	0.4	5	0.83	6	0.27	11	0.25	8	0	7	0.43	0.04945	stronglyHypermeth
chr10	78263614	78263615	-					1	15	0.95	22	0.63	19	0.44	9	0.24	21	0.6	20	0.43	0.04983	stronglyHypermeth
chr24	38243	38244	+					1	5	0.89	9	1	10	0.44	9	0.57	7	0.6	5	0.42	0.002173	stronglyHypermeth
chr7	13981693	13981694	+				Y	0.4	10	0.4	5	0.56	9	0.1	10	0	5	0	6	0.42	0.002457	stronglyHypermeth
chr24	666605	666606	-				Y	0.8	5	0.88	8	0.82	11	0.29	7	0.44	9	0.5	10	0.42	0.003471	stronglyHypermeth
chr21	35820607	35820608	+					0.83	6	1	8	1	6	0.56	9	0.57	7	0.44	9	0.42	0.003552	stronglyHypermeth
chr7	53643059	53643060	+				Y	0.7	10	0.54	13	0.6	5	0.14	7	0.14	7	0.3	10	0.42	0.004054	stronglyHypermeth
chr11	80519482	80519483	+					0.75	8	0.83	6	0.83	6	0.5	6	0.38	8	0.27	22	0.42	0.004057	stronglyHypermeth
chr13	63819457	63819458	-			CHMP4B		0.67	12	0.74	19	0.81	16	0.2	5	0.38	8	0.38	13	0.42	0.004642	stronglyHypermeth
chr18	34487	34488	+					0.83	6	0.8	10	0.78	9	0.5	8	0.25	8	0.4	5	0.42	0.004838	stronglyHypermeth
chr28	46026623	46026624	-	ZNF32		ZNF32		0.5	8	0.58	12	0.5	10	0.25	8	0	9	0.08	13	0.42	0.006074	stronglyHypermeth
chr8	110421624	110421625	-			BRINP1		1	7	0.78	9	0.83	12	0.38	13	0.53	15	0.44	9	0.42	0.006367	stronglyHypermeth
chr18	6296910	6296911	+					0.67	6	0.5	8	0.44	9	0	5	0.22	9	0.14	7	0.42	0.01119	stronglyHypermeth
chr15	71062396	71062397	-					0.67	6	0.5	10	0.56	9	0.29	7	0	6	0.17	6	0.42	0.01172	stronglyHypermeth
chr20	2340172	2340173	+			KCNIP1		1	11	1	5	0.71	7	0.44	9	0.5	8	0.5	10	0.42	0.01204	stronglyHypermeth
chr17	74316845	74316846	-			PRODH,AIFM3	Y	0.83	12	0.67	12	0.75	16	0.25	24	0.5	16	0.25	8	0.42	0.01235	stronglyHypermeth
chr25	2583881	2583882	-				Y	0.6	5	0.6	5	0.33	6	0	9	0.12	16	0.14	7	0.42	0.01332	stronglyHypermeth
chr18	53765437	53765438	-				Y	0.42	12	0.6	5	0.25	8	0	7	0	11	0	9	0.42	0.01395	stronglyHypermeth
chr24	41968808	41968809	+					1	8	0.83	6	0.9	10	0.4	5	0.4	5	0.67	9	0.42	0.01402	stronglyHypermeth
chr10	26729677	26729678	+		KLHL33			0.83	12	0.61	23	0.58	12	0.25	16	0.15	13	0.37	19	0.42	0.01434	stronglyHypermeth
chr11	3361007	3361008	+				Y	0.44	9	0.73	11	0.58	12	0.1	10	0.29	7	0.11	9	0.42	0.01442	stronglyHypermeth
chr8	861260	861261	-					0.57	7	0.6	5	0.67	6	0.3	10	0	5	0.29	7	0.42	0.01479	stronglyHypermeth
chr22	28540766	28540767	-					0.83	12	0.8	20	1	5	0.62	21	0.33	6	0.43	7	0.42	0.0161	stronglyHypermeth
chr19	58768730	58768731	+					1	5	0.67	6	0.83	12	0.45	11	0.47	15	0.33	6	0.42	0.01688	stronglyHypermeth
chr11	106612455	106612456	+					0.73	11	0.67	6	0.83	6	0.3	10	0.17	6	0.5	8	0.42	0.01791	stronglyHypermeth
chr13	34862963	34862964	-			SVIL		1	14	1	18	1	25	0.5	16	0.45	11	0.8	10	0.42	0.01861	stronglyHypermeth
chr13	57855511	57855512	-	SLMO2			Y	0.86	7	0.78	9	0.62	8	0.47	15	0.36	11	0.17	6	0.42	0.01939	stronglyHypermeth
chr3	107175328	107175329	-					0.67	9	0.36	14	0.71	7	0.15	13	0.18	11	0.14	7	0.42	0.02029	stronglyHypermeth
chr16	51213703	51213704	-					0.7	10	0.73	22	0.86	14	0.53	17	0.18	17	0.33	6	0.42	0.02134	stronglyHypermeth
chr14	80432810	80432811	+			RALYL	Y	0.8	5	0.5	6	0.88	8	0.29	7	0.33	9	0.29	7	0.42	0.02156	stronglyHypermeth
chr18	11467892	11467893	+					0.82	22	0.79	14	0.92	12	0.38	8	0.62	8	0.25	8	0.42	0.0224	stronglyHypermeth
chr18	34555405	34555406	+	CMTM4		CMTM4	Y	0.53	19	0.75	12	0.86	7	0.4	5	0.3	10	0.18	11	0.42	0.02287	stronglyHypermeth
chr11	65325910	65325911	-					0.82	11	1	11	1	6	0.68	22	0.33	12	0.55	11	0.42	0.02382	stronglyHypermeth
chr16	25074633	25074634	+				Y	0.43	7	0.5	8	0.71	7	0.1	10	0	5	0.29	7	0.42	0.02501	stronglyHypermeth
chr10	18364124	18364125	-					0.4	5	0.73	15	0.43	14	0.2	5	0	7	0.11	9	0.42	0.02639	stronglyHypermeth
chr7	105928162	105928163	-					0.83	84	0.83	201	0.88	111	0.65	23	0.22	27	0.41	32	0.42	0.02834	stronglyHypermeth
chr21	65923646	65923647	-					0.5	8	0.79	14	0.86	7	0.17	6	0.33	6	0.38	8	0.42	0.02868	stronglyHypermeth
chr15	22838271	22838272	+	BCO2	BCO2			0.67	6	1	6	0.71	7	0.38	8	0.5	8	0.25	8	0.42	0.02978	stronglyHypermeth
chr3	32847080	32847081	+					0.82	22	1	12	0.87	30	0.67	12	0.25	8	0.5	32	0.42	0.03337	stronglyHypermeth
chr19	55177742	55177743	+					0.67	12	0.93	27	1	12	0.5	10	0.56	18	0.27	11	0.42	0.03392	stronglyHypermeth
chr25	1572687	1572688	-				Y	0.73	11	0.8	10	0.92	13	0.57	7	0.17	6	0.45	11	0.42	0.03456	stronglyHypermeth
chr24	62678793	62678794	-				Y	0.36	22	0.7	10	0.67	12	0.19	21	0.29	7	0	11	0.42	0.03718	stronglyHypermeth
chr17	73569497	73569498	-					0.5	12	0.93	15	0.67	9	0.17	6	0.33	12	0.33	6	0.42	0.03758	stronglyHypermeth
chr25	35049858	35049859	-					0.73	15	0.91	11	1	6	0.55	11	0.6	10	0.22	9	0.42	0.03983	stronglyHypermeth
chr21	8751287	8751288	+					0.78	9	0.88	8	0.91	11	0.5	8	0.62	8	0.17	6	0.42	0.04095	stronglyHypermeth
chr13	28451240	28451241	+					0.4	5	0.67	6	0.18	11	0	7	0	10	0	17	0.42	0.04121	stronglyHypermeth
chrX	37298464	37298465	+					0.83	6	0.46	13	0.4	15	0.1	10	0.12	8	0.22	9	0.42	0.04147	stronglyHypermeth
chr11	8339925	8339926	-					1	5	0.71	7	0.75	8	0.57	7	0.44	9	0.2	5	0.42	0.04215	stronglyHypermeth
chr21	57487760	57487761	+					0.45	11	0.67	9	0.75	8	0.4	5	0	6	0.2	5	0.42	0.04327	stronglyHypermeth
chr1	145207315	145207316	-					0.83	12	0.75	8	1	8	0.64	11	0.5	8	0.2	10	0.42	0.04873	stronglyHypermeth
chr23	50692566	50692567	+					1	22	1	8	0.75	8	0.67	6	0.57	14	0.25	8	0.42	0.04963	stronglyHypermeth
chr23	45438858	45438859	-					0.75	12	0.8	5	0.86	7	0.38	8	0.4	5	0.4	5	0.41	0.0002139	stronglyHypermeth
chr7	6681581	6681582	-					0.93	14	0.9	10	0.91	11	0.44	9	0.57	7	0.5	14	0.41	0.0004168	stronglyHypermeth
chr2	134779084	134779085	+					1	12	1	10	1	10	0.67	12	0.57	14	0.54	13	0.41	0.0004467	stronglyHypermeth
chr11	102919168	102919169	-			AK8		1	13	0.87	23	0.93	14	0.46	24	0.55	11	0.56	16	0.41	0.001164	stronglyHypermeth
chr14	214633	214634	+				Y	0.9	10	0.89	9	0.86	14	0.55	20	0.38	8	0.5	10	0.41	0.001614	stronglyHypermeth
chr4	24329934	24329935	-					0.42	12	0.53	15	0.5	20	0	7	0.08	12	0.14	7	0.41	0.00165	stronglyHypermeth
chr6	109669530	109669531	-					0.67	12	0.7	10	0.69	16	0.29	7	0.38	8	0.17	6	0.41	0.002596	stronglyHypermeth
chr25	42289866	42289867	+			C25H7orf50		0.5	8	0.67	6	0.57	7	0.22	9	0.2	10	0.09	11	0.41	0.002932	stronglyHypermeth
chr1	57461751	57461752	+					0.92	13	0.85	13	0.88	8	0.54	13	0.36	14	0.53	17	0.41	0.002992	stronglyHypermeth
chr4	33565728	33565729	-			KIAA1324L		1	7	0.83	6	0.86	7	0.5	6	0.4	5	0.56	9	0.41	0.003993	stronglyHypermeth
chr3	82813333	82813334	+					0.67	18	0.62	24	0.79	19	0.38	29	0.2	5	0.29	14	0.41	0.004784	stronglyHypermeth
chr7	45491160	45491161	+				Y	0.71	14	0.8	10	0.75	8	0.43	14	0.4	10	0.2	10	0.41	0.005639	stronglyHypermeth
chr29	46229977	46229978	+					0.5	16	0.62	26	0.43	14	0.18	22	0.12	16	0	6	0.41	0.005717	stronglyHypermeth
chr13	58048987	58048988	+	GNAS	GNAS		Y	0.57	14	0.57	7	0.5	12	0.25	16	0.17	12	0	14	0.41	0.006125	stronglyHypermeth
chr13	25639092	25639093	+					0.42	12	0.62	8	0.43	7	0.17	6	0.08	13	0	5	0.41	0.00788	stronglyHypermeth
chr27	33769358	33769359	+			PLEKHA2		0.4	5	0.67	6	0.62	8	0.17	6	0.17	6	0.14	7	0.41	0.008222	stronglyHypermeth
chr27	33769362	33769363	+			PLEKHA2		0.4	5	0.67	6	0.62	8	0.17	6	0.17	6	0.14	7	0.41	0.008222	stronglyHypermeth
chr14	1079977	1079978	+					0.83	6	0.91	23	0.88	8	0.54	13	0.56	9	0.3	10	0.41	0.008792	stronglyHypermeth
chr9	102339710	102339711	+					0.7	10	0.89	9	0.83	6	0.44	9	0.5	6	0.25	8	0.41	0.01224	stronglyHypermeth
chr23	49629517	49629518	-				Y	1	17	0.91	11	1	9	0.38	8	0.64	11	0.67	9	0.41	0.01356	stronglyHypermeth
chr4	92991666	92991667	-			LRRC4,SND1		1	7	0.94	16	0.75	16	0.6	15	0.38	8	0.47	17	0.41	0.01412	stronglyHypermeth
chr16	51778179	51778180	+	MIR2896				1	6	1	5	0.8	5	0.4	5	0.5	6	0.67	9	0.41	0.01595	stronglyHypermeth
chr27	10383031	10383032	+					1	14	1	12	0.9	10	0.62	8	0.69	13	0.36	11	0.41	0.01835	stronglyHypermeth
chr24	54128872	54128873	-					0.83	12	0.61	23	0.79	19	0.27	15	0.23	13	0.5	8	0.41	0.01945	stronglyHypermeth
chr1	144078966	144078967	-					0.83	12	0.79	14	1	11	0.63	19	0.33	6	0.43	14	0.41	0.02019	stronglyHypermeth
chr21	2934328	2934329	-					0.8	5	0.44	16	0.53	15	0.17	6	0.22	9	0.17	6	0.41	0.02117	stronglyHypermeth
chr7	54076953	54076954	-	SLC25A2			Y	0.83	12	1	9	0.8	5	0.62	13	0.5	10	0.3	10	0.41	0.02161	stronglyHypermeth
chr13	77085324	77085325	+				Y	0.85	13	0.89	9	0.89	18	0.67	15	0.45	11	0.29	7	0.41	0.02176	stronglyHypermeth
chr21	829029	829030	+				Y	0.8	5	0.62	8	0.88	8	0.38	8	0.2	5	0.5	12	0.41	0.0233	stronglyHypermeth
chr12	30884167	30884168	-					1	14	1	12	1	6	0.57	14	0.8	10	0.4	10	0.41	0.02413	stronglyHypermeth
chr21	33964501	33964502	+				Y	0.56	18	0.18	34	0.5	8	0	20	0	8	0	8	0.41	0.02548	stronglyHypermeth
chr18	56030204	56030205	+					0.25	12	0.5	10	0.62	8	0.14	7	0	9	0	5	0.41	0.02678	stronglyHypermeth
chr3	1019885	1019886	+					0.36	73	0.56	25	0.75	12	0.2	85	0.17	42	0.08	13	0.41	0.02703	stronglyHypermeth
chr9	104493416	104493417	-					0.27	11	0.43	7	0.67	6	0.12	8	0	5	0	5	0.41	0.0273	stronglyHypermeth
chr21	48844671	48844672	-	CLEC14A	CLEC14A		Y	0.78	9	0.64	11	0.36	11	0.2	10	0.2	10	0.14	21	0.41	0.02867	stronglyHypermeth
chr4	75533132	75533133	-				Y	1	18	1	20	0.8	15	0.73	22	0.43	14	0.4	10	0.41	0.02878	stronglyHypermeth
chr11	106287759	106287760	+	FBXW5		FBXW5	Y	0.6	5	0.67	6	1	5	0.33	6	0.36	11	0.33	9	0.41	0.02938	stronglyHypermeth
chr11	91599656	91599657	+					0.86	7	0.8	5	1	7	0.46	13	0.67	6	0.29	7	0.41	0.0296	stronglyHypermeth
chr14	13577190	13577191	-					1	7	0.8	5	0.89	9	0.29	7	0.5	6	0.67	6	0.41	0.02965	stronglyHypermeth
chr16	44979696	44979697	-					0.4	5	0.64	11	0.2	5	0	5	0	5	0	6	0.41	0.03085	stronglyHypermeth
chr19	42558685	42558686	+					0.7	10	0.79	14	1	6	0.58	12	0.29	7	0.4	10	0.41	0.03107	stronglyHypermeth
chr23	50985937	50985938	+					0.4	10	0.44	9	0.8	5	0.14	7	0.12	8	0.14	7	0.41	0.03151	stronglyHypermeth
chr1	5258189	5258190	+					0.88	16	1	6	1	5	0.75	8	0.33	6	0.56	9	0.41	0.03183	stronglyHypermeth
chr5	120816525	120816526	+				Y	0.8	15	0.85	20	0.9	21	0.56	16	0.57	14	0.2	10	0.41	0.03201	stronglyHypermeth
chr25	869439	869440	+					0.9	20	0.75	16	0.86	14	0.33	6	0.67	6	0.29	14	0.41	0.03341	stronglyHypermeth
chr5	116028659	116028660	-			PRR5		0.45	11	0.62	8	0.88	8	0.33	12	0.2	5	0.2	10	0.41	0.03509	stronglyHypermeth
chr5	116028669	116028670	-			PRR5		0.45	11	0.62	8	0.88	8	0.33	12	0.2	5	0.2	10	0.41	0.03509	stronglyHypermeth
chr20	33550502	33550503	+		C7		Y	0.64	11	0.4	5	0.81	16	0.1	10	0.27	11	0.25	8	0.41	0.0357	stronglyHypermeth
chr10	77507197	77507198	-					0.86	7	0.54	13	0.42	12	0.14	7	0.25	12	0.2	5	0.41	0.03945	stronglyHypermeth
chr2	136931271	136931272	-				Y	0.6	5	0.2	20	0.6	5	0.1	10	0	11	0.08	13	0.41	0.04066	stronglyHypermeth
chr29	40700697	40700698	-					0.89	19	0.71	7	1	8	0.62	16	0.25	16	0.5	8	0.41	0.04093	stronglyHypermeth
chr22	37124143	37124144	-					0.55	11	0.7	10	0.79	14	0.5	18	0.11	9	0.19	21	0.41	0.04106	stronglyHypermeth
chr23	42894840	42894841	+					0.4	10	0.22	27	0.7	10	0.08	24	0	8	0	14	0.41	0.0439	stronglyHypermeth
chr29	24288965	24288966	-					1	13	0.67	12	0.73	15	0.2	5	0.48	23	0.5	14	0.41	0.04405	stronglyHypermeth
chr2	36374635	36374636	-	PLA2R1		PLA2R1	Y	0.88	8	0.53	17	0.46	13	0.14	7	0.15	13	0.33	12	0.41	0.04418	stronglyHypermeth
chr13	77694543	77694544	+					1	5	0.6	5	0.73	11	0.43	7	0.2	5	0.46	13	0.41	0.04559	stronglyHypermeth
chr11	103191133	103191134	-	GBGT1		GBGT1		1	6	1	10	1	10	0.4	10	0.88	16	0.5	8	0.41	0.04762	stronglyHypermeth
chr6	108988013	108988014	-					0.41	17	0.58	12	0.78	9	0.33	15	0	6	0.22	9	0.41	0.04808	stronglyHypermeth
chr24	54128905	54128906	-					0.67	12	0.33	21	0.79	19	0.07	15	0.23	13	0.25	8	0.41	0.0491	stronglyHypermeth
chr1	154436904	154436905	-					1	14	0.93	14	1	14	0.53	15	0.56	9	0.62	16	0.4	0.0003739	stronglyHypermeth
chr12	80476575	80476576	+			CLYBL		0.67	6	0.69	13	0.64	11	0.33	6	0.2	5	0.25	8	0.4	0.0006601	stronglyHypermeth
chr11	13871565	13871566	-				Y	0.43	7	0.5	8	0.5	6	0.11	9	0.12	8	0	6	0.4	0.001	stronglyHypermeth
chr24	173309	173310	-					0.88	8	0.8	10	0.71	7	0.4	5	0.4	5	0.4	5	0.4	0.001033	stronglyHypermeth
chr28	26642004	26642005	+					0.89	9	0.8	10	0.88	8	0.4	5	0.55	11	0.43	7	0.4	0.001629	stronglyHypermeth
chr26	39754883	39754884	+			GRK5		0.82	11	1	13	0.88	16	0.46	13	0.55	11	0.5	14	0.4	0.002567	stronglyHypermeth
chr29	41645687	41645688	+	MTA2	EML3		Y	0.5	28	0.46	26	0.33	18	0	16	0.1	20	0	6	0.4	0.002742	stronglyHypermeth
chr2	133633140	133633141	+					1	7	1	9	1	9	0.6	5	0.71	7	0.5	6	0.4	0.003088	stronglyHypermeth
chr11	102732001	102732002	+			DDX31		0.83	6	0.86	14	1	10	0.57	7	0.43	7	0.5	10	0.4	0.00394	stronglyHypermeth
chr29	48502731	48502732	-					1	6	0.88	8	1	6	0.5	8	0.5	6	0.67	6	0.4	0.004395	stronglyHypermeth
chr19	28465763	28465764	-					0.8	5	0.85	13	0.82	11	0.43	7	0.3	10	0.54	13	0.4	0.004727	stronglyHypermeth
chr13	44988642	44988643	+				Y	1	11	1	15	0.8	5	0.45	11	0.56	16	0.57	14	0.4	0.00618	stronglyHypermeth
chr7	44783873	44783874	-				Y	1	7	0.89	9	1	7	0.5	6	0.5	8	0.7	10	0.4	0.006532	stronglyHypermeth
chr3	82751680	82751681	-					0.73	11	0.67	9	0.76	17	0.43	14	0.17	6	0.36	11	0.4	0.008811	stronglyHypermeth
chr3	7883619	7883620	+		FCRLB		Y	0.8	15	0.86	7	1	12	0.4	10	0.44	9	0.6	5	0.4	0.008909	stronglyHypermeth
chr19	57131599	57131600	-					0.88	8	1	8	1	6	0.4	5	0.6	5	0.67	9	0.4	0.01116	stronglyHypermeth
chr7	62229635	62229636	+	ADRB2	ADRB2			1	5	0.71	7	0.8	5	0.4	5	0.4	5	0.5	6	0.4	0.01125	stronglyHypermeth
chr1	136627672	136627673	-			RAB6B		0.43	7	0.71	7	0.6	15	0.17	12	0.12	8	0.25	8	0.4	0.0116	stronglyHypermeth
chr26	40473686	40473687	+					0.78	9	0.82	11	0.71	14	0.29	7	0.29	14	0.55	11	0.4	0.01228	stronglyHypermeth
chr26	25993250	25993251	-			SORCS3		1	8	0.83	12	1	20	0.4	20	0.67	12	0.56	18	0.4	0.01327	stronglyHypermeth
chr9	103519133	103519134	+					0.6	10	0.71	7	0.75	8	0.28	18	0.43	23	0.14	21	0.4	0.01359	stronglyHypermeth
chr29	47392943	47392944	-					0.43	14	0.67	9	0.43	7	0.11	9	0.2	10	0	6	0.4	0.01466	stronglyHypermeth
chr25	38087204	38087205	-					0.88	16	1	14	1	8	0.62	16	0.67	6	0.38	13	0.4	0.01476	stronglyHypermeth
chr22	54349290	54349291	+					0.86	7	0.6	5	0.8	5	0.38	8	0.44	9	0.25	12	0.4	0.01483	stronglyHypermeth
chr18	64289845	64289846	-				Y	0.5	8	0.45	11	0.55	11	0.29	7	0	5	0	6	0.4	0.01489	stronglyHypermeth
chr17	59739712	59739713	-			KSR2		0.83	12	0.71	7	1	6	0.33	6	0.5	8	0.5	8	0.4	0.01538	stronglyHypermeth
chr4	88694129	88694130	+					0.7	10	0.82	17	0.91	11	0.33	6	0.57	7	0.33	6	0.4	0.01633	stronglyHypermeth
chr18	9195932	9195933	+			CDH13		0.75	12	0.75	12	0.45	11	0.29	7	0.22	9	0.25	12	0.4	0.01638	stronglyHypermeth
chr22	61260636	61260637	-					0.82	11	0.86	7	0.62	13	0.4	5	0.45	11	0.22	9	0.4	0.01693	stronglyHypermeth
chr15	49974569	49974570	-					0.92	13	0.92	12	0.93	15	0.4	5	0.44	9	0.73	11	0.4	0.0175	stronglyHypermeth
chr27	28626967	28626968	+			RNF122		0.73	52	0.89	44	0.96	28	0.51	93	0.57	46	0.31	104	0.4	0.01807	stronglyHypermeth
chr14	61847212	61847213	+					1	5	0.76	21	0.77	13	0.57	7	0.33	6	0.44	16	0.4	0.01906	stronglyHypermeth
chr18	46433450	46433451	-			ATP4A		0.8	10	0.78	9	1	5	0.31	13	0.57	7	0.5	6	0.4	0.0195	stronglyHypermeth
chr16	48512748	48512749	+					0.56	9	0.4	10	0.67	6	0.25	8	0.17	12	0	6	0.4	0.01966	stronglyHypermeth
chr4	48284695	48284696	-			PIK3CG		0.92	13	0.82	11	0.83	12	0.47	17	0.62	8	0.27	11	0.4	0.01986	stronglyHypermeth
chr21	53783168	53783169	-					0.77	31	1	6	1	5	0.5	22	0.67	9	0.4	5	0.4	0.0205	stronglyHypermeth
chr10	26729546	26729547	+	KLHL33	KLHL33		Y	0.83	12	0.61	23	0.5	12	0.31	16	0.15	13	0.26	19	0.4	0.02055	stronglyHypermeth
chr1	155763738	155763739	-			PLCL2	Y	1	11	1	6	1	6	0.8	10	0.43	14	0.57	7	0.4	0.02087	stronglyHypermeth
chr29	5650177	5650178	+					0.67	9	0.56	25	0.83	6	0.31	13	0.4	10	0.14	7	0.4	0.02115	stronglyHypermeth
chr23	16559079	16559080	-		PTCRA		Y	0.47	15	0.7	10	0.45	11	0.18	11	0.25	8	0	12	0.4	0.02221	stronglyHypermeth
chr11	70607053	70607054	+					0.88	8	0.88	8	0.67	6	0.31	13	0.58	12	0.33	9	0.4	0.02385	stronglyHypermeth
chr29	40889494	40889495	+					0.56	9	0.57	7	0.29	7	0	11	0.2	5	0	8	0.4	0.02401	stronglyHypermeth
chr3	110774497	110774498	+					1	6	0.72	18	0.83	6	0.56	9	0.29	7	0.5	14	0.4	0.02463	stronglyHypermeth
chr5	115294877	115294878	-				Y	0.6	10	0.88	8	0.64	11	0.42	19	0.33	6	0.17	6	0.4	0.02537	stronglyHypermeth
chr21	65857760	65857761	+					0.83	6	1	5	0.67	6	0.5	8	0.29	7	0.5	6	0.4	0.02785	stronglyHypermeth
chr7	44963262	44963263	+					0.83	6	1	5	0.78	9	0.64	11	0.29	7	0.5	6	0.4	0.03138	stronglyHypermeth
chr19	40917	40918	-					0.67	12	0.83	6	0.75	12	0.55	11	0.14	7	0.36	11	0.4	0.03384	stronglyHypermeth
chr18	33815169	33815170	-					0.7	10	0.38	16	0.56	9	0.3	10	0.12	8	0	7	0.4	0.03494	stronglyHypermeth
chr29	5650153	5650154	+					0.33	6	0.71	7	0.4	5	0	7	0.18	11	0.07	14	0.4	0.03655	stronglyHypermeth
chr6	106168849	106168850	-					0.67	9	0.92	12	0.71	7	0.17	6	0.44	9	0.5	8	0.4	0.03698	stronglyHypermeth
chr4	87517226	87517227	-					0.62	8	0.62	13	0.57	14	0.44	18	0	10	0.17	6	0.4	0.03755	stronglyHypermeth
chr3	100516418	100516419	+					1	11	0.64	25	0.89	18	0.3	10	0.52	21	0.52	27	0.4	0.03785	stronglyHypermeth
chr1	153920651	153920652	-					1	8	1	12	0.79	14	0.4	5	0.43	7	0.75	12	0.4	0.03897	stronglyHypermeth
chr2	107693870	107693871	-					0.75	8	0.73	15	1	6	0.43	14	0.25	8	0.6	5	0.4	0.03905	stronglyHypermeth
chr6	106747344	106747345	+			NSG1		1	5	0.67	6	1	8	0.64	11	0.42	12	0.4	5	0.4	0.03982	stronglyHypermeth
chr29	46547035	46547036	-					0.8	5	0.45	11	0.8	10	0.17	6	0.4	5	0.3	10	0.4	0.04133	stronglyHypermeth
chr20	66777516	66777517	+					1	7	1	12	1	6	0.86	7	0.56	9	0.4	5	0.4	0.042	stronglyHypermeth
chr11	106230587	106230588	+		CLIC3		Y	1	7	1	5	0.6	5	0.5	8	0.5	6	0.4	5	0.4	0.04366	stronglyHypermeth
chr13	81318181	81318182	-					1	6	1	10	1	14	0.7	10	0.78	9	0.33	6	0.4	0.04448	stronglyHypermeth
chr18	12473072	12473073	-					1	8	1	12	1	6	0.8	10	0.33	6	0.67	6	0.4	0.04491	stronglyHypermeth
chr12	79787489	79787490	+			DOCK9		1	7	0.57	7	0.6	5	0.4	5	0.29	7	0.29	7	0.4	0.04943	stronglyHypermeth
chr18	50170871	50170872	+					0.83	6	0.75	8	0.75	8	0.4	10	0.33	9	0.43	7	0.39	0.0005931	stronglyHypermeth
chr10	78263613	78263614	+					0.88	8	0.93	14	1	6	0.5	8	0.6	10	0.53	15	0.39	0.001117	stronglyHypermeth
chr17	73493334	73493335	-			GUCD1		0.75	8	0.89	18	0.73	15	0.4	5	0.38	13	0.43	7	0.39	0.001624	stronglyHypermeth
chr6	118492662	118492663	+					1	18	1	6	1	8	0.67	6	0.67	6	0.5	8	0.39	0.002192	stronglyHypermeth
chr13	9790904	9790905	+			MACROD2		0.86	7	0.67	15	0.75	20	0.4	5	0.33	9	0.36	11	0.39	0.002558	stronglyHypermeth
chr18	15474019	15474020	+					0.94	18	0.9	20	1	10	0.5	24	0.5	8	0.67	24	0.39	0.003306	stronglyHypermeth
chr12	32348737	32348738	-				Y	0.55	11	0.42	12	0.47	17	0.07	15	0	7	0.18	11	0.39	0.003697	stronglyHypermeth
chr22	17372856	17372857	+	SRGAP3		SRGAP3		0.56	16	0.43	14	0.5	10	0.14	14	0.18	11	0	7	0.39	0.004499	stronglyHypermeth
chr7	2365835	2365836	-					0.5	6	0.71	7	0.67	6	0.22	9	0.2	10	0.29	7	0.39	0.005001	stronglyHypermeth
chr12	20352265	20352266	-				Y	0.54	13	0.4	5	0.33	6	0	7	0	7	0.11	9	0.39	0.005471	stronglyHypermeth
chr22	50561971	50561972	+			TMEM115		0.71	7	0.8	5	0.62	8	0.33	6	0.4	5	0.22	9	0.39	0.005505	stronglyHypermeth
chr15	30745226	30745227	+			PVRL1		0.5	6	0.5	6	0.57	7	0.23	13	0.18	11	0	9	0.39	0.006468	stronglyHypermeth
chr8	56781849	56781850	-					0.67	9	0.45	11	0.57	14	0.2	5	0.23	13	0.08	12	0.39	0.006663	stronglyHypermeth
chr4	35242623	35242624	+					0.88	8	0.71	7	0.62	8	0.33	6	0.33	9	0.38	13	0.39	0.006693	stronglyHypermeth
chr19	56093758	56093759	-	RNF157				0.86	7	0.83	6	0.62	8	0.38	8	0.44	9	0.33	6	0.39	0.008573	stronglyHypermeth
chrX	19139794	19139795	+					0.82	11	0.73	15	0.89	9	0.38	8	0.56	9	0.33	9	0.39	0.008643	stronglyHypermeth
chr11	106814334	106814335	-					1	5	1	6	0.88	8	0.67	6	0.6	10	0.43	7	0.39	0.008768	stronglyHypermeth
chr3	21143614	21143615	-					0.57	21	0.6	35	0.65	20	0.07	15	0.33	21	0.25	12	0.39	0.008909	stronglyHypermeth
chr25	13552607	13552608	-			PARN		0.78	9	0.86	7	1	7	0.57	7	0.4	5	0.5	14	0.39	0.009047	stronglyHypermeth
chr11	92544281	92544282	+					0.83	6	1	6	0.8	5	0.6	10	0.43	7	0.44	9	0.39	0.009419	stronglyHypermeth
chr18	62718986	62718987	+			TNNI3		0.43	14	0.67	9	0.4	5	0.1	20	0.12	17	0.1	20	0.39	0.009789	stronglyHypermeth
chr17	54247756	54247757	-					0.75	16	0.64	11	0.82	11	0.2	5	0.43	14	0.4	30	0.39	0.01181	stronglyHypermeth
chr14	74395437	74395438	-					0.67	6	0.91	11	0.93	14	0.4	5	0.44	9	0.5	8	0.39	0.01225	stronglyHypermeth
chr6	107230166	107230167	-			NSG1		0.83	6	0.78	9	1	5	0.5	6	0.57	7	0.36	11	0.39	0.01229	stronglyHypermeth
chr11	104692418	104692419	-					0.9	10	0.83	12	1	10	0.67	9	0.5	12	0.38	13	0.39	0.01435	stronglyHypermeth
chr16	52671449	52671450	+				Y	0.78	18	0.75	24	0.75	8	0.25	8	0.56	18	0.29	17	0.39	0.01486	stronglyHypermeth
chr3	117751116	117751117	+			LRRFIP1		1	9	0.89	9	1	5	0.4	5	0.67	6	0.67	6	0.39	0.01613	stronglyHypermeth
chr6	118913890	118913891	-					0.83	6	0.75	8	1	6	0.4	5	0.6	5	0.4	5	0.39	0.01647	stronglyHypermeth
chr2	52321801	52321802	+			ZEB2		0.56	9	0.58	12	0.8	5	0.38	8	0.17	6	0.22	9	0.39	0.01687	stronglyHypermeth
chr20	2656922	2656923	+					1	11	1	6	1	8	0.53	17	0.5	12	0.81	16	0.39	0.01792	stronglyHypermeth
chr26	29523702	29523703	-					0.6	5	0.5	14	0.73	11	0.07	14	0.33	6	0.25	16	0.39	0.01827	stronglyHypermeth
chr7	53486146	53486147	-	DND1		DND1	Y	0.67	6	1	10	0.83	6	0.44	9	0.4	5	0.5	8	0.39	0.01856	stronglyHypermeth
chr7	111754176	111754177	+					0.8	10	0.88	8	1	10	0.6	5	0.57	14	0.33	9	0.39	0.01914	stronglyHypermeth
chr10	40536762	40536763	-					0.75	8	0.64	14	0.93	15	0.44	9	0.26	19	0.44	9	0.39	0.0198	stronglyHypermeth
chr13	55864133	55864134	-					0.8	5	1	9	0.67	6	0.38	8	0.5	8	0.43	7	0.39	0.01996	stronglyHypermeth
chr11	82859860	82859861	+					1	11	1	5	1	8	0.75	8	0.4	5	0.67	9	0.39	0.02018	stronglyHypermeth
chr17	73089378	73089379	+			IGLL1		0.69	13	0.77	52	0.76	29	0.56	9	0.25	8	0.25	12	0.39	0.02067	stronglyHypermeth
chr1	146625625	146625626	+					0.83	6	0.75	12	0.83	6	0.6	5	0.25	8	0.4	5	0.39	0.02084	stronglyHypermeth
chr2	124581620	124581621	+					0.56	16	0.74	19	0.88	8	0.43	7	0.22	9	0.36	14	0.39	0.02329	stronglyHypermeth
chr26	39409916	39409917	-					0.47	15	0.57	7	0.64	11	0.33	9	0	11	0.18	11	0.39	0.02341	stronglyHypermeth
chr5	114561973	114561974	-					0.5	12	0.57	14	0.67	12	0.27	22	0	6	0.31	13	0.39	0.02372	stronglyHypermeth
chr15	75870720	75870721	+			TP53I11		1	7	1	12	0.8	5	0.71	14	0.5	6	0.43	7	0.39	0.02383	stronglyHypermeth
chr16	78516831	78516832	+					0.5	8	0.67	9	0.33	9	0	9	0.2	10	0.14	7	0.39	0.02703	stronglyHypermeth
chr17	48742633	48742634	+					0.5	8	0.57	7	0.44	9	0	8	0	13	0.33	6	0.39	0.02809	stronglyHypermeth
chr3	32847094	32847095	-					1	10	1	11	0.83	6	0.4	5	0.5	6	0.75	8	0.39	0.02875	stronglyHypermeth
chr20	65956240	65956241	+					1	7	1	8	1	6	0.4	10	0.6	10	0.82	11	0.39	0.03101	stronglyHypermeth
chr21	56310939	56310940	+			FRMD5		0.83	6	0.5	6	0.67	6	0.17	6	0.42	12	0.25	8	0.39	0.03253	stronglyHypermeth
chr18	64289819	64289820	-				Y	0.62	8	0.45	11	0.36	11	0.29	7	0	5	0	6	0.39	0.03429	stronglyHypermeth
chr19	57284135	57284136	-			SLC9A3R1		0.86	7	0.88	8	0.71	7	0.2	5	0.57	7	0.5	6	0.39	0.03477	stronglyHypermeth
chr16	27388153	27388154	-					0.88	8	1	6	0.6	5	0.38	8	0.5	6	0.44	9	0.39	0.03561	stronglyHypermeth
chr14	80396481	80396482	+			RALYL	Y	0.82	11	0.73	15	0.58	12	0.53	15	0.21	14	0.23	13	0.39	0.03625	stronglyHypermeth
chr21	10797706	10797707	-		NR2F2		Y	0.5	8	0.8	10	0.44	18	0.31	26	0.17	12	0.11	18	0.39	0.03653	stronglyHypermeth
chr22	23199533	23199534	-					0.88	8	1	22	0.93	15	0.3	10	0.67	6	0.67	9	0.39	0.03718	stronglyHypermeth
chr28	39315186	39315187	-					0.57	7	1	7	0.8	5	0.38	8	0.38	8	0.45	11	0.39	0.03722	stronglyHypermeth
chr4	119991736	119991737	-					0.78	18	0.86	14	0.67	6	0.6	10	0.33	6	0.2	10	0.39	0.04004	stronglyHypermeth
chr6	117496102	117496103	+					0.71	7	0.67	12	0.31	13	0.18	11	0.11	9	0.21	14	0.39	0.04051	stronglyHypermeth
chr27	3230593	3230594	-					1	6	0.86	7	0.71	7	0.67	6	0.4	5	0.33	6	0.39	0.04075	stronglyHypermeth
chr29	9415076	9415077	+					0.67	6	1	5	0.82	11	0.6	5	0.29	7	0.42	12	0.39	0.04107	stronglyHypermeth
chr27	418144	418145	-				Y	0.67	12	1	12	0.78	9	0.33	6	0.6	10	0.33	6	0.39	0.04125	stronglyHypermeth
chr17	54798788	54798789	-		PITPNM2		Y	0.85	13	1	10	1	5	0.33	6	0.75	8	0.6	5	0.39	0.04272	stronglyHypermeth
chr17	54798790	54798791	-		PITPNM2		Y	0.85	13	1	10	1	5	0.33	6	0.75	8	0.6	5	0.39	0.04272	stronglyHypermeth
chr6	17984762	17984763	+					0.64	11	0.83	12	0.53	15	0.45	11	0.1	10	0.27	22	0.39	0.04397	stronglyHypermeth
chr21	48844580	48844581	-		CLEC14A			0.78	9	0.68	19	0.4	5	0.31	13	0.3	20	0.08	13	0.39	0.04522	stronglyHypermeth
chr14	3303338	3303339	+					0.67	9	0.8	20	0.71	14	0.08	13	0.5	14	0.43	14	0.39	0.0454	stronglyHypermeth
chr1	132449836	132449837	-	SOX14	SOX14		Y	0.42	12	0.83	6	0.8	10	0.29	7	0.27	11	0.33	15	0.39	0.04588	stronglyHypermeth
chr12	20352476	20352477	+				Y	0.42	24	0.2	20	0.67	6	0	25	0.11	18	0	17	0.39	0.04909	stronglyHypermeth
chr21	828975	828976	+				Y	0.4	5	0.38	8	0.38	8	0	8	0	5	0	12	0.38	1.336e-06	stronglyHypermeth
chr25	41468105	41468106	+					0.6	10	0.6	5	0.67	6	0.25	8	0.25	8	0.22	9	0.38	9.269e-05	stronglyHypermeth
chr5	28024182	28024183	-			GRASP		0.6	5	0.55	11	0.58	12	0.17	12	0.23	13	0.18	17	0.38	0.0001148	stronglyHypermeth
chr25	1579775	1579776	+					0.83	6	0.8	5	0.75	8	0.4	5	0.45	11	0.38	8	0.38	0.0003376	stronglyHypermeth
chr23	48634884	48634885	+	F13A1		F13A1		0.67	12	0.57	14	0.64	22	0.29	21	0.25	16	0.2	20	0.38	0.0005368	stronglyHypermeth
chrX	39958642	39958643	-	PDZD4		PDZD4	Y	0.3	10	0.43	7	0.4	5	0	5	0	6	0	10	0.38	0.0006447	stronglyHypermeth
chr15	83380716	83380717	-			LOC518623		0.56	9	0.64	11	0.5	8	0.2	5	0.14	7	0.21	14	0.38	0.001116	stronglyHypermeth
chr11	91220774	91220775	-					0.71	14	0.57	14	0.67	24	0.31	26	0.22	18	0.29	14	0.38	0.001529	stronglyHypermeth
chr24	142712	142713	-					0.57	7	0.5	6	0.64	14	0.15	13	0.25	8	0.18	11	0.38	0.001691	stronglyHypermeth
chr19	39355381	39355382	-			TBX21		0.69	16	0.67	9	0.56	9	0.31	13	0.27	11	0.2	10	0.38	0.001905	stronglyHypermeth
chr19	27702784	27702785	+					0.83	6	0.83	6	0.67	9	0.4	10	0.4	5	0.4	5	0.38	0.002443	stronglyHypermeth
chr8	70805436	70805437	+					0.8	15	0.86	7	0.75	16	0.5	10	0.44	9	0.33	12	0.38	0.002897	stronglyHypermeth
chr14	23090240	23090241	-				Y	0.43	14	0.5	10	0.5	10	0	6	0.2	5	0.09	11	0.38	0.003732	stronglyHypermeth
chr17	73702224	73702225	-				Y	0.8	15	0.75	8	0.88	16	0.43	23	0.53	17	0.33	9	0.38	0.005034	stronglyHypermeth
chr18	55708476	55708477	-					0.56	9	0.5	12	0.38	8	0.17	12	0.11	9	0	8	0.38	0.006076	stronglyHypermeth
chr6	41638488	41638489	-		SLIT2			1	5	0.8	10	1	6	0.56	9	0.6	5	0.5	8	0.38	0.0063	stronglyHypermeth
chr29	5649964	5649965	-				Y	0.29	21	0.38	26	0.53	38	0.06	35	0	20	0	40	0.38	0.006304	stronglyHypermeth
chr4	113074255	113074256	-					0.5	6	0.38	13	0.25	12	0	9	0	9	0	16	0.38	0.00636	stronglyHypermeth
chr13	35089419	35089420	+					1	6	0.91	11	0.75	8	0.52	21	0.5	8	0.5	12	0.38	0.006747	stronglyHypermeth
chr25	41168509	41168510	+			GNA12		0.88	8	0.67	9	0.7	10	0.3	10	0.38	8	0.43	14	0.38	0.007053	stronglyHypermeth
chr14	2794420	2794421	+					0.85	13	0.64	14	0.78	9	0.33	6	0.33	6	0.47	15	0.38	0.007106	stronglyHypermeth
chr19	18181416	18181417	-					0.67	6	0.67	12	0.57	7	0.17	6	0.2	10	0.4	10	0.38	0.008819	stronglyHypermeth
chr8	66620456	66620457	-				Y	0.4	15	0.4	5	0.6	10	0.17	12	0.09	11	0	6	0.38	0.00981	stronglyHypermeth
chr5	76547855	76547856	-					0.83	6	1	6	1	5	0.57	7	0.44	9	0.67	6	0.38	0.01073	stronglyHypermeth
chr19	25064261	25064262	-					0.55	11	0.56	9	0.4	5	0.14	14	0	6	0.23	13	0.38	0.01102	stronglyHypermeth
chr26	25718501	25718502	-			SORCS3	Y	0.65	17	0.7	20	0.75	8	0.38	16	0.17	12	0.43	14	0.38	0.01163	stronglyHypermeth
chr21	62535556	62535557	+			C21H14orf132		0.57	7	0.57	7	0.4	5	0.21	14	0.18	11	0	6	0.38	0.01213	stronglyHypermeth
chr13	75877606	75877607	-					0.8	10	1	10	1	11	0.5	20	0.5	8	0.67	12	0.38	0.01213	stronglyHypermeth
chr16	66306911	66306912	+			RGL1		0.71	14	0.8	5	1	5	0.44	9	0.5	6	0.44	9	0.38	0.01236	stronglyHypermeth
chr29	42946477	42946478	+			MACROD1		0.58	12	0.67	12	0.58	12	0.14	14	0.14	14	0.4	10	0.38	0.0132	stronglyHypermeth
chr16	1651014	1651015	+					0.47	15	0.7	10	0.6	10	0.33	9	0.12	8	0.18	11	0.38	0.01499	stronglyHypermeth
chr19	45945039	45945040	-					0.78	9	1	8	0.83	6	0.5	10	0.38	8	0.6	10	0.38	0.01533	stronglyHypermeth
chr4	77779569	77779570	-			CAMK2B	Y	1	7	0.75	8	1	5	0.62	8	0.5	6	0.5	6	0.38	0.0158	stronglyHypermeth
chr7	48264957	48264958	-					1	7	0.89	9	1	6	0.54	13	0.75	8	0.45	11	0.38	0.01607	stronglyHypermeth
chr9	61200672	61200673	+				Y	1	6	1	6	1	9	0.78	9	0.62	8	0.44	9	0.38	0.01628	stronglyHypermeth
chr10	26729567	26729568	+	KLHL33	KLHL33			0.58	12	0.55	22	0.33	12	0.2	15	0	13	0.11	18	0.38	0.01671	stronglyHypermeth
chr26	25716854	25716855	+			SORCS3		0.8	15	1	8	0.88	8	0.43	7	0.43	7	0.67	12	0.38	0.0176	stronglyHypermeth
chr14	1832931	1832932	-				Y	0.44	9	0.55	11	0.57	7	0.12	8	0	7	0.31	13	0.38	0.01809	stronglyHypermeth
chr10	65498201	65498202	-			DUOX1		0.91	11	0.82	11	1	7	0.38	8	0.55	11	0.67	6	0.38	0.01882	stronglyHypermeth
chr4	13389696	13389697	+					0.86	7	0.8	5	1	7	0.67	9	0.43	7	0.43	7	0.38	0.01895	stronglyHypermeth
chr19	50035528	50035529	+					0.45	11	0.62	8	0.58	12	0.22	9	0.3	10	0	8	0.38	0.02132	stronglyHypermeth
chr2	131820709	131820710	-			ALPL		1	7	1	7	0.8	5	0.67	6	0.6	5	0.4	5	0.38	0.02227	stronglyHypermeth
chr11	96210571	96210572	+					0.8	5	0.62	24	0.86	14	0.53	15	0.33	9	0.27	11	0.38	0.02237	stronglyHypermeth
chr7	63537822	63537823	+					0.83	12	1	8	0.71	14	0.4	10	0.6	10	0.4	5	0.38	0.02282	stronglyHypermeth
chr11	103720934	103720935	+					0.54	26	0.3	20	0.6	10	0.17	12	0	6	0.14	14	0.38	0.02326	stronglyHypermeth
chr3	115658171	115658172	+					0.8	5	0.47	15	0.5	14	0.23	13	0.18	17	0.21	19	0.38	0.0233	stronglyHypermeth
chr4	117993958	117993959	-				Y	0.62	24	0.42	19	0.53	15	0.12	16	0	7	0.31	13	0.38	0.02336	stronglyHypermeth
chr18	11531976	11531977	+					0.57	7	0.82	17	0.67	9	0.2	15	0.25	12	0.46	13	0.38	0.02434	stronglyHypermeth
chr19	60554414	60554415	-					0.6	5	0.75	8	0.83	6	0.5	6	0.33	6	0.2	5	0.38	0.02554	stronglyHypermeth
chr29	5649939	5649940	+				Y	0.21	14	0.4	15	0.59	17	0	16	0	6	0.07	15	0.38	0.02641	stronglyHypermeth
chr17	46167682	46167683	-					1	6	0.9	20	1	9	0.73	11	0.38	8	0.65	17	0.38	0.02644	stronglyHypermeth
chr16	81629336	81629337	-				Y	0.53	19	0.5	18	0.83	6	0.17	12	0.3	10	0.25	12	0.38	0.02866	stronglyHypermeth
chr25	39692957	39692958	+	PAPOLB	PAPOLB	RADIL	Y	0.6	10	0.45	11	0.33	12	0	8	0	10	0.25	8	0.38	0.0288	stronglyHypermeth
chr10	40536761	40536762	+					0.8	10	0.86	22	0.93	14	0.67	9	0.3	10	0.5	12	0.38	0.02882	stronglyHypermeth
chr21	68146101	68146102	-					1	5	0.67	6	0.73	11	0.43	7	0.33	9	0.5	6	0.38	0.0291	stronglyHypermeth
chr27	34483136	34483137	-	ADAM3A	ADAM3A			0.71	7	0.4	10	0.64	11	0.17	6	0.33	6	0.12	8	0.38	0.03012	stronglyHypermeth
chr25	9353863	9353864	+			EMP2		0.83	6	1	5	0.83	6	0.33	6	0.69	13	0.5	6	0.38	0.0319	stronglyHypermeth
chr6	107850949	107850950	-					0.86	7	0.8	5	0.78	9	0.5	8	0.2	10	0.58	12	0.38	0.03192	stronglyHypermeth
chr29	45026335	45026336	+					0.44	9	0.23	13	0.6	5	0.14	7	0	8	0	8	0.38	0.03221	stronglyHypermeth
chr13	44675773	44675774	-					1	6	1	16	1	13	0.5	8	0.5	6	0.86	7	0.38	0.0329	stronglyHypermeth
chr1	437147	437148	+					0.62	8	0.6	5	0.33	6	0.2	5	0	6	0.23	13	0.38	0.03344	stronglyHypermeth
chr12	35496179	35496180	+					1	11	1	9	0.83	6	0.75	20	0.38	8	0.56	9	0.38	0.03427	stronglyHypermeth
chr16	51946565	51946566	-	PRKCZ		PRKCZ	Y	0.9	21	0.62	16	0.64	11	0.36	11	0.47	17	0.2	5	0.38	0.03525	stronglyHypermeth
chr15	29863261	29863262	+			UPK2		0.92	13	0.82	11	0.83	6	0.33	6	0.4	5	0.71	7	0.38	0.0369	stronglyHypermeth
chr16	81017100	81017101	+					0.74	19	1	19	0.84	19	0.33	12	0.43	14	0.67	9	0.38	0.03755	stronglyHypermeth
chr5	111372496	111372497	-					0.43	7	0.53	15	0.71	7	0.2	5	0	6	0.33	6	0.38	0.04076	stronglyHypermeth
chr12	90799148	90799149	+					0.86	14	1	8	0.88	16	0.75	8	0.33	6	0.5	8	0.38	0.04135	stronglyHypermeth
chr11	1226985	1226986	-					0.25	8	0.45	11	0.62	8	0.2	10	0	6	0	11	0.38	0.04161	stronglyHypermeth
chr23	31426555	31426556	-					0.5	10	0.43	14	0.74	19	0	9	0.25	16	0.28	18	0.38	0.04181	stronglyHypermeth
chr11	103209483	103209484	-					0.33	9	0.45	11	0.71	14	0.17	6	0.2	5	0	8	0.38	0.04194	stronglyHypermeth
chr26	42785187	42785188	+					0.8	10	1	6	1	6	0.33	6	0.67	9	0.67	6	0.38	0.04344	stronglyHypermeth
chr28	5562565	5562566	+					1	14	0.73	11	0.89	9	0.6	5	0.29	7	0.6	5	0.38	0.04549	stronglyHypermeth
chr6	109675049	109675050	+					0.75	8	0.4	10	0.38	16	0.06	17	0.25	8	0.09	11	0.38	0.04959	stronglyHypermeth
chr27	19104032	19104033	-					0.75	8	0.82	11	0.79	14	0.45	11	0.33	9	0.45	11	0.37	0.001181	stronglyHypermeth
chr11	106339830	106339831	+				Y	0.7	20	0.67	24	0.71	14	0.4	10	0.33	6	0.25	8	0.37	0.001312	stronglyHypermeth
chr25	41722890	41722891	-			MAD1L1		1	9	1	7	1	5	0.73	11	0.57	7	0.6	5	0.37	0.001558	stronglyHypermeth
chr27	10384940	10384941	+					1	8	0.92	12	1	8	0.62	8	0.53	19	0.67	6	0.37	0.001854	stronglyHypermeth
chrX	138718062	138718063	+					0.43	21	0.6	15	0.5	12	0.1	21	0.2	20	0.11	9	0.37	0.003259	stronglyHypermeth
chr27	35846920	35846921	-					0.78	18	0.83	12	0.71	7	0.46	13	0.44	9	0.31	13	0.37	0.003407	stronglyHypermeth
chr28	43057545	43057546	-					0.65	17	0.77	13	0.86	7	0.42	12	0.38	16	0.36	14	0.37	0.0041	stronglyHypermeth
chr11	86406939	86406940	+					0.57	7	0.74	23	0.65	20	0.36	11	0.23	13	0.25	16	0.37	0.004299	stronglyHypermeth
chr2	124124296	124124297	+					1	8	0.86	7	1	5	0.62	8	0.62	8	0.5	6	0.37	0.004306	stronglyHypermeth
chr25	1310075	1310076	+			MAPK8IP3		1	6	0.86	7	1	8	0.67	6	0.57	7	0.5	6	0.37	0.005325	stronglyHypermeth
chr8	23241721	23241722	+					1	10	1	5	1	14	0.67	15	0.5	6	0.73	22	0.37	0.005595	stronglyHypermeth
chr13	5091642	5091643	-					0.4	5	0.4	5	0.55	11	0.07	14	0.17	6	0	6	0.37	0.005712	stronglyHypermeth
chr24	47884483	47884484	-					0.75	12	0.91	11	0.93	15	0.46	13	0.57	7	0.46	13	0.37	0.005814	stronglyHypermeth
chr22	50442347	50442348	+					0.89	18	0.88	16	1	6	0.5	20	0.5	12	0.67	12	0.37	0.005835	stronglyHypermeth
chr19	56466593	56466594	-	GALK1	GALK1			0.86	7	0.8	10	0.8	5	0.4	5	0.38	8	0.58	12	0.37	0.005861	stronglyHypermeth
chr6	106884441	106884442	-			NSG1		0.83	6	1	5	0.82	11	0.5	6	0.44	9	0.58	12	0.37	0.006145	stronglyHypermeth
chr19	45303989	45303990	-					0.8	5	0.69	13	0.6	10	0.33	12	0.4	10	0.25	12	0.37	0.00691	stronglyHypermeth
chr13	74368370	74368371	+			MATN4		0.53	15	0.45	11	0.67	9	0.11	9	0.22	9	0.22	9	0.37	0.00709	stronglyHypermeth
chr9	10178372	10178373	-				Y	0.75	8	0.8	5	0.71	7	0.5	8	0.4	5	0.25	12	0.37	0.008416	stronglyHypermeth
chr7	54377526	54377527	+					0.75	8	0.75	8	0.69	16	0.5	6	0.33	6	0.25	8	0.37	0.008534	stronglyHypermeth
chr11	44593696	44593697	+			LIMS1		0.5	14	0.71	7	0.62	13	0.33	12	0.2	5	0.2	5	0.37	0.008682	stronglyHypermeth
chr11	48928547	48928548	+				Y	0.41	17	0.5	6	0.43	7	0.22	9	0	7	0	9	0.37	0.009129	stronglyHypermeth
chr17	55756176	55756177	-					0.8	10	0.75	8	1	9	0.5	6	0.43	7	0.5	14	0.37	0.0095	stronglyHypermeth
chr25	39674918	39674919	-					0.91	11	0.83	6	0.91	11	0.44	9	0.44	9	0.67	6	0.37	0.009532	stronglyHypermeth
chr23	42350995	42350996	-			CD83		0.43	7	0.43	7	0.67	6	0.12	8	0.14	7	0.14	7	0.37	0.009576	stronglyHypermeth
chr16	55474374	55474375	+					0.67	9	0.57	7	0.53	15	0.22	9	0.33	9	0.09	11	0.37	0.009604	stronglyHypermeth
chr26	19387325	19387326	+	HPS1				0.8	10	0.67	6	0.79	14	0.4	10	0.5	8	0.25	8	0.37	0.01195	stronglyHypermeth
chr7	111423789	111423790	-			MAN2A1		0.4	5	0.55	11	0.57	7	0.2	5	0.2	15	0	13	0.37	0.01206	stronglyHypermeth
chr22	42098748	42098749	-			FHIT		0.6	10	0.88	8	0.8	5	0.33	9	0.4	5	0.43	7	0.37	0.0129	stronglyHypermeth
chr19	34641183	34641184	-					0.31	13	0.57	7	0.36	11	0.12	16	0	8	0	10	0.37	0.0146	stronglyHypermeth
chr26	50843085	50843086	+					0.4	5	0.56	9	0.57	7	0.23	13	0.2	5	0	5	0.37	0.01574	stronglyHypermeth
chr3	8007666	8007667	+					0.6	5	0.57	7	0.33	9	0.08	12	0.12	8	0.2	10	0.37	0.01601	stronglyHypermeth
chr18	53442594	53442595	-			PPP1R13L		0.75	24	0.78	18	0.94	16	0.4	5	0.36	14	0.6	15	0.37	0.01768	stronglyHypermeth
chr18	64289787	64289788	-				Y	0.5	8	0.45	11	0.45	11	0.29	7	0	5	0	6	0.37	0.0178	stronglyHypermeth
chr13	54266477	54266478	-					0.5	16	0.41	17	0.57	14	0.08	13	0	9	0.29	14	0.37	0.01832	stronglyHypermeth
chr4	27844113	27844114	-					0.57	14	0.29	17	0.5	10	0.17	6	0	12	0.1	10	0.37	0.01899	stronglyHypermeth
chr14	68176921	68176922	-					0.8	10	0.88	16	1	6	0.4	5	0.67	9	0.5	10	0.37	0.0191	stronglyHypermeth
chr4	113074254	113074255	+					0.56	9	0.21	28	0.35	17	0	8	0	11	0	22	0.37	0.01949	stronglyHypermeth
chr21	71006839	71006840	+				Y	1	6	0.88	8	1	6	0.69	13	0.67	6	0.42	12	0.37	0.01966	stronglyHypermeth
chr13	26609458	26609459	-					0.87	15	0.8	10	0.62	8	0.42	12	0.5	8	0.27	11	0.37	0.01994	stronglyHypermeth
chr5	114217207	114217208	+					0.6	10	0.67	12	0.8	5	0.17	6	0.43	7	0.38	8	0.37	0.02112	stronglyHypermeth
chr25	38848464	38848465	-			DAGLB		0.75	12	0.78	9	1	5	0.6	5	0.43	7	0.4	10	0.37	0.02206	stronglyHypermeth
chr20	33550645	33550646	+		C7		Y	0.62	8	0.55	31	0.5	14	0	13	0.25	12	0.31	16	0.37	0.02227	stronglyHypermeth
chr29	49182847	49182848	+					0.83	24	0.88	16	0.8	10	0.4	10	0.67	6	0.33	6	0.37	0.02384	stronglyHypermeth
chr3	119226936	119226937	-				Y	0.4	5	0.57	7	0.75	8	0.17	6	0.25	8	0.2	10	0.37	0.02392	stronglyHypermeth
chr25	18933511	18933512	-					0.75	16	0.5	12	0.44	9	0.27	22	0.11	9	0.2	10	0.37	0.02429	stronglyHypermeth
chr3	82802464	82802465	+					1	5	0.7	10	1	6	0.5	8	0.5	10	0.6	5	0.37	0.02539	stronglyHypermeth
chr25	1658832	1658833	+					0.67	12	0.88	16	0.92	12	0.6	5	0.38	8	0.38	8	0.37	0.02655	stronglyHypermeth
chr21	70785236	70785237	-				Y	0.62	16	0.6	10	0.89	9	0.44	18	0.25	8	0.31	13	0.37	0.02722	stronglyHypermeth
chr23	48614014	48614015	+					0.38	8	0.55	11	0.58	12	0.1	10	0	9	0.3	10	0.37	0.02791	stronglyHypermeth
chr3	82732613	82732614	-					0.67	6	0.8	10	0.88	8	0.25	8	0.57	7	0.4	10	0.37	0.02824	stronglyHypermeth
chr7	64148972	64148973	+			SMIM3		0.38	13	0.5	10	0.64	14	0.29	7	0	7	0.14	7	0.37	0.03016	stronglyHypermeth
chr17	67894279	67894280	+					0.78	9	0.78	18	0.71	14	0.55	11	0.17	12	0.44	16	0.37	0.03116	stronglyHypermeth
chr13	54558226	54558227	-		STMN3		Y	0.6	5	0.4	5	0.21	14	0	13	0.09	11	0	8	0.37	0.03155	stronglyHypermeth
chr9	61008436	61008437	+					0.89	9	0.67	12	0.67	9	0.42	12	0.2	5	0.5	12	0.37	0.03373	stronglyHypermeth
chr9	24262	24263	-					0.8	5	0.4	10	0.64	11	0.2	5	0.25	8	0.27	15	0.37	0.03393	stronglyHypermeth
chr13	58038242	58038243	-			GNAS	Y	0.5	6	0.67	6	0.38	8	0	5	0.29	7	0.14	7	0.37	0.03476	stronglyHypermeth
chr18	53765407	53765408	-				Y	0.42	12	0.6	5	0.38	8	0.29	7	0	12	0	9	0.37	0.03509	stronglyHypermeth
chr5	55980050	55980051	-		CTDSP2			0.4	5	0.6	5	0.6	5	0.33	6	0	6	0.17	6	0.37	0.03511	stronglyHypermeth
chr5	36711973	36711974	+			TMEM117		0.8	10	0.71	7	0.8	5	0.2	5	0.6	5	0.4	5	0.37	0.03544	stronglyHypermeth
chr5	117855395	117855396	-					1	7	0.78	9	0.82	11	0.67	6	0.5	8	0.33	6	0.37	0.03639	stronglyHypermeth
chr22	17372902	17372903	+	SRGAP3		SRGAP3		0.62	32	0.48	27	0.63	19	0.36	28	0.29	21	0	14	0.37	0.03793	stronglyHypermeth
chr3	116188050	116188051	-					1	6	1	7	1	9	0.7	10	0.8	5	0.4	5	0.37	0.038	stronglyHypermeth
chr29	19574674	19574675	+					1	6	0.8	5	0.83	6	0.71	7	0.38	8	0.43	7	0.37	0.03824	stronglyHypermeth
chr18	34941201	34941202	-		EXOC3L1		Y	0.78	9	0.61	18	1	13	0.44	9	0.5	10	0.33	9	0.37	0.03935	stronglyHypermeth
chr2	71656931	71656932	-			SCTR		0.8	5	0.89	9	0.5	10	0.36	14	0.43	7	0.29	7	0.37	0.04042	stronglyHypermeth
chr19	25637258	25637259	-					1	9	1	10	1	7	0.43	7	0.86	7	0.6	5	0.37	0.04064	stronglyHypermeth
chr3	118896844	118896845	-					1	6	0.6	5	0.7	10	0.42	12	0.44	9	0.33	12	0.37	0.04179	stronglyHypermeth
chr26	25718446	25718447	+			SORCS3	Y	0.56	16	0.83	30	0.86	7	0.29	7	0.3	10	0.55	11	0.37	0.04185	stronglyHypermeth
chr2	134324679	134324680	-					1	10	1	16	0.86	7	0.78	9	0.6	5	0.38	8	0.37	0.04307	stronglyHypermeth
chr19	37133059	37133060	-					0.33	6	0.6	5	0.17	6	0	6	0	5	0	6	0.37	0.04388	stronglyHypermeth
chr18	35332505	35332506	-					0.5	10	0.83	6	0.86	7	0.43	7	0.4	5	0.25	8	0.37	0.04421	stronglyHypermeth
chr13	82447541	82447542	-					0.6	10	0.65	17	0.52	25	0.42	24	0	15	0.25	12	0.37	0.04427	stronglyHypermeth
chr9	70596656	70596657	+			ENPP3		0.77	13	0.73	11	1	11	0.65	20	0.33	12	0.4	15	0.37	0.04454	stronglyHypermeth
chr7	22313186	22313187	+			GNG7		0.62	8	0.44	9	0.57	14	0.4	5	0.12	8	0	10	0.37	0.04558	stronglyHypermeth
chr13	33878839	33878840	+					1	5	1	5	1	7	0.5	6	0.5	8	0.89	9	0.37	0.04606	stronglyHypermeth
chr7	12137792	12137793	-					0.78	9	1	6	0.82	17	0.64	11	0.58	12	0.29	14	0.37	0.04668	stronglyHypermeth
chr19	20569474	20569475	+			UNC119		1	6	0.67	9	0.82	11	0.43	7	0.62	8	0.33	6	0.37	0.04708	stronglyHypermeth
chr12	82275259	82275260	-			FGF14		0.6	5	0.54	13	0.92	13	0.33	12	0.4	15	0.23	13	0.37	0.04711	stronglyHypermeth
chrX	130612966	130612967	+			SH3KBP1		1	6	1	12	0.88	8	0.6	5	0.38	8	0.8	5	0.37	0.04742	stronglyHypermeth
chr22	29281092	29281093	+					0.83	6	0.67	12	0.89	9	0.57	7	0.2	10	0.5	10	0.37	0.04767	stronglyHypermeth
chr21	68887023	68887024	-			TECPR2		0.88	8	1	5	1	8	0.43	7	0.5	10	0.83	6	0.37	0.04776	stronglyHypermeth
chr1	83463147	83463148	+			FAM131A		0.62	16	0.45	29	0.33	6	0	8	0.3	20	0	8	0.37	0.04817	stronglyHypermeth
chr25	40745450	40745451	-					0.75	8	0.69	16	0.33	9	0.2	5	0.22	9	0.25	8	0.37	0.04855	stronglyHypermeth
chr3	117462959	117462960	-					0.33	6	0.6	10	0.67	6	0.27	11	0.22	9	0	5	0.37	0.04914	stronglyHypermeth
chr26	51666822	51666823	+			PWWP2B		0.77	13	0.6	5	0.86	7	0.4	5	0.55	11	0.17	6	0.37	0.04988	stronglyHypermeth
chr7	31111891	31111892	+					1	6	1	9	1	6	0.58	12	0.67	6	0.67	9	0.36	0.000202	stronglyHypermeth
chr25	37928211	37928212	-					0.88	16	0.8	15	0.79	14	0.5	14	0.44	16	0.45	11	0.36	0.0004371	stronglyHypermeth
chr9	104090688	104090689	+					0.8	5	0.69	13	0.69	16	0.4	10	0.33	6	0.38	8	0.36	0.001007	stronglyHypermeth
chr7	15809378	15809379	+		COL5A3			0.85	13	0.86	14	0.77	13	0.42	12	0.45	11	0.53	15	0.36	0.00128	stronglyHypermeth
chr7	66695890	66695891	-					1	8	1	6	1	13	0.62	8	0.73	11	0.57	7	0.36	0.001424	stronglyHypermeth
chr19	27209256	27209257	-				Y	0.5	6	0.6	5	0.6	5	0.14	14	0.2	10	0.27	11	0.36	0.001976	stronglyHypermeth
chr6	61389922	61389923	-			APBB2		1	5	0.88	8	0.88	8	0.6	5	0.5	6	0.57	7	0.36	0.002165	stronglyHypermeth
chr14	24072054	24072055	-					0.3	10	0.31	13	0.46	13	0	17	0	11	0	26	0.36	0.002478	stronglyHypermeth
chr17	7741124	7741125	-				Y	0.56	9	0.43	7	0.6	10	0.14	7	0.2	5	0.17	6	0.36	0.002675	stronglyHypermeth
chr16	50737236	50737237	-					1	7	1	7	1	6	0.57	7	0.75	8	0.6	5	0.36	0.002903	stronglyHypermeth
chr29	19443954	19443955	-					0.69	16	0.87	15	0.83	12	0.47	47	0.44	9	0.4	10	0.36	0.003604	stronglyHypermeth
chr22	13144731	13144732	-					0.56	16	0.57	14	0.64	11	0.33	15	0.2	15	0.14	14	0.36	0.003944	stronglyHypermeth
chr14	83834253	83834254	+					0.59	17	0.61	33	0.75	16	0.23	13	0.29	14	0.35	26	0.36	0.004125	stronglyHypermeth
chr11	71197336	71197337	+					0.88	8	0.9	10	0.86	7	0.4	5	0.56	9	0.6	5	0.36	0.0044	stronglyHypermeth
chr11	98867820	98867821	-	MIR199B,MIR3154,MIR3604-2		DNM1		1	9	0.88	8	0.9	10	0.67	6	0.5	8	0.53	15	0.36	0.004896	stronglyHypermeth
chr1	57481649	57481650	+					0.79	14	1	14	0.88	8	0.56	9	0.5	16	0.53	19	0.36	0.004982	stronglyHypermeth
chr29	47791859	47791860	-					0.6	5	0.75	8	0.56	9	0.23	13	0.25	8	0.33	9	0.36	0.005495	stronglyHypermeth
chr25	7715088	7715089	-			PMM2		0.67	6	0.62	8	0.6	10	0.14	7	0.31	13	0.36	14	0.36	0.005916	stronglyHypermeth
chr19	52008095	52008096	-					0.9	10	0.83	6	0.83	6	0.62	8	0.43	7	0.44	9	0.36	0.005956	stronglyHypermeth
chr10	58408923	58408924	-					0.44	9	0.44	9	0.56	9	0.2	10	0	6	0.17	6	0.36	0.007584	stronglyHypermeth
chr20	34199625	34199626	-					0.67	6	0.8	5	0.85	13	0.33	6	0.5	8	0.4	15	0.36	0.007651	stronglyHypermeth
chr6	118222387	118222388	+			TBC1D14		0.36	11	0.5	14	0.4	5	0.18	11	0	6	0	5	0.36	0.007834	stronglyHypermeth
chr19	50672141	50672142	-					0.67	18	0.71	7	0.6	15	0.4	10	0.18	11	0.33	18	0.36	0.008067	stronglyHypermeth
chr22	58839292	58839293	+			WNT7A		0.62	8	0.82	11	0.62	13	0.4	10	0.29	7	0.29	7	0.36	0.008955	stronglyHypermeth
chr26	46247616	46247617	+					0.65	20	0.83	23	0.82	11	0.5	8	0.33	21	0.38	13	0.36	0.00903	stronglyHypermeth
chr27	33769353	33769354	+			PLEKHA2		0.4	5	0.67	6	0.5	8	0.17	6	0.17	6	0.14	7	0.36	0.009666	stronglyHypermeth
chr5	97154088	97154089	+				Y	0.71	7	0.7	10	0.5	6	0.31	13	0.2	5	0.33	6	0.36	0.01122	stronglyHypermeth
chr5	110280874	110280875	+	SOX10				0.8	5	0.8	10	0.8	10	0.6	5	0.33	9	0.4	5	0.36	0.01135	stronglyHypermeth
chr2	135503008	135503009	-					0.78	9	1	5	1	6	0.6	5	0.6	5	0.5	6	0.36	0.01149	stronglyHypermeth
chr22	48846771	48846772	+				Y	0.82	11	0.87	15	0.92	12	0.62	16	0.55	11	0.36	11	0.36	0.01247	stronglyHypermeth
chr3	112707657	112707658	-					0.88	8	1	8	0.86	7	0.57	7	0.43	7	0.67	9	0.36	0.0126	stronglyHypermeth
chr7	80251518	80251519	+					0.87	15	0.8	10	0.67	6	0.33	12	0.38	13	0.54	13	0.36	0.01354	stronglyHypermeth
chr24	40567070	40567071	+					0.82	11	0.8	5	0.64	14	0.4	5	0.27	11	0.5	6	0.36	0.01358	stronglyHypermeth
chr23	30178898	30178899	-	NKAPL	NKAPL		Y	0.58	12	0.67	9	0.5	12	0.33	9	0.25	8	0.09	11	0.36	0.01396	stronglyHypermeth
chr6	108454409	108454410	-					1	7	0.94	18	0.93	14	0.43	7	0.67	9	0.69	13	0.36	0.014	stronglyHypermeth
chr9	104083429	104083430	-					0.79	14	0.53	17	0.64	11	0.38	8	0.22	9	0.27	11	0.36	0.01425	stronglyHypermeth
chr7	3784847	3784848	+			GATAD2A		0.38	13	0.2	15	0.5	10	0	9	0	6	0	12	0.36	0.0144	stronglyHypermeth
chr17	60310291	60310292	+					0.44	9	0.65	20	0.38	13	0.2	10	0.11	9	0.08	12	0.36	0.0146	stronglyHypermeth
chr29	47100076	47100077	-					1	9	1	10	1	7	0.5	6	0.8	5	0.62	8	0.36	0.01463	stronglyHypermeth
chr5	116172793	116172794	-					1	5	1	8	0.9	10	0.5	6	0.56	9	0.77	13	0.36	0.01552	stronglyHypermeth
chr26	47089522	47089523	-					0.83	12	0.89	9	1	6	0.57	7	0.67	6	0.4	5	0.36	0.01721	stronglyHypermeth
chr29	15512218	15512219	+					0.83	6	0.67	12	0.67	15	0.5	6	0.33	6	0.25	8	0.36	0.01725	stronglyHypermeth
chr19	20909985	20909986	+			SEZ6		1	7	0.72	18	0.9	10	0.45	11	0.6	5	0.5	12	0.36	0.01795	stronglyHypermeth
chr10	36016101	36016102	-					0.56	9	0.29	7	0.57	7	0.08	12	0.14	7	0.1	10	0.36	0.01851	stronglyHypermeth
chr4	99502882	99502883	+			CALD1		0.67	12	0.62	16	0.5	16	0.1	21	0.38	16	0.25	16	0.36	0.01989	stronglyHypermeth
chr7	71926243	71926244	+					0.67	30	0.72	18	0.93	14	0.5	18	0.44	16	0.31	16	0.36	0.02134	stronglyHypermeth
chr5	110242788	110242789	-			C5H22orf23		0.67	6	0.67	9	0.87	15	0.5	12	0.25	8	0.38	8	0.36	0.02183	stronglyHypermeth
chr13	33878756	33878757	+					0.8	5	1	5	0.71	7	0.5	6	0.38	8	0.56	9	0.36	0.02257	stronglyHypermeth
chr17	2150183	2150184	+					1	6	0.83	6	1	6	0.5	6	0.75	8	0.5	6	0.36	0.02265	stronglyHypermeth
chr6	88823913	88823914	+					1	17	1	10	1	15	0.6	5	0.5	6	0.83	6	0.36	0.02275	stronglyHypermeth
chr18	56168844	56168845	-					0.6	5	0.38	13	0.55	11	0	7	0.2	5	0.25	12	0.36	0.0228	stronglyHypermeth
chr1	72107720	72107721	+			MFI2		0.46	13	0.78	9	0.6	10	0.25	8	0.33	9	0.18	11	0.36	0.02426	stronglyHypermeth
chr3	34249386	34249387	-		CELSR2			0.8	5	0.83	6	0.6	5	0.5	10	0.4	5	0.25	8	0.36	0.02468	stronglyHypermeth
chr27	40783622	40783623	+					0.67	6	0.84	19	0.69	13	0.55	11	0.26	19	0.31	16	0.36	0.02486	stronglyHypermeth
chr12	21386986	21386987	-					0.73	11	0.67	12	0.67	6	0.43	7	0.12	8	0.43	7	0.36	0.02526	stronglyHypermeth
chr10	58885478	58885479	+					0.65	23	0.43	14	0.71	7	0.33	15	0.25	8	0.14	7	0.36	0.02568	stronglyHypermeth
chr3	113651991	113651992	-			SAG		0.33	6	0.45	11	0.56	9	0.25	8	0	10	0	6	0.36	0.02572	stronglyHypermeth
chr8	93188832	93188833	+					0.89	9	1	11	0.86	7	0.38	8	0.6	10	0.7	10	0.36	0.02761	stronglyHypermeth
chr18	2212469	2212470	+			FA2H		1	8	1	7	1	10	0.71	7	0.78	9	0.43	7	0.36	0.02857	stronglyHypermeth
chr10	73828776	73828777	+			PRKCH		0.5	8	0.31	16	0.67	6	0.19	16	0.08	12	0.14	7	0.36	0.02911	stronglyHypermeth
chr17	74321064	74321065	-			PRODH,LZTR1		0.38	8	0.5	10	0.7	10	0.25	8	0.18	11	0.08	13	0.36	0.0295	stronglyHypermeth
chr19	27208581	27208582	+				Y	1	7	0.67	6	0.71	7	0.5	8	0.4	5	0.4	5	0.36	0.03002	stronglyHypermeth
chr19	29948061	29948062	+					1	5	0.91	11	1	6	0.5	6	0.5	10	0.82	11	0.36	0.03003	stronglyHypermeth
chr17	21439683	21439684	-					0.5	8	0.83	6	0.8	5	0.4	5	0.33	6	0.33	9	0.36	0.03041	stronglyHypermeth
chr9	12945726	12945727	+					0.59	22	0.38	24	0.75	12	0.25	20	0.18	11	0.2	25	0.36	0.03083	stronglyHypermeth
chr13	62527358	62527359	+					0.54	13	0.55	11	0.5	12	0.38	8	0	10	0.14	7	0.36	0.03212	stronglyHypermeth
chr24	54128886	54128887	-					0.92	12	0.7	23	0.79	19	0.4	15	0.31	13	0.62	8	0.36	0.03526	stronglyHypermeth
chr25	486907	486908	-					1	7	0.83	6	1	5	0.75	8	0.6	5	0.4	5	0.36	0.0354	stronglyHypermeth
chr22	60458116	60458117	-			MGLL		0.44	9	0.57	7	0.83	6	0.22	9	0.27	11	0.27	11	0.36	0.03569	stronglyHypermeth
chr18	13351958	13351959	+			SLC7A5		1	13	1	14	1	6	0.83	6	0.43	7	0.67	6	0.36	0.03837	stronglyHypermeth
chr17	66456184	66456185	+					1	13	1	10	1	11	0.67	6	0.83	6	0.43	7	0.36	0.03837	stronglyHypermeth
chr20	6274834	6274835	+					0.75	8	0.71	14	0.8	10	0.3	20	0.62	8	0.25	8	0.36	0.03909	stronglyHypermeth
chr18	57300305	57300306	+					0.57	7	0.43	7	0.8	5	0.3	10	0.29	7	0.14	7	0.36	0.04013	stronglyHypermeth
chr29	40709635	40709636	-					0.83	6	0.75	8	1	10	0.5	6	0.67	6	0.33	6	0.36	0.04064	stronglyHypermeth
chr21	65923628	65923629	-					0.62	8	0.64	14	0.86	7	0.17	6	0.5	6	0.38	8	0.36	0.04209	stronglyHypermeth
chr13	42069740	42069741	+					1	13	0.91	11	0.75	8	0.57	7	0.33	9	0.67	9	0.36	0.04221	stronglyHypermeth
chr3	83474928	83474929	-			DOCK7		1	16	1	27	1	15	0.43	14	0.62	8	0.86	21	0.36	0.04275	stronglyHypermeth
chr21	71009524	71009525	+					0.89	9	0.9	10	1	6	0.67	15	0.71	7	0.33	9	0.36	0.04561	stronglyHypermeth
chr20	31639456	31639457	+				Y	0.38	8	0.71	7	0.75	8	0.29	7	0.3	10	0.18	11	0.36	0.04619	stronglyHypermeth
chr13	76627825	76627826	+					0.44	16	0.56	16	0.83	23	0.33	15	0.26	19	0.15	27	0.36	0.04653	stronglyHypermeth
chr25	33907318	33907319	+					0.22	9	0.6	5	0.6	5	0.11	9	0.12	8	0.11	9	0.36	0.04669	stronglyHypermeth
chr26	21244113	21244114	-				Y	0.94	16	0.83	12	1	7	0.73	11	0.62	8	0.33	9	0.36	0.04715	stronglyHypermeth
chr6	81816394	81816395	-					0.8	5	1	10	0.92	12	0.6	5	0.71	7	0.33	6	0.36	0.04841	stronglyHypermeth
chr15	48893600	48893601	+					1	5	0.89	19	1	14	0.6	5	0.4	5	0.82	17	0.36	0.04852	stronglyHypermeth
chr21	71202498	71202499	+				Y	0.7	10	0.5	6	0.5	8	0.09	11	0.43	7	0.1	10	0.36	0.0498	stronglyHypermeth
chr6	10356846	10356847	-					0.88	16	0.83	12	0.86	7	0.5	12	0.46	13	0.55	11	0.35	0.0002006	stronglyHypermeth
chr2	107562865	107562866	+					0.4	10	0.5	8	0.44	9	0.1	10	0.1	10	0.08	12	0.35	0.0002757	stronglyHypermeth
chr14	13376306	13376307	+					0.8	10	0.87	15	0.78	23	0.5	8	0.42	12	0.47	19	0.35	0.0005754	stronglyHypermeth
chr9	6531048	6531049	+					1	7	1	10	1	15	0.6	5	0.62	8	0.73	11	0.35	0.0008545	stronglyHypermeth
chr11	106159491	106159492	-				Y	0.56	9	0.54	13	0.47	15	0.1	10	0.2	10	0.2	5	0.35	0.001197	stronglyHypermeth
chr4	119181825	119181826	+					0.83	6	0.8	10	0.86	7	0.44	9	0.56	9	0.43	7	0.35	0.001214	stronglyHypermeth
chr29	35467308	35467309	-			OPCML,NTM		0.75	12	0.75	8	0.62	8	0.33	9	0.35	17	0.38	8	0.35	0.001219	stronglyHypermeth
chr26	38186382	38186383	+					0.43	7	0.36	11	0.36	11	0	7	0	5	0.11	9	0.35	0.001252	stronglyHypermeth
chr24	909989	909990	-					0.82	11	0.8	15	0.85	13	0.5	18	0.53	15	0.38	21	0.35	0.001904	stronglyHypermeth
chr8	108444198	108444199	-					0.67	9	0.56	9	0.67	6	0.33	6	0.29	7	0.22	9	0.35	0.00206	stronglyHypermeth
chr3	15653046	15653047	+					0.67	9	0.71	7	0.57	7	0.25	8	0.33	6	0.33	6	0.35	0.002369	stronglyHypermeth
chr21	66208061	66208062	+			CCDC85C		1	10	0.84	19	1	12	0.6	10	0.6	5	0.6	10	0.35	0.002731	stronglyHypermeth
chr6	58930557	58930558	-			TBC1D1		0.62	8	0.64	14	0.6	5	0.38	8	0.21	14	0.22	9	0.35	0.002808	stronglyHypermeth
chr11	47990148	47990149	-			CD8A		0.8	15	0.67	6	0.64	14	0.4	10	0.33	9	0.33	9	0.35	0.002937	stronglyHypermeth
chr18	64289854	64289855	-				Y	0.38	8	0.36	11	0.45	11	0.14	7	0	5	0	6	0.35	0.003239	stronglyHypermeth
chr18	64289778	64289779	-				Y	0.38	8	0.36	11	0.45	11	0.14	7	0	5	0	6	0.35	0.003239	stronglyHypermeth
chr21	35082217	35082218	-	LOXL1			Y	0.4	10	0.35	17	0.5	6	0.08	13	0.12	8	0	6	0.35	0.003466	stronglyHypermeth
chr3	24640585	24640586	+					0.6	10	0.47	17	0.5	10	0.17	12	0.25	8	0.11	9	0.35	0.003482	stronglyHypermeth
chr27	32912818	32912819	+		ADRB3			0.79	14	0.69	13	0.89	9	0.44	18	0.44	16	0.44	16	0.35	0.003556	stronglyHypermeth
chr17	58146629	58146630	-					0.85	13	0.92	12	1	5	0.5	6	0.6	10	0.62	8	0.35	0.004123	stronglyHypermeth
chr16	51161645	51161646	-				Y	0.5	10	0.43	7	0.6	5	0.23	13	0.12	8	0.11	9	0.35	0.00478	stronglyHypermeth
chr21	71441937	71441938	+					0.56	9	0.62	13	0.44	16	0.25	12	0.18	17	0.13	15	0.35	0.00498	stronglyHypermeth
chr16	21315504	21315505	-					0.8	5	0.92	12	0.86	7	0.56	9	0.4	5	0.57	7	0.35	0.00557	stronglyHypermeth
chr8	5117150	5117151	+			GALNTL6		1	11	0.92	13	1	12	0.69	13	0.5	8	0.67	15	0.35	0.005638	stronglyHypermeth
chr6	117196030	117196031	+					0.56	9	0.73	15	0.69	16	0.38	8	0.25	8	0.31	13	0.35	0.005677	stronglyHypermeth
chr23	30728781	30728782	+					0.43	7	0.5	6	0.4	5	0.09	11	0	9	0.2	5	0.35	0.006005	stronglyHypermeth
chr18	54129538	54129539	-				Y	0.6	5	0.7	10	0.5	12	0.31	13	0.2	10	0.25	8	0.35	0.006098	stronglyHypermeth
chr6	109669507	109669508	-					0.92	12	0.8	10	0.88	16	0.43	7	0.62	8	0.5	6	0.35	0.0066	stronglyHypermeth
chr9	41332523	41332524	+					0.5	8	0.5	12	0.4	10	0.14	7	0	9	0.2	10	0.35	0.006659	stronglyHypermeth
chr11	97215380	97215381	+					0.78	9	0.83	6	0.67	6	0.4	5	0.5	8	0.33	9	0.35	0.007213	stronglyHypermeth
chr24	9826382	9826383	-					0.88	17	0.83	12	1	6	0.5	8	0.67	6	0.5	8	0.35	0.009299	stronglyHypermeth
chr25	8983346	8983347	+					0.62	8	0.81	16	0.62	8	0.26	19	0.4	5	0.36	14	0.35	0.009535	stronglyHypermeth
chr1	124940069	124940070	-					0.89	18	1	11	0.82	17	0.57	23	0.45	11	0.65	26	0.35	0.011	stronglyHypermeth
chr22	60458131	60458132	-			MGLL		0.44	9	0.5	6	0.67	6	0.11	9	0.18	11	0.27	11	0.35	0.0129	stronglyHypermeth
chr23	8982506	8982507	-				Y	1	5	0.9	10	0.88	8	0.67	6	0.62	8	0.43	7	0.35	0.01317	stronglyHypermeth
chr17	2819962	2819963	-					0.8	10	0.89	9	0.67	6	0.38	13	0.38	8	0.54	13	0.35	0.01347	stronglyHypermeth
chr9	41332638	41332639	+					0.29	7	0.5	12	0.5	10	0.14	7	0	9	0.1	10	0.35	0.01384	stronglyHypermeth
chr7	13676206	13676207	+				Y	0.29	14	0.5	16	0.43	14	0	8	0	8	0.17	12	0.35	0.01417	stronglyHypermeth
chr10	8705271	8705272	-				Y	0.47	17	0.67	12	0.5	12	0.11	18	0.31	26	0.17	12	0.35	0.01431	stronglyHypermeth
chr10	59529822	59529823	-					0.8	5	0.91	11	0.82	11	0.33	12	0.55	11	0.59	17	0.35	0.01458	stronglyHypermeth
chr9	103710187	103710188	-					0.82	11	0.86	7	1	13	0.44	9	0.67	9	0.5	10	0.35	0.01494	stronglyHypermeth
chr9	54743215	54743216	-					0.69	13	0.62	13	0.82	11	0.29	14	0.3	10	0.48	27	0.35	0.01504	stronglyHypermeth
chr19	54069568	54069569	+					0.82	22	0.88	16	1	7	0.55	22	0.67	12	0.43	7	0.35	0.01584	stronglyHypermeth
chr16	28610321	28610322	+					0.38	8	0.4	20	0.5	8	0.24	17	0	9	0	8	0.35	0.0165	stronglyHypermeth
chr26	51658354	51658355	+	PWWP2B		PWWP2B		0.5	6	0.67	9	0.5	16	0.25	12	0.08	13	0.3	10	0.35	0.01666	stronglyHypermeth
chr11	99518492	99518493	+			SH3GLB2		1	7	1	10	0.86	7	0.45	11	0.62	8	0.71	7	0.35	0.01689	stronglyHypermeth
chr3	50659400	50659401	-	FAM69A		FAM69A		0.75	8	1	11	0.8	15	0.43	14	0.58	12	0.5	14	0.35	0.0174	stronglyHypermeth
chr18	25629905	25629906	-			GPR114		0.6	5	0.4	15	0.55	11	0.15	13	0.29	7	0.05	19	0.35	0.01759	stronglyHypermeth
chr19	56993551	56993552	+				Y	0.86	7	0.9	10	0.7	10	0.38	8	0.6	5	0.44	9	0.35	0.01849	stronglyHypermeth
chr17	74464691	74464692	+		MED15	MED15		0.44	9	0.17	12	0.44	9	0	5	0	7	0	13	0.35	0.0191	stronglyHypermeth
chr5	75139354	75139355	+			MYH9		0.44	16	0.57	7	0.3	10	0.17	6	0	6	0.1	10	0.35	0.01958	stronglyHypermeth
chr8	96187620	96187621	-					0.71	14	0.92	13	0.8	5	0.36	11	0.6	5	0.42	12	0.35	0.01984	stronglyHypermeth
chr2	136468068	136468069	-				Y	0.33	18	0.6	10	0.41	17	0	8	0.17	12	0.12	16	0.35	0.01995	stronglyHypermeth
chr11	92514690	92514691	-					0.86	7	0.86	14	1	6	0.6	5	0.4	5	0.67	6	0.35	0.02001	stronglyHypermeth
chr5	117780077	117780078	-					0.64	11	0.75	16	0.83	12	0.5	16	0.25	8	0.43	14	0.35	0.02079	stronglyHypermeth
chr12	20352289	20352290	-				Y	0.54	13	0.4	5	0.33	6	0	7	0	7	0.22	9	0.35	0.02158	stronglyHypermeth
chr10	144319	144320	+					0.6	5	0.33	6	0.6	5	0.2	5	0.2	5	0.09	11	0.35	0.0224	stronglyHypermeth
chr4	41469612	41469613	+					0.74	35	0.88	16	1	10	0.61	23	0.56	9	0.4	15	0.35	0.02243	stronglyHypermeth
chr15	83665206	83665207	+					0.5	8	0.5	18	0.5	16	0.11	18	0	6	0.33	6	0.35	0.02295	stronglyHypermeth
chr6	108852752	108852753	+	ATP5I	ATP5I	PCGF3	Y	0.75	8	0.81	16	0.56	16	0.45	11	0.22	9	0.38	13	0.35	0.02535	stronglyHypermeth
chr21	69545422	69545423	-					0.38	8	0.33	18	0.6	5	0	8	0.2	5	0.06	16	0.35	0.02661	stronglyHypermeth
chr16	7550907	7550908	+					0.47	15	0.58	12	0.75	8	0.2	5	0.38	8	0.18	11	0.35	0.02766	stronglyHypermeth
chr5	119836379	119836380	-	MAPK11		MAPK11		0.9	10	0.67	15	0.89	9	0.33	6	0.5	8	0.57	14	0.35	0.02783	stronglyHypermeth
chr19	33778950	33778951	+				Y	0.57	14	0.43	14	0.5	8	0.11	18	0	12	0.33	6	0.35	0.02967	stronglyHypermeth
chr29	5649946	5649947	+				Y	0.21	14	0.44	16	0.53	17	0	16	0	6	0.14	14	0.35	0.03002	stronglyHypermeth
chr8	36152859	36152860	-					0.9	10	0.78	9	0.87	15	0.6	10	0.6	5	0.3	10	0.35	0.03077	stronglyHypermeth
chr20	70934565	70934566	-				Y	0.57	7	0.25	12	0.4	5	0.17	6	0	6	0	11	0.35	0.0314	stronglyHypermeth
chr2	26137357	26137358	-					0.92	12	0.7	10	1	6	0.5	6	0.64	11	0.43	7	0.35	0.03168	stronglyHypermeth
chr17	74837921	74837922	+				Y	0.44	9	0.2	5	0.55	11	0	5	0	5	0.12	8	0.35	0.03269	stronglyHypermeth
chr2	79844	79845	-					0.8	10	0.71	14	0.71	14	0.6	10	0.25	8	0.33	6	0.35	0.03334	stronglyHypermeth
chr5	78247722	78247723	-					1	9	1	11	1	6	0.43	7	0.75	8	0.77	13	0.35	0.03372	stronglyHypermeth
chr2	132557619	132557620	+			KIF17		0.71	7	0.83	12	1	8	0.64	14	0.44	9	0.4	10	0.35	0.03389	stronglyHypermeth
chr8	22150934	22150935	+				Y	0.33	6	0.5	6	0.5	10	0.29	14	0	5	0	6	0.35	0.03395	stronglyHypermeth
chr19	25743700	25743701	+					0.89	9	0.83	6	0.6	10	0.56	9	0.33	6	0.38	8	0.35	0.03427	stronglyHypermeth
chr25	30358315	30358316	-					0.5	8	0.88	8	0.7	10	0.38	8	0.27	11	0.36	11	0.35	0.03499	stronglyHypermeth
chr12	79869931	79869932	+	DOCK9		DOCK9	Y	0.67	9	0.92	12	0.67	9	0.25	12	0.44	9	0.5	6	0.35	0.0354	stronglyHypermeth
chr24	19222653	19222654	-					1	9	0.91	11	1	6	0.64	11	0.8	5	0.43	7	0.35	0.03563	stronglyHypermeth
chr10	101074329	101074330	-					0.86	7	0.67	6	1	6	0.55	11	0.38	8	0.56	9	0.35	0.03648	stronglyHypermeth
chr21	33388993	33388994	+					1	7	0.88	8	0.8	10	0.5	10	0.4	5	0.73	11	0.35	0.03659	stronglyHypermeth
chr25	38274984	38274985	-					1	5	0.93	15	1	6	0.43	7	0.62	8	0.82	11	0.35	0.0367	stronglyHypermeth
chr16	51236188	51236189	+					0.91	11	1	16	0.89	9	0.4	10	0.78	9	0.57	7	0.35	0.03784	stronglyHypermeth
chr5	55741908	55741909	+					0.62	8	0.42	12	0.57	7	0.22	9	0.33	6	0	5	0.35	0.03865	stronglyHypermeth
chr19	8620746	8620747	-			MSI2		0.38	16	0.25	16	0.6	10	0	6	0	8	0.17	12	0.35	0.03885	stronglyHypermeth
chr23	50855884	50855885	-					0.46	13	0.46	13	0.71	7	0.36	14	0.11	9	0.12	8	0.35	0.03997	stronglyHypermeth
chr15	75955300	75955301	-					0.33	18	0.25	8	0.6	10	0	13	0.14	14	0	8	0.35	0.04014	stronglyHypermeth
chr22	53660929	53660930	-					0.75	20	0.8	15	0.67	12	0.4	25	0.2	15	0.58	19	0.35	0.04082	stronglyHypermeth
chr21	63083803	63083804	+					0.65	23	0.63	19	0.83	6	0.17	6	0.5	8	0.4	10	0.35	0.04098	stronglyHypermeth
chr25	42289850	42289851	+			C25H7orf50		0.5	8	0.67	6	0.43	7	0.33	9	0.2	10	0	11	0.35	0.0418	stronglyHypermeth
chr1	136627692	136627693	-			RAB6B		0.86	7	1	7	0.93	15	0.75	12	0.38	8	0.62	8	0.35	0.04212	stronglyHypermeth
chr18	56027340	56027341	-	LHB				0.56	9	0.67	9	0.7	10	0.5	10	0.25	8	0.12	8	0.35	0.04222	stronglyHypermeth
chr14	3020377	3020378	+					0.8	5	0.62	8	0.5	12	0.2	5	0.22	9	0.45	11	0.35	0.0427	stronglyHypermeth
chr11	55100874	55100875	+			CTNNA2		0.88	8	1	8	1	7	0.5	8	0.83	6	0.5	6	0.35	0.04298	stronglyHypermeth
chr24	26183067	26183068	+					0.4	5	0.6	5	0.33	6	0.27	11	0	8	0	5	0.35	0.04335	stronglyHypermeth
chr15	22304793	22304794	-			SIK2		0.33	6	0.5	14	0.67	9	0.19	16	0	9	0.25	12	0.35	0.04406	stronglyHypermeth
chr19	56993279	56993280	+				Y	1	6	0.86	7	1	5	0.64	11	0.78	9	0.4	5	0.35	0.04429	stronglyHypermeth
chr16	26739350	26739351	+					0.5	14	0.88	8	0.57	14	0.27	11	0.25	8	0.38	8	0.35	0.04484	stronglyHypermeth
chr18	47846641	47846642	+	ZFP30			Y	0.62	8	0.25	8	0.6	10	0.11	9	0.12	8	0.18	11	0.35	0.04568	stronglyHypermeth
chr25	41344138	41344139	+					1	14	0.73	22	0.78	9	0.64	11	0.5	12	0.33	18	0.35	0.04654	stronglyHypermeth
chr11	44330913	44330914	-					1	18	0.88	16	1	12	0.4	10	0.8	10	0.62	8	0.35	0.04665	stronglyHypermeth
chr11	94521105	94521106	+					0.93	14	0.94	16	0.82	17	0.73	15	0.33	6	0.58	12	0.35	0.04715	stronglyHypermeth
chr22	45724400	45724401	+					0.86	7	1	6	1	6	0.8	5	0.4	5	0.6	5	0.35	0.04777	stronglyHypermeth
chr15	75900659	75900660	-					1	8	0.73	22	0.73	11	0.33	9	0.43	14	0.63	19	0.35	0.049	stronglyHypermeth
chr9	32261511	32261512	+			MAN1A1		1	8	0.67	6	0.6	5	0.4	5	0.43	7	0.4	5	0.35	0.04939	stronglyHypermeth
chr18	33307528	33307529	-					0.94	17	1	15	1	10	0.67	18	0.67	9	0.6	15	0.34	0.0003453	stronglyHypermeth
chr14	49906332	49906333	+					0.4	5	0.33	12	0.29	7	0	5	0	5	0	9	0.34	0.000511	stronglyHypermeth
chr14	28315384	28315385	+					0.73	11	0.67	18	0.62	8	0.36	11	0.3	10	0.33	12	0.34	0.0006184	stronglyHypermeth
chr11	103796743	103796744	+				Y	1	6	1	14	1	14	0.73	11	0.6	5	0.67	6	0.34	0.0008005	stronglyHypermeth
chr4	77237182	77237183	-				Y	0.27	22	0.33	6	0.4	10	0	6	0	10	0	6	0.34	0.0008005	stronglyHypermeth
chr4	76731136	76731137	+					0.67	6	0.7	10	0.75	8	0.33	6	0.33	6	0.43	14	0.34	0.001038	stronglyHypermeth
chr1	145838030	145838031	-					0.56	9	0.43	7	0.5	6	0.12	8	0.18	11	0.17	6	0.34	0.00114	stronglyHypermeth
chr9	41332545	41332546	+					0.38	8	0.5	12	0.5	10	0.14	7	0.11	9	0.1	10	0.34	0.001453	stronglyHypermeth
chr2	128932418	128932419	-					0.43	7	0.31	13	0.29	7	0	5	0	10	0	7	0.34	0.001553	stronglyHypermeth
chr3	102631190	102631191	+			SLC6A9		0.67	9	0.7	10	0.62	8	0.33	6	0.25	8	0.38	13	0.34	0.001598	stronglyHypermeth
chr24	32454194	32454195	+					0.43	7	0.33	12	0.36	11	0	6	0.11	9	0	7	0.34	0.001898	stronglyHypermeth
chr16	52761953	52761954	-	KLHL17		KLHL17	Y	0.83	12	0.71	14	0.88	16	0.47	30	0.5	12	0.44	18	0.34	0.002672	stronglyHypermeth
chr19	49159148	49159149	-					1	5	0.9	10	0.89	9	0.55	11	0.57	7	0.67	9	0.34	0.002786	stronglyHypermeth
chr7	48041956	48041957	-			CATSPER3		1	5	1	8	0.88	8	0.62	8	0.56	9	0.67	9	0.34	0.002906	stronglyHypermeth
chr17	74136793	74136794	+			PRODH	Y	0.56	9	0.5	6	0.46	13	0.14	14	0.09	11	0.25	8	0.34	0.003144	stronglyHypermeth
chr7	17049851	17049852	+					0.88	8	0.88	8	1	7	0.5	6	0.6	5	0.62	21	0.34	0.003498	stronglyHypermeth
chr6	46672668	46672669	-					1	8	1	6	1	6	0.56	9	0.67	6	0.75	8	0.34	0.003692	stronglyHypermeth
chr11	5707281	5707282	+					1	8	0.86	14	1	10	0.6	20	0.67	6	0.56	18	0.34	0.003892	stronglyHypermeth
chr29	44377644	44377645	+		SCYL1			0.5	6	0.5	8	0.62	8	0.17	6	0.17	6	0.29	7	0.34	0.004319	stronglyHypermeth
chr8	105426081	105426082	-					0.57	7	0.5	8	0.55	11	0.1	10	0.29	7	0.22	9	0.34	0.004498	stronglyHypermeth
chr25	1831234	1831235	-					0.86	7	0.77	30	0.77	13	0.38	13	0.56	18	0.43	14	0.34	0.004501	stronglyHypermeth
chr14	1655604	1655605	+	FOXH1	FOXH1		Y	0.5	6	0.4	5	0.4	5	0	6	0.17	6	0.12	8	0.34	0.005033	stronglyHypermeth
chr17	53586860	53586861	-					0.67	12	0.86	7	0.83	6	0.47	17	0.43	7	0.44	9	0.34	0.005245	stronglyHypermeth
chr9	41332571	41332572	+					0.38	8	0.4	10	0.5	10	0.17	6	0	9	0.1	10	0.34	0.005508	stronglyHypermeth
chr25	38855691	38855692	-		DAGLB		Y	0.8	10	0.76	17	0.73	15	0.54	13	0.4	5	0.33	6	0.34	0.005711	stronglyHypermeth
chr9	17553446	17553447	+				Y	0.83	12	0.8	10	0.73	11	0.33	6	0.5	8	0.5	8	0.34	0.005809	stronglyHypermeth
chr13	54740355	54740356	-					0.6	10	0.6	10	0.67	12	0.2	10	0.25	8	0.4	10	0.34	0.006131	stronglyHypermeth
chr14	9039719	9039720	-					0.8	5	0.67	6	0.8	5	0.33	6	0.5	6	0.4	5	0.34	0.00634	stronglyHypermeth
chr18	51277770	51277771	-				Y	0.57	7	0.57	7	0.6	5	0.22	9	0.36	11	0.14	7	0.34	0.006608	stronglyHypermeth
chr13	58048975	58048976	+	GNAS	GNAS		Y	0.57	7	0.43	7	0.5	6	0.25	8	0.17	6	0.08	13	0.34	0.006617	stronglyHypermeth
chr2	131993192	131993193	-					0.58	12	0.5	12	0.67	9	0.2	5	0.33	6	0.2	10	0.34	0.006634	stronglyHypermeth
chr3	24973961	24973962	-					0.8	10	0.86	7	0.67	6	0.42	12	0.5	8	0.38	8	0.34	0.006939	stronglyHypermeth
chr13	49013769	49013770	+					0.71	42	0.84	37	0.81	42	0.4	40	0.38	29	0.56	18	0.34	0.006946	stronglyHypermeth
chr27	35852285	35852286	-					0.75	20	0.82	28	0.94	16	0.44	25	0.57	21	0.47	32	0.34	0.007135	stronglyHypermeth
chr16	49510991	49510992	-					0.45	11	0.33	6	0.22	9	0	10	0	8	0	15	0.34	0.007391	stronglyHypermeth
chr20	69267470	69267471	+					1	13	1	14	1	13	0.78	9	0.67	6	0.55	11	0.34	0.007391	stronglyHypermeth
chrX	14082671	14082672	-					0.87	38	0.7	50	0.68	31	0.39	59	0.38	32	0.47	36	0.34	0.007557	stronglyHypermeth
chr29	47635851	47635852	+					0.54	13	0.75	12	0.6	10	0.22	9	0.33	9	0.3	10	0.34	0.008312	stronglyHypermeth
chr20	31639469	31639470	-				Y	0.44	9	0.5	10	0.43	7	0.12	8	0	9	0.23	13	0.34	0.008427	stronglyHypermeth
chr8	84139359	84139360	-					0.44	9	0.5	8	0.57	7	0.27	11	0.07	15	0.17	6	0.34	0.008564	stronglyHypermeth
chr11	106909967	106909968	-				Y	0.44	25	0.38	13	0.2	5	0	16	0	6	0	6	0.34	0.009257	stronglyHypermeth
chr26	16370900	16370901	-			CYP2C19		0.82	11	0.7	10	0.82	11	0.33	6	0.56	9	0.43	7	0.34	0.01082	stronglyHypermeth
chr12	31319898	31319899	-					1	8	1	19	0.89	9	0.67	6	0.5	10	0.71	7	0.34	0.01088	stronglyHypermeth
chr5	117136082	117136083	+					0.89	18	1	14	1	6	0.5	8	0.71	7	0.67	12	0.34	0.01088	stronglyHypermeth
chr9	105343067	105343068	-					0.55	11	0.52	25	0.33	15	0.07	15	0.12	17	0.19	31	0.34	0.01119	stronglyHypermeth
chr10	59489476	59489477	+					0.89	18	0.91	23	0.84	38	0.66	41	0.4	15	0.56	27	0.34	0.01167	stronglyHypermeth
chr9	45036059	45036060	+					0.7	27	0.67	9	0.67	6	0.2	5	0.34	35	0.47	19	0.34	0.01313	stronglyHypermeth
chr13	72826055	72826056	+					0.8	5	1	5	1	6	0.5	6	0.6	5	0.67	9	0.34	0.01392	stronglyHypermeth
chr7	6451377	6451378	-	CALR3	CALR3			0.3	10	0.38	16	0.5	8	0.17	12	0	9	0	6	0.34	0.014	stronglyHypermeth
chr21	67372551	67372552	-				Y	0.67	9	0.46	13	0.47	17	0.17	12	0.29	14	0.13	15	0.34	0.01425	stronglyHypermeth
chr16	52335562	52335563	+		TMEM240		Y	0.67	12	0.43	14	0.67	6	0.2	10	0.29	7	0.25	8	0.34	0.0147	stronglyHypermeth
chr9	53545718	53545719	+					0.9	21	0.9	39	0.78	27	0.63	27	0.38	26	0.55	11	0.34	0.01478	stronglyHypermeth
chr10	101074336	101074337	-					0.86	7	1	6	1	6	0.55	11	0.75	8	0.56	9	0.34	0.01488	stronglyHypermeth
chr19	43377970	43377971	+		CCR10		Y	0.38	8	0.38	8	0.57	7	0	6	0.14	7	0.17	6	0.34	0.0157	stronglyHypermeth
chr24	54022625	54022626	-					0.71	7	0.5	8	0.5	6	0.25	8	0.3	10	0.14	14	0.34	0.01615	stronglyHypermeth
chr16	59791709	59791710	-					0.75	12	0.88	25	0.67	12	0.53	15	0.33	9	0.41	17	0.34	0.01627	stronglyHypermeth
chr19	45036580	45036581	-				Y	0.64	11	0.44	9	0.56	9	0.17	18	0.33	6	0.12	8	0.34	0.01629	stronglyHypermeth
chr8	55516563	55516564	-					0.62	13	0.71	14	0.58	12	0.44	9	0.19	16	0.25	8	0.34	0.0167	stronglyHypermeth
chr5	56538723	56538724	-		NDUFA4L2			0.78	9	0.57	7	0.62	16	0.2	10	0.33	6	0.41	17	0.34	0.01719	stronglyHypermeth
chr7	111582780	111582781	-			MAN2A1	Y	1	6	1	7	1	7	0.57	7	0.57	7	0.83	6	0.34	0.01741	stronglyHypermeth
chr9	88129152	88129153	-			LRP11		0.5	8	0.67	12	0.57	14	0.25	16	0.36	11	0.12	17	0.34	0.01746	stronglyHypermeth
chr3	109594608	109594609	-			GRIK3		1	12	1	7	0.83	6	0.73	11	0.5	8	0.6	5	0.34	0.01761	stronglyHypermeth
chr9	102339734	102339735	+					0.7	10	0.89	9	1	6	0.56	9	0.5	6	0.5	8	0.34	0.01833	stronglyHypermeth
chr21	27501645	27501646	+					0.86	7	0.75	12	1	11	0.6	10	0.43	7	0.56	9	0.34	0.01844	stronglyHypermeth
chr28	8689534	8689535	+					1	7	0.91	11	1	7	0.5	8	0.6	5	0.79	14	0.34	0.01859	stronglyHypermeth
chr25	22780453	22780454	-	SLC5A11				0.67	6	0.43	7	0.62	8	0.33	9	0.2	5	0.17	6	0.34	0.019	stronglyHypermeth
chr19	20976891	20976892	+		PIPOX			1	10	0.91	11	1	7	0.75	12	0.67	6	0.46	13	0.34	0.01944	stronglyHypermeth
chr1	83555168	83555169	+					0.75	8	0.48	23	0.5	8	0.21	19	0.2	10	0.29	14	0.34	0.01962	stronglyHypermeth
chr13	58049016	58049017	+	GNAS			Y	0.57	7	0.57	7	0.5	6	0.38	8	0.17	6	0.08	13	0.34	0.02023	stronglyHypermeth
chr15	26565206	26565207	+					0.59	17	0.88	8	0.75	8	0.33	12	0.43	7	0.44	9	0.34	0.02029	stronglyHypermeth
chr5	1906386	1906387	-					0.57	7	0.56	18	0.71	21	0.23	13	0.42	19	0.17	12	0.34	0.02041	stronglyHypermeth
chr22	17372875	17372876	+	SRGAP3		SRGAP3		0.56	16	0.43	14	0.5	10	0.29	14	0.18	11	0	7	0.34	0.0207	stronglyHypermeth
chr8	36140933	36140934	+					0.88	8	1	7	0.8	10	0.62	13	0.4	5	0.62	8	0.34	0.02126	stronglyHypermeth
chr18	62655716	62655717	-			PPP6R1		0.78	18	0.54	13	0.62	16	0.43	14	0.25	8	0.25	8	0.34	0.0213	stronglyHypermeth
chr29	46144305	46144306	-					0.5	6	0.25	8	0.5	8	0.11	9	0.12	8	0	9	0.34	0.02151	stronglyHypermeth
chr4	108440287	108440288	+					0.64	11	0.85	13	0.86	7	0.43	7	0.33	9	0.55	11	0.34	0.02191	stronglyHypermeth
chr9	39248912	39248913	+			FYN		0.86	7	0.91	11	1	7	0.5	6	0.5	6	0.75	8	0.34	0.02207	stronglyHypermeth
chr11	93203432	93203433	-					0.4	10	0.5	8	0.57	7	0.27	15	0	5	0.19	21	0.34	0.02251	stronglyHypermeth
chr9	41332556	41332557	+					0.25	8	0.5	12	0.5	10	0.14	7	0	9	0.1	10	0.34	0.02292	stronglyHypermeth
chr28	43800652	43800653	+					0.67	9	0.73	11	0.7	10	0.17	12	0.44	9	0.45	11	0.34	0.02332	stronglyHypermeth
chr14	72632985	72632986	-					0.5	8	0.44	9	0.33	9	0	9	0	6	0.25	8	0.34	0.02393	stronglyHypermeth
chr15	19619930	19619931	-		LOC617737			0.69	13	0.53	19	0.85	13	0.31	16	0.33	6	0.4	5	0.34	0.02409	stronglyHypermeth
chr8	64087329	64087330	-					0.92	12	0.86	7	0.63	19	0.47	15	0.53	15	0.4	5	0.34	0.02426	stronglyHypermeth
chr21	65923631	65923632	-					0.62	8	0.86	14	0.86	7	0.33	6	0.5	6	0.5	8	0.34	0.02445	stronglyHypermeth
chr8	1648683	1648684	-					0.9	10	0.62	16	0.81	16	0.38	16	0.41	17	0.54	24	0.34	0.02447	stronglyHypermeth
chr2	124888174	124888175	+			PTPRU		0.43	7	0.25	8	0.56	9	0.11	9	0.11	9	0	13	0.34	0.02464	stronglyHypermeth
chr25	39660090	39660091	+			MMD2		0.5	6	0.33	6	0.43	7	0	5	0	7	0.25	8	0.34	0.02484	stronglyHypermeth
chr16	74982804	74982805	+					0.64	14	0.86	14	0.82	11	0.4	5	0.33	9	0.57	7	0.34	0.02514	stronglyHypermeth
chrX	33906287	33906288	+					0.8	5	0.6	5	0.5	8	0.33	6	0.33	6	0.2	5	0.34	0.02517	stronglyHypermeth
chr9	97273951	97273952	-					1	5	1	8	0.82	11	0.75	8	0.5	8	0.56	9	0.34	0.02539	stronglyHypermeth
chr2	131993150	131993151	-					0.5	12	0.5	12	0.56	9	0.2	5	0.33	6	0	10	0.34	0.02593	stronglyHypermeth
chr29	19419576	19419577	+					0.67	51	0.67	33	0.69	36	0.22	92	0.25	81	0.53	68	0.34	0.02603	stronglyHypermeth
chr19	211353	211354	-					0.57	7	0.6	10	0.8	5	0.33	9	0.43	7	0.2	5	0.34	0.02627	stronglyHypermeth
chr13	75653320	75653321	+		CDH22		Y	0.54	13	0.4	10	0.57	7	0.2	10	0	10	0.29	7	0.34	0.02661	stronglyHypermeth
chr7	8617597	8617598	+					0.75	8	0.82	11	1	5	0.4	5	0.5	8	0.64	11	0.34	0.02739	stronglyHypermeth
chr9	87841832	87841833	-				Y	0.43	7	0.4	5	0.71	7	0.15	13	0.2	10	0.17	6	0.34	0.02818	stronglyHypermeth
chr3	107032257	107032258	+	HEYL			Y	0.2	10	0.5	6	0.44	9	0	6	0	6	0.12	8	0.34	0.0283	stronglyHypermeth
chr18	2652771	2652772	-					1	6	0.75	8	0.8	5	0.64	14	0.43	7	0.46	13	0.34	0.0287	stronglyHypermeth
chr16	73069276	73069277	-			TMEM206	Y	0.86	7	0.7	10	0.54	13	0.33	6	0.44	9	0.29	7	0.34	0.02911	stronglyHypermeth
chr6	27318863	27318864	+					0.81	26	0.86	14	1	7	0.64	11	0.62	8	0.38	8	0.34	0.02911	stronglyHypermeth
chr5	116028221	116028222	+			PRR5		0.38	8	0.5	8	0.6	5	0.25	16	0	7	0.21	14	0.34	0.02952	stronglyHypermeth
chr16	51733704	51733705	+					1	6	1	10	0.88	8	0.45	11	0.6	10	0.79	14	0.34	0.02992	stronglyHypermeth
chr25	39692945	39692946	+	PAPOLB	PAPOLB	RADIL	Y	0.6	10	0.5	12	0.36	11	0	8	0.2	10	0.25	8	0.34	0.03012	stronglyHypermeth
chr15	78466201	78466202	-		RAPSN		Y	0.6	10	0.71	7	0.7	10	0.5	10	0.17	6	0.33	12	0.34	0.03018	stronglyHypermeth
chr11	104374748	104374749	-					1	8	1	13	1	18	0.75	8	0.45	11	0.78	9	0.34	0.0305	stronglyHypermeth
chr2	131993179	131993180	-					0.67	12	0.58	12	0.67	9	0.2	5	0.5	6	0.2	10	0.34	0.03093	stronglyHypermeth
chr17	73918167	73918168	+					0.9	10	1	7	1	6	0.78	9	0.67	6	0.44	9	0.34	0.03119	stronglyHypermeth
chr7	13880031	13880032	-				Y	0.64	14	0.62	13	0.83	6	0.44	9	0.2	5	0.43	7	0.34	0.03146	stronglyHypermeth
chr8	70975032	70975033	-			TNFRSF10D		0.56	18	0.33	6	0.54	13	0	8	0.12	8	0.28	18	0.34	0.0336	stronglyHypermeth
chr26	25718321	25718322	+			SORCS3	Y	0.5	16	0.73	30	0.71	7	0.29	7	0.2	10	0.45	11	0.34	0.03371	stronglyHypermeth
chr25	2376765	2376766	-				Y	0.4	5	0.6	10	0.71	7	0.33	6	0.22	9	0.12	8	0.34	0.03491	stronglyHypermeth
chr17	73093774	73093775	-			IGLL1		0.25	12	0.45	33	0.59	17	0	17	0.14	7	0.13	23	0.34	0.03506	stronglyHypermeth
chr29	47261707	47261708	-					0.8	5	0.59	17	0.83	12	0.45	11	0.5	8	0.25	8	0.34	0.03551	stronglyHypermeth
chr24	61297388	61297389	-				Y	0.88	8	0.67	9	1	5	0.43	14	0.5	12	0.6	15	0.34	0.03648	stronglyHypermeth
chr11	106250221	106250222	+	PTGDS		PTGDS	Y	0.83	6	0.78	9	0.88	8	0.33	9	0.44	9	0.69	13	0.34	0.03675	stronglyHypermeth
chrX	83172525	83172526	+					0.75	8	1	8	0.82	11	0.5	8	0.67	6	0.38	13	0.34	0.03765	stronglyHypermeth
chr27	5115771	5115772	-					0.86	14	0.75	8	0.89	9	0.29	14	0.57	14	0.62	13	0.34	0.03773	stronglyHypermeth
chr8	66620442	66620443	-				Y	0.53	15	0.6	5	0.5	10	0.25	12	0.36	11	0	6	0.34	0.03794	stronglyHypermeth
chr5	115294912	115294913	-				Y	0.6	10	0.88	8	0.64	11	0.26	19	0.33	6	0.5	6	0.34	0.03835	stronglyHypermeth
chr4	14637629	14637630	-					1	6	0.89	9	1	11	0.83	12	0.5	6	0.54	13	0.34	0.03849	stronglyHypermeth
chr9	94750442	94750443	-					0.28	18	0.42	19	0.58	12	0	19	0.22	9	0.05	20	0.34	0.03867	stronglyHypermeth
chr28	25922813	25922814	+			HK1		0.56	9	0.38	8	0.75	12	0.29	7	0.2	5	0.17	6	0.34	0.03963	stronglyHypermeth
chr4	94844404	94844405	-					0.69	16	1	7	0.71	7	0.45	11	0.38	8	0.56	9	0.34	0.0398	stronglyHypermeth
chr10	73733	73734	+					0.38	13	0.6	10	0.71	14	0.12	8	0.33	15	0.21	14	0.34	0.03985	stronglyHypermeth
chr22	54349254	54349255	+					1	7	0.8	5	1	5	0.5	8	0.78	9	0.5	12	0.34	0.04048	stronglyHypermeth
chr18	51267508	51267509	+				Y	0.8	10	0.59	17	0.78	9	0.44	9	0.2	5	0.5	12	0.34	0.0405	stronglyHypermeth
chr3	7883493	7883494	+		FCRLB		Y	0.8	15	1	7	0.67	12	0.4	10	0.44	9	0.6	5	0.34	0.04067	stronglyHypermeth
chr3	66153767	66153768	+					0.7	10	0.93	14	1	10	0.57	7	0.64	11	0.4	5	0.34	0.04129	stronglyHypermeth
chr18	14327181	14327182	-	SLC22A31			Y	0.75	16	0.62	8	0.86	7	0.56	9	0.43	7	0.23	13	0.34	0.04299	stronglyHypermeth
chr2	25501295	25501296	+					0.8	5	0.8	15	0.67	9	0.5	10	0.55	11	0.2	15	0.34	0.04385	stronglyHypermeth
chr1	119436257	119436258	+					0.56	9	0.8	5	0.6	5	0.4	5	0.4	10	0.12	8	0.34	0.04422	stronglyHypermeth
chr23	27037457	27037458	-	PRRT1				0.58	26	0.58	26	0.82	11	0.31	13	0.47	17	0.18	17	0.34	0.04427	stronglyHypermeth
chr26	49518330	49518331	+					1	7	1	8	1	8	0.89	9	0.6	5	0.5	6	0.34	0.04453	stronglyHypermeth
chr21	48844579	48844580	+		CLEC14A			0.69	16	0.56	16	0.33	15	0.08	13	0.19	16	0.29	14	0.34	0.04543	stronglyHypermeth
chr6	109227872	109227873	-	SPON2		SPON2		0.5	12	0.5	8	0.75	16	0.18	11	0.14	14	0.41	17	0.34	0.04607	stronglyHypermeth
chr15	85092446	85092447	+					1	6	0.75	8	0.88	8	0.38	13	0.71	7	0.5	6	0.34	0.04702	stronglyHypermeth
chr2	20860077	20860078	+					0.45	11	0.67	15	0.5	14	0	5	0.33	18	0.27	15	0.34	0.04763	stronglyHypermeth
chr18	50839587	50839588	+	B3GNT8	B3GNT8			0.8	5	0.78	9	0.73	15	0.67	9	0.33	6	0.29	7	0.34	0.04808	stronglyHypermeth
chr9	104771960	104771961	-					0.5	10	0.75	8	0.78	9	0.27	11	0.25	8	0.5	14	0.34	0.04811	stronglyHypermeth
chr25	39692954	39692955	+	PAPOLB	PAPOLB	RADIL	Y	0.6	10	0.33	12	0.33	12	0	8	0	10	0.25	8	0.34	0.04975	stronglyHypermeth
chr25	39692952	39692953	+	PAPOLB	PAPOLB	RADIL	Y	0.6	10	0.33	12	0.33	12	0	8	0	10	0.25	8	0.34	0.04975	stronglyHypermeth
chr25	34819201	34819202	-				Y	0.17	6	0.27	11	0.57	7	0	9	0	8	0	8	0.34	0.04979	stronglyHypermeth
chr24	59116031	59116032	-					1	8	1	16	1	10	0.68	19	0.69	16	0.65	17	0.33	1.467e-05	hypermethylated
chr1	57445444	57445445	+					0.62	16	0.64	14	0.6	20	0.31	29	0.25	12	0.32	19	0.33	0.0001738	hypermethylated
chr7	71928863	71928864	+					0.77	13	0.77	22	0.77	30	0.44	27	0.38	26	0.5	22	0.33	0.0006108	hypermethylated
chr19	20828877	20828878	-			DHRS13		0.29	7	0.4	5	0.3	10	0	11	0	7	0	8	0.33	0.0007954	hypermethylated
chr19	45345790	45345791	+				Y	0.73	11	0.75	12	0.71	7	0.47	15	0.4	5	0.33	6	0.33	0.001157	hypermethylated
chr17	58590153	58590154	+					0.6	10	0.53	19	0.67	15	0.25	8	0.27	15	0.27	11	0.33	0.001239	stronglyHypermeth
chr21	67988368	67988369	-					0.75	12	0.67	6	0.75	8	0.33	12	0.4	10	0.44	16	0.33	0.001292	hypermethylated
chr3	82772167	82772168	+					0.91	11	1	5	1	8	0.67	18	0.58	12	0.67	18	0.33	0.001295	hypermethylated
chr7	3963205	3963206	-			NCAN		1	7	1	5	1	12	0.71	7	0.71	7	0.58	12	0.33	0.001653	hypermethylated
chr19	38417136	38417137	+					0.5	8	0.57	14	0.64	11	0.27	11	0.2	5	0.25	12	0.33	0.001853	hypermethylated
chr21	67371790	67371791	-					0.38	8	0.31	13	0.42	12	0	8	0	6	0.1	10	0.33	0.001935	stronglyHypermeth
chr29	5650008	5650009	-				Y	0.36	11	0.46	13	0.37	19	0.11	18	0	10	0.1	20	0.33	0.002335	hypermethylated
chr13	80756240	80756241	-					0.93	14	0.94	16	0.89	9	0.6	10	0.5	8	0.67	9	0.33	0.00289	hypermethylated
chr25	697458	697459	-					0.4	5	0.4	5	0.29	7	0	5	0.1	10	0	10	0.33	0.002905	hypermethylated
chr14	76821029	76821030	+			MMP16		0.94	16	0.92	24	1	14	0.6	10	0.71	14	0.56	18	0.33	0.003582	hypermethylated
chr18	63117935	63117936	-				Y	0.55	11	0.64	11	0.5	8	0.17	6	0.29	7	0.25	8	0.33	0.003622	hypermethylated
chr19	59378430	59378431	-					1	6	1	8	1	5	0.6	5	0.78	9	0.62	8	0.33	0.003924	hypermethylated
chr8	53947890	53947891	-			GNA14		0.78	18	0.62	21	0.67	15	0.36	14	0.42	12	0.31	13	0.33	0.004442	hypermethylated
chr4	79540528	79540529	-					1	7	0.9	10	1	5	0.6	10	0.57	7	0.73	11	0.33	0.004625	stronglyHypermeth
chr10	14669474	14669475	-					0.71	14	0.71	17	0.88	8	0.45	11	0.4	15	0.45	11	0.33	0.004767	hypermethylated
chr21	65936018	65936019	+					0.6	5	0.5	12	0.4	5	0.14	14	0.17	6	0.2	5	0.33	0.00534	hypermethylated
chr11	2786173	2786174	+		SEMA4C		Y	0.4	10	0.33	9	0.5	10	0	11	0.11	9	0.12	8	0.33	0.006023	hypermethylated
chr20	65593551	65593552	-					1	9	0.89	9	0.89	9	0.5	8	0.67	6	0.62	8	0.33	0.006181	hypermethylated
chr27	10384451	10384452	+					1	21	1	9	1	7	0.79	14	0.57	7	0.67	9	0.33	0.006299	hypermethylated
chr10	13881848	13881849	+			SMAD3		0.71	7	0.8	5	0.8	5	0.5	10	0.33	6	0.5	12	0.33	0.006366	hypermethylated
chr3	93336030	93336031	-					1	9	0.91	11	0.86	7	0.6	5	0.5	10	0.67	6	0.33	0.006468	stronglyHypermeth
chr25	34044957	34044958	-					0.36	11	0.5	8	0.4	5	0.14	7	0	10	0.14	7	0.33	0.006516	hypermethylated
chr21	10406769	10406770	+					1	12	1	19	1	12	0.8	10	0.62	8	0.6	5	0.33	0.006672	hypermethylated
chr18	8136304	8136305	+					0.88	8	0.9	10	0.91	11	0.67	9	0.44	9	0.57	7	0.33	0.006873	stronglyHypermeth
chr15	85092499	85092500	+					0.83	6	0.75	8	0.88	8	0.38	13	0.57	7	0.5	6	0.33	0.007043	stronglyHypermeth
chr5	12881822	12881823	+					1	16	0.88	24	0.86	14	0.57	14	0.67	6	0.5	12	0.33	0.007365	hypermethylated
chr25	2223803	2223804	+					1	20	1	15	1	8	0.8	10	0.62	16	0.58	12	0.33	0.007597	hypermethylated
chr3	120748174	120748175	+					0.8	5	0.89	9	1	6	0.6	5	0.5	6	0.6	5	0.33	0.007834	hypermethylated
chr9	103240636	103240637	+					0.43	14	0.33	15	0.55	20	0.14	14	0.12	16	0.06	17	0.33	0.008337	hypermethylated
chr14	1655560	1655561	+	FOXH1	FOXH1		Y	0.57	7	0.4	5	0.6	5	0.17	6	0.17	6	0.25	8	0.33	0.008531	hypermethylated
chr19	57265088	57265089	-	NAT9		NAT9		1	9	1	7	1	5	0.8	5	0.56	16	0.64	11	0.33	0.008935	stronglyHypermeth
chr6	118403976	118403977	+					0.5	10	0.5	6	0.7	10	0.27	11	0.2	5	0.23	13	0.33	0.008966	hypermethylated
chr10	44174269	44174270	-					0.56	9	0.77	13	0.67	6	0.4	5	0.3	10	0.31	13	0.33	0.009212	hypermethylated
chr16	12135402	12135403	+					1	5	0.86	7	0.8	5	0.5	12	0.62	8	0.56	9	0.33	0.00947	hypermethylated
chr3	48270706	48270707	+					0.64	11	0.78	9	0.8	5	0.33	6	0.5	6	0.4	5	0.33	0.009758	hypermethylated
chr2	119477669	119477670	+			ITM2C	Y	0.38	8	0.57	7	0.6	5	0.14	7	0.2	5	0.2	5	0.33	0.01028	stronglyHypermeth
chr15	82060610	82060611	+			SLC43A1	Y	0.93	15	0.9	10	0.82	11	0.56	9	0.67	9	0.44	9	0.33	0.0107	hypermethylated
chr1	144428535	144428536	-					0.62	8	0.6	10	0.4	10	0.25	8	0.2	10	0.18	11	0.33	0.01107	hypermethylated
chr9	85012928	85012929	+					0.8	5	1	8	1	7	0.67	6	0.57	7	0.58	12	0.33	0.01114	hypermethylated
chr19	11947705	11947706	+			TBX2	Y	0.5	6	0.6	10	0.43	7	0.17	6	0.29	7	0.1	10	0.33	0.01152	hypermethylated
chr19	72944	72945	+					0.89	9	0.69	16	0.75	8	0.43	7	0.38	13	0.53	15	0.33	0.01161	hypermethylated
chr1	154692335	154692336	-					0.18	11	0.43	7	0.38	8	0	13	0	8	0	7	0.33	0.01184	hypermethylated
chr20	8111402	8111403	-					0.54	13	0.68	19	0.75	12	0.25	12	0.33	9	0.4	10	0.33	0.01231	hypermethylated
chr8	99402180	99402181	+					1	5	1	8	0.9	10	0.5	6	0.67	6	0.73	15	0.33	0.01235	stronglyHypermeth
chrX	146904518	146904519	-					0.82	11	0.67	6	0.83	6	0.5	6	0.33	6	0.5	6	0.33	0.01298	hypermethylated
chr22	59461143	59461144	+					0.55	11	0.38	8	0.4	5	0.12	8	0	5	0.2	5	0.33	0.01364	hypermethylated
chr11	105941301	105941302	-					1	6	0.86	7	1	6	0.57	7	0.56	9	0.75	8	0.33	0.01409	hypermethylated
chr9	17553444	17553445	+				Y	0.75	12	0.7	10	0.64	11	0.33	6	0.5	8	0.25	8	0.33	0.01423	stronglyHypermeth
chr29	46025518	46025519	+				Y	0.5	6	0.62	16	0.77	13	0.27	15	0.3	10	0.33	9	0.33	0.01443	hypermethylated
chr5	103888199	103888200	+		ATN1			0.33	12	0.5	10	0.47	15	0.21	14	0.09	11	0	11	0.33	0.0145	hypermethylated
chr14	80396459	80396460	+			RALYL	Y	0.73	11	0.47	15	0.58	12	0.27	15	0.21	14	0.31	13	0.33	0.01466	hypermethylated
chr20	2656908	2656909	+					1	11	1	6	1	8	0.53	17	0.67	12	0.81	16	0.33	0.01556	hypermethylated
chr21	67106558	67106559	-					1	8	0.86	14	1	9	0.71	14	0.5	8	0.67	6	0.33	0.01561	hypermethylated
chr26	37453026	37453027	-					0.86	7	1	5	1	8	0.5	10	0.71	7	0.67	9	0.33	0.01561	hypermethylated
chr25	41140748	41140749	-			GNA12		0.6	10	0.78	27	0.81	21	0.35	17	0.36	14	0.5	12	0.33	0.01595	hypermethylated
chr14	84621356	84621357	+				Y	0.54	13	0.57	14	0.78	9	0.33	9	0.33	6	0.23	13	0.33	0.016	hypermethylated
chr29	5172991	5172992	-					1	7	1	15	1	6	0.77	13	0.73	11	0.5	16	0.33	0.01613	stronglyHypermeth
chr7	50417072	50417073	+			SPOCK1		1	7	1	14	1	10	0.57	7	0.6	15	0.83	6	0.33	0.01614	hypermethylated
chr17	71180943	71180944	+			MTMR3		0.53	15	0.55	11	0.67	6	0.11	18	0.33	9	0.31	16	0.33	0.01632	hypermethylated
chrX	123978060	123978061	-					1	6	1	8	0.85	13	0.56	9	0.56	9	0.75	8	0.33	0.0165	hypermethylated
chr1	73880937	73880938	+					0.43	14	0.4	20	0.4	10	0.25	16	0	10	0	10	0.33	0.01771	hypermethylated
chr26	21770515	21770516	+					0.72	18	0.78	9	0.83	12	0.3	10	0.56	9	0.5	8	0.33	0.01782	hypermethylated
chr1	105897472	105897473	+					1	6	0.88	8	0.83	6	0.71	7	0.5	8	0.5	8	0.33	0.01913	hypermethylated
chr18	13641673	13641674	+					1	9	1	5	1	6	0.8	5	0.7	10	0.5	6	0.33	0.01944	stronglyHypermeth
chr18	62638692	62638693	+			PPP6R1	Y	0.67	27	0.62	29	0.49	35	0.22	27	0.17	12	0.39	33	0.33	0.01945	hypermethylated
chr10	101074334	101074335	-					1	7	0.83	6	1	6	0.55	11	0.75	8	0.56	9	0.33	0.01949	hypermethylated
chr6	118661087	118661088	+					0.73	11	0.62	21	0.45	11	0.33	12	0.27	11	0.2	20	0.33	0.01975	hypermethylated
chr21	25671565	25671566	-					0.5	10	0.58	12	0.44	16	0.33	9	0.1	10	0.11	18	0.33	0.02006	hypermethylated
chr2	136780698	136780699	-				Y	0.75	12	0.6	5	0.5	6	0.38	8	0.2	10	0.29	7	0.33	0.02036	hypermethylated
chr24	16248542	16248543	-					0.62	13	0.69	13	0.6	20	0.3	10	0.45	20	0.15	13	0.33	0.02061	stronglyHypermeth
chr29	42567560	42567561	+					0.5	10	0.75	8	0.57	7	0.22	18	0.22	9	0.38	8	0.33	0.02072	stronglyHypermeth
chr3	31539196	31539197	-			KCND3		1	9	1	13	1	5	0.8	5	0.71	7	0.5	6	0.33	0.02115	hypermethylated
chr19	40331515	40331516	-			RPL19		1	5	1	8	1	14	0.5	10	0.8	5	0.71	7	0.33	0.02115	hypermethylated
chr23	51456680	51456681	+				Y	0.29	14	0.2	10	0.5	8	0	16	0	6	0	8	0.33	0.02115	hypermethylated
chr14	1777868	1777869	+					0.57	14	0.47	17	0.29	21	0.18	11	0.08	12	0.06	17	0.33	0.02181	stronglyHypermeth
chr7	4528793	4528794	-					0.64	14	0.62	16	0.46	13	0.3	10	0.33	6	0.11	9	0.33	0.02188	hypermethylated
chr22	59921252	59921253	-					0.53	15	0.3	10	0.3	10	0.14	7	0	6	0	6	0.33	0.02235	hypermethylated
chr9	70597655	70597656	-			ENPP3		0.71	14	0.83	6	0.6	10	0.38	8	0.29	7	0.5	8	0.33	0.02297	hypermethylated
chr22	53523654	53523655	-			LTF		1	5	0.83	6	1	12	0.75	8	0.5	6	0.6	10	0.33	0.02309	hypermethylated
chr11	97872541	97872542	+			RALGPS1		0.44	9	0.43	14	0.38	8	0.27	15	0	8	0	7	0.33	0.02314	hypermethylated
chr2	134324697	134324698	-					1	10	1	16	0.86	7	0.78	9	0.6	5	0.5	8	0.33	0.02565	hypermethylated
chr13	23942165	23942166	+			PIP4K2A		1	5	1	7	1	6	0.5	6	0.83	6	0.67	6	0.33	0.02572	stronglyHypermeth
chr26	44984922	44984923	+					1	16	1	14	1	8	0.5	20	0.67	12	0.83	12	0.33	0.02572	stronglyHypermeth
chr2	125236268	125236269	+			OPRD1		1	13	1	9	1	9	0.5	8	0.67	15	0.83	6	0.33	0.02572	stronglyHypermeth
chr16	25067275	25067276	-				Y	0.27	11	0.5	8	0.5	8	0	16	0.2	10	0.09	11	0.33	0.02643	hypermethylated
chr6	17931716	17931717	+					0.71	7	0.67	15	0.86	7	0.4	5	0.29	7	0.56	9	0.33	0.02656	hypermethylated
chr15	55319530	55319531	-			ARRB1		0.5	8	0.3	10	0.56	9	0.17	6	0	7	0.19	16	0.33	0.02685	stronglyHypermeth
chr3	112195668	112195669	-					0.67	18	0.5	12	0.77	13	0.27	15	0.43	14	0.25	12	0.33	0.02712	hypermethylated
chr13	54143085	54143086	-	PCMTD2				0.75	8	1	6	0.82	11	0.43	14	0.5	6	0.64	14	0.33	0.02721	hypermethylated
chr4	97388	97389	+					0.75	12	1	8	0.86	7	0.67	6	0.5	8	0.46	13	0.33	0.02726	hypermethylated
chr19	54046558	54046559	-					0.5	12	0.4	10	0.33	6	0.25	8	0	6	0	8	0.33	0.02726	hypermethylated
chr1	154436903	154436904	+					0.75	8	1	6	1	10	0.5	12	0.67	9	0.6	15	0.33	0.02726	hypermethylated
chr7	66696048	66696049	-					1	18	1	10	0.87	15	0.71	7	0.45	11	0.71	7	0.33	0.02808	hypermethylated
chr18	64289832	64289833	-				Y	0.38	8	0.45	11	0.45	11	0.29	7	0	5	0	6	0.33	0.02814	hypermethylated
chr18	64289849	64289850	-				Y	0.38	8	0.45	11	0.45	11	0.29	7	0	5	0	6	0.33	0.02814	hypermethylated
chr23	50027518	50027519	-					1	9	1	9	0.88	8	0.57	14	0.5	6	0.8	5	0.33	0.02835	stronglyHypermeth
chr19	56258752	56258753	-			EVPL		0.4	10	0.62	8	0.6	10	0.09	11	0.2	5	0.33	18	0.33	0.02887	stronglyHypermeth
chr9	49435633	49435634	-					1	7	0.88	8	1	9	0.8	5	0.5	6	0.6	10	0.33	0.02905	hypermethylated
chr4	70507498	70507499	-					0.67	9	0.41	17	0.52	27	0.15	13	0.12	16	0.33	12	0.33	0.02907	hypermethylated
chr7	111058565	111058566	+			PJA2		0.67	6	0.8	10	0.67	6	0.5	8	0.2	5	0.43	7	0.33	0.02931	stronglyHypermeth
chr18	12030345	12030346	-					0.77	13	0.86	7	0.9	10	0.64	14	0.33	6	0.56	18	0.33	0.02937	hypermethylated
chr9	45054545	45054546	-					0.83	6	0.88	8	0.86	7	0.67	6	0.57	7	0.33	6	0.33	0.02943	hypermethylated
chr8	66620542	66620543	-				Y	0.33	15	0.4	5	0.6	10	0	12	0.18	11	0.17	6	0.33	0.02954	hypermethylated
chr7	18071521	18071522	-					0.77	13	0.6	5	0.5	8	0.42	12	0.25	8	0.22	9	0.33	0.03019	hypermethylated
chr9	12946495	12946496	+				Y	0.29	7	0.3	10	0.56	9	0.15	20	0	7	0	8	0.33	0.03067	hypermethylated
chr4	46200274	46200275	-			LHFPL3		0.71	7	0.75	8	0.86	7	0.38	8	0.33	6	0.62	8	0.33	0.03075	hypermethylated
chr11	106250111	106250112	-	PTGDS		PTGDS	Y	0.33	15	0.53	15	0.33	12	0	10	0	9	0.22	9	0.33	0.03077	hypermethylated
chr19	55179566	55179567	-					0.6	5	0.46	13	0.58	12	0.11	9	0.14	7	0.4	10	0.33	0.0311	hypermethylated
chr17	72441809	72441810	-			PISD		0.33	9	0.39	18	0.6	5	0.14	7	0.2	15	0	17	0.33	0.03159	hypermethylated
chr18	52770188	52770189	-					0.82	17	0.83	12	0.75	16	0.62	8	0.29	7	0.5	8	0.33	0.03169	hypermethylated
chr5	120969026	120969027	-					1	9	0.78	9	0.71	7	0.6	10	0.5	10	0.42	12	0.33	0.03284	hypermethylated
chr25	30347097	30347098	-					0.53	19	0.67	9	0.83	6	0.4	20	0.4	10	0.25	8	0.33	0.03305	hypermethylated
chr18	23638715	23638716	+					0.6	5	0.59	17	0.88	8	0.44	9	0.3	10	0.33	12	0.33	0.0336	hypermethylated
chr11	74287050	74287051	+					0.76	17	0.88	16	0.92	12	0.67	15	0.35	20	0.56	18	0.33	0.03362	hypermethylated
chr21	67604509	67604510	-	MIR410,MIR369,MIR656			Y	0.88	8	0.83	6	1	8	0.6	5	0.4	5	0.71	7	0.33	0.03394	hypermethylated
chr5	105539645	105539646	-	KCNA5	KCNA5		Y	0.62	8	0.8	5	0.44	9	0.31	13	0.29	7	0.3	10	0.33	0.03407	hypermethylated
chr21	45665268	45665269	-				Y	0.62	8	0.71	7	0.8	10	0.2	5	0.44	9	0.5	8	0.33	0.03433	hypermethylated
chr5	74115879	74115880	+		RASD2			1	5	0.91	11	1	6	0.6	5	0.83	6	0.5	6	0.33	0.03456	hypermethylated
chr18	57346670	57346671	+		KLK15		Y	0.6	5	0.4	10	0.31	13	0.2	5	0	5	0.12	8	0.33	0.03467	hypermethylated
chr13	877626	877627	-			PLCB1		1	5	0.89	9	0.85	13	0.4	10	0.62	13	0.73	22	0.33	0.03593	hypermethylated
chr3	112569100	112569101	-					0.8	5	0.67	12	0.57	7	0.2	5	0.5	6	0.33	6	0.33	0.0374	stronglyHypermeth
chr17	71408265	71408266	-				Y	0.75	16	0.69	13	0.73	15	0.56	16	0.2	10	0.43	14	0.33	0.03761	hypermethylated
chr8	110759883	110759884	-					0.68	25	1	17	0.9	10	0.44	9	0.52	25	0.62	8	0.33	0.03781	hypermethylated
chr18	14182809	14182810	+					0.27	11	0.29	21	0.59	17	0.11	19	0	8	0.06	17	0.33	0.03813	hypermethylated
chr9	45034003	45034004	-					1	9	1	11	0.8	5	0.71	17	0.43	7	0.67	15	0.33	0.03819	hypermethylated
chr5	104017513	104017514	-					1	7	1	6	1	9	0.5	8	0.88	8	0.62	8	0.33	0.03902	stronglyHypermeth
chr7	20101654	20101655	-					0.83	12	0.67	18	1	9	0.56	9	0.4	5	0.56	9	0.33	0.03933	hypermethylated
chr2	20872079	20872080	-					0.67	9	0.75	8	0.4	5	0.22	9	0.27	11	0.33	9	0.33	0.0405	hypermethylated
chr29	40171575	40171576	-					1	5	1	9	0.93	14	0.86	7	0.57	7	0.5	8	0.33	0.04055	stronglyHypermeth
chr18	64289804	64289805	-				Y	0.38	8	0.55	11	0.36	11	0.29	7	0	5	0	6	0.33	0.04101	hypermethylated
chr5	116995654	116995655	-					0.56	9	0.69	16	0.36	11	0.3	10	0.1	10	0.22	9	0.33	0.04125	hypermethylated
chr10	17122500	17122501	+					0.43	7	0.29	7	0.6	10	0.07	14	0.24	21	0	10	0.33	0.0436	stronglyHypermeth
chr8	19699506	19699507	-					1	8	0.71	7	0.8	10	0.57	7	0.6	10	0.36	11	0.33	0.04435	hypermethylated
chr5	27143034	27143035	+					0.89	9	0.8	5	0.55	11	0.42	12	0.33	9	0.5	6	0.33	0.04464	hypermethylated
chr8	67980817	67980818	+					1	7	0.71	17	1	6	0.67	12	0.58	12	0.45	11	0.33	0.04495	stronglyHypermeth
chr22	59300498	59300499	-					0.88	8	1	5	0.9	10	0.78	9	0.6	5	0.4	5	0.33	0.04523	hypermethylated
chr29	11185539	11185540	-					0.64	11	0.75	12	1	10	0.4	10	0.55	11	0.44	9	0.33	0.04544	hypermethylated
chr11	7381670	7381671	+					0.67	6	0.62	8	0.6	5	0.3	10	0.11	9	0.5	8	0.33	0.04554	hypermethylated
chr6	108852690	108852691	+	ATP5I		PCGF3,ATP5I	Y	0.75	8	0.8	15	0.5	16	0.45	11	0.22	9	0.38	13	0.33	0.04628	hypermethylated
chr3	119348230	119348231	-				Y	0.57	14	0.36	11	0.25	8	0	16	0.2	5	0	6	0.33	0.04653	hypermethylated
chr14	80432797	80432798	+			RALYL	Y	0.8	5	0.8	5	0.88	8	0.71	7	0.33	9	0.43	7	0.33	0.04679	hypermethylated
chr1	5257926	5257927	+					0.73	15	0.6	10	0.45	11	0.29	7	0.11	9	0.4	15	0.33	0.0469	hypermethylated
chr6	108852728	108852729	+	ATP5I		PCGF3,ATP5I	Y	0.75	8	0.81	16	0.5	16	0.45	11	0.22	9	0.38	13	0.33	0.04708	stronglyHypermeth
chr18	53698232	53698233	-					0.75	8	0.75	20	0.75	8	0.38	8	0.25	16	0.64	14	0.33	0.04758	hypermethylated
chr18	51370898	51370899	-		GSK3A			0.33	6	0.38	8	0.62	8	0.1	10	0	7	0.25	12	0.33	0.04814	hypermethylated
chr15	78428330	78428331	+					0.44	9	0.58	12	0.79	14	0.4	10	0.22	9	0.21	14	0.33	0.04863	hypermethylated
chr25	4641511	4641512	-					0.71	7	1	9	0.88	8	0.67	6	0.38	8	0.56	9	0.33	0.04938	hypermethylated
chr25	38904197	38904198	-		GRID2IP		Y	0.64	14	0.43	14	0.25	8	0.06	16	0.08	13	0.18	11	0.33	0.04947	stronglyHypermeth
chr1	45144033	45144034	-					1	8	1	5	1	7	0.71	7	0.67	6	0.67	6	0.32	3.688e-05	hypermethylated
chr18	60359314	60359315	+					1	9	1	10	1	8	0.67	12	0.71	7	0.67	6	0.32	3.688e-05	hypermethylated
chr15	85092493	85092494	+					0.83	12	0.88	16	0.88	16	0.54	26	0.57	14	0.5	12	0.32	0.0001994	hypermethylated
chr9	105211010	105211011	-				Y	1	5	0.92	13	1	10	0.67	6	0.64	11	0.67	12	0.32	0.000323	hypermethylated
chr8	36129498	36129499	-					0.5	6	0.45	31	0.5	26	0.14	7	0.12	8	0.21	19	0.32	0.0004502	hypermethylated
chr16	50974730	50974731	+					0.67	12	0.75	8	0.75	12	0.42	12	0.38	8	0.43	7	0.32	0.0006067	hypermethylated
chr17	74136657	74136658	+			PRODH	Y	0.44	9	0.5	6	0.38	13	0.14	14	0.09	11	0.12	8	0.32	0.0009086	hypermethylated
chr17	74136626	74136627	+			PRODH	Y	0.44	9	0.5	6	0.38	13	0.14	14	0.09	11	0.12	8	0.32	0.0009086	hypermethylated
chr17	74136787	74136788	+			PRODH	Y	0.44	9	0.5	6	0.38	13	0.14	14	0.09	11	0.12	8	0.32	0.0009086	hypermethylated
chr26	44617897	44617898	+					1	6	1	12	1	10	0.75	12	0.62	8	0.67	6	0.32	0.000964	hypermethylated
chr4	77302533	77302534	+					0.4	10	0.3	10	0.27	11	0	11	0	5	0	10	0.32	0.001109	hypermethylated
chr18	54283348	54283349	-					0.6	10	0.6	10	0.57	14	0.33	9	0.27	11	0.2	5	0.32	0.00126	hypermethylated
chr3	98911246	98911247	-					1	5	1	9	1	8	0.6	5	0.71	7	0.73	11	0.32	0.001388	hypermethylated
chr2	132877877	132877878	+					0.86	14	0.85	13	0.82	22	0.6	10	0.5	12	0.47	15	0.32	0.001584	hypermethylated
chr3	109641448	109641449	-			GRIK3		0.45	11	0.56	9	0.53	15	0.19	16	0.25	12	0.15	13	0.32	0.001589	hypermethylated
chr6	56205271	56205272	-					0.93	15	1	14	1	12	0.73	11	0.6	5	0.64	11	0.32	0.001811	hypermethylated
chr3	1034505	1034506	-					0.67	9	0.7	10	0.67	6	0.27	11	0.4	5	0.4	5	0.32	0.001871	hypermethylated
chr19	42887361	42887362	-	DHX58	DHX58			1	8	1	9	0.91	11	0.71	14	0.6	10	0.65	17	0.32	0.002154	hypermethylated
chr3	58657043	58657044	+					1	9	1	9	1	5	0.77	13	0.64	11	0.62	8	0.32	0.002217	hypermethylated
chr15	82593484	82593485	-					0.86	7	0.73	11	0.88	8	0.5	6	0.5	6	0.5	6	0.32	0.002352	hypermethylated
chr25	2627751	2627752	+					0.5	10	0.57	7	0.44	9	0.21	14	0.23	13	0.12	8	0.32	0.003069	hypermethylated
chr18	25629910	25629911	-			GPR114		0.4	5	0.33	15	0.36	11	0	13	0.14	7	0	19	0.32	0.00346	hypermethylated
chr21	26067430	26067431	+					0.92	12	1	7	1	10	0.57	7	0.7	10	0.7	10	0.32	0.003505	hypermethylated
chr11	25510065	25510066	+					0.43	7	0.42	12	0.55	11	0.2	5	0.14	7	0.09	11	0.32	0.003523	hypermethylated
chr11	73101850	73101851	-			DRC1		1	5	1	9	1	5	0.67	9	0.6	15	0.78	9	0.32	0.003561	hypermethylated
chr13	58835351	58835352	+					1	15	1	6	1	6	0.6	10	0.78	9	0.67	6	0.32	0.003561	hypermethylated
chr12	90777240	90777241	+			GRK1		0.44	9	0.38	8	0.4	5	0.17	6	0	7	0.1	10	0.32	0.003772	hypermethylated
chr11	107301918	107301919	+					0.85	13	1	14	1	18	0.65	20	0.59	17	0.64	11	0.32	0.004049	hypermethylated
chr29	33398533	33398534	+					0.9	10	0.82	11	1	7	0.6	5	0.57	7	0.6	5	0.32	0.004112	hypermethylated
chr3	92435004	92435005	-			SSBP3		1	6	0.83	6	0.88	8	0.57	7	0.62	8	0.56	9	0.32	0.004206	hypermethylated
chr22	58903408	58903409	-					0.8	10	0.78	18	0.9	10	0.58	12	0.43	7	0.5	8	0.32	0.005289	hypermethylated
chr17	74136655	74136656	+			PRODH	Y	0.44	9	0.5	6	0.31	13	0.07	14	0.09	11	0.12	8	0.32	0.005586	hypermethylated
chr29	16627195	16627196	+					0.46	26	0.62	16	0.57	14	0.29	14	0.17	12	0.25	8	0.32	0.005927	hypermethylated
chr19	57721815	57721816	+		BTBD17		Y	0.91	32	0.82	22	0.87	15	0.6	35	0.44	16	0.6	15	0.32	0.006044	hypermethylated
chr14	36146939	36146940	-					0.29	7	0.3	10	0.45	11	0	9	0	11	0.08	12	0.32	0.006303	hypermethylated
chr27	36672367	36672368	+					0.6	5	0.67	12	0.77	13	0.43	7	0.33	6	0.31	13	0.32	0.006329	hypermethylated
chrX	111775201	111775202	-					0.5	6	0.67	6	0.47	19	0.2	5	0.22	9	0.25	8	0.32	0.006542	hypermethylated
chr4	69246371	69246372	-					0.33	15	0.44	9	0.4	10	0.06	18	0	5	0.18	17	0.32	0.006774	hypermethylated
chr17	53287188	53287189	+					0.44	9	0.57	7	0.64	11	0.29	7	0.2	5	0.2	5	0.32	0.006989	hypermethylated
chrX	109949728	109949729	+		MID1IP1			0.22	9	0.31	13	0.44	18	0	8	0	6	0	10	0.32	0.007393	hypermethylated
chrX	18984524	18984525	+			ZNF75D		0.82	33	1	22	0.92	13	0.67	30	0.55	20	0.57	14	0.32	0.00757	hypermethylated
chr7	41614383	41614384	-					1	6	1	8	1	13	0.73	15	0.55	11	0.75	8	0.32	0.007837	hypermethylated
chr19	61716563	61716564	+			MAP2K6		1	6	0.88	8	0.88	8	0.67	9	0.5	6	0.62	8	0.32	0.008023	hypermethylated
chr9	96032949	96032950	-				Y	0.73	11	0.56	9	0.67	12	0.29	7	0.3	10	0.42	12	0.32	0.008378	hypermethylated
chr21	16449882	16449883	+			SV2B		0.56	9	0.47	15	0.5	8	0.07	14	0.22	9	0.27	11	0.32	0.008382	hypermethylated
chr10	89580077	89580078	-			POMT2		0.25	8	0.43	7	0.4	5	0	10	0	5	0.11	9	0.32	0.008397	hypermethylated
chr11	75673782	75673783	-					1	7	1	16	1	7	0.8	5	0.57	7	0.67	9	0.32	0.008418	hypermethylated
chr17	70726545	70726546	+			RASL10A		0.67	9	0.5	18	0.54	13	0.31	16	0.27	15	0.17	12	0.32	0.008493	hypermethylated
chr16	75741520	75741521	-					1	12	1	5	1	12	0.78	9	0.71	7	0.56	9	0.32	0.008624	hypermethylated
chr22	59748183	59748184	-					0.67	6	0.69	13	0.8	5	0.3	10	0.44	9	0.47	15	0.32	0.008878	hypermethylated
chr5	76755273	76755274	+			SYT10		0.85	20	0.89	19	1	12	0.62	8	0.67	9	0.5	8	0.32	0.00901	hypermethylated
chr5	117969579	117969580	-				Y	0.3	20	0.5	10	0.39	18	0.09	11	0.12	8	0	8	0.32	0.00923	hypermethylated
chr9	103974301	103974302	+					0.71	17	0.68	19	0.6	20	0.45	11	0.25	12	0.33	15	0.32	0.009339	hypermethylated
chr1	131113930	131113931	-				Y	0.5	6	0.38	8	0.4	5	0.2	5	0.1	10	0	5	0.32	0.009343	hypermethylated
chr13	15534798	15534799	+					0.6	5	0.5	8	0.5	8	0.33	15	0.14	7	0.17	6	0.32	0.009639	hypermethylated
chr3	118228921	118228922	-					0.86	7	0.79	14	1	5	0.5	10	0.57	7	0.6	5	0.32	0.009673	hypermethylated
chr17	68918434	68918435	+					0.67	9	0.45	11	0.65	17	0.25	12	0.26	19	0.29	17	0.32	0.009681	hypermethylated
chr22	58491551	58491552	+			SLC6A6		0.79	14	0.83	6	0.86	7	0.62	8	0.4	5	0.5	8	0.32	0.009762	hypermethylated
chr13	66780222	66780223	+					0.71	7	0.5	14	0.6	5	0.3	10	0.22	9	0.33	6	0.32	0.01035	hypermethylated
chr18	54253408	54253409	+					1	6	0.81	16	0.8	10	0.6	15	0.56	9	0.5	14	0.32	0.01081	hypermethylated
chr19	53895914	53895915	+			RBFOX3		1	8	1	13	0.8	5	0.6	5	0.67	9	0.57	7	0.32	0.01143	hypermethylated
chr21	14492669	14492670	+					1	7	0.8	10	1	7	0.6	5	0.67	12	0.57	7	0.32	0.01143	hypermethylated
chr8	73055940	73055941	-					1	10	0.78	23	1	5	0.58	12	0.6	20	0.62	8	0.32	0.01151	hypermethylated
chr13	23855929	23855930	+				Y	0.71	7	0.64	11	0.62	8	0.38	8	0.43	7	0.2	5	0.32	0.01217	hypermethylated
chr24	7592182	7592183	-					0.89	9	0.83	6	0.9	10	0.46	13	0.5	6	0.69	13	0.32	0.01221	hypermethylated
chr11	61485501	61485502	-				Y	0.23	13	0.44	9	0.4	10	0.11	9	0	8	0	7	0.32	0.01274	hypermethylated
chr11	104385234	104385235	-				Y	0.44	9	0.22	9	0.4	10	0.1	10	0	8	0	8	0.32	0.01305	hypermethylated
chr26	3462329	3462330	-					0.77	13	0.62	16	0.73	11	0.38	16	0.29	7	0.5	10	0.32	0.01323	hypermethylated
chr3	92640316	92640317	+					0.86	7	0.62	8	0.67	9	0.38	8	0.38	8	0.44	9	0.32	0.01331	hypermethylated
chr4	84554318	84554319	-					0.8	5	0.86	7	0.8	5	0.62	8	0.5	10	0.36	11	0.32	0.01429	hypermethylated
chr9	103901174	103901175	-					0.57	7	0.56	9	0.71	7	0.29	7	0.4	5	0.2	5	0.32	0.01431	hypermethylated
chr25	3968499	3968500	-					1	20	0.8	10	1	8	0.69	16	0.6	10	0.56	9	0.32	0.01442	hypermethylated
chr5	107108621	107108622	+					0.62	13	0.5	12	0.67	6	0.33	9	0.15	13	0.33	9	0.32	0.01444	hypermethylated
chr19	54107080	54107081	+			TIMP2		0.8	10	0.9	10	0.89	9	0.62	8	0.6	5	0.4	5	0.32	0.01457	hypermethylated
chr6	109674898	109674899	-					0.5	10	0.6	10	0.75	8	0.35	17	0.27	15	0.27	15	0.32	0.01471	hypermethylated
chr9	103710420	103710421	-					0.86	7	0.83	6	0.83	6	0.4	5	0.67	9	0.5	6	0.32	0.01509	hypermethylated
chr5	108781134	108781135	+					0.78	9	0.8	5	0.75	8	0.43	7	0.33	6	0.6	5	0.32	0.01538	hypermethylated
chr17	73579422	73579423	-					0.86	7	0.8	5	0.7	10	0.36	11	0.45	11	0.58	12	0.32	0.01541	hypermethylated
chr25	34789588	34789589	+					0.57	7	0.43	7	0.67	9	0.25	12	0.17	6	0.3	10	0.32	0.01627	hypermethylated
chr22	17570011	17570012	-		SRGAP3			0.82	11	0.78	9	0.67	6	0.5	10	0.5	6	0.3	10	0.32	0.01639	hypermethylated
chr5	114307857	114307858	-			ARFGAP3		0.77	13	0.74	19	0.82	11	0.3	10	0.5	6	0.56	18	0.32	0.0164	hypermethylated
chr1	145317040	145317041	+					0.89	9	1	7	1	7	0.5	6	0.71	7	0.71	7	0.32	0.01642	hypermethylated
chr21	2983835	2983836	-					0.5	8	0.27	11	0.29	7	0.1	10	0	9	0	5	0.32	0.01682	hypermethylated
chr29	49883875	49883876	-			TSPAN32		0.67	6	0.6	5	0.86	7	0.33	6	0.43	7	0.4	5	0.32	0.01743	hypermethylated
chr11	12973612	12973613	+			DYSF		0.75	20	0.69	29	0.85	13	0.57	7	0.33	9	0.41	17	0.32	0.01805	hypermethylated
chr8	1648676	1648677	-					0.9	10	0.69	16	0.94	16	0.56	16	0.47	17	0.54	24	0.32	0.01859	hypermethylated
chr10	86629345	86629346	-					0.8	10	0.83	6	0.83	6	0.67	12	0.4	5	0.44	16	0.32	0.01885	hypermethylated
chr19	41235779	41235780	+			RARA		0.83	12	0.8	5	0.82	11	0.59	29	0.33	9	0.58	19	0.32	0.01915	hypermethylated
chr25	27737220	27737221	-					1	6	1	14	0.88	16	0.75	8	0.5	8	0.67	6	0.32	0.01942	hypermethylated
chr2	72651568	72651569	+					0.9	10	1	6	1	9	0.8	5	0.6	5	0.55	11	0.32	0.01949	hypermethylated
chr29	5649938	5649939	-				Y	0.45	11	0.23	13	0.47	19	0	18	0.1	10	0.1	20	0.32	0.01961	hypermethylated
chr5	104156495	104156496	+					0.77	13	0.86	7	0.8	5	0.33	6	0.6	5	0.54	13	0.32	0.01978	hypermethylated
chr18	64289799	64289800	-				Y	0.5	8	0.5	10	0.45	11	0.29	7	0.2	5	0	6	0.32	0.01985	hypermethylated
chr29	5649905	5649906	-				Y	0.27	30	0.44	18	0.5	8	0.11	18	0.15	13	0	6	0.32	0.01986	hypermethylated
chr11	103385671	103385672	+					0.45	11	0.43	7	0.5	10	0.29	7	0.14	7	0	6	0.32	0.02012	hypermethylated
chr11	92326173	92326174	-			GGTA1		1	10	0.92	12	0.9	10	0.5	10	0.6	5	0.77	13	0.32	0.02012	hypermethylated
chr27	16745071	16745072	-				Y	0.6	10	0.56	9	0.5	12	0.36	14	0.25	8	0.08	13	0.32	0.02014	hypermethylated
chr17	74179829	74179830	-			PRODH		1	5	0.79	19	0.72	18	0.5	18	0.56	9	0.5	12	0.32	0.02049	hypermethylated
chr25	9706641	9706642	+				Y	1	14	1	22	0.8	10	0.67	6	0.67	12	0.5	8	0.32	0.0206	hypermethylated
chr22	54349162	54349163	+					1	7	1	5	1	5	0.75	8	0.78	9	0.5	12	0.32	0.02141	hypermethylated
chr17	63661432	63661433	-			OAS1X		0.8	5	0.86	7	0.75	8	0.33	6	0.62	13	0.5	12	0.32	0.02177	hypermethylated
chr11	19184182	19184183	-			VIT		0.6	5	0.67	9	0.75	8	0.43	7	0.2	5	0.43	7	0.32	0.02181	hypermethylated
chr10	76907946	76907947	+			MTHFD1		0.88	8	0.74	19	0.78	18	0.44	9	0.62	16	0.36	11	0.32	0.02185	hypermethylated
chr9	79025512	79025513	-				Y	0.57	14	0.75	8	0.75	8	0.29	14	0.5	12	0.33	6	0.32	0.0227	hypermethylated
chr6	108852674	108852675	+	ATP5I		PCGF3,ATP5I	Y	0.75	8	0.69	16	0.5	16	0.36	11	0.22	9	0.38	13	0.32	0.02379	hypermethylated
chr5	117712003	117712004	-			GTSE1	Y	0.86	14	0.82	11	0.78	9	0.45	11	0.67	9	0.38	8	0.32	0.02394	hypermethylated
chr25	24270249	24270250	-					0.8	5	0.89	9	1	5	0.5	10	0.71	7	0.5	8	0.32	0.02414	hypermethylated
chr24	39550572	39550573	-				Y	0.38	8	0.44	9	0.14	7	0	6	0	6	0	10	0.32	0.0245	hypermethylated
chr28	419577	419578	+			ACTA1	Y	0.38	13	0.45	11	0.54	13	0.07	15	0.06	18	0.3	10	0.32	0.02513	hypermethylated
chr5	110632027	110632028	+					0.8	5	0.7	10	0.83	6	0.36	11	0.62	8	0.38	8	0.32	0.02653	hypermethylated
chr16	43808188	43808189	-					1	5	1	5	1	10	0.8	5	0.5	6	0.75	8	0.32	0.02697	hypermethylated
chr29	2738836	2738837	+					1	16	1	7	1	10	0.5	12	0.75	8	0.8	10	0.32	0.02697	hypermethylated
chr25	42567925	42567926	-					0.25	8	0.4	5	0.5	6	0	8	0	6	0.18	11	0.32	0.027	hypermethylated
chr29	19449042	19449043	+					0.81	57	0.81	31	1	8	0.68	40	0.55	11	0.44	9	0.32	0.02705	hypermethylated
chr19	14145	14146	+					0.7	33	0.73	15	0.8	10	0.32	19	0.35	23	0.6	5	0.32	0.0273	hypermethylated
chr19	18701349	18701350	-					1	5	0.8	5	1	10	0.73	11	0.62	8	0.5	8	0.32	0.02792	hypermethylated
chr19	34671174	34671175	+	RNF112		RNF112		0.5	8	0.5	8	0.5	8	0.33	6	0.2	10	0	8	0.32	0.0292	hypermethylated
chr14	8944904	8944905	-					0.7	10	0.78	9	0.73	15	0.29	14	0.6	10	0.36	14	0.32	0.02988	hypermethylated
chr24	2822488	2822489	+					0.5	10	0.7	10	0.55	11	0.11	9	0.38	8	0.29	7	0.32	0.02992	hypermethylated
chr11	105981848	105981849	-					0.4	5	0.33	6	0.57	7	0	9	0.23	13	0.11	9	0.32	0.02998	hypermethylated
chr7	21758140	21758141	+					0.5	10	0.71	14	0.64	11	0.29	14	0.17	6	0.43	7	0.32	0.03022	hypermethylated
chr20	27743111	27743112	+					0.38	16	0.33	12	0.5	8	0	6	0	16	0.25	8	0.32	0.03034	hypermethylated
chr14	3182269	3182270	+					0.67	9	1	10	0.86	7	0.56	9	0.5	6	0.5	8	0.32	0.03042	hypermethylated
chr8	108168271	108168272	+					0.79	14	0.82	17	0.8	15	0.53	17	0.62	8	0.3	10	0.32	0.03053	hypermethylated
chr20	5237750	5237751	+	BOD1		BOD1		0.6	5	0.62	13	0.4	15	0.12	8	0.19	21	0.35	17	0.32	0.03122	hypermethylated
chr18	19415606	19415607	+					1	7	0.91	11	0.88	8	0.75	12	0.44	9	0.64	14	0.32	0.03124	hypermethylated
chr9	9902921	9902922	-	SDHAF4				0.36	11	0.33	9	0.62	8	0.18	11	0.11	9	0.08	12	0.32	0.0315	hypermethylated
chr6	107116796	107116797	+			NSG1		0.86	7	0.93	15	0.83	6	0.64	11	0.67	6	0.38	8	0.32	0.03175	hypermethylated
chr2	136860580	136860581	-				Y	0.4	10	0.25	8	0.5	8	0.2	5	0	5	0	5	0.32	0.03254	hypermethylated
chr2	131297645	131297646	+					1	6	0.73	15	0.91	11	0.5	6	0.5	6	0.69	16	0.32	0.0336	hypermethylated
chr22	57433304	57433305	+	PPARG		PPARG-TSEN2		0.57	7	0.64	11	0.75	8	0.29	7	0.5	6	0.2	5	0.32	0.03501	hypermethylated
chrX	19058187	19058188	-			ZNF75D	Y	0.29	7	0.4	10	0.57	14	0.11	9	0	5	0.2	5	0.32	0.03566	hypermethylated
chr13	10197315	10197316	-					1	11	0.91	11	0.67	6	0.57	7	0.5	10	0.56	9	0.32	0.036	hypermethylated
chr5	109134611	109134612	-					0.78	9	0.78	9	0.56	9	0.5	6	0.25	8	0.4	5	0.32	0.03665	hypermethylated
chr1	1980931	1980932	-					0.86	7	0.88	8	1	6	0.43	7	0.75	8	0.6	5	0.32	0.03689	hypermethylated
chr28	34947968	34947969	+					0.5	6	0.4	5	0.5	10	0.11	9	0	5	0.33	9	0.32	0.03703	hypermethylated
chr12	20352281	20352282	-				Y	0.54	13	0.2	5	0.33	6	0	7	0	7	0.11	9	0.32	0.03822	hypermethylated
chr4	27749993	27749994	+					0.82	11	0.8	10	0.9	10	0.67	9	0.57	7	0.33	9	0.32	0.03838	hypermethylated
chr2	104457888	104457889	+					0.78	9	0.92	13	1	7	0.62	8	0.7	10	0.43	7	0.32	0.03843	hypermethylated
chr21	71414201	71414202	+				Y	0.33	9	0.29	7	0.6	5	0	9	0.12	8	0.12	8	0.32	0.03845	hypermethylated
chr8	11936903	11936904	+					1	5	0.88	8	0.8	10	0.43	7	0.73	11	0.57	7	0.32	0.03863	hypermethylated
chr29	5649952	5649953	+				Y	0.43	14	0.56	16	0.76	17	0.19	16	0.33	6	0.27	15	0.32	0.03865	hypermethylated
chr21	60651622	60651623	-					0.71	7	1	6	0.86	7	0.44	9	0.67	6	0.5	6	0.32	0.0393	hypermethylated
chr9	103710086	103710087	-					0.5	6	0.33	6	0.42	12	0.29	7	0	8	0	8	0.32	0.03946	hypermethylated
chr9	103900815	103900816	-					0.5	12	0.6	10	0.4	10	0	8	0.29	14	0.25	8	0.32	0.03959	hypermethylated
chr9	103900802	103900803	-					0.5	12	0.6	10	0.4	10	0	8	0.29	14	0.25	8	0.32	0.03959	hypermethylated
chr19	25032595	25032596	+					0.22	9	0.5	10	0.43	7	0	8	0	7	0.2	5	0.32	0.04111	hypermethylated
chr2	136608164	136608165	+					0.75	8	0.86	7	0.5	8	0.38	8	0.33	6	0.43	7	0.32	0.04165	hypermethylated
chr9	53562858	53562859	-					0.64	11	0.86	14	1	5	0.5	6	0.55	11	0.5	12	0.32	0.04166	hypermethylated
chr21	23793325	23793326	-					1	5	1	6	1	8	0.5	6	0.88	8	0.67	6	0.32	0.04219	hypermethylated
chr19	11955824	11955825	-				Y	0.25	8	0.56	9	0.29	7	0.14	7	0	8	0	7	0.32	0.04243	hypermethylated
chr9	29636232	29636233	+					0.91	11	0.67	15	0.62	8	0.38	8	0.33	12	0.54	13	0.32	0.04274	hypermethylated
chr19	63385616	63385617	-			PRKCA	Y	0.87	15	1	7	1	14	0.71	14	0.43	14	0.75	8	0.32	0.04306	hypermethylated
chr20	14753660	14753661	-					0.68	34	0.83	12	1	13	0.59	44	0.56	9	0.4	5	0.32	0.04361	hypermethylated
chr15	78902323	78902324	-					0.86	7	0.55	11	0.62	8	0.43	7	0.4	5	0.25	12	0.32	0.04363	hypermethylated
chr13	76345530	76345531	-			EYA2		1	8	0.94	17	0.67	12	0.5	14	0.64	11	0.5	12	0.32	0.04488	hypermethylated
chr11	106339828	106339829	+				Y	0.6	20	0.46	24	0.43	14	0.2	10	0.33	6	0	8	0.32	0.04501	hypermethylated
chr16	2614271	2614272	-					0.55	11	0.62	13	0.73	11	0.35	17	0.45	11	0.12	8	0.32	0.04535	hypermethylated
chr7	44783891	44783892	-				Y	0.71	7	0.67	9	0.71	7	0.29	7	0.25	8	0.6	10	0.32	0.04651	hypermethylated
chr4	65949197	65949198	+			FAM188B		0.54	13	0.78	18	0.54	28	0.42	12	0.15	13	0.33	15	0.32	0.04723	hypermethylated
chr7	18701546	18701547	+					0.78	9	0.89	9	0.88	8	0.33	6	0.56	9	0.7	10	0.32	0.04734	hypermethylated
chr25	908146	908147	-				Y	0.33	6	0.67	6	0.33	6	0.1	10	0.17	6	0.11	9	0.32	0.0479	hypermethylated
chr12	79836268	79836269	-			DOCK9		0.95	22	0.88	8	1	12	0.44	9	0.6	5	0.82	11	0.32	0.04794	hypermethylated
chr19	44543003	44543004	+		HDAC5	HDAC5		0.75	8	0.67	9	1	5	0.5	6	0.57	7	0.38	8	0.32	0.04873	hypermethylated
chr10	42024347	42024348	-					0.88	8	0.67	6	1	7	0.6	5	0.4	5	0.57	14	0.32	0.04887	hypermethylated
chr15	55941051	55941052	-	DGAT2		DGAT2		0.7	10	0.75	8	0.6	5	0.17	6	0.38	8	0.54	13	0.32	0.0498	hypermethylated
chr10	81927923	81927924	+				Y	0.8	10	0.75	8	0.78	9	0.45	11	0.5	12	0.45	11	0.31	0.0001273	hypermethylated
chr19	57348522	57348523	+			RAB37		0.64	11	0.62	13	0.56	16	0.31	26	0.29	24	0.27	22	0.31	0.000203	hypermethylated
chr2	44649744	44649745	-					1	12	1	12	1	12	0.67	6	0.75	8	0.67	6	0.31	0.0003882	hypermethylated
chr1	146085005	146085006	+					0.5	22	0.54	26	0.52	25	0.27	15	0.15	20	0.2	15	0.31	0.0009097	hypermethylated
chr13	80038392	80038393	+					0.75	8	0.78	9	0.8	5	0.5	10	0.5	6	0.4	5	0.31	0.001045	hypermethylated
chr5	108613247	108613248	-	FBXL14	FBXL14		Y	0.38	16	0.3	20	0.25	8	0	22	0	10	0	8	0.31	0.001056	hypermethylated
chr5	108613250	108613251	-	FBXL14	FBXL14		Y	0.38	16	0.3	20	0.25	8	0	22	0	10	0	8	0.31	0.001056	hypermethylated
chr9	41332561	41332562	+					0.38	8	0.42	12	0.5	10	0.14	7	0.11	9	0.1	10	0.31	0.001305	hypermethylated
chr14	8758963	8758964	-					0.9	10	0.85	20	0.86	14	0.62	8	0.56	9	0.5	10	0.31	0.001428	hypermethylated
chr7	53630915	53630916	-				Y	0.88	8	1	13	0.92	13	0.67	9	0.6	5	0.6	10	0.31	0.001892	hypermethylated
chr2	122598246	122598247	-					1	6	0.92	12	1	5	0.71	7	0.67	6	0.6	5	0.31	0.001959	hypermethylated
chr28	19018656	19018657	-					0.67	9	0.57	23	0.67	12	0.29	17	0.38	8	0.29	14	0.31	0.00206	hypermethylated
chr20	67614118	67614119	-					0.92	12	0.83	6	0.9	10	0.62	8	0.5	8	0.58	12	0.31	0.002167	hypermethylated
chr17	75062858	75062859	+					0.73	15	0.82	17	0.8	10	0.43	7	0.45	11	0.55	11	0.31	0.002258	hypermethylated
chr15	42018721	42018722	+					1	5	1	7	1	7	0.71	7	0.6	10	0.75	12	0.31	0.00232	hypermethylated
chr1	135197629	135197630	+		EPHB1			1	9	1	9	1	5	0.71	7	0.75	8	0.6	5	0.31	0.00232	hypermethylated
chr13	82912168	82912169	+					1	5	0.89	19	1	9	0.67	6	0.6	10	0.7	10	0.31	0.0025	hypermethylated
chr5	120144696	120144697	+					0.4	15	0.5	20	0.52	25	0.21	14	0.16	19	0.12	17	0.31	0.002631	hypermethylated
chr8	110726903	110726904	+					0.6	5	0.71	7	0.58	12	0.33	6	0.29	14	0.36	14	0.31	0.002658	hypermethylated
chr22	60055007	60055008	-				Y	0.8	5	0.79	14	0.67	12	0.48	21	0.38	13	0.45	20	0.31	0.003356	hypermethylated
chr1	11273835	11273836	-					0.67	21	0.57	14	0.67	9	0.31	13	0.27	11	0.4	5	0.31	0.003389	hypermethylated
chr23	52092647	52092648	-					0.57	7	0.56	9	0.44	9	0.17	6	0.27	11	0.2	10	0.31	0.003608	hypermethylated
chr16	17759618	17759619	-					0.91	22	0.81	21	0.8	15	0.59	22	0.53	15	0.46	13	0.31	0.003703	hypermethylated
chr5	54088802	54088803	-			SLC16A7		1	11	1	6	1	7	0.78	9	0.6	10	0.7	10	0.31	0.003944	hypermethylated
chr8	74633203	74633204	+					1	10	0.89	9	1	5	0.73	11	0.62	8	0.6	5	0.31	0.004367	hypermethylated
chr18	54664238	54664239	+			SAE1		0.83	6	0.77	13	0.79	14	0.57	7	0.4	10	0.5	16	0.31	0.004582	hypermethylated
chr15	34400493	34400494	+					1	9	0.9	10	1	8	0.7	10	0.57	7	0.7	10	0.31	0.004679	hypermethylated
chr19	52072180	52072181	-					0.54	13	0.47	17	0.42	12	0.11	9	0.25	8	0.12	8	0.31	0.005178	hypermethylated
chr1	150520155	150520156	+					0.31	13	0.44	9	0.4	5	0	7	0.07	15	0.14	14	0.31	0.005511	hypermethylated
chr18	25629734	25629735	-		GPR114			0.4	5	0.33	15	0.45	11	0.15	13	0	7	0.11	19	0.31	0.005702	hypermethylated
chr19	58623799	58623800	-					0.78	9	0.88	8	0.86	7	0.6	5	0.55	11	0.43	7	0.31	0.00604	hypermethylated
chr5	12518625	12518626	+					1	6	1	12	1	6	0.6	10	0.8	10	0.67	6	0.31	0.006122	hypermethylated
chr8	110667169	110667170	+					1	7	1	8	1	7	0.6	5	0.67	6	0.8	10	0.31	0.006122	hypermethylated
chr13	39579483	39579484	-					1	10	1	7	1	6	0.6	5	0.8	10	0.67	6	0.31	0.006122	hypermethylated
chr22	60244072	60244073	+					1	6	1	12	1	8	0.6	5	0.67	6	0.8	10	0.31	0.006122	hypermethylated
chr7	44783761	44783762	-				Y	0.43	7	0.22	9	0.29	7	0	7	0	8	0	10	0.31	0.006906	hypermethylated
chr16	49285335	49285336	-	LAD1		LAD1	Y	0.33	18	0.43	7	0.3	10	0.14	7	0	7	0	8	0.31	0.007482	hypermethylated
chr29	17235145	17235146	+					1	5	0.88	8	1	7	0.56	9	0.71	7	0.67	6	0.31	0.007603	hypermethylated
chr14	11715331	11715332	-					0.6	5	0.56	9	0.5	8	0.33	12	0.25	12	0.14	14	0.31	0.007619	hypermethylated
chr3	27596734	27596735	-					0.67	6	0.5	8	0.57	7	0.2	10	0.29	7	0.33	6	0.31	0.007841	hypermethylated
chr11	103941237	103941238	-				Y	0.55	11	0.5	10	0.6	10	0.25	8	0.14	7	0.33	6	0.31	0.007915	hypermethylated
chr10	101929616	101929617	-			FOXN3	Y	0.73	11	0.65	20	0.71	17	0.31	16	0.33	12	0.5	14	0.31	0.007993	hypermethylated
chr29	45851624	45851625	-		ADRBK1			0.86	7	0.7	20	0.67	12	0.4	5	0.4	10	0.5	8	0.31	0.01034	hypermethylated
chr22	48846800	48846801	-				Y	0.93	15	0.86	14	0.78	9	0.62	8	0.56	9	0.44	9	0.31	0.01044	hypermethylated
chr6	106911632	106911633	-			NSG1		0.83	6	0.88	8	0.8	5	0.62	8	0.4	5	0.55	11	0.31	0.01076	hypermethylated
chr8	108493445	108493446	+					0.8	5	0.9	10	0.69	13	0.44	9	0.56	9	0.45	20	0.31	0.01094	hypermethylated
chr24	58712640	58712641	-			GRP		0.38	8	0.33	6	0.5	6	0	5	0.17	6	0.11	9	0.31	0.01144	hypermethylated
chr8	20193791	20193792	-					0.83	6	1	6	0.8	5	0.5	6	0.6	5	0.6	5	0.31	0.01145	hypermethylated
chr6	109852775	109852776	+					0.62	16	0.6	20	0.69	13	0.24	42	0.45	22	0.3	20	0.31	0.01167	hypermethylated
chr7	41611498	41611499	-					0.88	24	0.92	26	0.82	11	0.68	22	0.46	13	0.53	30	0.31	0.01193	hypermethylated
chr17	71427280	71427281	+					0.83	6	1	6	0.86	7	0.5	6	0.6	5	0.67	12	0.31	0.01234	hypermethylated
chr23	15246540	15246541	+				Y	0.67	6	0.6	5	0.62	8	0.43	14	0.33	6	0.19	16	0.31	0.01247	hypermethylated
chr9	105293201	105293202	+					1	5	0.91	11	0.85	13	0.5	8	0.7	10	0.62	13	0.31	0.01283	hypermethylated
chr2	21201492	21201493	+					0.83	6	0.92	12	1	9	0.5	8	0.69	16	0.62	16	0.31	0.01294	hypermethylated
chr19	50471119	50471120	+			TBCD		0.91	11	0.87	15	1	7	0.71	7	0.5	12	0.62	8	0.31	0.01322	hypermethylated
chr16	50898971	50898972	+					0.8	20	0.73	15	0.9	10	0.54	13	0.4	5	0.58	19	0.31	0.01368	hypermethylated
chr2	128007801	128007802	-				Y	0.43	21	0.17	23	0.33	6	0	14	0	6	0	6	0.31	0.01371	hypermethylated
chr11	47915612	47915613	+	CD8B		CD8B	Y	0.67	24	0.57	14	0.71	14	0.21	28	0.4	10	0.4	10	0.31	0.01392	hypermethylated
chr5	110242758	110242759	-			C5H22orf23		0.67	6	0.78	18	0.87	15	0.46	13	0.54	13	0.38	8	0.31	0.01393	hypermethylated
chr5	117157433	117157434	+			PPARA		0.5	14	0.54	24	0.47	15	0.33	6	0.14	7	0.1	10	0.31	0.01429	hypermethylated
chr5	115294888	115294889	-				Y	0.6	10	0.75	8	0.73	11	0.32	19	0.33	6	0.5	6	0.31	0.01455	hypermethylated
chr18	50269433	50269434	-					1	5	0.8	5	0.88	8	0.5	6	0.57	7	0.67	9	0.31	0.01456	hypermethylated
chr26	1761365	1761366	-					0.8	5	0.88	16	1	7	0.67	9	0.58	12	0.5	12	0.31	0.01513	hypermethylated
chr3	112313467	112313468	-					0.67	12	0.8	5	0.83	12	0.4	5	0.4	5	0.57	7	0.31	0.01555	hypermethylated
chr16	52103277	52103278	-					0.67	9	0.62	16	0.57	23	0.38	13	0.38	16	0.17	18	0.31	0.01572	hypermethylated
chr19	27209242	27209243	-				Y	0.67	6	0.6	5	0.6	5	0.29	14	0.2	10	0.45	11	0.31	0.0167	hypermethylated
chr16	92099	92100	+					0.83	6	0.92	13	1	5	0.71	7	0.5	8	0.62	13	0.31	0.01699	hypermethylated
chr7	59400659	59400660	+					0.5	14	0.75	16	0.57	7	0.35	23	0.27	11	0.28	18	0.31	0.01703	hypermethylated
chr13	75316603	75316604	+			TNNC2	Y	0.67	9	0.83	6	0.57	7	0.4	5	0.4	5	0.33	6	0.31	0.0172	hypermethylated
chrX	100101186	100101187	+			MSN		0.73	15	0.9	10	1	8	0.56	9	0.54	13	0.6	15	0.31	0.01727	hypermethylated
chr10	80148975	80148976	+					0.8	5	1	5	1	6	0.64	11	0.69	13	0.55	11	0.31	0.0176	hypermethylated
chr13	79114199	79114200	+					0.38	8	0.62	8	0.57	7	0.22	9	0.17	6	0.25	8	0.31	0.01764	hypermethylated
chr22	42132329	42132330	+			FHIT	Y	0.75	12	0.67	21	0.53	19	0.29	7	0.43	14	0.29	21	0.31	0.01768	hypermethylated
chr19	49990691	49990692	+					1	7	0.88	17	0.92	13	0.75	8	0.62	8	0.5	6	0.31	0.01788	hypermethylated
chr29	47376236	47376237	+					1	6	1	8	1	11	0.67	9	0.57	7	0.84	19	0.31	0.01803	hypermethylated
chr19	40331073	40331074	+	RPL19		RPL19		0.7	10	0.73	11	0.71	21	0.56	16	0.3	23	0.36	28	0.31	0.01807	hypermethylated
chr15	46288179	46288180	-	RBMXL2	RBMXL2		Y	0.6	5	0.6	5	0.6	10	0.29	7	0.14	7	0.43	7	0.31	0.01893	hypermethylated
chr24	20091819	20091820	-			CELF4		0.5	6	0.42	19	0.31	13	0.2	15	0	8	0.11	9	0.31	0.01902	hypermethylated
chr24	666622	666623	-				Y	0.8	5	0.62	8	0.73	11	0.29	7	0.44	9	0.5	10	0.31	0.01985	hypermethylated
chr28	4122273	4122274	-				Y	0.33	27	0.5	18	0.58	19	0.08	13	0.18	11	0.21	14	0.31	0.01989	hypermethylated
chr29	5649937	5649938	+				Y	0.43	14	0.5	16	0.59	17	0.12	16	0.33	6	0.13	15	0.31	0.01998	hypermethylated
chr4	27758226	27758227	+					0.8	5	0.62	8	0.83	18	0.36	14	0.44	16	0.54	13	0.31	0.02073	hypermethylated
chr2	136608185	136608186	+					0.88	8	0.71	7	0.75	8	0.5	8	0.33	6	0.57	7	0.31	0.02209	hypermethylated
chr19	54534540	54534541	-					0.6	10	0.81	16	0.61	18	0.29	14	0.46	13	0.33	9	0.31	0.02229	hypermethylated
chr10	103779041	103779042	-					0.5	10	0.58	12	0.62	8	0.13	15	0.25	8	0.4	5	0.31	0.02262	hypermethylated
chr13	49013805	49013806	+					0.71	21	0.68	19	0.75	20	0.4	20	0.27	15	0.56	9	0.31	0.02263	hypermethylated
chr5	109041128	109041129	+					0.7	10	0.6	5	0.5	8	0.33	6	0.17	6	0.38	8	0.31	0.023	hypermethylated
chr21	53783897	53783898	-					0.76	33	1	6	1	5	0.56	25	0.67	9	0.6	5	0.31	0.02309	hypermethylated
chr20	2062461	2062462	+			LCP2		0.72	43	0.82	11	0.68	34	0.57	14	0.31	16	0.4	5	0.31	0.02321	hypermethylated
chr2	123286937	123286938	-					0.5	18	0.25	8	0.42	12	0.09	11	0.15	13	0	11	0.31	0.0233	hypermethylated
chr22	60244034	60244035	+					0.83	6	0.58	12	0.75	8	0.4	5	0.33	6	0.5	10	0.31	0.02413	hypermethylated
chr15	41778947	41778948	+			GALNT18		0.88	16	1	8	1	8	0.55	11	0.8	5	0.6	5	0.31	0.02432	hypermethylated
chr11	106523168	106523169	+					1	8	0.78	9	0.78	9	0.64	11	0.5	6	0.5	8	0.31	0.02433	hypermethylated
chr13	61914620	61914621	-			MYLK2		0.86	14	0.67	9	0.8	5	0.4	5	0.4	10	0.6	5	0.31	0.02433	hypermethylated
chr18	6441012	6441013	-					0.83	6	0.92	12	1	5	0.5	6	0.75	8	0.57	7	0.31	0.025	hypermethylated
chr29	46571249	46571250	-				Y	0.5	6	0.25	16	0.43	7	0	6	0.09	11	0.17	6	0.31	0.02569	hypermethylated
chr23	50095712	50095713	+					1	6	1	9	1	5	0.67	6	0.86	7	0.55	11	0.31	0.02678	hypermethylated
chr14	4921349	4921350	+					0.83	6	0.77	13	1	8	0.6	5	0.64	11	0.44	9	0.31	0.02742	hypermethylated
chr1	106634690	106634691	-					0.62	13	0.75	8	0.6	10	0.25	8	0.29	7	0.5	6	0.31	0.02757	hypermethylated
chr18	46744389	46744390	-					0.43	7	0.38	16	0.57	14	0.21	14	0.22	9	0	12	0.31	0.02864	hypermethylated
chr18	14089032	14089033	+					0.5	6	0.25	12	0.33	6	0	7	0	8	0.17	12	0.31	0.02947	hypermethylated
chr24	48593624	48593625	+					1	16	0.83	12	1	12	0.67	6	0.5	8	0.75	8	0.31	0.02947	hypermethylated
chr14	214621	214622	+				Y	0.89	9	1	8	1	9	0.82	17	0.57	7	0.56	9	0.31	0.02953	hypermethylated
chr29	50049044	50049045	-			IGF2		0.33	9	0.57	7	0.38	8	0.18	11	0.17	6	0	6	0.31	0.02958	hypermethylated
chr2	133647608	133647609	-					0.64	28	0.71	14	0.6	15	0.5	24	0.2	10	0.33	6	0.31	0.02959	hypermethylated
chr21	36858589	36858590	+					0.44	9	0.54	13	0.43	7	0	9	0.18	11	0.3	20	0.31	0.02978	hypermethylated
chr15	77276318	77276319	-			AMBRA1		1	8	0.92	13	0.9	10	0.8	5	0.5	10	0.6	15	0.31	0.02992	hypermethylated
chr19	19356005	19356006	+					0.75	20	0.83	12	0.87	15	0.62	8	0.56	9	0.33	15	0.31	0.02993	hypermethylated
chr16	81494947	81494948	+					1	7	1	9	0.8	10	0.67	9	0.5	6	0.71	7	0.31	0.03018	hypermethylated
chr17	55755588	55755589	-					0.6	5	0.75	8	0.62	13	0.22	9	0.5	6	0.31	13	0.31	0.03039	hypermethylated
chr25	2083945	2083946	+					0.4	5	0.6	5	0.67	12	0.17	6	0.33	12	0.25	8	0.31	0.03081	hypermethylated
chr16	2632308	2632309	-					1	12	1	12	1	8	0.5	6	0.8	5	0.77	13	0.31	0.0312	hypermethylated
chr23	30178879	30178880	-	NKAPL	NKAPL		Y	0.75	12	0.8	10	0.83	12	0.67	9	0.38	8	0.4	10	0.31	0.03122	hypermethylated
chr23	52190790	52190791	-					0.5	10	0.38	16	0.67	6	0.3	10	0.14	7	0.15	13	0.31	0.03297	hypermethylated
chr4	4685175	4685176	-					1	7	1	5	1	6	0.5	6	0.83	6	0.73	11	0.31	0.03338	hypermethylated
chr26	50825044	50825045	-					0.55	11	0.62	8	0.5	8	0.43	7	0.17	6	0.15	13	0.31	0.03364	hypermethylated
chr18	64099785	64099786	+			ZIM2	Y	0.5	12	0.2	5	0.43	7	0	6	0.12	8	0.08	13	0.31	0.03395	hypermethylated
chr8	99402019	99402020	+					0.8	5	0.75	8	0.91	11	0.5	6	0.67	6	0.38	16	0.31	0.03406	hypermethylated
chr27	26260970	26260971	-					0.57	7	0.38	8	0.36	11	0.12	8	0	6	0.25	8	0.31	0.03434	hypermethylated
chr13	33878725	33878726	+					0.8	5	1	5	0.71	7	0.5	6	0.62	8	0.44	9	0.31	0.03462	hypermethylated
chr16	43043882	43043883	-			PTCHD2		0.91	11	0.87	15	0.86	14	0.67	18	0.67	12	0.38	8	0.31	0.03525	hypermethylated
chr7	12148682	12148683	-					0.89	9	0.86	7	0.88	8	0.62	8	0.7	10	0.38	8	0.31	0.03583	hypermethylated
chr13	45496890	45496891	+					0.88	8	0.9	10	0.9	10	0.62	8	0.73	11	0.38	13	0.31	0.03734	hypermethylated
chr29	40186881	40186882	-					0.5	6	0.57	7	0.8	5	0.3	10	0.4	10	0.25	8	0.31	0.03797	hypermethylated
chr21	68047633	68047634	-				Y	0.5	8	0.25	8	0.17	6	0	8	0	6	0	5	0.31	0.038	hypermethylated
chr26	24469273	24469274	+					1	16	0.75	32	1	20	0.67	6	0.5	8	0.67	6	0.31	0.038	hypermethylated
chr16	55458639	55458640	-					0.61	18	0.37	19	0.7	10	0.29	14	0.25	8	0.22	18	0.31	0.0381	hypermethylated
chr13	84196582	84196583	+					0.83	6	1	5	0.8	5	0.4	5	0.62	8	0.67	9	0.31	0.03854	hypermethylated
chr22	58925597	58925598	+					0.83	18	0.91	11	1	7	0.67	6	0.71	7	0.42	12	0.31	0.03898	hypermethylated
chr3	107046285	107046286	-		HEYL			0.64	14	0.8	20	0.71	14	0.5	10	0.22	9	0.5	20	0.31	0.0391	hypermethylated
chr3	119226950	119226951	-				Y	0.4	5	0.29	7	0.62	8	0.17	6	0.12	8	0.1	10	0.31	0.03928	hypermethylated
chr6	106071644	106071645	+					0.38	13	0.56	16	0.3	10	0.23	13	0.09	11	0	9	0.31	0.03947	hypermethylated
chr2	136006891	136006892	-					0.75	12	0.83	6	0.71	14	0.6	10	0.5	8	0.27	11	0.31	0.04027	hypermethylated
chr10	4557443	4557444	+					1	5	1	9	1	7	0.71	7	0.5	8	0.86	7	0.31	0.04064	hypermethylated
chr29	47640957	47640958	+					0.17	12	0.5	8	0.38	8	0.11	9	0	8	0	9	0.31	0.04068	hypermethylated
chr29	51066628	51066629	+				Y	0.78	9	1	6	1	8	0.5	6	0.75	8	0.6	5	0.31	0.04071	hypermethylated
chr25	30348262	30348263	+					0.65	17	0.5	8	0.71	7	0.44	9	0.17	6	0.33	6	0.31	0.04074	hypermethylated
chr11	105033090	105033091	+					0.88	8	0.73	11	1	6	0.57	7	0.43	7	0.67	9	0.31	0.041	hypermethylated
chr1	141305081	141305082	-					0.78	18	1	11	0.82	11	0.5	8	0.71	14	0.47	15	0.31	0.04197	hypermethylated
chr18	56904680	56904681	-				Y	0.86	7	0.5	6	0.71	7	0.4	5	0.33	6	0.4	5	0.31	0.04213	hypermethylated
chr10	103702019	103702020	-			RPS6KA5		0.57	7	0.55	20	0.59	17	0.2	10	0.12	8	0.47	15	0.31	0.04261	hypermethylated
chr22	48846802	48846803	+				Y	0.82	11	0.47	15	0.67	12	0.38	16	0.36	11	0.27	11	0.31	0.04265	hypermethylated
chr21	2823205	2823206	+				Y	0.33	6	0.5	6	0.62	8	0.11	9	0.1	10	0.31	13	0.31	0.04426	hypermethylated
chr10	101996542	101996543	+			FOXN3		0.29	7	0.5	6	0.6	10	0.14	7	0.07	14	0.25	8	0.31	0.04452	hypermethylated
chr3	58684626	58684627	-					0.6	10	0.43	21	0.45	11	0	7	0.29	14	0.27	11	0.31	0.0454	hypermethylated
chr14	61087486	61087487	+					0.71	7	0.88	8	0.6	10	0.55	11	0.29	7	0.42	12	0.31	0.04562	hypermethylated
chr28	38659046	38659047	-					0.6	10	0.47	17	0.8	10	0.22	9	0.4	5	0.32	19	0.31	0.04595	hypermethylated
chr11	13943940	13943941	+					1	8	1	7	1	7	0.91	11	0.6	5	0.57	7	0.31	0.0471	hypermethylated
chr19	23803500	23803501	-			SMG6		0.8	5	0.8	10	1	5	0.4	10	0.57	7	0.7	10	0.31	0.04753	hypermethylated
chr9	100241775	100241776	+					0.62	8	0.92	13	0.8	10	0.38	8	0.6	5	0.45	11	0.31	0.048	hypermethylated
chr8	36129238	36129239	+					0.5	14	0.62	8	0.58	12	0.23	13	0.45	11	0.1	10	0.31	0.04876	hypermethylated
chr8	67392729	67392730	-					1	7	1	16	1	7	0.5	8	0.67	6	0.89	9	0.31	0.04907	hypermethylated
chr8	67392725	67392726	-					1	7	1	16	1	7	0.5	8	0.67	6	0.89	9	0.31	0.04907	hypermethylated
chr25	1157272	1157273	+					0.57	7	0.6	5	0.44	9	0.43	7	0.14	7	0.12	17	0.31	0.04912	hypermethylated
chr1	108087703	108087704	+					0.57	7	0.36	11	0.4	10	0.31	13	0.1	10	0	8	0.31	0.04954	hypermethylated
chr13	57720979	57720980	-					1	5	1	5	1	7	0.71	7	0.67	9	0.71	7	0.3	4.52e-05	hypermethylated
chr29	51041479	51041480	+					0.57	7	0.6	10	0.58	12	0.33	9	0.29	7	0.25	8	0.3	0.0003189	hypermethylated
chr18	25629894	25629895	-			GPR114		0.4	5	0.4	15	0.36	11	0.08	13	0.14	7	0.05	19	0.3	0.0005509	hypermethylated
chr19	58532075	58532076	+					0.92	24	0.88	17	0.89	9	0.62	8	0.54	13	0.62	16	0.3	0.0006163	hypermethylated
chr8	7363868	7363869	+					0.9	20	0.91	22	0.96	28	0.67	12	0.64	11	0.58	19	0.3	0.0008072	hypermethylated
chr18	53589699	53589700	-			OPA3		1	10	1	5	1	6	0.67	6	0.67	6	0.77	13	0.3	0.0009402	hypermethylated
chr18	48769438	48769439	-					0.79	14	0.79	19	0.76	21	0.54	13	0.48	21	0.41	17	0.3	0.001276	hypermethylated
chr1	147417698	147417699	+		COL6A1			1	7	1	8	1	13	0.78	9	0.67	9	0.67	6	0.3	0.001324	hypermethylated
chr21	67370969	67370970	-					0.62	8	0.67	9	0.57	7	0.29	7	0.38	8	0.3	10	0.3	0.001532	hypermethylated
chr4	13377678	13377679	+					0.5	6	0.58	12	0.5	12	0.29	7	0.2	10	0.2	10	0.3	0.001684	hypermethylated
chr9	3742076	3742077	+					1	6	1	6	0.9	10	0.62	8	0.67	9	0.71	7	0.3	0.002111	hypermethylated
chr4	5517708	5517709	-				Y	0.42	24	0.33	18	0.33	12	0	20	0.11	18	0.09	23	0.3	0.002509	hypermethylated
chr3	80672878	80672879	+					0.83	6	0.88	16	0.73	15	0.5	10	0.5	16	0.55	11	0.3	0.002603	hypermethylated
chr28	28172861	28172862	+					0.45	11	0.56	9	0.58	12	0.27	15	0.18	11	0.24	17	0.3	0.002813	hypermethylated
chr5	56548807	56548808	+				Y	0.33	9	0.43	7	0.38	8	0.12	8	0	8	0.1	10	0.3	0.002967	hypermethylated
chr23	16559082	16559083	-		PTCRA		Y	0.36	14	0.5	10	0.45	11	0.09	11	0.14	7	0.17	12	0.3	0.00312	hypermethylated
chr2	71286390	71286391	+					0.69	16	0.71	24	0.82	11	0.45	11	0.47	15	0.38	13	0.3	0.003214	hypermethylated
chr27	28532052	28532053	-			RNF122		1	10	0.86	22	0.89	18	0.6	10	0.67	6	0.6	20	0.3	0.003386	hypermethylated
chr15	76039730	76039731	+					0.38	8	0.32	19	0.2	10	0	7	0	10	0	7	0.3	0.004456	hypermethylated
chr22	47521818	47521819	-					0.6	5	0.7	10	0.57	7	0.33	12	0.38	8	0.25	8	0.3	0.004736	hypermethylated
chr29	44171665	44171666	+					0.4	5	0.22	9	0.27	11	0	5	0	8	0	16	0.3	0.004864	hypermethylated
chr14	17044650	17044651	-			MTSS1		0.56	9	0.7	20	0.71	14	0.33	6	0.38	8	0.38	8	0.3	0.004923	hypermethylated
chr9	45055864	45055865	-					1	5	1	8	0.88	8	0.71	7	0.67	6	0.6	5	0.3	0.005	hypermethylated
chr15	82273484	82273485	+					0.67	21	0.64	36	0.5	26	0.33	48	0.27	33	0.29	63	0.3	0.005111	hypermethylated
chr13	58048961	58048962	+	GNAS	GNAS		Y	0.57	7	0.57	7	0.5	6	0.25	8	0.33	6	0.17	12	0.3	0.005176	hypermethylated
chr11	97908827	97908828	+			RALGPS1		0.86	7	0.83	6	1	5	0.6	5	0.62	8	0.57	7	0.3	0.005368	hypermethylated
chr12	89231626	89231627	-					1	10	1	8	1	12	0.71	7	0.6	10	0.79	19	0.3	0.005604	hypermethylated
chr24	666813	666814	-				Y	0.6	5	0.62	8	0.73	11	0.43	7	0.33	9	0.3	10	0.3	0.005621	hypermethylated
chr17	62470190	62470191	-					0.64	22	0.5	16	0.55	22	0.2	10	0.33	12	0.25	8	0.3	0.005837	hypermethylated
chr25	30366559	30366560	-					0.89	19	1	11	0.93	15	0.62	8	0.56	16	0.73	11	0.3	0.00593	hypermethylated
chr21	25671610	25671611	-					0.44	9	0.54	13	0.38	16	0.1	10	0.2	10	0.17	18	0.3	0.005969	hypermethylated
chr27	37566372	37566373	-					1	16	1	11	0.92	13	0.67	9	0.77	13	0.6	10	0.3	0.00597	hypermethylated
chr22	30105848	30105849	+					0.83	6	0.67	6	0.75	12	0.45	11	0.5	6	0.4	15	0.3	0.006014	hypermethylated
chr19	23236611	23236612	-			PITPNA		0.85	13	0.89	9	1	7	0.67	6	0.56	9	0.62	8	0.3	0.006209	hypermethylated
chr8	43876808	43876809	-				Y	0.56	18	0.38	8	0.43	14	0.12	8	0.2	10	0.12	8	0.3	0.006845	hypermethylated
chr20	62821122	62821123	+	ANKRD33B			Y	0.18	11	0.38	16	0.33	6	0	16	0	10	0	12	0.3	0.007205	hypermethylated
chr17	74136631	74136632	+			PRODH	Y	0.44	9	0.5	6	0.31	13	0.14	14	0.09	11	0.12	8	0.3	0.007305	hypermethylated
chr8	24912135	24912136	-					0.78	27	0.82	11	0.89	9	0.46	24	0.62	16	0.5	8	0.3	0.007308	hypermethylated
chr7	15831095	15831096	+					0.31	13	0.46	13	0.3	10	0	11	0.09	11	0.08	25	0.3	0.0075	hypermethylated
chr29	6598841	6598842	-					0.4	5	0.33	9	0.43	7	0.09	11	0	8	0.18	11	0.3	0.007631	hypermethylated
chr2	134244746	134244747	+					0.5	8	0.6	5	0.4	10	0.23	13	0.2	5	0.17	12	0.3	0.007694	hypermethylated
chr7	40331180	40331181	-					0.27	22	0.43	14	0.38	21	0.13	30	0.06	34	0	19	0.3	0.007844	hypermethylated
chr21	31309853	31309854	+					1	7	0.88	8	1	5	0.57	7	0.73	11	0.67	6	0.3	0.007912	hypermethylated
chr11	97872458	97872459	-			RALGPS1		0.43	14	0.33	9	0.27	11	0.12	8	0	11	0	8	0.3	0.007912	hypermethylated
chr17	67515519	67515520	-					0.83	6	0.71	7	0.83	12	0.57	7	0.5	6	0.41	17	0.3	0.007957	hypermethylated
chr24	5142767	5142768	+					0.82	11	0.83	18	0.73	15	0.5	6	0.4	5	0.58	12	0.3	0.008104	hypermethylated
chr15	67577361	67577362	-	COMMD9				1	6	0.91	11	0.92	12	0.55	11	0.73	11	0.67	9	0.3	0.008315	hypermethylated
chr17	68132591	68132592	-					0.38	16	0.4	10	0.44	18	0	14	0.2	10	0.12	16	0.3	0.00848	hypermethylated
chr5	97131305	97131306	-					0.53	36	0.72	25	0.54	28	0.27	30	0.3	23	0.3	30	0.3	0.008911	hypermethylated
chr11	65328721	65328722	+					0.89	19	0.73	22	0.7	20	0.5	34	0.48	25	0.45	20	0.3	0.008966	hypermethylated
chr4	119196037	119196038	-					0.5	8	0.5	10	0.6	5	0.22	9	0.14	7	0.33	6	0.3	0.009603	hypermethylated
chr13	68197838	68197839	-				Y	0.29	14	0.46	13	0.4	10	0	9	0.12	8	0.12	17	0.3	0.01002	hypermethylated
chr6	88825277	88825278	+					0.92	13	1	9	0.79	14	0.64	11	0.6	5	0.57	7	0.3	0.01011	hypermethylated
chr8	106954806	106954807	-					0.8	5	0.83	6	1	5	0.6	5	0.6	5	0.54	13	0.3	0.01021	hypermethylated
chr29	5649935	5649936	-				Y	0.27	11	0.46	13	0.37	19	0.11	18	0.1	10	0	20	0.3	0.01022	hypermethylated
chr18	64045201	64045202	-			ZNF444,ZIM2	Y	0.49	35	0.45	22	0.37	19	0.03	32	0.22	18	0.17	36	0.3	0.01132	hypermethylated
chr19	46017744	46017745	-					0.5	10	0.56	9	0.33	9	0.17	12	0.14	7	0.18	11	0.3	0.01153	hypermethylated
chr14	41128114	41128115	-					0.8	5	0.58	12	0.71	7	0.4	10	0.44	9	0.36	11	0.3	0.01157	hypermethylated
chr26	45729241	45729242	-			DHX32		0.8	20	0.81	26	0.89	18	0.41	22	0.59	17	0.6	20	0.3	0.01162	hypermethylated
chr11	101203639	101203640	-					0.86	7	0.8	10	0.78	9	0.5	10	0.4	5	0.62	8	0.3	0.01187	hypermethylated
chr20	48550052	48550053	-					0.8	10	1	5	1	6	0.62	8	0.6	5	0.67	6	0.3	0.01206	hypermethylated
chr9	82087540	82087541	-					0.44	9	0.57	21	0.54	13	0.33	18	0.15	13	0.17	18	0.3	0.01228	hypermethylated
chr3	13981604	13981605	+			LRRC71		0.79	14	0.69	13	0.75	16	0.41	17	0.57	23	0.35	23	0.3	0.01264	hypermethylated
chr2	127415981	127415982	-			UBXN11		0.78	9	0.92	13	0.71	7	0.5	6	0.57	7	0.45	11	0.3	0.01368	hypermethylated
chr11	48928550	48928551	+				Y	0.35	17	0.33	6	0.43	7	0.2	10	0	7	0	9	0.3	0.01376	hypermethylated
chr14	685095	685096	-					0.86	7	0.88	8	1	11	0.67	9	0.67	12	0.5	18	0.3	0.01378	hypermethylated
chr23	30841760	30841761	-					0.88	24	0.68	22	0.83	30	0.52	21	0.55	11	0.41	27	0.3	0.01381	hypermethylated
chr3	37687238	37687239	-					0.75	8	0.86	7	0.86	7	0.57	7	0.6	10	0.4	5	0.3	0.01441	hypermethylated
chr5	109102413	109102414	+					0.7	10	0.83	12	0.7	10	0.56	9	0.4	5	0.36	11	0.3	0.01448	hypermethylated
chr18	62157637	62157638	+			VSTM1		0.88	8	1	11	1	6	0.6	5	0.78	9	0.6	10	0.3	0.01451	hypermethylated
chr1	11273905	11273906	-					0.81	21	0.71	14	0.82	11	0.45	11	0.38	8	0.6	5	0.3	0.0146	hypermethylated
chr11	63336868	63336869	-	SLC1A4				0.25	8	0.35	31	0.44	18	0	8	0.14	14	0	17	0.3	0.01483	hypermethylated
chr13	58428786	58428787	+					0.5	6	0.62	8	0.5	14	0.12	8	0.3	10	0.31	13	0.3	0.01501	hypermethylated
chr1	45104024	45104025	+					1	12	0.9	10	0.83	12	0.67	12	0.67	6	0.5	12	0.3	0.01522	hypermethylated
chr12	90499264	90499265	-					0.5	6	0.4	5	0.33	9	0.17	6	0	11	0.17	6	0.3	0.01522	hypermethylated
chr13	48081320	48081321	-					0.85	13	0.88	8	1	6	0.67	12	0.67	15	0.5	6	0.3	0.01536	hypermethylated
chr1	10164722	10164723	-	JAM2		JAM2		0.42	12	0.23	13	0.44	9	0	9	0.09	11	0.1	20	0.3	0.01557	hypermethylated
chr29	25401842	25401843	-					0.62	13	0.75	12	0.57	7	0.33	6	0.27	11	0.44	9	0.3	0.01593	hypermethylated
chr4	23996648	23996649	+			MEOX2		1	6	1	8	1	11	0.75	8	0.8	5	0.56	9	0.3	0.01615	hypermethylated
chr21	67371809	67371810	-					0.27	11	0.38	13	0.42	12	0	8	0	6	0.18	11	0.3	0.01637	hypermethylated
chr22	58975780	58975781	+					0.83	6	0.89	9	0.8	5	0.4	5	0.6	10	0.62	8	0.3	0.01686	hypermethylated
chr17	74932732	74932733	-	ARVCF	ARVCF			0.64	22	0.6	10	0.6	10	0.33	6	0.43	14	0.17	12	0.3	0.01747	hypermethylated
chrX	144951263	144951264	+					0.5	8	0.5	14	0.36	11	0.27	11	0.12	8	0.06	16	0.3	0.01749	hypermethylated
chr23	40575480	40575481	-				Y	0.62	8	0.63	19	0.45	11	0.27	11	0.18	11	0.36	14	0.3	0.01759	hypermethylated
chr29	41130315	41130316	-	RAB3IL1		RAB3IL1	Y	0.22	9	0.45	11	0.22	9	0	9	0	8	0	6	0.3	0.018	hypermethylated
chr6	27395531	27395532	-			TSPAN5		0.5	12	0.75	16	0.64	14	0.36	11	0.27	11	0.36	14	0.3	0.01849	hypermethylated
chr22	59921251	59921252	+					0.55	11	0.56	9	0.36	11	0.29	7	0.14	7	0.14	7	0.3	0.01919	hypermethylated
chr16	66307678	66307679	+			RGL1		0.83	46	0.68	19	0.79	14	0.41	37	0.6	20	0.39	18	0.3	0.0197	hypermethylated
chr3	111565459	111565460	+					0.83	6	0.6	10	0.71	7	0.5	6	0.36	14	0.4	10	0.3	0.02028	hypermethylated
chr2	120160741	120160742	-				Y	0.27	11	0.5	10	0.5	8	0.08	12	0.18	11	0.1	10	0.3	0.02074	hypermethylated
chr22	58649734	58649735	+					0.5	12	0.57	14	0.33	6	0.11	18	0.14	14	0.25	8	0.3	0.02164	hypermethylated
chr16	63162014	63162015	-					0.8	20	0.55	20	0.72	25	0.46	13	0.36	11	0.33	15	0.3	0.02178	hypermethylated
chr24	88492	88493	-					0.94	17	1	8	0.75	16	0.56	18	0.67	12	0.56	18	0.3	0.02232	hypermethylated
chr1	112605687	112605688	-					0.67	6	0.82	11	0.75	8	0.33	9	0.57	7	0.44	9	0.3	0.02236	hypermethylated
chr18	60817816	60817817	+					0.88	8	0.78	9	0.85	13	0.4	5	0.55	11	0.67	9	0.3	0.02293	hypermethylated
chr22	61369559	61369560	+					1	18	1	19	0.94	17	0.58	12	0.62	29	0.84	19	0.3	0.02296	hypermethylated
chr22	16616120	16616121	-				Y	0.42	12	0.29	14	0.5	12	0.1	21	0.2	5	0	5	0.3	0.02364	hypermethylated
chr11	86081571	86081572	+		LPIN1		Y	0.42	12	0.17	6	0.4	10	0	6	0	5	0.08	12	0.3	0.02456	hypermethylated
chr11	25475111	25475112	-					0.84	19	0.71	14	0.75	8	0.36	14	0.62	13	0.43	14	0.3	0.0246	hypermethylated
chr21	69438027	69438028	-					0.44	9	0.43	7	0.2	10	0.09	11	0	8	0.09	11	0.3	0.02463	hypermethylated
chr20	71724484	71724485	-	SLC9A3		SLC9A3		0.5	18	0.53	17	0.44	18	0.09	11	0.12	16	0.35	17	0.3	0.02467	hypermethylated
chr3	82724583	82724584	-					0.75	8	0.57	7	0.8	5	0.5	10	0.4	5	0.33	9	0.3	0.02492	hypermethylated
chr7	26698020	26698021	+	FBN2		FBN2		0.5	10	0.67	15	0.6	10	0.18	17	0.42	12	0.29	7	0.3	0.02499	hypermethylated
chr21	70199309	70199310	-					0.6	10	0.42	12	0.38	8	0.25	12	0.07	15	0.17	12	0.3	0.02543	hypermethylated
chr15	82594002	82594003	+					0.89	9	0.71	7	0.91	11	0.57	7	0.62	8	0.43	7	0.3	0.02557	hypermethylated
chr11	80493609	80493610	-					0.75	20	0.66	32	0.57	21	0.3	10	0.29	21	0.5	24	0.3	0.02615	hypermethylated
chr9	22455030	22455031	+				Y	0.29	14	0.25	16	0.5	8	0	16	0.12	8	0	6	0.3	0.02652	hypermethylated
chr6	61402813	61402814	+			APBB2		0.86	7	1	8	1	5	0.8	10	0.6	5	0.57	7	0.3	0.0267	hypermethylated
chr7	52354080	52354081	+	ECSCR	ECSCR			0.44	18	0.71	17	0.5	22	0.32	22	0.19	21	0.24	29	0.3	0.02679	hypermethylated
chr18	49872735	49872736	+				Y	0.4	5	0.5	8	0.4	5	0.29	7	0	5	0.1	10	0.3	0.02772	hypermethylated
chr21	14708602	14708603	+			FAM174B		1	8	0.95	21	0.94	17	0.8	10	0.69	13	0.5	12	0.3	0.02847	hypermethylated
chr11	87460753	87460754	+					1	6	0.9	10	1	9	0.6	5	0.57	7	0.83	6	0.3	0.02889	hypermethylated
chr4	66540006	66540007	-					0.33	12	0.33	6	0.55	11	0.2	15	0	6	0.1	10	0.3	0.02909	hypermethylated
chr5	103888594	103888595	-		ATN1			0.8	5	0.77	13	0.62	8	0.4	5	0.57	7	0.33	12	0.3	0.02917	hypermethylated
chr17	56835070	56835071	+					0.4	5	0.27	11	0.44	9	0	6	0	5	0.22	9	0.3	0.02972	hypermethylated
chr22	61136391	61136392	-					0.64	14	0.89	18	0.75	16	0.43	7	0.57	7	0.39	18	0.3	0.03	hypermethylated
chr24	666633	666634	-				Y	0.8	5	0.88	8	0.73	11	0.33	6	0.56	9	0.6	10	0.3	0.03054	hypermethylated
chr5	57471521	57471522	-			SMARCC2		0.8	10	0.73	15	0.89	9	0.45	11	0.67	9	0.41	17	0.3	0.03093	hypermethylated
chr8	107841596	107841597	-					0.86	7	0.71	14	0.55	11	0.4	10	0.36	11	0.44	9	0.3	0.03122	hypermethylated
chr23	51729437	51729438	+				Y	1	10	1	12	0.91	11	0.8	10	0.7	10	0.5	6	0.3	0.03139	hypermethylated
chr22	56817475	56817476	-					0.23	13	0.47	15	0.46	13	0.1	10	0	12	0.17	6	0.3	0.0315	hypermethylated
chr19	11947698	11947699	-			TBX2	Y	0.69	13	0.75	8	0.88	8	0.62	8	0.4	10	0.4	5	0.3	0.03228	hypermethylated
chr17	34470978	34470979	-					1	12	0.9	21	1	10	0.8	10	0.7	10	0.5	14	0.3	0.03236	hypermethylated
chr16	43558600	43558601	-					0.71	14	0.43	14	0.67	6	0.25	16	0.33	6	0.33	6	0.3	0.03251	hypermethylated
chr25	41168461	41168462	+			GNA12		0.71	7	0.78	9	0.8	10	0.36	11	0.38	8	0.64	14	0.3	0.03283	hypermethylated
chr4	41449	41450	-					1	6	0.84	19	1	16	0.5	14	0.69	16	0.76	29	0.3	0.03295	hypermethylated
chr29	51207649	51207650	+					0.71	7	0.6	5	0.88	8	0.5	10	0.33	6	0.45	11	0.3	0.03301	hypermethylated
chr10	17322506	17322507	-					1	6	1	11	1	8	0.89	9	0.6	5	0.62	8	0.3	0.03302	hypermethylated
chr27	36776151	36776152	+					0.6	5	0.6	10	0.38	8	0.2	10	0.14	7	0.33	12	0.3	0.03315	hypermethylated
chr17	63959635	63959636	+					0.5	8	0.38	13	0.62	13	0.07	14	0.27	11	0.26	19	0.3	0.03342	hypermethylated
chr18	25905867	25905868	+			CNGB1		1	5	0.91	11	1	9	0.8	5	0.71	7	0.5	8	0.3	0.034	hypermethylated
chr24	21224466	21224467	-			MOCOS		0.67	9	0.75	8	0.62	8	0.56	9	0.29	7	0.31	13	0.3	0.034	hypermethylated
chr10	10944992	10944993	-	THBS4				0.6	5	0.29	28	0.44	9	0.1	10	0.12	16	0.2	15	0.3	0.03429	hypermethylated
chr9	88460990	88460991	-			PPP1R14C		0.4	10	0.11	9	0.4	10	0	7	0	12	0	11	0.3	0.03439	hypermethylated
chr23	49482661	49482662	+			CDYL		0.91	11	0.8	5	1	7	0.57	7	0.75	8	0.5	6	0.3	0.03479	hypermethylated
chr7	45303082	45303083	+	ATP5D	ATP5D		Y	0.71	7	1	13	0.8	10	0.5	6	0.62	8	0.5	10	0.3	0.03479	hypermethylated
chr8	73487342	73487343	-					0.6	5	0.38	8	0.57	7	0.33	6	0.2	5	0.11	9	0.3	0.03487	hypermethylated
chr5	107665761	107665762	-	SLC6A12		SLC6A12		0.83	6	0.86	7	0.9	10	0.73	11	0.4	5	0.56	9	0.3	0.03501	hypermethylated
chr16	73763503	73763504	+					0.14	14	0.43	14	0.4	5	0	15	0	12	0.08	12	0.3	0.03566	hypermethylated
chr13	73154504	73154505	-					1	6	1	12	0.89	9	0.67	9	0.5	8	0.81	16	0.3	0.03595	hypermethylated
chr12	50442556	50442557	+					1	6	0.83	18	1	11	0.8	5	0.6	10	0.55	11	0.3	0.03598	hypermethylated
chr4	99714910	99714911	-					0.42	26	0.29	24	0.5	20	0.25	12	0	10	0.07	29	0.3	0.0361	hypermethylated
chr21	45665170	45665171	-				Y	0.62	8	0.71	7	0.7	10	0.2	5	0.44	9	0.5	8	0.3	0.03622	hypermethylated
chr2	129195825	129195826	-					0.38	8	0.7	10	0.57	7	0.27	11	0.2	5	0.27	11	0.3	0.03699	hypermethylated
chr6	118471344	118471345	-				Y	0.85	26	0.93	30	0.86	14	0.62	16	0.4	10	0.71	14	0.3	0.0373	hypermethylated
chr21	59151966	59151967	+			ASB2		0.71	7	0.83	6	0.56	9	0.31	16	0.5	6	0.4	5	0.3	0.03762	hypermethylated
chr29	48553229	48553230	-					0.8	5	1	6	0.82	11	0.71	7	0.54	13	0.45	11	0.3	0.03816	hypermethylated
chr8	110710088	110710089	-					0.8	15	0.84	25	1	15	0.44	9	0.6	15	0.71	17	0.3	0.03829	hypermethylated
chr10	80982482	80982483	+					0.67	6	0.4	5	0.67	9	0.33	12	0.2	5	0.31	13	0.3	0.03838	hypermethylated
chr22	13483061	13483062	-				Y	0.54	13	0.4	5	0.46	13	0.32	25	0.17	6	0	9	0.3	0.03905	hypermethylated
chr2	127527934	127527935	-					0.55	11	0.29	14	0.56	16	0.18	11	0.1	21	0.23	26	0.3	0.03935	hypermethylated
chr8	110685984	110685985	+					0.83	12	0.94	18	1	8	0.54	24	0.55	11	0.8	25	0.3	0.03943	hypermethylated
chr3	31732089	31732090	+		FAM212B			0.67	9	0.53	15	0.67	12	0.5	6	0.22	9	0.24	17	0.3	0.03971	hypermethylated
chr16	81629146	81629147	+				Y	0.5	10	0.2	5	0.2	5	0	11	0	14	0	5	0.3	0.03994	hypermethylated
chr7	81625130	81625131	-					1	13	1	7	1	5	0.8	5	0.5	6	0.8	5	0.3	0.03994	hypermethylated
chr25	7424193	7424194	-					1	5	1	7	1	10	0.8	5	0.5	6	0.8	5	0.3	0.03994	hypermethylated
chr11	88286694	88286695	+					0.5	8	0.2	15	0.2	10	0	12	0	12	0	7	0.3	0.03994	hypermethylated
chr6	106563554	106563555	-			NSG1	Y	0.75	8	0.86	7	1	5	0.43	7	0.67	6	0.6	5	0.3	0.03998	hypermethylated
chr4	120065371	120065372	+					1	12	0.86	7	1	5	0.5	8	0.8	5	0.67	6	0.3	0.04	hypermethylated
chr18	51277757	51277758	-				Y	0.67	6	0.57	7	0.4	5	0.22	9	0.36	11	0.14	7	0.3	0.04021	hypermethylated
chr28	39151837	39151838	-					0.8	5	0.86	7	0.83	6	0.5	6	0.38	8	0.71	7	0.3	0.04031	hypermethylated
chr22	55200502	55200503	-					0.55	11	0.75	8	0.67	6	0.33	12	0.5	10	0.21	14	0.3	0.04033	hypermethylated
chr15	32319332	32319333	-				Y	0.57	7	0.4	10	0.64	11	0.38	8	0.14	7	0.2	5	0.3	0.04036	hypermethylated
chr29	46583073	46583074	-					0.57	7	0.86	14	0.67	18	0.38	26	0.5	12	0.31	13	0.3	0.0406	hypermethylated
chr11	106485443	106485444	+					0.76	21	0.89	19	0.83	18	0.57	7	0.67	9	0.35	17	0.3	0.04066	hypermethylated
chr6	90822111	90822112	-	GRO1,CXCL2				0.77	13	0.56	9	0.75	12	0.54	13	0.33	6	0.3	10	0.3	0.04082	hypermethylated
chr24	21045542	21045543	+			FHOD3		1	11	0.9	21	1	6	0.83	12	0.5	8	0.67	6	0.3	0.04088	hypermethylated
chr10	78263749	78263750	-					0.87	15	0.95	22	0.68	19	0.44	9	0.52	21	0.65	20	0.3	0.04118	hypermethylated
chr15	33927351	33927352	+			UBASH3B		0.58	12	0.65	17	0.88	8	0.37	19	0.33	9	0.5	12	0.3	0.04189	hypermethylated
chr27	35832462	35832463	+					1	8	0.86	21	1	15	0.56	18	0.83	6	0.56	9	0.3	0.04316	hypermethylated
chr24	38617103	38617104	-					1	5	0.75	8	1	8	0.5	6	0.71	7	0.62	8	0.3	0.04323	hypermethylated
chr18	57708341	57708342	-					0.86	7	0.72	36	0.75	8	0.61	23	0.53	15	0.3	10	0.3	0.04365	hypermethylated
chr25	38855526	38855527	-			DAGLB		0.5	10	0.65	17	0.73	15	0.46	13	0.2	5	0.33	6	0.3	0.044	hypermethylated
chr15	32616813	32616814	-			SORL1		0.57	7	0.29	7	0.29	7	0.14	7	0	7	0.1	10	0.3	0.04508	hypermethylated
chr22	40362695	40362696	-					0.5	6	0.29	7	0.36	11	0	9	0.25	8	0	8	0.3	0.0452	hypermethylated
chr3	24973960	24973961	+					1	7	1	5	0.89	9	0.5	10	0.67	6	0.83	6	0.3	0.0453	hypermethylated
chr19	15792848	15792849	+				Y	1	7	0.83	6	0.8	10	0.6	5	0.43	7	0.71	7	0.3	0.04562	hypermethylated
chr8	1500486	1500487	+			CLCN3		0.4	10	0.65	20	0.67	9	0.33	15	0.33	21	0.16	31	0.3	0.04592	hypermethylated
chr3	53126721	53126722	-					1	8	1	13	1	14	0.6	5	0.91	11	0.58	12	0.3	0.0461	hypermethylated
chr6	105013956	105013957	-					0.36	11	0.64	11	0.64	11	0.14	7	0.33	9	0.25	8	0.3	0.04623	hypermethylated
chr8	10226053	10226054	+			ZNF395		0.75	8	0.5	6	0.4	5	0.29	7	0.25	8	0.2	5	0.3	0.04649	hypermethylated
chr19	51117710	51117711	+			LOC781977		0.73	11	0.67	6	0.71	14	0.36	11	0.25	12	0.6	10	0.3	0.04651	hypermethylated
chr11	94511434	94511435	-					0.71	14	0.57	7	0.36	11	0.27	15	0.2	10	0.29	14	0.3	0.04659	hypermethylated
chrX	144951269	144951270	+					0.75	8	0.64	14	0.64	11	0.45	11	0.5	8	0.19	16	0.3	0.04697	hypermethylated
chr23	17967545	17967546	-					1	9	1	10	1	14	0.86	7	0.75	12	0.5	12	0.3	0.04818	hypermethylated
chr7	16056771	16056772	+		ICAM5		Y	0.5	6	0.44	9	0.38	8	0	5	0.33	9	0.1	10	0.3	0.04839	hypermethylated
chr7	71643884	71643885	+					0.85	13	0.5	18	0.61	31	0.41	34	0.35	20	0.3	23	0.3	0.04916	hypermethylated
chr27	28834131	28834132	+			RNF122		0.78	9	0.83	18	1	10	0.71	14	0.57	14	0.42	12	0.3	0.04965	hypermethylated
chr28	31279540	31279541	-					0.8	15	0.85	27	0.75	20	0.67	6	0.53	17	0.31	16	0.3	0.04995	hypermethylated
chr3	82582073	82582074	-				Y	0.3	10	0.29	7	0.27	11	0	13	0	11	0	11	0.29	3.426e-06	hypermethylated
chr22	53678661	53678662	-					1	11	1	12	1	9	0.75	8	0.67	6	0.71	7	0.29	0.0002763	hypermethylated
chr23	45490916	45490917	+			TFAP2A		0.25	16	0.33	18	0.29	14	0	12	0	8	0	10	0.29	0.0002763	hypermethylated
chr11	40546220	40546221	-					1	14	1	15	1	11	0.75	8	0.71	7	0.67	6	0.29	0.0002763	hypermethylated
chr21	39666160	39666161	-					0.38	8	0.36	14	0.42	12	0.13	15	0.07	15	0.07	14	0.29	0.0004608	hypermethylated
chr14	2441997	2441998	-			VAMP2	Y	0.36	11	0.33	9	0.3	10	0.07	14	0	8	0.07	15	0.29	0.0006298	hypermethylated
chr19	40660104	40660105	+			PPP1R1B		0.33	9	0.4	10	0.43	7	0.12	8	0.09	11	0.09	11	0.29	0.0007226	hypermethylated
chr19	53734	53735	+					0.77	74	0.84	57	0.86	50	0.54	83	0.51	47	0.56	48	0.29	0.000799	hypermethylated
chr18	13799840	13799841	+				Y	1	10	1	8	1	7	0.78	9	0.67	6	0.7	10	0.29	0.0009768	hypermethylated
chr28	26483749	26483750	+			H2AFY2		0.8	5	0.73	11	0.69	16	0.44	9	0.44	9	0.47	15	0.29	0.001058	hypermethylated
chr10	90064383	90064384	-			ADCK1		0.33	6	0.3	10	0.33	12	0	9	0	7	0.1	10	0.29	0.001193	hypermethylated
chr1	24201957	24201958	+					0.91	11	0.89	9	0.88	8	0.67	6	0.6	5	0.55	11	0.29	0.001403	hypermethylated
chr29	49738779	49738780	-					0.36	14	0.33	9	0.27	11	0.08	12	0	7	0	12	0.29	0.001436	hypermethylated
chr17	59560828	59560829	+			KSR2	Y	0.5	10	0.6	10	0.62	8	0.29	7	0.29	7	0.27	11	0.29	0.001577	hypermethylated
chr24	42397389	42397390	+					0.88	8	1	11	0.92	12	0.67	6	0.64	11	0.61	18	0.29	0.001878	hypermethylated
chr25	33797441	33797442	+			ELN		0.3	10	0.4	15	0.33	9	0	12	0.09	11	0.07	15	0.29	0.001881	hypermethylated
chr3	82745914	82745915	-					0.73	45	0.75	24	0.85	13	0.52	25	0.5	6	0.44	18	0.29	0.002315	hypermethylated
chr29	33874641	33874642	-					0.83	6	0.82	17	0.75	12	0.57	7	0.45	11	0.5	18	0.29	0.002405	hypermethylated
chr18	38017274	38017275	-					1	5	1	6	1	6	0.67	6	0.8	5	0.67	6	0.29	0.00289	hypermethylated
chr27	23068725	23068726	+			KIAA1456		1	18	1	14	1	6	0.67	9	0.67	6	0.8	10	0.29	0.00289	hypermethylated
chr5	107002568	107002569	+			TSPAN11		1	16	1	8	1	6	0.67	6	0.8	10	0.67	6	0.29	0.00289	hypermethylated
chr24	61921584	61921585	-			BCL2		0.42	12	0.52	23	0.5	10	0.25	12	0.14	14	0.19	21	0.29	0.003068	hypermethylated
chr21	71093243	71093244	+					0.67	9	0.57	14	0.71	7	0.38	8	0.33	9	0.38	13	0.29	0.003083	hypermethylated
chr19	63584871	63584872	+					0.33	15	0.25	16	0.38	8	0.08	12	0	6	0	12	0.29	0.003185	hypermethylated
chr15	26580381	26580382	-					0.6	10	0.54	13	0.57	14	0.36	14	0.28	18	0.21	24	0.29	0.003422	hypermethylated
chr8	77407399	77407400	-					0.7	10	0.68	19	0.6	5	0.42	12	0.4	5	0.3	10	0.29	0.003784	hypermethylated
chr1	121884217	121884218	+				Y	0.33	18	0.33	6	0.33	6	0	20	0.14	14	0	8	0.29	0.003883	hypermethylated
chr14	38605351	38605352	+					0.24	34	0.38	16	0.33	18	0	22	0.08	26	0	12	0.29	0.004049	hypermethylated
chr17	74791507	74791508	-					0.88	8	0.92	13	0.9	10	0.53	19	0.6	10	0.69	13	0.29	0.00422	hypermethylated
chr6	109739091	109739092	+					0.62	16	0.6	15	0.75	12	0.36	14	0.4	10	0.33	12	0.29	0.004238	hypermethylated
chr26	25718424	25718425	+			SORCS3	Y	0.88	16	0.93	30	1	7	0.71	7	0.6	10	0.64	11	0.29	0.00443	hypermethylated
chr21	33602296	33602297	+			CSPG4		1	6	0.86	7	0.89	9	0.67	6	0.57	7	0.62	8	0.29	0.004585	hypermethylated
chr4	77302570	77302571	+					0.4	10	0.3	10	0.27	11	0	11	0	5	0.1	10	0.29	0.004692	hypermethylated
chr14	2058999	2059000	-					1	6	1	10	1	9	0.71	7	0.62	8	0.8	5	0.29	0.004745	hypermethylated
chr21	2988861	2988862	+					0.5	12	0.5	6	0.64	11	0.25	12	0.3	10	0.22	9	0.29	0.004783	hypermethylated
chr29	50099701	50099702	-					1	7	1	13	0.89	9	0.7	10	0.6	5	0.71	7	0.29	0.00484	hypermethylated
chr7	110035064	110035065	+					1	5	1	7	0.85	13	0.67	12	0.67	15	0.64	14	0.29	0.00503	hypermethylated
chr14	74577128	74577129	+					0.83	12	0.86	7	0.89	9	0.5	14	0.67	9	0.56	9	0.29	0.00519	hypermethylated
chr13	46907621	46907622	+			DIP2C		0.4	5	0.44	25	0.47	15	0.14	14	0.07	15	0.24	17	0.29	0.005413	hypermethylated
chr13	84145092	84145093	+					0.93	14	0.92	12	1	6	0.75	12	0.6	5	0.62	8	0.29	0.005496	hypermethylated
chr23	16559073	16559074	-		PTCRA		Y	0.6	15	0.5	10	0.45	11	0.27	11	0.25	8	0.17	12	0.29	0.005812	hypermethylated
chr22	59503019	59503020	-					0.33	9	0.38	8	0.44	9	0.12	8	0	5	0.14	7	0.29	0.00599	hypermethylated
chr25	35073365	35073366	+					0.93	14	0.85	13	1	9	0.57	7	0.67	9	0.67	9	0.29	0.00605	hypermethylated
chr11	97316143	97316144	-					0.8	10	0.64	11	0.67	12	0.36	11	0.44	9	0.42	12	0.29	0.00622	hypermethylated
chr18	26755691	26755692	+					1	11	1	9	1	6	0.78	9	0.6	5	0.75	8	0.29	0.006231	hypermethylated
chr6	108086971	108086972	+			TNIP2		0.22	18	0.25	8	0.4	10	0	6	0	10	0	8	0.29	0.006231	hypermethylated
chr11	101736547	101736548	-			RAPGEF1		1	16	1	12	1	6	0.78	9	0.6	5	0.75	8	0.29	0.006231	hypermethylated
chr24	50049	50050	+					0.72	18	0.67	15	0.58	12	0.44	9	0.33	6	0.33	12	0.29	0.00634	hypermethylated
chr19	16034959	16034960	+					0.83	6	0.9	10	0.91	11	0.62	13	0.67	9	0.5	10	0.29	0.006355	hypermethylated
chr13	80537716	80537717	-				Y	1	12	1	12	1	6	0.82	22	0.67	6	0.64	11	0.29	0.006478	hypermethylated
chr14	23894329	23894330	+					0.47	15	0.5	14	0.4	15	0.18	11	0.24	17	0.07	14	0.29	0.006602	hypermethylated
chr28	40398943	40398944	+					1	5	0.86	7	1	5	0.71	7	0.62	13	0.67	12	0.29	0.006663	hypermethylated
chr22	59506168	59506169	-					0.36	11	0.29	7	0.43	7	0.09	11	0	5	0.12	8	0.29	0.006684	hypermethylated
chr27	37572854	37572855	-					0.9	31	0.87	39	0.88	26	0.57	30	0.52	46	0.71	17	0.29	0.006817	hypermethylated
chr29	51412022	51412023	+				Y	0.58	12	0.62	8	0.71	7	0.43	7	0.33	6	0.29	7	0.29	0.006926	hypermethylated
chr11	101839590	101839591	-					0.5	16	0.52	21	0.42	19	0.25	12	0.1	10	0.23	13	0.29	0.006964	hypermethylated
chr23	8197618	8197619	-				Y	0.33	6	0.25	8	0.4	10	0	6	0.11	9	0	5	0.29	0.007	hypermethylated
chr7	54196824	54196825	+			PCDHGA8,PCDHGB4	Y	0.78	9	0.62	13	0.67	12	0.44	9	0.33	6	0.4	10	0.29	0.007042	hypermethylated
chr11	106935238	106935239	+				Y	0.57	7	0.38	13	0.44	9	0.2	5	0.14	7	0.18	11	0.29	0.007138	hypermethylated
chr26	37041632	37041633	+					0.78	9	0.86	14	0.75	12	0.45	11	0.6	20	0.46	13	0.29	0.007172	hypermethylated
chr11	35356366	35356367	-					0.93	15	1	12	1	24	0.67	6	0.6	5	0.79	14	0.29	0.007471	hypermethylated
chr18	10696953	10696954	+				Y	0.83	6	0.78	9	0.78	9	0.56	9	0.4	5	0.57	7	0.29	0.00762	hypermethylated
chr21	26086785	26086786	+				Y	0.33	9	0.22	9	0.4	5	0	8	0	7	0.08	12	0.29	0.007802	hypermethylated
chr4	27754153	27754154	+					0.86	22	0.8	20	0.8	20	0.55	11	0.44	16	0.62	8	0.29	0.008101	hypermethylated
chr10	101734699	101734700	+					0.4	10	0.56	9	0.47	17	0.25	16	0.11	9	0.18	11	0.29	0.008122	hypermethylated
chr18	11452360	11452361	-					0.71	21	0.81	16	0.66	29	0.36	22	0.5	14	0.44	16	0.29	0.008313	hypermethylated
chr19	23248883	23248884	-	PITPNA		PITPNA		0.38	16	0.36	11	0.3	10	0	10	0	5	0.17	12	0.29	0.008501	hypermethylated
chr25	29470931	29470932	-			WBSCR17		0.67	9	0.78	9	0.67	9	0.4	5	0.33	6	0.5	8	0.29	0.008655	hypermethylated
chr6	107331542	107331543	+			NSG1	Y	0.83	12	1	7	0.83	6	0.62	8	0.56	9	0.62	16	0.29	0.008845	hypermethylated
chr22	61040757	61040758	-			CHCHD6		0.73	11	0.9	10	0.78	9	0.57	7	0.5	8	0.45	11	0.29	0.008892	hypermethylated
chrX	108653819	108653820	-					1	5	1	5	1	5	0.83	6	0.67	6	0.64	11	0.29	0.0093	hypermethylated
chr1	144092308	144092309	+					0.36	25	0.38	13	0.43	7	0.11	9	0	12	0.2	10	0.29	0.009357	hypermethylated
chr25	18917973	18917974	+					0.51	43	0.61	18	0.52	21	0.27	33	0.17	24	0.35	23	0.29	0.009434	hypermethylated
chr25	30361885	30361886	-					0.75	20	0.85	13	0.8	10	0.42	12	0.61	23	0.5	16	0.29	0.009512	hypermethylated
chr22	49383976	49383977	-			DUSP7		0.5	14	0.67	9	0.62	8	0.25	8	0.38	8	0.3	10	0.29	0.00952	hypermethylated
chr23	14807990	14807991	-					0.8	5	0.79	14	0.88	8	0.43	7	0.56	9	0.62	13	0.29	0.009613	hypermethylated
chr2	126280276	126280277	+			FGR		0.73	11	0.8	10	0.6	5	0.45	11	0.43	7	0.38	13	0.29	0.009821	hypermethylated
chr23	50985928	50985929	+					0.5	10	0.44	9	0.6	5	0.29	7	0.25	8	0.14	7	0.29	0.009929	hypermethylated
chr24	59373292	59373293	+					1	15	1	12	1	5	0.71	7	0.6	10	0.82	11	0.29	0.01011	hypermethylated
chr4	107195664	107195665	-					1	5	1	13	1	5	0.67	9	0.62	8	0.83	6	0.29	0.01016	hypermethylated
chr19	56993317	56993318	+				Y	1	6	0.86	7	0.8	5	0.64	11	0.56	9	0.6	5	0.29	0.01071	hypermethylated
chr19	30329805	30329806	-					0.5	10	0.64	11	0.57	14	0.33	6	0.18	11	0.33	9	0.29	0.01105	hypermethylated
chr8	56614953	56614954	+					0.82	11	1	7	1	10	0.69	13	0.64	14	0.6	15	0.29	0.01129	hypermethylated
chr9	86240	86241	-					0.71	7	0.88	8	0.83	6	0.6	5	0.5	8	0.44	9	0.29	0.01153	hypermethylated
chr24	36390239	36390240	-					0.67	9	0.6	10	0.61	23	0.22	18	0.35	17	0.43	23	0.29	0.01156	hypermethylated
chr1	95177293	95177294	+					0.46	13	0.36	14	0.36	11	0.14	14	0	12	0.18	11	0.29	0.01157	hypermethylated
chr18	50352383	50352384	-					0.42	12	0.38	8	0.4	5	0	8	0.11	9	0.22	9	0.29	0.01185	hypermethylated
chr14	2900382	2900383	+					0.62	8	0.8	5	0.75	8	0.44	9	0.36	14	0.5	10	0.29	0.01196	hypermethylated
chr24	666601	666602	-				Y	0.6	5	0.75	8	0.64	11	0.29	7	0.44	9	0.4	10	0.29	0.01202	hypermethylated
chr6	118493471	118493472	-					0.57	7	0.47	15	0.38	8	0.14	7	0.25	8	0.14	7	0.29	0.01204	hypermethylated
chr20	71314449	71314450	-					0.8	10	0.59	17	0.75	8	0.4	10	0.43	7	0.45	11	0.29	0.01234	hypermethylated
chr21	19583730	19583731	+			NTRK3		0.75	12	0.93	15	0.89	9	0.5	6	0.62	13	0.6	20	0.29	0.01238	hypermethylated
chr1	146051333	146051334	+					0.9	10	1	7	1	7	0.57	7	0.78	9	0.67	12	0.29	0.0125	hypermethylated
chr23	49386907	49386908	+				Y	0.38	16	0.44	18	0.29	14	0.08	13	0	8	0.17	12	0.29	0.0125	hypermethylated
chr13	57855520	57855521	-	SLMO2			Y	0.43	7	0.44	9	0.38	8	0.2	15	0.18	11	0	6	0.29	0.01269	hypermethylated
chr10	82579340	82579341	-	MED6		MED6		0.58	31	0.65	26	0.46	13	0.33	12	0.29	14	0.2	10	0.29	0.01283	hypermethylated
chr4	66538496	66538497	+					1	8	1	11	1	7	0.7	10	0.83	6	0.6	5	0.29	0.01291	hypermethylated
chr2	74306323	74306324	-					0.89	9	1	19	1	6	0.62	8	0.6	5	0.79	14	0.29	0.01322	hypermethylated
chr25	34707481	34707482	-			POR		0.54	13	0.47	17	0.55	22	0.13	15	0.35	20	0.21	24	0.29	0.01328	hypermethylated
chr5	116626926	116626927	+			FBLN1		0.83	12	0.71	14	0.62	8	0.4	5	0.4	10	0.5	8	0.29	0.01349	hypermethylated
chr8	51243837	51243838	+				Y	1	9	1	9	0.88	8	0.76	17	0.67	9	0.57	7	0.29	0.01397	hypermethylated
chr3	113753607	113753608	+			DGKD		0.8	5	1	5	1	5	0.6	5	0.67	12	0.67	6	0.29	0.01472	hypermethylated
chr6	106435580	106435581	-			STX18		1	7	0.8	15	1	7	0.6	5	0.67	9	0.67	6	0.29	0.01472	hypermethylated
chr6	59634166	59634167	-					0.78	9	0.57	7	0.62	13	0.3	10	0.4	10	0.4	20	0.29	0.0154	hypermethylated
chr26	1443023	1443024	+					0.85	13	1	6	1	7	0.75	8	0.64	14	0.57	7	0.29	0.01574	hypermethylated
chr17	67515530	67515531	-					0.83	6	0.86	7	0.92	12	0.71	7	0.5	6	0.53	17	0.29	0.01579	hypermethylated
chr15	76813013	76813014	-		MAPK8IP1			0.36	11	0.45	11	0.4	10	0	8	0.23	13	0.12	8	0.29	0.01603	hypermethylated
chr22	59464810	59464811	-					0.35	17	0.5	18	0.57	7	0.14	7	0.17	6	0.25	12	0.29	0.01612	hypermethylated
chr21	23417551	23417552	+				Y	1	9	1	10	0.86	7	0.67	12	0.75	8	0.56	9	0.29	0.01614	hypermethylated
chr18	64966754	64966755	+				Y	0.44	9	0.44	9	0.38	13	0.24	17	0	5	0.17	6	0.29	0.01615	hypermethylated
chr22	52625379	52625380	-			CSPG5		0.6	10	0.64	14	0.5	10	0.4	10	0.29	7	0.2	5	0.29	0.01637	hypermethylated
chr10	59513113	59513114	-					0.8	5	0.89	9	0.79	14	0.67	9	0.44	9	0.5	16	0.29	0.01782	hypermethylated
chr19	28351988	28351989	+					0.8	5	0.92	13	1	5	0.57	7	0.57	7	0.71	7	0.29	0.01851	hypermethylated
chr12	81676394	81676395	-					1	7	1	12	0.82	11	0.56	9	0.71	7	0.67	12	0.29	0.0186	hypermethylated
chr14	2280745	2280746	-					0.81	27	0.67	24	0.68	25	0.33	15	0.43	14	0.54	28	0.29	0.01864	hypermethylated
chr20	70169077	70169078	+					0.8	5	0.67	6	0.71	7	0.33	6	0.43	7	0.56	9	0.29	0.01871	hypermethylated
chr21	14949325	14949326	-	ST8SIA2		ST8SIA2	Y	0.27	11	0.17	6	0.43	7	0	12	0	13	0	11	0.29	0.01904	hypermethylated
chr29	38661801	38661802	+		PAG15			1	7	1	9	1	8	0.86	7	0.6	5	0.67	12	0.29	0.01926	hypermethylated
chr20	71283729	71283730	+				Y	0.4	5	0.14	7	0.33	6	0	6	0	5	0	8	0.29	0.01926	hypermethylated
chr11	102312733	102312734	+			NTNG2		1	11	1	6	1	5	0.67	9	0.6	5	0.86	7	0.29	0.01926	hypermethylated
chr1	57459032	57459033	-					0.85	13	0.83	18	0.92	13	0.46	13	0.56	18	0.71	24	0.29	0.0193	hypermethylated
chr9	96579552	96579553	-					0.53	15	0.5	14	0.4	10	0.3	10	0.2	15	0.08	13	0.29	0.01979	hypermethylated
chr20	62918794	62918795	-			ROPN1L		0.43	14	0.27	22	0.45	11	0	8	0.14	14	0.16	19	0.29	0.01982	hypermethylated
chr14	23395790	23395791	+	OPRK1				0.36	14	0.42	12	0.5	14	0.22	9	0.17	6	0	6	0.29	0.01988	hypermethylated
chr11	106210336	106210337	+				Y	0.5	6	0.43	7	0.38	8	0.2	5	0.22	9	0	5	0.29	0.02083	hypermethylated
chr12	33088684	33088685	-					0.78	9	0.71	7	0.85	13	0.44	9	0.4	5	0.62	8	0.29	0.02115	hypermethylated
chr2	71758	71759	+					0.6	5	0.33	6	0.5	6	0.2	5	0.2	5	0.17	6	0.29	0.02126	hypermethylated
chr19	19356027	19356028	+					0.8	20	0.83	12	0.8	15	0.5	8	0.67	9	0.4	15	0.29	0.02126	hypermethylated
chr1	8094245	8094246	-					0.55	11	0.6	5	0.6	5	0.14	7	0.33	6	0.4	5	0.29	0.02157	hypermethylated
chr7	4592274	4592275	-			ELL		0.22	9	0.43	7	0.43	7	0	6	0.11	9	0.11	9	0.29	0.02163	hypermethylated
chr16	71142390	71142391	-					0.88	8	1	8	1	7	0.62	8	0.8	5	0.57	7	0.29	0.02211	hypermethylated
chr29	19444648	19444649	-					0.55	22	0.53	17	0.67	12	0.3	10	0.4	10	0.17	6	0.29	0.02211	hypermethylated
chr3	33109362	33109363	+					0.33	15	0.25	8	0.44	9	0.17	12	0	5	0	7	0.29	0.02219	hypermethylated
chr13	74367772	74367773	+			MATN4		0.83	12	1	25	0.89	18	0.7	20	0.67	6	0.5	12	0.29	0.02248	hypermethylated
chr29	49516767	49516768	+			KCNQ1		1	5	0.87	15	0.89	9	0.5	6	0.67	9	0.73	11	0.29	0.02249	hypermethylated
chr29	45946653	45946654	+		TBC1D10C			1	8	0.86	7	0.83	6	0.71	7	0.6	5	0.5	8	0.29	0.02253	hypermethylated
chr22	48328126	48328127	-			PRKCD		0.57	7	0.55	11	0.55	11	0.27	11	0.4	5	0.12	8	0.29	0.02264	hypermethylated
chr22	49670836	49670837	-					0.33	12	0.5	6	0.33	9	0.2	5	0	6	0.1	10	0.29	0.02265	hypermethylated
chr8	56832484	56832485	+					0.43	23	0.5	10	0.69	13	0.25	16	0.29	17	0.21	14	0.29	0.02298	hypermethylated
chr20	33550618	33550619	+		C7		Y	0.5	8	0.48	31	0.43	14	0.08	13	0.33	12	0.12	16	0.29	0.02311	hypermethylated
chr4	119870711	119870712	-				Y	0.33	9	0.25	8	0.5	6	0.1	10	0	6	0.11	9	0.29	0.02347	hypermethylated
chr17	48354785	48354786	-					1	5	0.89	9	1	7	0.67	6	0.55	11	0.8	5	0.29	0.02379	hypermethylated
chr15	26797098	26797099	-					0.71	21	0.88	25	0.83	6	0.53	15	0.62	8	0.4	5	0.29	0.02402	hypermethylated
chr22	29413969	29413970	-					0.62	13	0.39	28	0.53	19	0.12	24	0.3	20	0.24	21	0.29	0.02443	hypermethylated
chr10	85972886	85972887	-					0.5	12	0.43	14	0.6	10	0.35	17	0.15	13	0.14	7	0.29	0.02561	hypermethylated
chr5	117712050	117712051	-			GTSE1	Y	0.86	14	0.73	11	1	9	0.55	11	0.56	9	0.62	8	0.29	0.02575	hypermethylated
chr5	63239691	63239692	+			ANKS1B	Y	0.46	13	0.5	8	0.64	14	0.23	13	0.15	13	0.36	11	0.29	0.02578	hypermethylated
chr21	2105660	2105661	+					1	7	1	9	1	8	0.67	9	0.6	10	0.88	8	0.29	0.02595	hypermethylated
chr23	48960418	48960419	+					1	5	1	10	1	8	0.88	8	0.6	5	0.67	6	0.29	0.02595	hypermethylated
chr13	79007292	79007293	-					1	11	1	7	1	6	0.67	9	0.6	5	0.88	8	0.29	0.02595	hypermethylated
chr7	53652809	53652810	+				Y	0.57	7	0.36	22	0.5	6	0.17	6	0.11	9	0.3	10	0.29	0.02603	hypermethylated
chr15	62335	62336	-					0.8	10	0.8	10	0.82	11	0.67	9	0.38	8	0.5	10	0.29	0.02607	hypermethylated
chr24	31503213	31503214	-					0.89	9	1	5	0.8	5	0.53	15	0.73	11	0.55	11	0.29	0.02609	hypermethylated
chr22	29388050	29388051	+					0.57	14	0.29	14	0.4	20	0.1	20	0.14	14	0.14	28	0.29	0.0261	hypermethylated
chr27	20010186	20010187	-			MSR1		0.4	10	0.5	12	0.25	8	0	6	0.14	14	0.12	16	0.29	0.02624	hypermethylated
chr26	40117817	40117818	-	BAG3				0.7	10	0.67	9	0.56	9	0.22	9	0.38	8	0.47	15	0.29	0.02673	hypermethylated
chr2	56932173	56932174	+					0.62	24	0.67	15	0.73	26	0.5	32	0.42	12	0.23	13	0.29	0.02681	hypermethylated
chr12	54078566	54078567	-					0.44	9	0.33	6	0.17	6	0.08	13	0	13	0	6	0.29	0.02692	hypermethylated
chr3	8329669	8329670	-		ADAMTS4		Y	0.67	9	0.67	9	0.5	6	0.4	5	0.38	8	0.2	5	0.29	0.02706	hypermethylated
chr20	32570649	32570650	-					0.64	11	0.62	8	0.43	7	0.35	17	0.29	7	0.17	6	0.29	0.02724	hypermethylated
chr27	37615247	37615248	-					0.89	9	0.86	7	1	7	0.75	8	0.5	6	0.64	11	0.29	0.02725	hypermethylated
chr5	95061841	95061842	-					0.67	12	0.43	7	0.56	9	0.33	9	0.29	7	0.17	6	0.29	0.02725	hypermethylated
chr26	40473713	40473714	+					0.56	9	0.45	11	0.64	14	0.29	7	0.14	14	0.36	11	0.29	0.02739	hypermethylated
chr25	27744729	27744730	+				Y	0.5	10	0.35	17	0.44	9	0	5	0.2	10	0.24	17	0.29	0.02765	hypermethylated
chr25	42347155	42347156	-			ADAP1	Y	0.73	11	0.56	16	0.54	13	0.2	10	0.33	6	0.42	12	0.29	0.02779	hypermethylated
chr9	42454124	42454125	-			NR2E1	Y	0.42	24	0.44	18	0.6	30	0.09	22	0.31	16	0.19	16	0.29	0.02781	hypermethylated
chr7	45733683	45733684	-				Y	0.43	14	0.25	16	0.4	20	0.2	10	0	8	0	6	0.29	0.02781	hypermethylated
chr19	56993548	56993549	+				Y	0.71	7	0.9	10	0.8	10	0.38	8	0.6	5	0.56	9	0.29	0.02789	hypermethylated
chr9	70596620	70596621	-			ENPP3		0.45	33	0.59	17	0.67	27	0.17	23	0.29	14	0.38	34	0.29	0.02864	hypermethylated
chr22	24379650	24379651	+					0.8	5	0.56	16	0.61	18	0.29	7	0.45	11	0.36	14	0.29	0.0288	hypermethylated
chr11	79828744	79828745	-					0.9	10	0.71	7	1	5	0.56	9	0.57	7	0.62	8	0.29	0.02909	hypermethylated
chr23	10509960	10509961	+					0.4	5	0.43	7	0.5	8	0	6	0.17	6	0.29	7	0.29	0.02944	hypermethylated
[truncated: 1 more rows]

## Sheet: Hypo Top2000
chrom	chromstart	chromend	strand	promoter	exon	intron	CpG island	2952 meth_ratio	2952 total number of reads	2958 meth_ratio	2958 total number of reads	12943 meth_ratio	12943 total number of reads	1984 meth_ratio	1984 total number of reads	2961 meth_ratio	2961 total number of reads	2962 meth_ratio	2962 total number of reads	meth diff	pvalue	classification
chr12	35064527	35064528	+					0	8	0	20	0	10	1	12	0.94	16	1	14	-0.98	1.226e-06	stronglyHypometh
chr12	30605876	30605877	-					0	19	0	13	0	7	0.82	11	1	8	0.85	20	-0.89	9.225e-05	stronglyHypometh
chr4	49810740	49810741	-					0	6	0	7	0	6	1	5	0.62	8	1	11	-0.88	0.002192	stronglyHypometh
chr12	18075999	18076000	-					0	9	0.38	8	0	6	1	7	1	6	1	9	-0.88	0.002192	stronglyHypometh
chr7	112161552	112161553	-					0.2	15	0	25	0	23	0.93	14	1	11	0.88	24	-0.87	0.0003332	stronglyHypometh
chr12	18349475	18349476	+	RCBTB2				0	8	0.4	15	0	15	1	9	1	6	1	9	-0.87	0.00289	stronglyHypometh
chrX	138221188	138221189	-					0.4	5	0	11	0	9	1	5	1	7	1	5	-0.87	0.00289	stronglyHypometh
chr12	30423155	30423156	+					0	12	0.33	6	0	16	0.91	22	1	14	1	8	-0.86	0.00173	stronglyHypometh
chr9	18653899	18653900	+					0	5	0	19	0	6	1	7	0.86	7	0.7	10	-0.85	0.0005985	stronglyHypometh
chr26	33967928	33967929	-					0.17	6	0	6	0	7	0.73	11	1	9	1	11	-0.85	0.001317	stronglyHypometh
chr26	40152476	40152477	+					0.4	5	0	9	0	12	1	7	1	9	0.89	9	-0.83	0.003894	stronglyHypometh
chr3	119459847	119459848	+					0	8	0	14	0	8	1	9	1	7	0.5	6	-0.83	0.00749	stronglyHypometh
chr11	105099084	105099085	-					0.25	12	0	7	0.33	6	1	9	1	5	1	9	-0.81	0.001297	stronglyHypometh
chr24	53573723	53573724	-					0	16	0	22	0	11	0.56	9	0.95	22	0.92	13	-0.81	0.003183	stronglyHypometh
chr17	61407407	61407408	+					0	16	0	11	0	5	0.5	6	1	12	0.92	12	-0.81	0.006478	stronglyHypometh
chr16	53090258	53090259	-			PLEKHM2		0	5	0.56	9	0	13	1	5	1	6	1	7	-0.81	0.01169	stronglyHypometh
chr12	26753356	26753357	+					0	5	0	20	0	11	0.43	7	1	6	1	8	-0.81	0.01316	stronglyHypometh
chr23	42985113	42985114	-					0	5	0.12	8	0	7	0.91	11	1	6	0.62	8	-0.8	0.002624	stronglyHypometh
chr12	30605875	30605876	+					0	7	0	27	0	14	0.81	16	0.7	10	0.86	22	-0.79	8.117e-05	stronglyHypometh
chr4	120477709	120477710	+			VIPR2		0	9	0	7	0	10	0.6	5	1	8	0.78	9	-0.79	0.002377	stronglyHypometh
chr21	15228306	15228307	+			SLCO3A1		0	11	0	11	0	5	1	6	0.36	11	1	8	-0.79	0.02058	stronglyHypometh
chr16	53090257	53090258	+			PLEKHM2		0	8	0.45	11	0	13	0.86	7	1	10	0.95	21	-0.78	0.007529	stronglyHypometh
chr9	8436085	8436086	-					0	12	0	7	0	6	1	10	0.33	6	1	6	-0.78	0.0249	stronglyHypometh
chr26	40152477	40152478	-					0.67	9	0	8	0	9	1	7	1	8	1	10	-0.78	0.0249	stronglyHypometh
chr12	33701713	33701714	-			ATP8A2		0	15	0.45	20	0	11	0.93	14	0.93	14	0.89	9	-0.77	0.007068	stronglyHypometh
chr20	9373049	9373050	-			MAP1B		0	9	0	9	0.4	5	1	9	1	7	0.71	7	-0.77	0.009253	stronglyHypometh
chr29	48106998	48106999	-			PPFIA1		0	13	0	16	0	10	0.9	10	0.78	9	0.62	13	-0.76	0.0007523	stronglyHypometh
chr19	63690537	63690538	+				Y	0.29	7	0	9	0	5	0.71	7	0.86	7	1	5	-0.76	0.003772	stronglyHypometh
chr23	27816971	27816972	+					0	10	0.33	12	0	10	1	5	0.62	8	1	6	-0.76	0.01028	stronglyHypometh
chr23	50178002	50178003	+					0	6	0	12	0	5	0.82	11	0.82	11	0.62	8	-0.75	0.0003046	stronglyHypometh
chr20	60498793	60498794	+					0	12	0.31	13	0.38	16	1	6	1	9	0.93	15	-0.75	0.003093	stronglyHypometh
chr13	10658222	10658223	+					0	7	0.14	7	0.4	5	0.8	5	1	5	1	11	-0.75	0.005037	stronglyHypometh
chr22	39244083	39244084	+			PTPRG		0	5	0	7	0	6	1	7	0.44	9	0.8	10	-0.75	0.009992	stronglyHypometh
chr19	8766726	8766727	+					0.43	7	0.2	5	0	8	1	6	0.86	7	1	9	-0.74	0.004992	stronglyHypometh
chr23	8050114	8050115	+					0.14	7	0	6	0	10	1	5	0.5	10	0.86	7	-0.74	0.009121	stronglyHypometh
chrX	138575061	138575062	+					0.5	6	0	8	0	5	0.88	8	1	6	0.86	7	-0.74	0.01254	stronglyHypometh
chr23	7918893	7918894	+					0.5	10	0	6	0	5	0.91	11	1	11	0.8	5	-0.74	0.01398	stronglyHypometh
chr23	42740191	42740192	+					0	8	0.58	24	0	8	1	7	1	9	0.8	5	-0.74	0.02287	stronglyHypometh
chr23	8980124	8980125	-					0.4	5	0	13	0.4	10	1	7	1	6	1	5	-0.73	0.005328	stronglyHypometh
chr1	74016302	74016303	+					0.2	5	0	8	0.11	9	1	5	0.5	6	1	10	-0.73	0.01443	stronglyHypometh
chr16	58474878	58474879	-					0	9	0.64	11	0.17	6	1	7	1	6	1	10	-0.73	0.0184	stronglyHypometh
chr17	64705642	64705643	+					0	8	0.25	8	0	6	0.67	6	0.75	8	1	6	-0.72	0.00518	stronglyHypometh
chr2	36200425	36200426	-					0.25	8	0.48	25	0	12	1	6	0.88	8	1	9	-0.72	0.007816	stronglyHypometh
chr16	45970372	45970373	+					0	6	0.5	6	0.33	6	1	5	1	8	1	6	-0.72	0.007966	stronglyHypometh
chr11	4512620	4512621	+					0.14	7	0	17	0.56	9	1	14	1	6	0.85	13	-0.72	0.01476	stronglyHypometh
chr5	49860542	49860543	-			SRGAP1		0	6	0	7	0	9	1	6	0.88	8	0.27	11	-0.72	0.03326	stronglyHypometh
chrX	138575024	138575025	+					0.17	6	0	8	0	5	0.75	8	0.83	6	0.71	7	-0.71	0.0004178	stronglyHypometh
chr8	113279178	113279179	-					0.29	7	0	6	0.36	11	0.92	12	1	6	0.88	16	-0.71	0.003588	stronglyHypometh
chr9	86820	86821	+					0.6	10	0.09	11	0	6	1	6	0.83	6	1	7	-0.71	0.02146	stronglyHypometh
chr24	62467336	62467337	+					0	10	0	12	0.57	7	0.83	6	1	5	0.88	16	-0.71	0.02242	stronglyHypometh
chr16	52772129	52772130	+			NOC2L		0	7	0.57	7	0	8	1	8	0.92	12	0.78	9	-0.71	0.02451	stronglyHypometh
chr3	52604618	52604619	+					0	6	0.75	8	0.12	8	1	5	1	8	1	6	-0.71	0.03791	stronglyHypometh
chr3	52786380	52786381	+					0	8	0.4	15	0	13	0.94	16	0.64	14	0.93	14	-0.7	0.01298	stronglyHypometh
chr17	73492746	73492747	+			GUCD1		0.6	5	0	6	0.29	7	1	9	1	5	1	6	-0.7	0.01526	stronglyHypometh
chr3	119459823	119459824	+					0	8	0	14	0	8	0.78	9	1	7	0.33	6	-0.7	0.02295	stronglyHypometh
chr5	79219478	79219479	+					0.3	10	0.29	14	0.33	6	1	8	1	11	1	10	-0.69	1.024e-06	stronglyHypometh
chr26	17656072	17656073	+					0.25	8	0.14	7	0.4	10	1	12	1	6	0.86	7	-0.69	0.001474	stronglyHypometh
chr20	60498794	60498795	-					0	11	0.54	13	0.15	13	1	6	0.75	8	1	13	-0.69	0.01911	stronglyHypometh
chr29	33612661	33612662	-					0.17	6	0.27	15	0	11	0.5	16	1	8	1	6	-0.69	0.02002	stronglyHypometh
chr12	33675812	33675813	-			ATP8A2		0.06	17	0.62	16	0	12	1	7	1	5	0.75	8	-0.69	0.03325	stronglyHypometh
chr18	25228412	25228413	+			CPNE2		0	7	0.22	9	0.38	8	1	5	0.8	5	0.83	6	-0.68	0.005617	stronglyHypometh
chr17	70539526	70539527	+		LOC615587			0	11	0.5	14	0.36	14	1	9	1	5	0.9	10	-0.68	0.01109	stronglyHypometh
chr11	106803144	106803145	+					0.2	10	0	16	0.5	12	0.73	11	1	5	1	10	-0.68	0.01692	stronglyHypometh
chr3	29607862	29607863	+					0.33	21	0.21	14	0.32	25	1	9	1	9	0.88	16	-0.67	0.0002843	stronglyHypometh
chr20	62795973	62795974	-			ANKRD33B		0	8	0	8	0	10	0.56	18	0.75	8	0.71	14	-0.67	0.0003536	stronglyHypometh
chr26	16933130	16933131	-					0	10	0.43	7	0.33	9	1	6	1	8	0.78	9	-0.67	0.01088	stronglyHypometh
chr26	16933139	16933140	-					0	10	0.43	7	0.33	9	1	6	1	8	0.78	9	-0.67	0.01088	stronglyHypometh
chr11	98350659	98350660	-			STXBP1		0.44	9	0	12	0.25	8	1	7	1	8	0.71	7	-0.67	0.01362	stronglyHypometh
chr18	13580973	13580974	+					0	6	0	7	0	6	0.6	5	1	6	0.42	12	-0.67	0.01749	stronglyHypometh
chr9	86821	86822	-					0.5	8	0	15	0.2	5	1	6	1	6	0.71	7	-0.67	0.01807	stronglyHypometh
chr8	40535720	40535721	+					0	5	0	10	0	8	0.44	9	0.67	6	0.86	7	-0.66	0.005323	stronglyHypometh
chr19	23237354	23237355	-			PITPNA		0	6	0	9	0.31	16	0.56	9	1	7	0.73	11	-0.66	0.01677	stronglyHypometh
chr7	109664620	109664621	+				Y	0.56	9	0.33	6	0	6	1	5	0.86	7	1	5	-0.66	0.01757	stronglyHypometh
chr8	69530853	69530854	+			GFRA2		0	8	0.36	11	0.58	12	1	9	1	7	0.92	12	-0.66	0.01895	stronglyHypometh
chr19	62362059	62362060	+				Y	0.14	7	0.38	8	0.38	8	1	5	0.86	7	1	8	-0.65	0.001966	stronglyHypometh
chr12	49251218	49251219	-					0	8	0	5	0	6	0.4	5	0.71	7	0.83	6	-0.65	0.007372	stronglyHypometh
chr15	27554734	27554735	+					0	7	0.23	26	0.54	13	1	10	0.92	12	0.8	5	-0.65	0.01753	stronglyHypometh
chr12	27009375	27009376	-					0	20	0	14	0	20	0.45	22	0.5	8	1	10	-0.65	0.02032	stronglyHypometh
chr29	48106997	48106998	+			PPFIA1		0	16	0	16	0	10	1	5	0.56	9	0.38	21	-0.65	0.02483	stronglyHypometh
chr14	84164999	84165000	+			MRPL13		0	9	0.42	12	0	14	0.8	5	0.57	7	1	5	-0.65	0.02485	stronglyHypometh
chr23	27286498	27286499	-			EHMT2	Y	0.56	9	0	5	0	8	0.88	8	0.83	6	0.8	5	-0.65	0.0251	stronglyHypometh
chr29	45431506	45431507	+					0.33	9	0.1	10	0	7	0.92	12	1	7	0.47	15	-0.65	0.02803	stronglyHypometh
chr10	84305085	84305086	-					0.09	11	0	17	0.5	8	1	10	1	9	0.56	9	-0.65	0.0374	stronglyHypometh
chr11	103767597	103767598	+					0	5	0	7	0.38	8	0.9	10	0.43	7	1	9	-0.65	0.03938	stronglyHypometh
chr15	27554735	27554736	-					0	13	0.4	25	0.47	17	0.93	14	1	18	0.87	15	-0.64	0.01332	stronglyHypometh
chr4	89813242	89813243	+			GPR37		0	9	0.5	10	0.36	14	0.86	7	1	8	0.92	13	-0.64	0.01421	stronglyHypometh
chr26	10419906	10419907	-					0	14	0.5	12	0	7	0.6	5	0.9	10	0.93	14	-0.64	0.031	stronglyHypometh
chr1	155114004	155114005	-			OXNAD1		0.7	10	0.38	8	0	6	1	9	1	6	1	8	-0.64	0.03377	stronglyHypometh
chr26	44628738	44628739	-					0.57	14	0	21	0	9	0.9	10	1	8	0.58	12	-0.64	0.04914	stronglyHypometh
chr22	39244084	39244085	-			PTPRG		0	9	0	19	0	12	0.9	10	0.43	14	0.56	16	-0.63	0.01087	stronglyHypometh
chr3	88559321	88559322	+					0.43	7	0.29	14	0	6	1	12	0.71	7	0.89	9	-0.63	0.01402	stronglyHypometh
chr14	53706610	53706611	-					0.36	14	0.2	20	0	15	0.57	14	0.88	8	1	13	-0.63	0.01843	stronglyHypometh
chr7	17617978	17617979	-		MCOLN1			0.5	20	0	6	0.2	10	0.86	14	1	6	0.73	22	-0.63	0.01909	stronglyHypometh
chr16	22515985	22515986	+			TGFB2		0.67	9	0.36	11	0	10	1	10	1	8	0.91	11	-0.63	0.03258	stronglyHypometh
chr3	94573162	94573163	+		ORC1			0.33	9	0.43	7	0.25	12	0.88	8	1	6	1	8	-0.62	0.0007241	stronglyHypometh
chr11	106810477	106810478	+					0.2	5	0	17	0.4	10	0.81	21	0.8	10	0.85	20	-0.62	0.006	stronglyHypometh
chr21	61164070	61164071	-			KRTCAP2		0.43	7	0	13	0.6	10	1	7	0.9	10	1	8	-0.62	0.02637	stronglyHypometh
chr19	8280578	8280579	-					0	5	0.4	10	0.6	5	1	5	1	7	0.86	14	-0.62	0.02757	stronglyHypometh
chr11	105868996	105868997	+					0.57	7	0	5	0.5	10	1	7	0.92	12	1	10	-0.62	0.02775	stronglyHypometh
chr17	71693937	71693938	-			PES1	Y	0.67	6	0.29	14	0	6	0.8	10	1	5	1	6	-0.62	0.03937	stronglyHypometh
chr10	11232349	11232350	-					0.25	8	0.33	12	0.39	18	0.8	5	1	12	1	7	-0.61	0.001445	stronglyHypometh
chr1	137759934	137759935	+					0	8	0.4	10	0.25	12	0.86	7	0.86	7	0.77	13	-0.61	0.007077	stronglyHypometh
chr12	89681364	89681365	+				Y	0.2	5	0.2	5	0.12	8	0.5	6	0.86	7	1	6	-0.61	0.01547	stronglyHypometh
chr17	70539527	70539528	-		LOC615587			0	6	0.53	19	0.33	6	1	12	0.86	14	0.85	13	-0.61	0.01902	stronglyHypometh
chr1	154139796	154139797	+					0.56	9	0.43	7	0	7	1	8	0.8	5	1	6	-0.61	0.02863	stronglyHypometh
chr22	55717468	55717469	+					0.29	7	0	14	0.17	6	0.86	7	1	7	0.43	7	-0.61	0.03273	stronglyHypometh
chr23	50392208	50392209	-			TUBB2B		0	5	0.4	10	0.33	6	1	8	1	8	0.56	9	-0.61	0.03462	stronglyHypometh
chr11	6929893	6929894	+		IL1R1			0.45	11	0	13	0	10	0.78	9	0.5	8	1	9	-0.61	0.04406	stronglyHypometh
chr19	63663310	63663311	+					0.3	10	0.29	7	0	7	0.43	7	1	7	1	9	-0.61	0.04549	stronglyHypometh
chr23	27788558	27788559	-			CCHCR1		0.33	6	0.57	7	0.3	10	1	10	1	6	1	11	-0.6	0.00219	stronglyHypometh
chr3	14849670	14849671	+			ARHGEF2		0	11	0.29	7	0.4	5	0.73	11	1	7	0.75	12	-0.6	0.01552	stronglyHypometh
chr8	71993137	71993138	-					0	10	0.33	12	0.5	16	1	16	1	6	0.64	14	-0.6	0.03325	stronglyHypometh
chr8	90170308	90170309	+			SEMA4D		0	7	0.33	9	0	5	1	5	0.43	7	0.7	10	-0.6	0.03963	stronglyHypometh
chr25	40234191	40234192	-					0	8	0	11	0	7	1	6	0.43	7	0.36	11	-0.6	0.04176	stronglyHypometh
chr7	103170968	103170969	-					0	6	0	17	0	8	1	8	0.33	6	0.45	11	-0.6	0.04382	stronglyHypometh
chr7	109149173	109149174	+					0.22	9	0.4	10	0.29	7	0.89	9	0.88	8	0.9	10	-0.59	0.0003687	stronglyHypometh
chr17	67839184	67839185	-					0.5	8	0.27	15	0.45	11	1	12	1	12	1	12	-0.59	0.001149	stronglyHypometh
chr17	73493410	73493411	-			GUCD1		0.25	20	0	8	0.27	11	0.6	5	0.85	13	0.86	7	-0.59	0.008051	stronglyHypometh
chr7	26080521	26080522	+					0	11	0	10	0	8	0.33	9	0.56	16	0.88	8	-0.59	0.01977	stronglyHypometh
chr15	26797234	26797235	+					0	10	0	8	0.2	5	0.91	11	0.67	6	0.4	5	-0.59	0.02145	stronglyHypometh
chr10	103011027	103011028	+				Y	0.22	9	0	33	0.12	16	1	9	0.44	9	0.67	6	-0.59	0.0277	stronglyHypometh
chr17	59984411	59984412	-					0.5	6	0.44	9	0	8	0.71	7	1	6	1	7	-0.59	0.03307	stronglyHypometh
chr8	21806832	21806833	-					0	13	0.4	10	0	10	0.5	10	0.67	6	1	7	-0.59	0.04125	stronglyHypometh
chr22	5615610	5615611	+					0.4	10	0.38	13	0	12	1	5	0.55	11	1	18	-0.59	0.04273	stronglyHypometh
chr11	105431983	105431984	+			EHMT1		0.6	5	0	6	0.62	8	1	5	1	7	1	6	-0.59	0.04429	stronglyHypometh
chr28	43655533	43655534	-			WDFY4		0.64	11	0	8	0.6	5	1	9	1	10	1	7	-0.59	0.04643	stronglyHypometh
chr17	70652926	70652927	-			EMID1		0.6	5	0.25	12	0.35	20	1	6	1	6	0.94	17	-0.58	0.005399	stronglyHypometh
chr18	26514584	26514585	-					0.75	8	0.33	6	0.17	12	1	12	1	12	1	10	-0.58	0.02823	stronglyHypometh
chr1	130589394	130589395	+	RBP1		KPNA6,RBP1		0	10	0	17	0.25	8	0.5	12	0.5	10	1	10	-0.58	0.03517	stronglyHypometh
chr17	60307082	60307083	-					0.62	16	0.41	17	0	14	0.9	10	1	9	0.88	17	-0.58	0.03585	stronglyHypometh
chr29	49250689	49250690	+			CARS		0.5	8	0	8	0.43	7	1	7	1	9	0.67	6	-0.58	0.03903	stronglyHypometh
chr14	50488090	50488091	-					0	8	0.62	8	0.5	6	1	6	0.88	8	1	7	-0.58	0.04055	stronglyHypometh
chr10	81673	81674	-					0.55	11	0	9	0.6	5	1	10	0.88	8	1	6	-0.58	0.04235	stronglyHypometh
chr3	33641809	33641810	-					0.38	8	0.33	6	0.27	11	0.8	5	1	5	0.89	9	-0.57	0.0009384	stronglyHypometh
chr19	54392900	54392901	-					0.6	5	0.27	11	0.43	7	1	7	1	6	1	8	-0.57	0.003904	stronglyHypometh
chr22	60732802	60732803	-					0.33	12	0.12	8	0.44	18	0.85	13	0.93	15	0.84	19	-0.57	0.004308	stronglyHypometh
chr8	34620872	34620873	-					0.25	8	0.4	10	0.29	7	1	6	1	7	0.64	22	-0.57	0.01186	stronglyHypometh
chr27	28856920	28856921	+			RNF122		0.62	26	0.24	34	0.24	17	0.8	10	1	6	1	8	-0.57	0.01625	stronglyHypometh
chr22	55647455	55647456	-					0.14	7	0.6	5	0.2	5	1	6	0.78	9	0.88	8	-0.57	0.02239	stronglyHypometh
chr24	60560757	60560758	+		CDH20			0	13	0.2	10	0.5	12	0.8	10	0.67	6	0.93	15	-0.57	0.02614	stronglyHypometh
chr20	58446490	58446491	+			ANKH		0	13	0.5	12	0.45	11	1	14	0.71	7	0.94	16	-0.57	0.03573	stronglyHypometh
chr13	36572159	36572160	-					0.83	6	0.18	11	0.27	11	1	5	1	8	1	8	-0.57	0.04874	stronglyHypometh
chr6	108629431	108629432	-					0.4	5	0.33	18	0.5	12	1	12	0.9	10	1	17	-0.56	0.0006996	stronglyHypometh
chr21	14770545	14770546	+					0.31	13	0.19	16	0.4	10	0.9	10	0.78	9	0.91	11	-0.56	0.001648	stronglyHypometh
chr11	77408110	77408111	+					0.2	5	0.38	16	0.5	8	0.89	9	0.86	14	1	14	-0.56	0.004589	stronglyHypometh
chr2	104598495	104598496	-			TMEM169		0.25	8	0.58	12	0.5	14	1	6	1	9	1	9	-0.56	0.005167	stronglyHypometh
chr3	121202207	121202208	+			ING5		0.25	8	0	7	0.18	11	0.86	7	0.67	6	0.6	10	-0.56	0.00626	stronglyHypometh
chr10	13731386	13731387	-					0.42	12	0	9	0.29	7	0.75	8	0.83	6	0.8	10	-0.56	0.01108	stronglyHypometh
chr19	22265440	22265441	-				Y	0.22	9	0.14	14	0.33	6	0.56	9	1	5	0.83	6	-0.56	0.01614	stronglyHypometh
chr23	5566826	5566827	-					0.5	6	0	21	0.56	18	0.83	12	0.91	11	1	11	-0.56	0.03726	stronglyHypometh
chr28	7883889	7883890	-					0.25	20	0.38	26	0.62	8	1	11	0.91	11	1	8	-0.55	0.008449	stronglyHypometh
chr2	36200424	36200425	+					0.33	18	0.42	19	0	16	0.69	16	0.92	12	0.81	21	-0.55	0.01858	stronglyHypometh
chr19	63663495	63663496	+					0.3	10	0.29	7	0	7	0.57	7	0.67	6	1	9	-0.55	0.02758	stronglyHypometh
chr16	54405421	54405422	-					0	13	0	17	0	9	0.2	5	0.75	16	0.71	7	-0.55	0.03545	stronglyHypometh
chr14	2224458	2224459	+				Y	0	10	0.45	22	0.25	8	0.75	8	0.6	10	1	6	-0.55	0.0355	stronglyHypometh
chr13	77145559	77145560	+					0.6	10	0	12	0.33	24	0.8	10	0.78	18	1	8	-0.55	0.04302	stronglyHypometh
chr19	58319655	58319656	+					0.6	5	0	9	0.33	9	1	5	0.8	5	0.78	9	-0.55	0.04302	stronglyHypometh
chr9	29038882	29038883	-					0.27	15	0.41	17	0.36	11	1	9	0.86	7	0.82	11	-0.54	0.00146	stronglyHypometh
chr13	18903351	18903352	+					0.6	10	0.44	9	0.33	9	1	9	1	6	1	5	-0.54	0.002201	stronglyHypometh
chr9	5683	5684	+					0.42	26	0.2	30	0.16	19	0.8	5	0.8	5	0.8	5	-0.54	0.002795	stronglyHypometh
chr2	123343574	123343575	-					0.27	15	0.23	13	0.41	17	0.69	13	0.9	10	0.94	18	-0.54	0.00472	stronglyHypometh
chr11	98540429	98540430	-	ENG		ENG		0.12	8	0.22	27	0.27	11	0.57	14	0.88	17	0.8	5	-0.54	0.006057	stronglyHypometh
chr19	23658703	23658704	+				Y	0.33	6	0.2	10	0.25	8	0.75	8	1	6	0.67	6	-0.54	0.007143	stronglyHypometh
chr15	64075335	64075336	-					0.25	8	0.07	14	0.46	13	0.82	11	0.71	7	0.88	8	-0.54	0.0114	stronglyHypometh
chr28	42462619	42462620	-					0.45	11	0.45	11	0.09	11	0.78	9	0.83	6	1	5	-0.54	0.01783	stronglyHypometh
chr16	2453759	2453760	+					0.2	5	0.4	10	0.67	6	1	8	0.88	8	1	7	-0.54	0.01927	stronglyHypometh
chr24	12702786	12702787	-			SERPINB8		0.25	8	0	9	0	6	0.86	7	0.43	7	0.58	12	-0.54	0.02304	stronglyHypometh
chr13	6932048	6932049	-					0.45	11	0.17	6	0.33	6	1	5	1	5	0.58	12	-0.54	0.02855	stronglyHypometh
chr24	30598098	30598099	+					0	5	0	14	0	14	0.29	7	0.86	14	0.47	19	-0.54	0.03275	stronglyHypometh
chr24	35956311	35956312	+		ENOSF1	ENOSF1		0.83	12	0.33	12	0.2	10	1	8	1	6	1	6	-0.54	0.04762	stronglyHypometh
chr24	3804741	3804742	+					0.58	12	0	14	0.28	18	0.82	11	1	7	0.67	9	-0.54	0.04937	stronglyHypometh
chrX	35635735	35635736	-					0.22	9	0.2	5	0.14	7	0.67	6	0.83	6	0.67	6	-0.53	0.0009031	stronglyHypometh
chr11	13490366	13490367	-	ATP6V1B1	ATP6V1B1		Y	0.5	10	0.4	5	0.33	9	1	6	0.83	6	1	5	-0.53	0.001935	stronglyHypometh
chr15	30509851	30509852	+		THY1			0.57	7	0.27	11	0.57	7	1	11	1	5	1	8	-0.53	0.006069	stronglyHypometh
chr12	90186471	90186472	+			SPACA7		0.17	12	0.4	15	0.57	14	0.94	16	0.88	16	0.92	12	-0.53	0.0111	stronglyHypometh
chr9	95484985	95484986	+			ZDHHC14		0.25	8	0.12	8	0	8	0.67	9	0.83	6	0.47	15	-0.53	0.01441	stronglyHypometh
chr24	30598257	30598258	-					0	7	0	12	0	9	0.54	13	0.8	10	0.25	8	-0.53	0.02901	stronglyHypometh
chr4	115270302	115270303	+			GALNTL5		0.25	16	0.27	11	0.43	7	0.55	11	1	10	1	8	-0.53	0.03025	stronglyHypometh
chr18	38200105	38200106	+					0.29	7	0.1	10	0	7	0.38	8	0.83	6	0.78	9	-0.53	0.03303	stronglyHypometh
chr4	118225599	118225600	+					0.25	12	0.2	5	0	5	0.43	7	0.62	8	1	6	-0.53	0.04404	stronglyHypometh
chr10	88383281	88383282	+					0	9	0.57	28	0.5	18	0.86	7	0.8	10	1	8	-0.53	0.04923	stronglyHypometh
chr23	10502065	10502066	-					0	16	0	17	0	8	0.54	13	0.64	11	0.4	15	-0.52	0.001564	stronglyHypometh
chr4	41474399	41474400	-					0.07	14	0.25	12	0.12	8	0.79	19	0.64	11	0.57	14	-0.52	0.003465	stronglyHypometh
chr10	88383298	88383299	+					0.33	9	0.5	28	0.37	19	1	7	1	10	0.75	8	-0.52	0.006129	stronglyHypometh
chr26	18209604	18209605	+					0.3	20	0.25	12	0.31	13	0.67	9	0.75	8	1	7	-0.52	0.006953	stronglyHypometh
chr28	45918413	45918414	+					0.43	7	0.5	10	0.2	5	0.8	5	1	7	0.88	8	-0.52	0.008722	stronglyHypometh
chr14	3692135	3692136	-					0	5	0.5	16	0.4	5	0.8	5	0.9	10	0.77	13	-0.52	0.0295	stronglyHypometh
chr5	114023339	114023340	-			CYB5R3		0.29	14	0.2	10	0.5	16	0.56	18	1	6	1	6	-0.52	0.03894	stronglyHypometh
chr13	70853618	70853619	-			CHD6		0.62	8	0.17	6	0.14	7	0.78	9	1	6	0.73	11	-0.52	0.04225	stronglyHypometh
chr11	45634070	45634071	-			UXS1		0.18	11	0.42	12	0.33	9	1	5	0.5	10	1	11	-0.52	0.04414	stronglyHypometh
chr19	18355217	18355218	+			ADAP2		0.2	5	0.75	12	0.25	12	0.91	11	0.86	7	1	6	-0.52	0.04445	stronglyHypometh
chr7	65869990	65869991	-					0.5	8	0.4	5	0.57	7	1	8	1	5	1	6	-0.51	0.000511	stronglyHypometh
chr7	65649111	65649112	+	NMUR2	NMUR2			0.43	7	0.17	6	0.17	6	0.7	10	0.8	5	0.8	5	-0.51	0.005376	stronglyHypometh
chr19	38533653	38533654	+					0	16	0	6	0.26	19	0.5	24	0.67	6	0.62	21	-0.51	0.007296	stronglyHypometh
chr24	36652513	36652514	-					0.45	11	0.08	12	0.2	5	0.8	10	0.8	5	0.67	6	-0.51	0.01256	stronglyHypometh
chr17	60264567	60264568	-					0.08	12	0.29	7	0	8	0.54	13	0.56	9	0.8	5	-0.51	0.0132	stronglyHypometh
chr5	109803064	109803065	-					0.2	5	0	8	0	13	0.86	7	0.45	11	0.43	7	-0.51	0.02895	stronglyHypometh
chr17	71828744	71828745	+			OSBP2		0	5	0	10	0	8	0.38	8	0.83	6	0.33	12	-0.51	0.03264	stronglyHypometh
chr23	25219736	25219737	+			ELOVL5		0.5	14	0.5	24	0	10	0.91	22	0.85	13	0.79	14	-0.51	0.0394	stronglyHypometh
chr17	73493891	73493892	+			GUCD1		0.5	14	0	18	0.5	12	0.87	15	0.75	8	0.91	11	-0.51	0.04263	stronglyHypometh
chr18	5872193	5872194	+			WWOX		0.29	7	0	20	0.33	15	0.45	11	0.95	21	0.75	12	-0.51	0.04511	stronglyHypometh
chr11	67256223	67256224	+					0.12	8	0.09	11	0	10	0.57	7	0.57	7	0.57	7	-0.5	0.00018	stronglyHypometh
chr18	56742811	56742812	+				Y	0.43	7	0.43	7	0.5	6	1	7	1	5	0.86	7	-0.5	0.0007163	stronglyHypometh
chr7	109149174	109149175	-					0.43	7	0.3	10	0.4	5	0.75	8	0.89	9	1	5	-0.5	0.003593	stronglyHypometh
chr4	6703631	6703632	-					0.17	6	0.4	10	0.4	15	1	5	0.8	5	0.67	6	-0.5	0.0158	stronglyHypometh
chr24	5382644	5382645	-			NETO1		0.58	19	0.4	15	0.2	20	1	11	0.75	8	0.94	16	-0.5	0.0193	stronglyHypometh
chr22	5192866	5192867	-			TGFBR2		0.6	5	0.14	7	0.46	13	1	9	0.71	7	1	8	-0.5	0.03836	stronglyHypometh
chr21	56279107	56279108	-			FRMD5		0.1	10	0	10	0	12	0.86	7	0.4	5	0.33	18	-0.5	0.04164	stronglyHypometh
chr1	153418876	153418877	-					0.4	15	0.11	9	0.67	6	0.85	13	1	7	0.82	11	-0.5	0.04353	stronglyHypometh
chr17	71400689	71400690	+					0	5	0.5	8	0.31	16	0.6	10	0.92	12	0.8	15	-0.5	0.04396	stronglyHypometh
chr11	2075313	2075314	+			KCNIP3		0.23	13	0.55	22	0.21	19	0.56	9	0.94	17	1	18	-0.5	0.04638	stronglyHypometh
chr29	42199640	42199641	+					0.33	15	0.4	10	0	8	0.62	8	1	6	0.6	10	-0.5	0.04994	stronglyHypometh
chr13	59788532	59788533	+					0.4	10	0.25	8	0.3	10	0.8	5	0.82	11	0.8	15	-0.49	0.0003889	stronglyHypometh
chr23	12998782	12998783	+					0	15	0	17	0	16	0.5	18	0.38	13	0.6	10	-0.49	0.001354	stronglyHypometh
chr3	121202174	121202175	+			ING5		0.12	8	0.14	7	0.09	11	0.71	7	0.5	6	0.6	10	-0.49	0.0016	stronglyHypometh
chr2	123343573	123343574	+					0.38	8	0.36	11	0.5	10	1	5	0.83	6	0.88	16	-0.49	0.001804	stronglyHypometh
chr22	59602717	59602718	-			ACAD9		0.5	12	0.36	11	0.67	6	1	12	1	8	1	6	-0.49	0.005021	stronglyHypometh
chr4	115372392	115372393	+				Y	0.44	9	0.39	18	0.42	12	0.71	7	1	12	1	10	-0.49	0.007212	stronglyHypometh
chr16	81698784	81698785	-			PKP1		0	6	0.17	6	0.21	19	0.47	15	0.67	9	0.71	17	-0.49	0.007629	stronglyHypometh
chr17	69332648	69332649	+					0	6	0.29	14	0.18	11	0.75	8	0.56	9	0.64	11	-0.49	0.008174	stronglyHypometh
chr23	15500935	15500936	-					0.4	10	0.59	17	0.33	6	1	5	0.8	10	1	8	-0.49	0.008261	stronglyHypometh
chr21	57634361	57634362	+			SLC24A4		0	9	0	7	0	6	0.3	10	0.5	6	0.67	9	-0.49	0.009937	stronglyHypometh
chr17	43565359	43565360	+					0.33	6	0.56	9	0.29	7	0.89	9	1	5	0.75	8	-0.49	0.01143	stronglyHypometh
chr11	47965144	47965145	+					0.5	8	0.14	14	0.29	7	0.9	10	0.78	9	0.73	11	-0.49	0.01314	stronglyHypometh
chr7	14033057	14033058	+				Y	0	7	0.2	5	0.33	6	0.8	5	0.6	5	0.6	5	-0.49	0.01417	stronglyHypometh
chr29	48728777	48728778	-				Y	0.67	9	0.33	6	0.38	8	1	6	1	6	0.83	6	-0.49	0.0149	stronglyHypometh
chr26	16428377	16428378	+					0.17	6	0.2	5	0.1	10	0.44	9	0.86	7	0.62	8	-0.49	0.01673	stronglyHypometh
chr16	54400064	54400065	-					0	8	0.38	21	0.06	16	0.75	12	0.6	5	0.56	9	-0.49	0.02088	stronglyHypometh
chr1	73813293	73813294	-					0.12	8	0.12	8	0.14	7	0.73	11	0.8	5	0.33	6	-0.49	0.02799	stronglyHypometh
chr17	68072951	68072952	-					0	7	0.25	16	0.14	7	0.6	10	0.86	7	0.4	5	-0.49	0.03179	stronglyHypometh
chr4	8023156	8023157	+			CDK14		0.2	10	0.43	14	0.6	10	0.69	16	1	6	1	6	-0.49	0.03548	stronglyHypometh
chr16	71106941	71106942	+				Y	0.2	5	0.14	7	0.33	6	0.64	14	1	5	0.5	6	-0.49	0.03715	stronglyHypometh
chr19	39630876	39630877	-		GPR179		Y	0.25	24	0.14	14	0.2	10	0.5	20	1	6	0.56	9	-0.49	0.039	stronglyHypometh
chr9	76432213	76432214	-					0.3	20	0.33	24	0.33	12	0.91	11	0.8	10	0.7	20	-0.48	0.001435	stronglyHypometh
chr19	17803173	17803174	-			MYO1D,CDK5R1		0.27	15	0.44	16	0.5	14	0.85	13	0.87	15	0.92	12	-0.48	0.002849	stronglyHypometh
chr13	78368448	78368449	-	PTGIS		PTGIS	Y	0.25	8	0.4	10	0.5	12	0.78	18	0.82	22	1	6	-0.48	0.008447	stronglyHypometh
chr19	23658699	23658700	+				Y	0.33	6	0.4	10	0.25	8	0.75	8	1	6	0.67	6	-0.48	0.0119	stronglyHypometh
chr1	146068753	146068754	+					0	9	0.19	16	0	8	0.36	11	0.6	5	0.67	12	-0.48	0.01239	stronglyHypometh
chr8	56819435	56819436	+					0.35	17	0	10	0	16	0.65	23	0.59	22	0.56	25	-0.48	0.01608	stronglyHypometh
chr20	66505108	66505109	-					0.43	7	0.2	10	0.12	8	0.75	8	0.86	7	0.58	12	-0.48	0.01678	stronglyHypometh
chr2	63787582	63787583	-					0.33	9	0.38	8	0.69	13	1	5	1	6	0.85	13	-0.48	0.01795	stronglyHypometh
chr8	7153080	7153081	+					0	6	0.08	26	0.29	14	0.57	28	0.44	25	0.8	10	-0.48	0.02348	stronglyHypometh
chr26	17497381	17497382	-					0.17	6	0.27	11	0	5	0.6	15	0.45	11	0.83	12	-0.48	0.02374	stronglyHypometh
chr29	50552924	50552925	+			CHID1	Y	0.64	11	0.2	10	0.3	10	0.9	10	0.78	9	0.9	10	-0.48	0.02539	stronglyHypometh
chr3	113757385	113757386	+			DGKD		0	8	0.4	10	0	6	0.6	5	0.75	8	0.5	10	-0.48	0.03343	stronglyHypometh
chr25	26497917	26497918	-	FAM57B				0.14	14	0.25	8	0.33	12	0.6	10	0.56	18	1	8	-0.48	0.03482	stronglyHypometh
chr17	74651108	74651109	+				Y	0.29	7	0.25	8	0.14	7	0.5	6	1	6	0.62	8	-0.48	0.03672	stronglyHypometh
chr16	2453735	2453736	+					0.2	5	0.3	10	0.67	6	1	8	0.75	8	0.86	7	-0.48	0.03937	stronglyHypometh
chr11	105533018	105533019	+					0.43	7	0.38	13	0.33	9	0.83	12	0.88	8	0.86	7	-0.47	9.518e-05	stronglyHypometh
chr9	45066363	45066364	-					0.4	15	0.33	30	0.29	7	0.83	6	0.71	21	0.89	9	-0.47	0.00152	stronglyHypometh
chr3	6761328	6761329	+			DDR2		0.6	10	0.54	26	0.39	18	0.94	18	1	18	1	21	-0.47	0.001945	stronglyHypometh
chr15	62593673	62593674	+					0.46	13	0.5	8	0.36	11	0.82	11	0.93	14	1	19	-0.47	0.00207	stronglyHypometh
chr3	115855107	115855108	+					0.1	10	0.31	16	0.15	13	0.73	11	0.64	14	0.62	13	-0.47	0.002794	stronglyHypometh
chr26	34197562	34197563	+					0.42	12	0.5	14	0.67	9	1	8	1	10	1	8	-0.47	0.003016	stronglyHypometh
chr5	116001360	116001361	-					0.29	7	0.2	5	0.17	6	0.83	6	0.67	6	0.56	9	-0.47	0.006066	stronglyHypometh
chr29	48386453	48386454	+				Y	0.5	10	0.33	9	0.6	5	1	6	1	6	0.86	14	-0.47	0.006498	stronglyHypometh
chr11	103759455	103759456	-					0.32	22	0	20	0.15	13	0.56	16	0.67	6	0.64	14	-0.47	0.008617	stronglyHypometh
chr18	6191455	6191456	-			WWOX		0.29	7	0.5	6	0.17	6	0.73	11	0.8	5	0.83	6	-0.47	0.01016	stronglyHypometh
chr7	82208448	82208449	+					0.25	8	0	7	0	7	0.62	8	0.6	5	0.43	7	-0.47	0.01073	stronglyHypometh
chr29	36912108	36912109	-					0.22	18	0	10	0.11	9	0.67	12	0.4	10	0.67	6	-0.47	0.01308	stronglyHypometh
chr4	120490417	120490418	-			VIPR2		0.67	6	0.5	6	0.3	10	1	6	1	7	0.89	9	-0.47	0.01345	stronglyHypometh
chr6	10360251	10360252	-					0.14	21	0.18	44	0.25	28	0.67	21	0.86	7	0.47	15	-0.47	0.01569	stronglyHypometh
chr11	105095119	105095120	-				Y	0.54	13	0.14	14	0.33	24	0.89	9	0.78	9	0.77	13	-0.47	0.01711	stronglyHypometh
chr29	5978008	5978009	-	FOLH1B				0.67	6	0.67	9	0.25	8	1	5	1	6	1	13	-0.47	0.02728	stronglyHypometh
chr10	101959780	101959781	-			FOXN3		0.29	14	0.75	16	0.4	10	1	9	0.86	14	1	6	-0.47	0.03256	stronglyHypometh
chr19	25238146	25238147	+			ZZEF1		0.42	12	0.4	10	0.33	9	1	8	1	12	0.56	9	-0.47	0.03564	stronglyHypometh
chr22	60120423	60120424	-			EEFSEC		0.62	13	0.2	5	0.5	8	0.73	11	1	6	1	14	-0.47	0.0375	stronglyHypometh
chr17	73432287	73432288	-		GGT5		Y	0	9	0.12	8	0.18	11	0.83	6	0.33	6	0.55	11	-0.47	0.03872	stronglyHypometh
chr5	115504159	115504160	-					0	8	0.14	14	0.25	8	0.33	12	0.8	10	0.67	12	-0.47	0.04008	stronglyHypometh
chr26	34197563	34197564	-					0.7	10	0.57	21	0.17	6	1	5	0.94	16	0.92	12	-0.47	0.04401	stronglyHypometh
chr4	117216590	117216591	+			DPP6		0.67	6	0.2	5	0.36	11	0.71	7	1	7	0.92	12	-0.47	0.04403	stronglyHypometh
chr12	34542516	34542517	-			C1QTNF9		0.33	12	0.22	9	0.12	8	0.6	5	0.5	6	1	5	-0.47	0.04493	stronglyHypometh
chr11	105785816	105785817	-					0.17	6	0	7	0	7	0.5	6	0.43	7	0.62	8	-0.46	0.00443	stronglyHypometh
chr17	69332485	69332486	+					0	6	0.14	14	0.18	11	0.62	8	0.44	9	0.64	11	-0.46	0.005209	stronglyHypometh
chr5	118294095	118294096	+			TBC1D22A		0.33	9	0.53	15	0.4	5	0.75	12	1	7	0.89	9	-0.46	0.008	stronglyHypometh
chr11	7030136	7030137	-			IL1RL2		0.67	6	0.38	13	0.42	12	0.83	6	1	6	1	7	-0.46	0.01233	stronglyHypometh
chr24	59327428	59327429	-					0.17	6	0.53	17	0.4	10	0.71	7	0.83	6	0.92	12	-0.46	0.01978	stronglyHypometh
chr10	59531282	59531283	+					0.36	11	0.4	5	0.12	8	0.57	7	0.88	17	0.82	11	-0.46	0.02279	stronglyHypometh
chr11	105874418	105874419	+					0.7	20	0.67	12	0.25	8	1	12	1	8	1	10	-0.46	0.03337	stronglyHypometh
chr7	6698287	6698288	-					0.2	5	0.43	7	0.7	10	0.91	11	1	5	0.8	5	-0.46	0.0417	stronglyHypometh
chr3	86721168	86721169	-					0.52	23	0	7	0.37	19	0.85	40	0.7	23	0.72	25	-0.46	0.04739	stronglyHypometh
chr9	45066240	45066241	-					0.18	11	0.28	25	0.33	6	0.75	8	0.68	19	0.71	7	-0.45	0.0007302	stronglyHypometh
chr9	1669660	1669661	-					0	5	0	20	0	14	0.5	6	0.3	10	0.54	13	-0.45	0.003798	stronglyHypometh
chr13	31584332	31584333	-			CUBN		0.5	8	0.36	28	0.44	9	1	7	0.86	7	0.79	14	-0.45	0.004069	stronglyHypometh
chr7	4876939	4876940	+					0.33	12	0.2	5	0.17	6	0.67	9	0.8	5	0.58	12	-0.45	0.005157	stronglyHypometh
chr26	37614955	37614956	-					0.57	7	0.35	17	0.62	13	0.92	13	1	5	0.95	22	-0.45	0.006094	stronglyHypometh
chr11	2566969	2566970	-		KANSL3			0.4	5	0.5	8	0.2	5	0.86	7	0.75	8	0.83	6	-0.45	0.008942	stronglyHypometh
chr19	22265432	22265433	-				Y	0.33	9	0.14	14	0.33	6	0.56	9	0.8	5	0.8	5	-0.45	0.01222	stronglyHypometh
chr9	29328095	29328096	+					0.57	7	0.53	17	0.29	7	0.91	11	0.82	11	1	9	-0.45	0.01242	stronglyHypometh
chr2	119543054	119543055	+					0	5	0.06	16	0	7	0.33	6	0.4	5	0.67	6	-0.45	0.01275	stronglyHypometh
chr17	65337439	65337440	-					0.33	6	0.2	5	0.25	8	0.5	8	0.83	6	0.8	5	-0.45	0.01632	stronglyHypometh
chr19	63128644	63128645	-					0.33	6	0	12	0	12	0.6	10	0.64	14	0.43	14	-0.45	0.02585	stronglyHypometh
chr7	3730907	3730908	+				Y	0.4	20	0.33	24	0.25	8	0.75	16	1	6	0.58	19	-0.45	0.02588	stronglyHypometh
chr2	6599052	6599053	-				Y	0.18	11	0	8	0.15	26	0.33	15	0.6	10	0.75	8	-0.45	0.02871	stronglyHypometh
chr7	12867568	12867569	-					0.17	6	0.38	8	0.08	13	0.45	11	0.8	5	0.71	7	-0.45	0.02988	stronglyHypometh
chr2	120782519	120782520	-			DIS3L2		0.43	7	0.33	9	0.5	16	0.62	13	1	6	1	8	-0.45	0.03012	stronglyHypometh
chr23	15842746	15842747	-				Y	0.67	6	0.25	8	0.53	17	1	5	0.8	10	1	6	-0.45	0.03185	stronglyHypometh
chr29	25136211	25136212	+					0.2	10	0.4	10	0.33	12	0.56	18	0.71	14	1	8	-0.45	0.03547	stronglyHypometh
chr28	42462682	42462683	-					0.64	11	0.45	11	0.18	11	0.78	9	0.83	6	1	5	-0.45	0.03938	stronglyHypometh
chr1	121872376	121872377	-				Y	0.14	7	0.43	14	0	6	0.53	17	0.57	7	0.82	11	-0.45	0.0441	stronglyHypometh
chr18	10126916	10126917	+			CDH13		0.22	18	0	23	0.44	25	0.54	26	0.87	23	0.61	23	-0.45	0.04956	stronglyHypometh
chr19	54386304	54386305	-					0.57	14	0.5	20	0.56	18	1	15	1	19	0.95	22	-0.44	7.455e-05	stronglyHypometh
chr3	119754738	119754739	+			NDUFA10		0	8	0	9	0	6	0.33	9	0.56	9	0.44	9	-0.44	0.002278	stronglyHypometh
chr8	26140901	26140902	-					0.29	7	0.35	17	0.5	8	0.78	9	0.75	8	0.92	12	-0.44	0.005953	stronglyHypometh
chr28	11064191	11064192	-					0.5	8	0.4	10	0.58	12	1	10	1	5	0.8	5	-0.44	0.006729	stronglyHypometh
chr10	98498822	98498823	+					0.5	8	0.44	9	0.75	8	1	6	1	5	1	5	-0.44	0.0098	stronglyHypometh
chr16	81126277	81126278	+					0	19	0.17	12	0	8	0.45	11	0.67	12	0.38	16	-0.44	0.01273	stronglyHypometh
chr19	2800	2801	+					0.71	14	0.36	11	0.6	15	1	13	1	12	1	8	-0.44	0.01297	stronglyHypometh
chr11	103365811	103365812	+					0.3	10	0.17	6	0.45	11	0.83	6	0.78	9	0.62	8	-0.44	0.0135	stronglyHypometh
chr1	73819745	73819746	-					0.11	9	0.3	10	0.14	7	0.57	7	0.8	5	0.5	8	-0.44	0.01512	stronglyHypometh
chr28	27273520	27273521	+					0.17	6	0.2	5	0.22	9	0.86	7	0.55	11	0.5	8	-0.44	0.01812	stronglyHypometh
chr4	113265371	113265372	+				Y	0.22	9	0.33	9	0.2	5	0.5	6	0.88	8	0.71	7	-0.44	0.01868	stronglyHypometh
chr4	113225290	113225291	+					0.53	15	0.38	8	0.17	12	0.89	9	0.8	5	0.71	7	-0.44	0.01966	stronglyHypometh
chr17	73996489	73996490	+					0.6	10	0.2	10	0.4	10	0.8	5	0.86	7	0.86	7	-0.44	0.02006	stronglyHypometh
chr19	62463814	62463815	+			ARSG		0	5	0.09	11	0	9	0.21	19	0.56	9	0.64	11	-0.44	0.03104	stronglyHypometh
chr5	118947989	118947990	-					0.08	12	0.36	14	0.3	10	0.46	13	0.83	6	0.77	13	-0.44	0.03586	stronglyHypometh
chr6	18385158	18385159	-			LEF1		0.2	5	0.14	7	0	9	0.33	6	0.54	13	0.8	5	-0.44	0.03986	stronglyHypometh
chr2	132884314	132884315	-					0.82	11	0.4	10	0.38	8	1	9	0.91	11	1	11	-0.44	0.0405	stronglyHypometh
chr4	27741981	27741982	+					0.62	8	0.2	5	0.62	8	0.91	11	0.86	7	1	8	-0.44	0.04112	stronglyHypometh
chr21	56580123	56580124	-					0.75	16	0.37	19	0.3	10	1	11	0.91	11	0.82	11	-0.44	0.04333	stronglyHypometh
chr3	107517420	107517421	+			MACF1		0.41	17	0.1	10	0	6	0.8	10	0.57	7	0.47	15	-0.44	0.04917	stronglyHypometh
chr8	40532195	40532196	+					0	14	0	15	0	5	0.5	12	0.38	8	0.43	21	-0.43	0.0002763	stronglyHypometh
chr24	46530224	46530225	-					0.43	7	0.28	18	0.27	11	0.71	7	0.86	7	0.7	10	-0.43	0.00385	stronglyHypometh
chr1	155716875	155716876	+			PLCL2		0.5	6	0.38	8	0.5	10	0.86	7	0.8	5	1	5	-0.43	0.004167	stronglyHypometh
chr9	1669659	1669660	+					0	7	0	10	0	17	0.56	9	0.29	7	0.46	13	-0.43	0.005358	stronglyHypometh
chr7	12867560	12867561	-					0.33	6	0.38	8	0.15	13	0.64	11	0.8	5	0.71	7	-0.43	0.006541	stronglyHypometh
chr21	70993892	70993893	+					0.43	14	0.4	15	0.64	11	0.83	6	0.92	13	1	6	-0.43	0.008318	stronglyHypometh
chr27	42623653	42623654	-					0.38	8	0.1	10	0.2	5	0.58	12	0.71	7	0.67	9	-0.43	0.008472	stronglyHypometh
chr21	61229446	61229447	-			KRTCAP2		0.43	7	0.33	6	0.5	6	0.71	7	0.83	6	1	7	-0.43	0.01108	stronglyHypometh
chr5	48379927	48379928	+					0.4	5	0.33	6	0.58	12	0.83	6	0.78	9	1	5	-0.43	0.01259	stronglyHypometh
chr12	33694619	33694620	+			ATP8A2		0	9	0.12	8	0.14	7	0.7	10	0.43	7	0.43	7	-0.43	0.01311	stronglyHypometh
chr25	28029540	28029541	+	NUPR1L				0.43	7	0.5	10	0.33	6	1	6	0.88	8	0.69	16	-0.43	0.01353	stronglyHypometh
chr18	55187893	55187894	+			SULT2A1	Y	0.17	6	0.2	5	0.2	5	0.6	5	0.44	9	0.8	5	-0.43	0.01467	stronglyHypometh
chr23	15502923	15502924	-					0.37	19	0.42	12	0.36	11	0.79	14	1	10	0.65	17	-0.43	0.01469	stronglyHypometh
chr5	121075019	121075020	-			MLC1		0.33	15	0.4	5	0.17	6	0.57	7	0.88	8	0.75	8	-0.43	0.01824	stronglyHypometh
chr12	80688724	80688725	-					0.14	7	0.33	9	0	5	0.47	15	0.62	8	0.67	12	-0.43	0.02006	stronglyHypometh
chr23	48281584	48281585	+					0.14	14	0.17	12	0.17	12	0.8	10	0.4	5	0.56	9	-0.43	0.02168	stronglyHypometh
chr11	103365916	103365917	+					0.2	10	0.33	6	0.55	11	0.83	6	0.67	9	0.88	8	-0.43	0.02216	stronglyHypometh
chr9	12982098	12982099	-	OOEP	OOEP		Y	0.12	8	0.29	21	0.14	7	0.75	8	0.71	7	0.38	8	-0.43	0.02993	stronglyHypometh
chr26	44962571	44962572	-					0	8	0.14	7	0.25	8	0.46	13	0.43	7	0.78	9	-0.43	0.03289	stronglyHypometh
chr27	18664503	18664504	+		MTUS1			0.38	13	0.29	17	0.33	9	0.89	9	0.5	8	0.9	10	-0.43	0.03374	stronglyHypometh
chr13	51370186	51370187	+	ADRA1D			Y	0.11	9	0.25	12	0.23	13	0.57	7	0.88	8	0.44	16	-0.43	0.03436	stronglyHypometh
chr21	15396508	15396509	+			SLCO3A1		0.5	10	0.38	8	0.83	12	1	8	1	13	1	7	-0.43	0.03459	stronglyHypometh
chr21	63893576	63893577	+					0.4	5	0.67	9	0.25	8	0.86	7	0.75	8	1	5	-0.43	0.03859	stronglyHypometh
chr11	106340610	106340611	-				Y	0.24	17	0.09	22	0	8	0.4	20	0.8	10	0.43	14	-0.43	0.04094	stronglyHypometh
chr7	67510431	67510432	+					0.71	7	0.27	11	0.71	7	1	13	1	5	1	7	-0.43	0.04234	stronglyHypometh
chr9	88258229	88258230	+			RAET1G,ULBP17		0.43	14	0.4	10	0.25	8	0.53	17	0.83	6	1	10	-0.43	0.04488	stronglyHypometh
chr5	106930527	106930528	-					0.21	19	0.28	25	0.23	22	0.7	20	0.73	11	0.56	18	-0.42	0.00181	stronglyHypometh
chr21	2253584	2253585	+					0.29	7	0.33	6	0.29	7	0.62	8	0.71	7	0.82	11	-0.42	0.001977	stronglyHypometh
chr24	36912623	36912624	-					0.5	8	0.69	13	0.53	15	1	7	1	10	1	9	-0.42	0.002014	stronglyHypometh
chr4	27706901	27706902	-					0	14	0	13	0	5	0.47	19	0.5	18	0.28	18	-0.42	0.004002	stronglyHypometh
chr2	97439880	97439881	+					0.43	7	0.27	15	0.2	10	0.67	9	0.75	8	0.73	11	-0.42	0.004511	stronglyHypometh
chr11	105704718	105704719	-			NOXA1	Y	0.11	9	0.18	11	0.25	8	0.71	7	0.5	10	0.6	10	-0.42	0.004547	stronglyHypometh
chr10	88383287	88383288	+					0.22	9	0.46	28	0.32	19	0.71	7	0.8	10	0.75	8	-0.42	0.004899	stronglyHypometh
chr3	118772613	118772614	-					0.63	19	0.62	29	0.4	20	0.91	22	1	16	1	17	-0.42	0.006731	stronglyHypometh
chr24	43110900	43110901	-	GNAL				0.22	9	0.22	9	0.43	7	0.62	8	0.8	5	0.71	7	-0.42	0.007785	stronglyHypometh
chr5	120653317	120653318	+					0.5	6	0.36	11	0.5	8	1	7	0.75	12	0.88	8	-0.42	0.007875	stronglyHypometh
chrX	135833106	135833107	+			MOSPD2		0.25	8	0.35	37	0.18	11	0.83	6	0.6	5	0.6	5	-0.42	0.0106	stronglyHypometh
chr8	56783805	56783806	-					0.14	7	0.17	6	0.33	6	0.75	8	0.67	6	0.5	8	-0.42	0.01101	stronglyHypometh
chr13	79712259	79712260	-					0	5	0	7	0.23	13	0.5	8	0.4	5	0.6	5	-0.42	0.0117	stronglyHypometh
chr9	12995591	12995592	+					0.17	12	0.2	10	0	6	0.57	14	0.38	16	0.67	6	-0.42	0.01716	stronglyHypometh
chr20	64034070	64034071	+					0.38	8	0.15	13	0.38	13	0.88	8	0.6	15	0.69	13	-0.42	0.0194	stronglyHypometh
chr11	5844694	5844695	-					0.36	11	0.6	10	0.33	6	0.75	8	1	8	0.8	5	-0.42	0.02135	stronglyHypometh
chr16	81707547	81707548	-			PKP1	Y	0.4	5	0.4	5	0.12	8	0.75	12	0.6	5	0.83	6	-0.42	0.02139	stronglyHypometh
chr21	59456894	59456895	+					0.67	6	0.58	12	0.33	6	1	5	0.83	6	1	5	-0.42	0.022	stronglyHypometh
chr16	36586783	36586784	+			RGS7		0.2	5	0.33	6	0.17	6	0.71	14	0.43	7	0.81	21	-0.42	0.02904	stronglyHypometh
chr19	62463806	62463807	+			ARSG		0	5	0.27	11	0.22	9	0.37	19	0.67	9	0.73	11	-0.42	0.03842	stronglyHypometh
chr3	120273424	120273425	+				Y	0.5	6	0.33	6	0.22	9	1	5	0.71	7	0.6	5	-0.42	0.0433	stronglyHypometh
chr13	79253394	79253395	+					0.73	11	0.25	12	0.5	8	0.86	7	0.88	8	1	5	-0.42	0.04477	stronglyHypometh
chr26	25892856	25892857	+	CALY		SORCS3		0.33	6	0.33	9	0.43	7	0.78	9	0.79	14	0.75	8	-0.41	0.000267	stronglyHypometh
chr14	16194974	16194975	+					0.4	10	0.38	8	0.33	6	0.71	7	0.8	5	0.83	6	-0.41	0.0005175	stronglyHypometh
chr4	93237727	93237728	+					0.38	16	0.27	11	0.36	11	0.77	13	0.7	10	0.78	9	-0.41	0.000535	stronglyHypometh
chr13	81687471	81687472	+					0	14	0	14	0	5	0.35	17	0.5	8	0.36	11	-0.41	0.00102	stronglyHypometh
chr29	50965082	50965083	-			MOB2		0.33	6	0.29	7	0.4	5	0.8	5	0.78	9	0.67	6	-0.41	0.001516	stronglyHypometh
chr23	8162219	8162220	+					0.55	11	0.5	8	0.56	16	1	6	0.85	13	1	12	-0.41	0.001638	stronglyHypometh
chr3	85494850	85494851	+					0.5	6	0.44	9	0.54	13	0.8	10	1	7	0.9	10	-0.41	0.003146	stronglyHypometh
chr4	67279252	67279253	-					0.29	14	0.15	26	0.17	18	0.67	9	0.67	9	0.5	8	-0.41	0.004196	stronglyHypometh
chr11	103200840	103200841	+					0.22	9	0.44	9	0.38	13	0.71	7	0.8	5	0.77	13	-0.41	0.004428	stronglyHypometh
chr16	30156802	30156803	+			PARP1		0.2	5	0.36	11	0.42	12	0.8	5	0.8	10	0.62	8	-0.41	0.009023	stronglyHypometh
chr17	48379177	48379178	-					0.43	14	0.33	12	0.36	11	0.83	6	0.92	12	0.62	13	-0.41	0.01177	stronglyHypometh
chr21	2865031	2865032	+				Y	0.2	10	0	10	0	5	0.45	11	0.6	5	0.38	8	-0.41	0.01194	stronglyHypometh
chr13	58663656	58663657	+				Y	0.23	26	0.17	12	0.45	22	0.64	28	0.67	6	0.78	18	-0.41	0.01305	stronglyHypometh
chr15	46288224	46288225	-	RBMXL2	RBMXL2		Y	0.2	5	0.4	5	0.3	10	0.71	7	0.86	7	0.57	7	-0.41	0.01467	stronglyHypometh
chr10	44174676	44174677	+					0.57	7	0.43	7	0.33	6	1	5	0.75	8	0.8	10	-0.41	0.01703	stronglyHypometh
chr6	118927126	118927127	-				Y	0.17	12	0.11	18	0	14	0.5	8	0.33	12	0.67	6	-0.41	0.01955	stronglyHypometh
chr12	32321399	32321400	+		CDX2			0.06	17	0.07	14	0.08	12	0.5	8	0.29	7	0.67	6	-0.41	0.02017	stronglyHypometh
chr7	59783117	59783118	+		PPP2R2B			0.29	7	0.58	12	0.5	6	1	10	0.79	14	0.8	10	-0.41	0.02262	stronglyHypometh
chr9	36764286	36764287	-			HS3ST5		0.43	7	0.4	10	0.5	8	1	6	0.92	12	0.64	11	-0.41	0.02312	stronglyHypometh
chr23	12998783	12998784	-					0	9	0	18	0	9	0.2	5	0.43	7	0.6	10	-0.41	0.02413	stronglyHypometh
chr19	22265449	22265450	-				Y	0.33	9	0.14	14	0	6	0.44	9	0.6	5	0.67	6	-0.41	0.0244	stronglyHypometh
chr29	51025622	51025623	+	MIR210			Y	0.71	14	0.33	12	0.5	8	0.89	9	1	7	0.88	8	-0.41	0.02579	stronglyHypometh
chr13	55784512	55784513	-					0.6	5	0.38	8	0.33	9	0.83	6	0.7	10	1	8	-0.41	0.02718	stronglyHypometh
chr3	120590812	120590813	-					0.44	9	0.2	10	0.15	13	0.83	6	0.62	8	0.56	9	-0.41	0.02999	stronglyHypometh
chr7	4877117	4877118	-					0.38	29	0.26	19	0.08	12	0.53	15	0.85	13	0.59	17	-0.41	0.03283	stronglyHypometh
chr22	29412210	29412211	-					0.43	14	0.5	8	0.29	7	0.86	7	1	5	0.6	5	-0.41	0.03563	stronglyHypometh
chr18	574622	574623	-					0.38	8	0	7	0.17	6	0.44	16	0.62	8	0.71	7	-0.41	0.03865	stronglyHypometh
chr18	57134801	57134802	+					0	9	0	8	0	9	0.67	6	0.38	8	0.18	17	-0.41	0.04629	stronglyHypometh
chr8	112025612	112025613	+					0	9	0	13	0	15	0.43	7	0.44	16	0.33	6	-0.4	0.000277	stronglyHypometh
chrX	51118673	51118674	+				Y	0.06	17	0	15	0.08	13	0.5	6	0.43	7	0.4	5	-0.4	0.0004586	stronglyHypometh
chr7	71960399	71960400	+					0.1	29	0.11	57	0.03	31	0.43	103	0.46	129	0.55	76	-0.4	0.0008806	stronglyHypometh
chr5	119949187	119949188	-					0.33	6	0.33	6	0.2	5	0.7	10	0.71	7	0.67	9	-0.4	0.0009695	stronglyHypometh
chr4	113002986	113002987	+			PDIA4		0.5	6	0.5	6	0.56	9	1	8	0.86	7	0.89	9	-0.4	0.001087	stronglyHypometh
chr1	102812418	102812419	+					0.67	6	0.5	8	0.62	8	1	8	1	7	1	10	-0.4	0.001297	stronglyHypometh
chr19	43368393	43368394	+		PLEKHH3		Y	0.45	20	0.43	23	0.52	21	0.77	13	0.92	13	0.91	11	-0.4	0.002119	stronglyHypometh
chr17	74621672	74621673	+					0.5	6	0.43	7	0.5	8	0.83	12	1	7	0.8	5	-0.4	0.003747	stronglyHypometh
chr1	121855520	121855521	+					0.5	6	0.43	7	0.5	6	0.83	6	1	5	0.8	5	-0.4	0.003747	stronglyHypometh
chr11	106764800	106764801	+					0.2	5	0.36	14	0.43	7	0.78	9	0.73	11	0.69	13	-0.4	0.004943	stronglyHypometh
chr29	47547160	47547161	+		CCND1		Y	0.38	8	0.5	6	0.33	6	0.89	9	0.8	5	0.71	7	-0.4	0.004975	stronglyHypometh
chr11	105061483	105061484	+					0.25	8	0.3	10	0.36	11	0.67	6	0.62	13	0.83	12	-0.4	0.00552	stronglyHypometh
chr7	13850154	13850155	-					0.33	12	0.17	6	0.31	13	0.62	13	0.78	9	0.6	5	-0.4	0.006808	stronglyHypometh
chr21	14678872	14678873	-					0.12	8	0	7	0.14	7	0.5	10	0.38	8	0.6	5	-0.4	0.007044	stronglyHypometh
chr25	35234215	35234216	+					0.6	10	0.33	9	0.43	7	0.86	7	0.86	7	0.83	6	-0.4	0.007283	stronglyHypometh
chr19	59806680	59806681	-					0.4	15	0.35	26	0.57	21	0.82	17	0.94	18	0.75	12	-0.4	0.01063	stronglyHypometh
chr7	110162387	110162388	+					0.67	6	0.71	14	0.43	7	1	6	1	5	1	10	-0.4	0.0109	stronglyHypometh
chr3	33414564	33414565	-					0.43	7	0.71	7	0.67	6	1	7	1	8	1	7	-0.4	0.0109	stronglyHypometh
chr11	98648402	98648403	-			FAM102A		0.29	7	0.56	9	0.38	8	0.71	14	0.83	6	0.86	7	-0.4	0.01205	stronglyHypometh
chr11	103941112	103941113	-				Y	0.09	11	0.25	16	0.33	12	0.75	8	0.58	12	0.56	9	-0.4	0.01235	stronglyHypometh
chr10	53050116	53050117	-					0.2	10	0	8	0.22	9	0.67	9	0.5	10	0.45	11	-0.4	0.01394	stronglyHypometh
chr9	45066231	45066232	-					0.07	14	0.23	30	0.17	6	0.44	9	0.5	20	0.71	7	-0.4	0.01395	stronglyHypometh
chr12	89012905	89012906	+					0.14	7	0	6	0.27	15	0.6	10	0.42	12	0.6	5	-0.4	0.01495	stronglyHypometh
chr29	50156614	50156615	+				Y	0	5	0.25	8	0.14	7	0.5	6	0.43	7	0.67	6	-0.4	0.01661	stronglyHypometh
chr10	52707857	52707858	+					0.38	8	0.42	12	0.57	7	0.86	7	1	6	0.71	14	-0.4	0.01675	stronglyHypometh
chr11	16110295	16110296	+			RASGRP3		0.33	6	0.6	10	0.56	9	0.88	8	1	7	0.8	5	-0.4	0.01734	stronglyHypometh
chr16	52671514	52671515	+				Y	0.29	7	0.14	7	0.38	8	0.5	10	0.77	13	0.73	11	-0.4	0.02088	stronglyHypometh
chr18	55600535	55600536	+		CYTH2			0.33	6	0.38	13	0.5	8	1	6	0.67	6	0.75	8	-0.4	0.02318	stronglyHypometh
chr2	135535241	135535242	-					0.43	7	0.43	7	0.17	6	0.8	5	0.83	6	0.6	5	-0.4	0.02389	stronglyHypometh
chr6	109202822	109202823	+					0.5	10	0.38	8	0.67	9	0.75	8	1	5	1	8	-0.4	0.02742	stronglyHypometh
chr11	1732984	1732985	-			NPHP1		0.38	8	0.5	18	0.71	7	0.8	5	1	5	1	9	-0.4	0.02779	stronglyHypometh
chr29	45166040	45166041	-	DPP3				0.22	9	0.11	9	0.2	5	0.8	5	0.55	11	0.4	5	-0.4	0.0294	stronglyHypometh
chr7	4356305	4356306	-			COMP	Y	0.43	7	0.42	12	0.3	10	0.75	8	1	5	0.6	10	-0.4	0.03146	stronglyHypometh
chr7	40365839	40365840	-		DOK3			0.11	9	0.25	8	0.38	8	0.5	14	0.6	5	0.83	6	-0.4	0.03293	stronglyHypometh
chr11	99506624	99506625	+					0.6	10	0.33	6	0.43	7	0.67	6	1	6	0.9	10	-0.4	0.03319	stronglyHypometh
chr26	49038814	49038815	+				Y	0.6	5	0.33	12	0.71	7	1	6	0.83	6	1	9	-0.4	0.03479	stronglyHypometh
chr15	59224158	59224159	+					0.22	9	0.37	19	0	6	0.71	7	0.62	16	0.46	13	-0.4	0.03627	stronglyHypometh
chr10	77455615	77455616	+			FNTB		0.6	5	0.82	17	0.38	8	1	11	1	13	1	13	-0.4	0.03647	stronglyHypometh
chr21	57821875	57821876	+					0.47	15	0.08	12	0.1	10	0.67	6	0.57	7	0.6	10	-0.4	0.03663	stronglyHypometh
chr21	65898704	65898705	-					0.4	5	0.5	14	0.22	9	0.7	10	1	5	0.62	8	-0.4	0.04617	stronglyHypometh
chr11	72858557	72858558	+					0.43	7	0.44	9	0.57	7	0.88	8	0.86	7	0.89	9	-0.39	0.00105	stronglyHypometh
chr16	48073228	48073229	+				Y	0	10	0.14	7	0.08	13	0.47	15	0.43	7	0.5	8	-0.39	0.001055	stronglyHypometh
chr18	26903479	26903480	+					0.64	11	0.53	15	0.56	16	1	9	0.89	9	1	9	-0.39	0.001312	stronglyHypometh
chr16	49358171	49358172	-					0.33	6	0.38	16	0.3	10	0.78	9	0.78	9	0.62	8	-0.39	0.002124	stronglyHypometh
chr19	52057731	52057732	-				Y	0.47	15	0.38	13	0.3	10	0.71	7	0.8	5	0.8	10	-0.39	0.002279	stronglyHypometh
chr27	33020607	33020608	+			STAR		0.25	8	0.2	5	0.12	8	0.67	9	0.57	7	0.5	6	-0.39	0.003031	stronglyHypometh
chr11	93221704	93221705	-			PTGS1		0.17	6	0	8	0	7	0.42	12	0.43	7	0.5	16	-0.39	0.003054	stronglyHypometh
chr7	17883645	17883646	+		LRRC8E		Y	0.31	13	0.11	9	0.22	9	0.56	9	0.6	10	0.67	6	-0.39	0.003841	stronglyHypometh
chr29	49829114	49829115	+				Y	0.43	14	0.64	11	0.67	6	0.91	22	1	6	1	16	-0.39	0.008269	stronglyHypometh
chr25	1197929	1197930	+			TMEM204	Y	0.5	6	0.43	7	0.67	6	0.91	11	1	8	0.86	7	-0.39	0.008892	stronglyHypometh
chr16	51779261	51779262	+					0.23	13	0.11	9	0.22	9	0.73	11	0.5	6	0.5	14	-0.39	0.01033	stronglyHypometh
chr7	21457137	21457138	+			TJP3		0.43	7	0.57	7	0.67	9	0.83	6	1	6	1	5	-0.39	0.01185	stronglyHypometh
chr14	22971244	22971245	+					0.38	13	0.56	9	0.43	7	1	7	0.78	9	0.77	13	-0.39	0.01262	stronglyHypometh
chr3	120793611	120793612	+					0.67	9	0.4	5	0.62	8	1	9	1	6	0.88	8	-0.39	0.01311	stronglyHypometh
chr1	154146775	154146776	-					0.38	8	0.29	14	0.12	8	0.56	9	0.64	14	0.75	16	-0.39	0.01369	stronglyHypometh
chr11	105981954	105981955	+					0.67	6	0.6	10	0.4	10	0.83	12	1	12	1	8	-0.39	0.01628	stronglyHypometh
chr3	32097361	32097362	-					0.43	7	0.8	5	0.6	5	1	9	1	5	1	9	-0.39	0.022	stronglyHypometh
chr17	74543748	74543749	-					0.33	12	0.2	10	0.43	14	0.86	7	0.71	7	0.56	16	-0.39	0.02231	stronglyHypometh
chr24	19987859	19987860	+			CELF4		0.33	24	0.33	12	0.45	20	0.57	14	0.8	5	0.91	23	-0.39	0.0225	stronglyHypometh
chr4	26413041	26413042	-				Y	0	7	0.23	13	0.23	13	0.44	9	0.5	6	0.7	10	-0.39	0.02258	stronglyHypometh
chr23	51592399	51592400	+					0.64	11	0.4	10	0.55	11	0.75	12	1	6	1	8	-0.39	0.02271	stronglyHypometh
chr1	73813244	73813245	-					0.25	8	0.38	8	0.14	7	0.64	11	0.8	5	0.5	6	-0.39	0.02374	stronglyHypometh
chr16	46272999	46273000	+				Y	0.36	14	0.33	12	0.2	15	0.5	10	0.83	6	0.71	7	-0.39	0.02411	stronglyHypometh
chr25	9032313	9032314	-					0.33	6	0.67	6	0.5	6	0.82	11	1	6	0.86	7	-0.39	0.02422	stronglyHypometh
chr5	70222405	70222406	-				Y	0	22	0	22	0	14	0.23	26	0.6	10	0.33	6	-0.39	0.02431	stronglyHypometh
chr2	134324493	134324494	-					0.2	10	0.17	6	0.36	11	0.75	8	0.7	10	0.44	9	-0.39	0.02608	stronglyHypometh
chr3	6761287	6761288	+			DDR2		0.71	7	0.52	25	0.33	15	0.86	14	0.94	17	0.94	17	-0.39	0.02625	stronglyHypometh
chr3	113738436	113738437	+			DGKD		0.11	9	0.18	17	0.29	21	0.4	10	0.75	8	0.58	12	-0.39	0.02687	stronglyHypometh
chr18	25700842	25700843	+			GPR56		0.17	6	0	5	0	7	0.42	12	0.29	7	0.62	8	-0.39	0.02694	stronglyHypometh
chr4	69246064	69246065	+					0.14	7	0.5	10	0.17	12	0.67	9	0.64	11	0.67	9	-0.39	0.02879	stronglyHypometh
chr21	5690184	5690185	+			LRRK1		0.4	10	0.27	11	0.17	6	0.83	6	0.5	6	0.67	12	-0.39	0.03015	stronglyHypometh
chr16	34842941	34842942	+					0.33	9	0.56	16	0.71	7	0.93	15	1	9	0.85	13	-0.39	0.03091	stronglyHypometh
chr29	48915834	48915835	-					0.4	5	0.44	9	0.14	7	0.8	5	0.8	5	0.57	7	-0.39	0.03102	stronglyHypometh
chr25	39272222	39272223	+			RNF216		0.2	5	0.6	5	0.4	5	0.82	11	0.71	7	0.83	6	-0.39	0.03285	stronglyHypometh
chr13	16383136	16383137	+			ITIH5		0.8	10	0.44	18	0.44	18	1	18	0.92	12	0.93	14	-0.39	0.03365	stronglyHypometh
chr21	65881629	65881630	-					0.58	12	0.33	6	0.38	8	0.67	6	1	5	0.8	5	-0.39	0.03418	stronglyHypometh
chr14	72447869	72447870	+			CDH17		0.29	7	0.3	10	0.5	10	0.55	11	0.86	7	0.86	7	-0.39	0.035	stronglyHypometh
chr17	73342374	73342375	-					0.22	9	0.33	6	0.2	10	0.64	11	0.86	7	0.44	9	-0.39	0.03539	stronglyHypometh
chr19	63677173	63677174	-				Y	0.33	9	0	6	0	5	0.5	6	0.4	5	0.6	5	-0.39	0.03602	stronglyHypometh
chr22	46121117	46121118	-				Y	0.29	7	0.46	13	0.62	8	0.78	9	0.75	8	1	5	-0.39	0.0377	stronglyHypometh
chr15	84918454	84918455	+					0.5	16	0.17	12	0.25	16	0.75	8	0.54	13	0.8	10	-0.39	0.03822	stronglyHypometh
chr11	103401695	103401696	+					0.62	8	0.33	6	0.75	8	1	10	0.88	8	1	10	-0.39	0.04055	stronglyHypometh
chr19	19642691	19642692	-					0.86	7	0.57	7	0.4	10	1	9	1	5	1	12	-0.39	0.04287	stronglyHypometh
chr18	10276355	10276356	+					0.33	9	0.27	11	0.14	14	0.73	11	0.4	5	0.8	5	-0.39	0.04393	stronglyHypometh
chr18	44425374	44425375	-					0	6	0.2	5	0.21	14	0.71	7	0.31	16	0.57	7	-0.39	0.04444	stronglyHypometh
chr9	19211362	19211363	-					0.86	7	0.44	9	0.46	13	1	10	0.92	13	1	7	-0.39	0.04794	stronglyHypometh
chr12	12817	12818	+					0.71	7	0.44	9	0.4	5	0.71	7	1	6	1	5	-0.39	0.04803	stronglyHypometh
chr18	56295899	56295900	+	TEAD2			Y	0.64	14	0.21	14	0.31	13	0.72	18	0.88	8	0.73	15	-0.39	0.04913	stronglyHypometh
chr23	16153527	16153528	-					0	5	0	6	0	10	0.4	10	0.38	8	0.36	11	-0.38	3.827e-06	stronglyHypometh
chr25	18888463	18888464	-					0.64	11	0.67	12	0.57	7	1	9	1	6	1	8	-0.38	0.0001818	stronglyHypometh
chr11	14394024	14394025	-	SRD5A2			Y	0.23	13	0.14	7	0.2	5	0.62	8	0.55	11	0.55	11	-0.38	0.0005011	stronglyHypometh
chr21	66250173	66250174	-			CCDC85C		0.38	13	0.33	9	0.44	9	0.8	10	0.71	7	0.8	5	-0.38	0.0008681	stronglyHypometh
chr13	77462586	77462587	+					0.2	10	0.18	11	0.25	8	0.5	14	0.62	8	0.64	11	-0.38	0.00145	stronglyHypometh
chr2	123264526	123264527	+					0.5	12	0.67	12	0.6	10	0.9	10	1	6	1	6	-0.38	0.003016	stronglyHypometh
chr10	101067558	101067559	-					0.2	15	0.25	16	0.07	15	0.5	12	0.53	17	0.62	13	-0.38	0.004373	stronglyHypometh
chr23	51855258	51855259	+					0.33	9	0.4	10	0.5	8	0.8	10	0.7	10	0.88	8	-0.38	0.005587	stronglyHypometh
chr17	69332530	69332531	+					0.33	6	0.43	14	0.45	11	0.88	8	0.67	9	0.82	11	-0.38	0.006198	stronglyHypometh
chrX	138689001	138689002	-					0.4	10	0.64	14	0.45	11	0.9	10	0.9	10	0.85	13	-0.38	0.007197	stronglyHypometh
chr16	2671598	2671599	+				Y	0.33	6	0.25	8	0.4	5	0.67	9	0.83	6	0.62	8	-0.38	0.007815	stronglyHypometh
chr6	26346203	26346204	+					0.38	13	0.38	13	0.5	10	0.86	7	0.67	15	0.88	8	-0.38	0.00809	stronglyHypometh
chr23	51050889	51050890	+				Y	0	6	0.14	7	0.25	8	0.5	10	0.44	9	0.6	5	-0.38	0.01092	stronglyHypometh
chr11	105981960	105981961	+					0	6	0	10	0.2	10	0.5	12	0.33	12	0.5	8	-0.38	0.01213	stronglyHypometh
chr23	27135836	27135837	-	TNXB	TNXB		Y	0.12	8	0.23	13	0	5	0.6	10	0.4	5	0.5	10	-0.38	0.01241	stronglyHypometh
chr5	109827968	109827969	-					0	15	0	9	0	8	0.56	9	0.25	8	0.33	12	-0.38	0.01411	stronglyHypometh
chr2	100635155	100635156	+					0.44	25	0.25	8	0.54	24	0.82	34	0.81	31	0.73	11	-0.38	0.01429	stronglyHypometh
chr5	63256966	63256967	-			ANKS1B		0.5	10	0.55	11	0.8	5	1	8	1	6	1	8	-0.38	0.01458	stronglyHypometh
chr2	136309902	136309903	-					0.39	18	0.5	16	0.64	14	0.83	6	1	8	0.83	12	-0.38	0.01478	stronglyHypometh
chr27	18665611	18665612	-			MTUS1		0.27	11	0.58	12	0.5	10	0.8	10	0.83	6	0.86	7	-0.38	0.01599	stronglyHypometh
chr2	131928101	131928102	-					0	5	0.12	17	0	13	0.25	8	0.45	11	0.54	13	-0.38	0.01638	stronglyHypometh
chr23	8162208	8162209	+					0.45	11	0.62	8	0.38	16	1	6	0.77	13	0.83	12	-0.38	0.01919	stronglyHypometh
chr13	48077043	48077044	+					0.31	13	0.29	14	0	7	0.62	13	0.54	13	0.59	17	-0.38	0.01965	stronglyHypometh
chr11	105463336	105463337	+			EHMT1	Y	0.71	7	0.44	9	0.43	7	0.88	8	1	10	0.86	7	-0.38	0.02076	stronglyHypometh
chr22	53638636	53638637	-					0.4	5	0.62	8	0.67	6	1	5	1	5	0.82	11	-0.38	0.0216	stronglyHypometh
chr23	41653069	41653070	+					0.6	10	0.33	6	0.58	12	1	7	0.86	7	0.8	5	-0.38	0.02219	stronglyHypometh
chr2	128647592	128647593	-			RUNX3		0.45	11	0.5	12	0.36	14	1	8	0.67	9	0.79	14	-0.38	0.02319	stronglyHypometh
chr11	103730022	103730023	-					0.29	21	0	18	0.22	23	0.47	15	0.67	6	0.5	8	-0.38	0.02375	stronglyHypometh
chr2	134535496	134535497	-					0.25	16	0.6	5	0.5	8	0.8	10	0.89	9	0.8	5	-0.38	0.02472	stronglyHypometh
chr26	25895646	25895647	-			CALY,SORCS3	Y	0.57	7	0.2	5	0.38	8	0.73	11	0.8	5	0.75	8	-0.38	0.02617	stronglyHypometh
chr3	113522141	113522142	+			INPP5D		0.4	10	0.5	8	0.75	8	0.89	9	0.89	9	1	8	-0.38	0.02721	stronglyHypometh
chr4	118275724	118275725	+					0.33	12	0.26	19	0.25	8	0.62	8	0.88	8	0.5	12	-0.38	0.02739	stronglyHypometh
chr18	34923507	34923508	+	HSF4		HSF4	Y	0	5	0	5	0.23	13	0.29	7	0.5	6	0.6	10	-0.38	0.03303	stronglyHypometh
chr29	19419151	19419152	-					0.38	26	0.12	8	0.33	6	0.55	33	0.83	6	0.6	5	-0.38	0.03325	stronglyHypometh
chr21	63893595	63893596	+					0.4	5	0.44	9	0.38	8	1	7	0.75	8	0.6	5	-0.38	0.03346	stronglyHypometh
chr28	39299178	39299179	+					0.29	14	0.5	16	0.57	7	0.78	9	1	5	0.71	7	-0.38	0.03615	stronglyHypometh
chr8	36151421	36151422	-					0.21	28	0.48	21	0.58	19	0.71	24	0.79	34	0.89	19	-0.38	0.03615	stronglyHypometh
chr5	112267388	112267389	+					0.75	8	0.5	10	0.4	10	1	11	0.8	5	1	8	-0.38	0.03617	stronglyHypometh
chr9	102916831	102916832	-					0	9	0	5	0	5	0.17	6	0.6	5	0.38	8	-0.38	0.03835	stronglyHypometh
chr6	13092778	13092779	-			CAMK2D		0.5	6	0.53	15	0.19	16	0.9	10	0.69	13	0.77	13	-0.38	0.039	stronglyHypometh
chr13	83801226	83801227	+					0	10	0.23	22	0	14	0.56	9	0.57	14	0.25	8	-0.38	0.04125	stronglyHypometh
chr20	65249704	65249705	+					0.33	9	0.67	12	0.73	11	1	10	0.86	7	1	7	-0.38	0.04564	stronglyHypometh
chr25	33930273	33930274	-				Y	0	12	0.17	12	0	8	0.4	10	0.25	8	0.67	6	-0.38	0.04581	stronglyHypometh
chr24	61998484	61998485	+			BCL2		0.1	10	0.3	10	0.25	8	0.45	11	0.83	6	0.5	10	-0.38	0.04699	stronglyHypometh
chr8	113234452	113234453	+				Y	0.33	9	0.5	12	0.7	10	0.94	16	1	5	0.73	11	-0.38	0.04841	stronglyHypometh
chr23	48281547	48281548	+					0.57	7	0.17	6	0.33	6	0.8	5	0.6	5	0.8	5	-0.38	0.04954	stronglyHypometh
chr25	16225470	16225471	-					0.6	10	0.67	9	0.64	11	1	8	1	7	1	6	-0.37	4.545e-05	stronglyHypometh
chr4	107822336	107822337	+	TCAF2				0.5	8	0.55	11	0.44	16	0.86	7	0.9	10	0.84	19	-0.37	0.0004827	stronglyHypometh
chr25	1251194	1251195	+			CRAMP1L		0.57	7	0.71	7	0.6	5	1	8	1	7	1	9	-0.37	0.001046	stronglyHypometh
chr10	178141	178142	-					0.5	8	0.53	19	0.4	10	0.88	16	0.88	16	0.8	10	-0.37	0.001226	stronglyHypometh
chr29	50396653	50396654	+					0.28	18	0.36	11	0.18	11	0.64	22	0.67	6	0.64	14	-0.37	0.00217	stronglyHypometh
chr5	106930533	106930534	-					0.21	19	0.2	25	0.36	22	0.65	20	0.64	11	0.61	18	-0.37	0.002286	stronglyHypometh
chr4	95289323	95289324	-				Y	0.14	7	0.09	11	0	5	0.5	10	0.38	8	0.45	11	-0.37	0.002755	stronglyHypometh
chr5	73537693	73537694	-					0.5	6	0.53	17	0.64	11	0.89	9	1	9	0.88	8	-0.37	0.003079	stronglyHypometh
chr13	82930463	82930464	+					0	8	0	8	0	13	0.25	16	0.43	14	0.44	18	-0.37	0.003871	stronglyHypometh
chr29	492507	492508	-					0.45	11	0.38	8	0.29	7	0.75	8	0.67	6	0.8	5	-0.37	0.004164	stronglyHypometh
chr5	62819174	62819175	-					0.57	7	0.58	12	0.55	11	1	9	1	8	0.81	16	-0.37	0.004287	stronglyHypometh
chr25	42619763	42619764	-					0.38	8	0.55	11	0.57	7	0.89	9	0.83	6	0.89	9	-0.37	0.004396	stronglyHypometh
chr19	23247738	23247739	-			PITPNA		0.17	6	0.09	11	0.31	13	0.57	14	0.55	11	0.56	9	-0.37	0.00448	stronglyHypometh
chr23	35621463	35621464	-					0.67	12	0.5	6	0.71	7	1	9	1	10	1	7	-0.37	0.004559	stronglyHypometh
chr17	58078079	58078080	-					0.12	8	0	7	0.11	9	0.43	7	0.56	9	0.38	8	-0.37	0.004917	stronglyHypometh
chr13	42688834	42688835	+					0.38	8	0.5	8	0.43	7	0.75	12	0.92	13	0.75	8	-0.37	0.005403	stronglyHypometh
chr19	54392400	54392401	+					0.52	21	0.42	12	0.53	15	0.75	12	0.9	10	0.93	15	-0.37	0.005448	stronglyHypometh
chr17	62502057	62502058	-					0.29	7	0.09	11	0.22	9	0.57	7	0.5	8	0.64	11	-0.37	0.006035	stronglyHypometh
chr29	30153228	30153229	-			KIRREL3		0.4	5	0.29	7	0.43	7	0.67	6	0.71	7	0.86	7	-0.37	0.006495	stronglyHypometh
chr7	48603684	48603685	+					0.45	11	0.62	8	0.5	6	0.86	7	0.83	12	1	6	-0.37	0.007061	stronglyHypometh
chr11	105533152	105533153	+					0.5	8	0.54	13	0.33	9	0.75	12	0.88	8	0.86	7	-0.37	0.007508	stronglyHypometh
chr20	67745815	67745816	+					0	10	0.2	15	0	13	0.4	10	0.4	10	0.5	14	-0.37	0.007933	stronglyHypometh
chr18	20792220	20792221	-					0.43	7	0.67	21	0.56	9	0.89	9	0.88	8	1	6	-0.37	0.009475	stronglyHypometh
chr10	81957099	81957100	-	SMOC1				0.22	9	0.12	8	0.25	12	0.69	16	0.44	9	0.57	7	-0.37	0.009862	stronglyHypometh
chr9	102723684	102723685	-					0.29	7	0.33	6	0.29	7	0.64	14	0.82	11	0.55	11	-0.37	0.01071	stronglyHypometh
chr10	21208635	21208636	+		JPH4		Y	0.5	16	0.5	8	0.4	10	0.75	8	1	5	0.75	8	-0.37	0.01503	stronglyHypometh
chr3	82865337	82865338	-					0.09	11	0.17	12	0	8	0.31	16	0.59	34	0.46	28	-0.37	0.01664	stronglyHypometh
chr8	92688157	92688158	-				Y	0.43	7	0.7	10	0.5	10	1	11	0.86	7	0.88	8	-0.37	0.01664	stronglyHypometh
chr11	65327157	65327158	+					0.38	13	0.64	14	0.65	20	1	11	0.91	11	0.87	15	-0.37	0.01872	stronglyHypometh
chr10	101070162	101070163	-					0.38	8	0.5	12	0.5	6	0.79	14	1	8	0.69	13	-0.37	0.02137	stronglyHypometh
chr1	146693549	146693550	-				Y	0.29	7	0.6	5	0.54	13	0.9	10	0.86	7	0.78	9	-0.37	0.02259	stronglyHypometh
chr16	2882875	2882876	-					0.28	18	0.43	14	0.44	9	0.76	17	0.6	5	0.91	11	-0.37	0.02269	stronglyHypometh
chr1	5236977	5236978	-					0.22	9	0.25	8	0.45	11	0.67	12	0.8	5	0.56	9	-0.37	0.02301	stronglyHypometh
chr11	70177050	70177051	+					0.58	108	0.35	84	0.32	31	0.9	40	0.67	18	0.8	25	-0.37	0.02573	stronglyHypometh
chr29	41065086	41065087	+			FADS2		0.8	5	0.67	6	0.43	7	1	12	1	7	1	9	-0.37	0.02753	stronglyHypometh
chr12	22703432	22703433	+					0.4	5	0.21	14	0.13	15	0.55	11	0.55	11	0.78	9	-0.37	0.0278	stronglyHypometh
chr25	33946376	33946377	-					0.2	20	0.1	10	0	11	0.29	14	0.58	12	0.56	9	-0.37	0.02793	stronglyHypometh
chr19	45343740	45343741	-					0.5	8	0.3	10	0.15	13	0.75	16	0.7	10	0.6	10	-0.37	0.029	stronglyHypometh
chr10	59509424	59509425	+					0.29	14	0.33	9	0	5	0.57	14	0.65	23	0.5	12	-0.37	0.03112	stronglyHypometh
chr23	42825233	42825234	+			SIRT5		0.6	5	0.31	13	0.58	12	1	5	0.8	15	0.8	15	-0.37	0.03321	stronglyHypometh
chr19	35959678	35959679	-			KCNJ12		0.36	11	0.07	14	0.42	12	0.67	6	0.73	11	0.57	7	-0.37	0.03336	stronglyHypometh
chrX	18980506	18980507	+			ZNF75D		0.33	12	0.69	13	0.56	9	1	5	0.83	6	0.86	7	-0.37	0.03403	stronglyHypometh
chr2	135294941	135294942	-					0.25	8	0.46	13	0.5	10	0.83	6	0.88	8	0.6	10	-0.37	0.0341	stronglyHypometh
chr7	109275366	109275367	+					0.71	7	0.78	9	0.4	5	1	6	1	6	1	5	-0.37	0.03411	stronglyHypometh
chr11	106294881	106294882	+					0.56	9	0.4	5	0.69	13	1	7	0.75	8	1	6	-0.37	0.03634	stronglyHypometh
chr19	23562691	23562692	+					0.43	14	0.5	8	0.71	7	1	12	1	6	0.75	8	-0.37	0.03677	stronglyHypometh
chr22	6886763	6886764	-					0.57	7	0.5	6	0.33	9	0.67	9	0.83	6	1	6	-0.37	0.03766	stronglyHypometh
chr22	43275904	43275905	+					0.38	8	0.69	13	0.6	10	1	7	1	7	0.77	13	-0.37	0.03918	stronglyHypometh
chr21	68033136	68033137	+					0.5	8	0.4	10	0.33	21	0.64	11	1	8	0.69	13	-0.37	0.0412	stronglyHypometh
chr4	117956204	117956205	+					0.8	5	0.4	5	0.5	8	0.9	10	1	7	0.9	10	-0.37	0.04239	stronglyHypometh
chr7	14033126	14033127	+				Y	0.14	7	0.2	5	0.33	6	0.8	5	0.6	5	0.4	5	-0.37	0.04347	stronglyHypometh
chr7	14033043	14033044	+				Y	0.14	7	0.2	5	0.33	6	0.8	5	0.6	5	0.4	5	-0.37	0.04347	stronglyHypometh
chr7	14033059	14033060	+				Y	0.14	7	0.2	5	0.33	6	0.8	5	0.6	5	0.4	5	-0.37	0.04347	stronglyHypometh
chr15	76814864	76814865	-	C15H11orf94				0.83	6	0.67	9	0.4	5	1	7	1	5	1	7	-0.37	0.04388	stronglyHypometh
chr26	25312476	25312477	-					0.4	5	0.67	6	0.83	12	1	8	1	7	1	12	-0.37	0.04388	stronglyHypometh
chr13	70496205	70496206	-					0.17	6	0.25	8	0.29	7	0.38	8	0.8	10	0.64	11	-0.37	0.04536	stronglyHypometh
chr2	136044658	136044659	-					0.88	8	0.6	5	0.43	7	1	11	1	5	1	8	-0.37	0.04828	stronglyHypometh
chr9	54742071	54742072	-					0.65	17	0.4	10	0.38	8	1	11	0.66	29	0.89	9	-0.37	0.0489	stronglyHypometh
chr19	25793433	25793434	-	SLC13A5		SLC13A5		0.5	12	0.29	14	0.14	7	0.67	6	0.55	11	0.83	6	-0.37	0.04903	stronglyHypometh
chr12	81506124	81506125	+					0.25	8	0.18	17	0.24	21	0.55	11	0.83	6	0.39	18	-0.37	0.04967	stronglyHypometh
chr23	48110536	48110537	+					0.14	7	0.45	22	0.33	15	0.5	14	0.83	6	0.71	17	-0.37	0.04979	stronglyHypometh
chr2	60766797	60766798	+					0.12	8	0.12	8	0.17	6	0.5	8	0.43	7	0.57	7	-0.36	0.001151	stronglyHypometh
chr3	121202201	121202202	+			ING5		0.12	8	0.29	7	0.18	11	0.57	7	0.5	6	0.6	10	-0.36	0.002955	stronglyHypometh
chr9	51997949	51997950	+					0.25	8	0.29	7	0.4	5	0.62	8	0.75	8	0.64	11	-0.36	0.004019	stronglyHypometh
chr20	68057904	68057905	+					0.29	7	0.2	5	0.17	6	0.67	6	0.5	6	0.56	9	-0.36	0.004138	stronglyHypometh
chr23	47685779	47685780	+		DSP			0.6	5	0.46	13	0.57	7	0.89	9	0.83	6	1	10	-0.36	0.004945	stronglyHypometh
chr18	44339388	44339389	-			CHST8		0.25	8	0.38	13	0.38	13	0.71	14	0.78	9	0.61	18	-0.36	0.005454	stronglyHypometh
chrX	140207290	140207291	-			CD99		0.12	8	0.14	14	0.18	11	0.43	7	0.64	11	0.47	15	-0.36	0.005465	stronglyHypometh
chr18	57226817	57226818	-					0.5	8	0.5	6	0.6	10	1	5	0.89	9	0.8	5	-0.36	0.005558	stronglyHypometh
chr11	105703405	105703406	+			NOXA1		0	8	0.09	11	0.22	9	0.44	9	0.5	6	0.44	9	-0.36	0.005912	stronglyHypometh
chrX	38054528	38054529	+					0.71	7	0.7	10	0.5	6	1	9	1	6	1	5	-0.36	0.006375	stronglyHypometh
chr25	33946082	33946083	-					0.75	8	0.67	9	0.5	6	1	6	1	8	1	9	-0.36	0.007966	stronglyHypometh
chr8	98745222	98745223	-					0.67	12	0.5	12	0.75	16	1	12	1	8	1	12	-0.36	0.007966	stronglyHypometh
chrX	140207264	140207265	-			CD99		0.12	8	0	15	0.09	11	0.57	7	0.36	11	0.38	16	-0.36	0.009093	stronglyHypometh
chr18	49887541	49887542	+					0	9	0.17	6	0.2	5	0.5	10	0.56	9	0.4	10	-0.36	0.009131	stronglyHypometh
chr3	15364964	15364965	-					0.5	8	0.71	17	0.5	8	0.86	22	1	14	0.93	28	-0.36	0.01021	stronglyHypometh
chr25	39325701	39325702	+					0.56	16	0.8	10	0.57	14	1	8	1	6	1	10	-0.36	0.01024	stronglyHypometh
chr17	55244369	55244370	-	CLIP1				0.7	10	0.46	13	0.67	6	1	6	1	6	0.92	12	-0.36	0.01034	stronglyHypometh
chr19	519517	519518	+					0	5	0.14	7	0.2	5	0.57	7	0.4	5	0.44	9	-0.36	0.01041	stronglyHypometh
chr2	100665420	100665421	+					0.57	47	0.38	37	0.6	60	0.94	67	0.78	23	0.91	58	-0.36	0.01332	stronglyHypometh
chr2	72834560	72834561	-					0.25	8	0.25	16	0.38	16	0.75	8	0.7	10	0.5	10	-0.36	0.01463	stronglyHypometh
chr8	8467587	8467588	-	C8H8orf74		C8H8orf74		0.62	8	0.4	5	0.6	5	1	6	0.83	6	0.86	7	-0.36	0.01577	stronglyHypometh
chr11	105533012	105533013	+					0.5	8	0.62	13	0.33	9	0.92	12	0.75	8	0.86	7	-0.36	0.01976	stronglyHypometh
chr18	54240359	54240360	-					0.5	10	0.29	7	0.2	10	0.67	6	0.64	11	0.75	8	-0.36	0.02035	stronglyHypometh
chr7	71646379	71646380	+					0.33	6	0.57	7	0.62	8	0.91	11	0.89	9	0.8	5	-0.36	0.02046	stronglyHypometh
chr19	45294867	45294868	-	C1QL1	C1QL1		Y	0	10	0.14	14	0.2	10	0.6	20	0.33	18	0.5	8	-0.36	0.02061	stronglyHypometh
chr20	39647988	39647989	-					0.43	7	0.7	10	0.5	6	0.8	10	1	5	0.92	12	-0.36	0.02209	stronglyHypometh
chr3	92081656	92081657	-		TTC22		Y	0.17	12	0.33	18	0	16	0.57	14	0.5	8	0.5	12	-0.36	0.0227	stronglyHypometh
chr19	57724833	57724834	+					0.33	36	0.47	40	0.65	23	0.8	104	0.82	39	0.93	14	-0.36	0.02278	stronglyHypometh
chr10	86201839	86201840	-			LTBP2		0.3	10	0.56	9	0.38	8	0.67	9	0.75	8	0.89	9	-0.36	0.02292	stronglyHypometh
chr10	88435656	88435657	-					0.62	8	0.6	5	0.44	9	1	7	0.75	8	1	11	-0.36	0.02321	stronglyHypometh
chr5	97561760	97561761	+					0.14	14	0.08	13	0	5	0.29	7	0.4	10	0.6	10	-0.36	0.02426	stronglyHypometh
chr29	36112818	36112819	+					0.2	5	0.33	12	0.29	7	0.45	11	0.67	12	0.79	14	-0.36	0.02551	stronglyHypometh
chr28	31325321	31325322	+				Y	0.67	6	0.55	11	0.38	8	1	6	0.86	7	0.8	5	-0.36	0.02608	stronglyHypometh
chr4	104087171	104087172	+					0	5	0	6	0.06	16	0.2	10	0.56	9	0.38	8	-0.36	0.0273	stronglyHypometh
chr2	119543055	119543056	-					0.12	16	0	14	0	7	0.23	13	0.4	10	0.57	7	-0.36	0.02825	stronglyHypometh
chr13	82108903	82108904	+					0.75	8	0.75	16	0.43	14	1	6	1	9	1	12	-0.36	0.02902	stronglyHypometh
chr18	1479520	1479521	+			VAC14	Y	0.24	17	0.45	20	0.25	12	0.6	5	0.86	7	0.57	21	-0.36	0.03321	stronglyHypometh
chr18	1479654	1479655	+			VAC14		0.18	17	0.35	20	0.17	12	0.4	5	0.71	7	0.67	21	-0.36	0.03396	stronglyHypometh
chr16	27737611	27737612	+			CAPN8		0.12	8	0.25	8	0.47	15	0.75	8	0.56	9	0.62	8	-0.36	0.0342	stronglyHypometh
chr17	71524091	71524092	-			CCDC157		0.56	9	0.44	16	0.2	10	0.8	10	0.8	5	0.67	9	-0.36	0.03451	stronglyHypometh
chr19	36794784	36794785	-				Y	0.17	12	0.33	15	0.17	6	0.75	8	0.6	5	0.4	5	-0.36	0.0354	stronglyHypometh
chr25	41187751	41187752	-				Y	0.6	5	0.29	7	0.33	6	0.75	8	0.88	8	0.67	6	-0.36	0.03592	stronglyHypometh
chr12	20519664	20519665	+					0.78	9	0.4	5	0.67	6	1	7	0.92	12	1	10	-0.36	0.0364	stronglyHypometh
chr13	16006201	16006202	+				Y	0	5	0	11	0	5	0.29	7	0.58	12	0.2	10	-0.36	0.03737	stronglyHypometh
chr11	106689280	106689281	-					0.43	14	0.83	12	0.67	18	1	5	1	8	1	11	-0.36	0.03837	stronglyHypometh
chr11	103730094	103730095	+					0.33	9	0.12	8	0	5	0.4	10	0.64	14	0.5	6	-0.36	0.03952	stronglyHypometh
chr27	33636243	33636244	-					0.5	6	0.42	12	0.2	5	0.57	7	0.8	10	0.82	11	-0.36	0.04029	stronglyHypometh
chr26	51143020	51143021	-					0	8	0.17	6	0.14	7	0.67	6	0.42	12	0.3	10	-0.36	0.04065	stronglyHypometh
chr2	133827011	133827012	+			CAPZB		0.5	8	0.8	5	0.44	9	1	6	0.83	6	1	6	-0.36	0.04255	stronglyHypometh
chr2	135596861	135596862	+			ARHGEF10L		0.56	18	0.22	18	0.17	18	0.71	14	0.65	17	0.67	9	-0.36	0.0426	stronglyHypometh
chr9	44111151	44111152	+					0.15	13	0.11	9	0.29	7	0.75	8	0.5	10	0.38	8	-0.36	0.04271	stronglyHypometh
chr22	46420970	46420971	+					0.38	8	0.3	10	0	5	0.6	5	0.5	6	0.67	6	-0.36	0.043	stronglyHypometh
chr7	50417788	50417789	-			SPOCK1		0.12	8	0.5	14	0.17	12	0.71	7	0.6	15	0.57	14	-0.36	0.04482	stronglyHypometh
chr14	38674269	38674270	+					0.4	5	0.67	9	0.4	5	0.7	10	0.83	6	1	5	-0.36	0.04583	stronglyHypometh
chr8	70372158	70372159	+			SORBS3		0.2	5	0	6	0.12	8	0.44	9	0.67	9	0.29	7	-0.36	0.04594	stronglyHypometh
chr3	21369830	21369831	+					0.23	26	0	22	0.25	8	0.33	6	0.56	18	0.67	6	-0.36	0.04746	stronglyHypometh
chr7	93157195	93157196	+					0.12	16	0.36	11	0.27	15	0.57	21	0.82	17	0.45	11	-0.36	0.04753	stronglyHypometh
chr23	50156027	50156028	+					0.69	13	0.83	6	0.4	5	1	5	1	6	1	10	-0.36	0.04849	stronglyHypometh
chr17	64831313	64831314	-					0.36	11	0.67	12	0.4	10	0.82	11	1	6	0.7	10	-0.36	0.04867	stronglyHypometh
chr23	18854392	18854393	+					0.33	15	0.44	9	0.42	12	0.67	9	0.6	5	1	7	-0.36	0.04937	stronglyHypometh
chr6	110303938	110303939	-					0	5	0.09	23	0	13	0.38	8	0.4	10	0.38	8	-0.35	0.0003002	stronglyHypometh
chr18	11476634	11476635	-					0	10	0	10	0	5	0.36	11	0.29	7	0.4	5	-0.35	0.0004871	stronglyHypometh
chr19	63738052	63738053	+	CACNG1			Y	0.6	5	0.71	7	0.62	8	1	5	1	5	1	5	-0.35	0.0005219	stronglyHypometh
chr5	106930491	106930492	-					0.21	19	0.17	24	0.27	22	0.6	20	0.55	11	0.56	18	-0.35	0.0005619	stronglyHypometh
chr28	27516884	27516885	-			UNC5B	Y	0.29	7	0.33	6	0.2	5	0.6	5	0.6	5	0.67	6	-0.35	0.001473	stronglyHypometh
chr18	51681327	51681328	+		CD79A		Y	0.57	14	0.53	17	0.57	7	0.86	7	1	6	0.88	8	-0.35	0.001686	stronglyHypometh
chr14	24155636	24155637	+					0.5	8	0.6	15	0.45	11	0.9	10	0.83	6	0.87	15	-0.35	0.001776	stronglyHypometh
chr7	74601461	74601462	-					0.57	7	0.67	12	0.6	5	1	10	0.88	8	1	5	-0.35	0.002353	stronglyHypometh
chr7	54182756	54182757	-			PCDHGA8,PCDHGB4	Y	0.15	13	0.29	7	0.17	6	0.5	10	0.6	5	0.56	9	-0.35	0.002364	stronglyHypometh
chr21	15396125	15396126	+			SLCO3A1		0.5	6	0.6	5	0.57	7	0.88	8	0.86	7	1	8	-0.35	0.002791	stronglyHypometh
chr19	63128643	63128644	+					0.18	11	0	22	0.05	19	0.42	12	0.4	15	0.46	13	-0.35	0.003659	stronglyHypometh
chr12	2459430	2459431	-			DIAPH3		0.27	15	0.22	45	0.11	27	0.48	21	0.58	24	0.59	29	-0.35	0.004043	stronglyHypometh
chr11	105704734	105704735	-			NOXA1	Y	0.33	9	0.27	11	0.12	8	0.57	7	0.6	10	0.6	10	-0.35	0.005191	stronglyHypometh
chr19	58099726	58099727	+				Y	0.38	24	0.22	23	0.17	30	0.62	21	0.63	19	0.57	37	-0.35	0.005797	stronglyHypometh
chr2	134535546	134535547	-					0.56	16	0.6	5	0.5	8	0.9	10	1	9	0.8	5	-0.35	0.005899	stronglyHypometh
chr5	30109670	30109671	-					0.5	8	0.5	8	0.6	5	1	8	0.86	7	0.8	5	-0.35	0.006659	stronglyHypometh
chr19	23658715	23658716	+				Y	0.33	6	0.2	10	0.25	8	0.5	8	0.67	6	0.67	6	-0.35	0.006693	stronglyHypometh
chr11	87315656	87315657	+					0.18	11	0.23	13	0.33	6	0.55	11	0.7	10	0.55	11	-0.35	0.006934	stronglyHypometh
chr9	104097126	104097127	+					0.5	12	0.61	18	0.67	9	0.83	6	1	7	1	11	-0.35	0.008971	stronglyHypometh
chr5	1741952	1741953	-					0.64	11	0.62	16	0.5	8	0.82	11	1	8	1	8	-0.35	0.009204	stronglyHypometh
chr10	90487676	90487677	-					0.6	5	0.5	6	0.7	10	1	10	0.86	7	1	8	-0.35	0.00925	stronglyHypometh
chr17	12674643	12674644	+					0.5	8	0.33	12	0.33	6	0.83	12	0.71	14	0.67	6	-0.35	0.009375	stronglyHypometh
chr16	45093451	45093452	+					0.17	6	0.33	15	0.1	10	0.5	6	0.6	5	0.56	9	-0.35	0.009446	stronglyHypometh
chr13	77419349	77419350	-					0.54	13	0.48	21	0.37	27	0.92	12	0.82	11	0.71	21	-0.35	0.009669	stronglyHypometh
chr19	43368262	43368263	+			PLEKHH3	Y	0.6	20	0.52	23	0.76	21	1	13	0.92	13	1	11	-0.35	0.009985	stronglyHypometh
chr22	41646980	41646981	-			FHIT		0.77	26	0.5	12	0.67	12	1	14	1	6	1	8	-0.35	0.01065	stronglyHypometh
chr13	23006343	23006344	+					0.4	5	0.31	13	0.3	10	0.64	11	0.83	6	0.6	15	-0.35	0.01112	stronglyHypometh
chr26	16901094	16901095	+			SORBS1		0.25	8	0.3	10	0.33	6	0.8	5	0.57	7	0.57	7	-0.35	0.01153	stronglyHypometh
chr20	8836066	8836067	-					0.33	12	0.11	9	0.25	8	0.5	10	0.67	6	0.57	7	-0.35	0.0126	stronglyHypometh
chr9	105337505	105337506	+					0	16	0	14	0.2	10	0.43	14	0.33	6	0.5	8	-0.35	0.01264	stronglyHypometh
chr2	134534366	134534367	-					0	10	0.17	12	0.25	12	0.5	6	0.41	22	0.56	9	-0.35	0.01473	stronglyHypometh
chr20	58542786	58542787	+			ANKH		0.09	11	0.29	14	0.33	9	0.67	12	0.6	5	0.5	14	-0.35	0.01644	stronglyHypometh
chr25	16705038	16705039	-					0.5	6	0.6	10	0.62	8	1	6	1	5	0.76	17	-0.35	0.0165	stronglyHypometh
chr8	1183851	1183852	-					0.4	20	0.6	5	0.6	5	0.86	7	0.8	5	1	5	-0.35	0.0169	stronglyHypometh
chr18	23337699	23337700	-					0.67	12	0.38	13	0.44	9	0.88	8	0.86	7	0.8	10	-0.35	0.01764	stronglyHypometh
chr9	79024938	79024939	-				Y	0.67	12	0.43	7	0.5	6	0.86	7	1	6	0.8	5	-0.35	0.01852	stronglyHypometh
chr18	63280078	63280079	-					0.5	12	0.3	10	0.36	11	0.7	10	0.88	8	0.64	11	-0.35	0.01956	stronglyHypometh
chr25	696254	696255	-					0	9	0.25	16	0	15	0.5	10	0.36	11	0.43	7	-0.35	0.01962	stronglyHypometh
chr17	19546483	19546484	-					0.55	11	0.55	11	0.4	5	0.75	12	1	7	0.78	9	-0.35	0.02039	stronglyHypometh
chr15	8709822	8709823	-					0.5	8	0.55	11	0.71	7	1	6	0.8	10	1	5	-0.35	0.02049	stronglyHypometh
chr29	31008505	31008506	-					0.57	7	0.29	7	0.55	11	0.77	13	0.83	6	0.86	7	-0.35	0.02061	stronglyHypometh
chr5	1741963	1741964	-					0.78	9	0.54	13	0.5	6	1	10	1	8	0.88	8	-0.35	0.02154	stronglyHypometh
chr13	78367982	78367983	+	PTGIS		PTGIS		0.25	24	0.5	30	0.38	13	0.67	15	0.67	12	0.86	14	-0.35	0.02159	stronglyHypometh
chr1	68785791	68785792	-					0.45	11	0.5	6	0.5	8	0.67	6	1	7	0.83	6	-0.35	0.02322	stronglyHypometh
chr14	2627350	2627351	+			LY6E		0.22	9	0	5	0.18	11	0.36	14	0.5	6	0.6	10	-0.35	0.02325	stronglyHypometh
chr29	29593642	29593643	-					0.36	11	0.1	10	0.17	6	0.67	6	0.5	8	0.5	10	-0.35	0.02332	stronglyHypometh
chr12	23862	23863	+					0.62	8	0.5	10	0.83	6	1	6	1	6	1	12	-0.35	0.02335	stronglyHypometh
chr9	104764901	104764902	+					0.62	8	0.46	13	0.79	14	1	13	1	5	0.92	12	-0.35	0.02345	stronglyHypometh
chr25	7732100	7732101	-					0	18	0	6	0.1	20	0.44	18	0.5	12	0.2	10	-0.35	0.02374	stronglyHypometh
chr4	30815478	30815479	-			CDCA7L		0.15	13	0.19	16	0.11	9	0.5	8	0.67	6	0.33	9	-0.35	0.02409	stronglyHypometh
chr25	41193276	41193277	+					0.42	12	0.53	15	0.62	16	0.73	11	0.9	10	1	12	-0.35	0.02465	stronglyHypometh
chr26	45956774	45956775	-			ADAM12		0.64	11	0.43	7	0.71	7	0.83	12	1	5	1	5	-0.35	0.02599	stronglyHypometh
chr21	46015570	46015571	+					0.33	9	0.33	12	0.46	13	0.75	8	0.88	8	0.56	18	-0.35	0.02656	stronglyHypometh
chr15	82051100	82051101	-		SLC43A1			0.6	10	0.5	10	0.85	13	1	6	1	9	1	6	-0.35	0.02689	stronglyHypometh
chr20	71495495	71495496	+					0.33	9	0.5	12	0.31	13	0.67	15	0.89	9	0.62	8	-0.35	0.0271	stronglyHypometh
chr15	78432494	78432495	-					0	6	0.14	7	0.2	5	0.62	8	0.44	9	0.33	6	-0.35	0.02713	stronglyHypometh
chr8	110734070	110734071	-					0.6	15	0.29	7	0.55	11	0.9	10	0.8	5	0.78	9	-0.35	0.02844	stronglyHypometh
chr11	103730185	103730186	-					0.29	7	0.12	8	0	8	0.62	13	0.44	9	0.4	5	-0.35	0.0296	stronglyHypometh
chr11	80494553	80494554	-					0.55	11	0.38	8	0.2	10	0.8	5	0.71	14	0.67	12	-0.35	0.0299	stronglyHypometh
chr6	109428960	109428961	-					0.5	6	0.86	7	0.6	5	1	8	1	5	1	5	-0.35	0.03085	stronglyHypometh
chr19	59589948	59589949	+					0	7	0.18	11	0.11	9	0.3	10	0.62	8	0.43	7	-0.35	0.03095	stronglyHypometh
chr19	62305340	62305341	-					0.44	9	0.8	5	0.6	5	1	10	0.9	10	1	6	-0.35	0.03129	stronglyHypometh
chr6	98278965	98278966	-				Y	0.33	6	0	5	0.1	10	0.42	12	0.56	9	0.5	6	-0.35	0.0315	stronglyHypometh
chr4	18705808	18705809	-					0.44	9	0.48	25	0.79	14	0.93	15	0.92	12	0.91	11	-0.35	0.03225	stronglyHypometh
chr27	5114551	5114552	+					0	6	0	5	0.1	10	0.56	16	0.4	10	0.2	10	-0.35	0.03229	stronglyHypometh
chr3	113764062	113764063	-			DGKD		0.83	6	0.45	11	0.67	6	1	9	1	5	1	6	-0.35	0.03356	stronglyHypometh
chr8	79642022	79642023	-					0	8	0.19	16	0.3	10	0.4	10	0.5	12	0.64	11	-0.35	0.03464	stronglyHypometh
chr11	4012332	4012333	-					0.22	9	0.42	12	0.55	11	0.88	8	0.64	14	0.73	11	-0.35	0.03798	stronglyHypometh
chr24	61816580	61816581	-					0.23	26	0.55	11	0.55	11	0.73	11	0.75	8	0.89	9	-0.35	0.04032	stronglyHypometh
chr27	13290715	13290716	-					0.31	32	0.15	26	0.45	22	0.73	22	0.75	8	0.5	12	-0.35	0.04053	stronglyHypometh
chr18	8092685	8092686	+					0.33	6	0.56	9	0.5	8	0.71	7	1	8	0.71	7	-0.35	0.04076	stronglyHypometh
chr29	42607561	42607562	+	PLA2G16		PLA2G16		0.2	10	0	7	0.25	8	0.44	9	0.38	8	0.67	9	-0.35	0.04136	stronglyHypometh
chr1	155716805	155716806	+			PLCL2		0.5	6	0.5	8	0.4	10	0.86	7	0.6	5	1	5	-0.35	0.0443	stronglyHypometh
chr15	76006813	76006814	-					0	6	0.29	14	0.11	18	0.54	13	0.31	13	0.6	20	-0.35	0.04537	stronglyHypometh
chr29	4390188	4390189	+					0.6	5	0.77	13	0.4	10	1	7	1	10	0.81	16	-0.35	0.04822	stronglyHypometh
chr6	18000749	18000750	+					0.47	17	0.25	8	0.12	8	0.5	8	0.75	8	0.63	19	-0.35	0.04977	stronglyHypometh
chr1	140050243	140050244	+					0.89	9	0.46	13	0.6	5	1	7	1	8	1	10	-0.35	0.04986	stronglyHypometh
chr11	106449458	106449459	-			MRPS2	Y	0.1	10	0	6	0	9	0.4	5	0.33	9	0.38	13	-0.34	0.0009564	stronglyHypometh
chr19	17803172	17803173	+			MYO1D,CDK5R1		0.6	10	0.6	10	0.69	13	0.92	13	1	11	1	8	-0.34	0.001014	stronglyHypometh
chr29	49330788	49330789	+					0.6	5	0.71	7	0.6	5	1	5	1	5	0.93	15	-0.34	0.001529	stronglyHypometh
chr2	129391345	129391346	-					0.64	11	0.6	5	0.75	8	1	5	1	10	1	13	-0.34	0.001709	stronglyHypometh
chr5	72195110	72195111	-			LARGE		0.5	6	0.5	6	0.4	5	0.86	7	0.8	5	0.75	8	-0.34	0.001797	stronglyHypometh
chr16	32236670	32236671	+			SMYD3		0.67	12	0.6	20	0.6	10	1	21	0.88	16	1	10	-0.34	0.002059	stronglyHypometh
chr12	87778830	87778831	-					0.57	7	0.75	12	0.67	6	1	7	1	5	1	6	-0.34	0.002827	stronglyHypometh
chr29	44400411	44400412	+	LTBP3	LTBP3		Y	0	12	0	16	0	18	0.25	8	0.43	14	0.33	6	-0.34	0.002827	stronglyHypometh
chr16	928742	928743	-		FMOD			0.71	7	0.6	5	0.57	7	1	8	1	9	0.91	11	-0.34	0.003025	stronglyHypometh
chr23	27095736	27095737	+			TNXB		0.33	12	0.5	16	0.4	5	0.71	14	0.75	8	0.8	10	-0.34	0.003221	stronglyHypometh
chr14	4920007	4920008	-					0.5	8	0.33	9	0.38	8	0.76	17	0.7	10	0.78	9	-0.34	0.003431	stronglyHypometh
chr23	27784424	27784425	-			CCHCR1		0.33	6	0.25	12	0.44	9	0.67	9	0.67	6	0.7	10	-0.34	0.004289	stronglyHypometh
chr22	28239484	28239485	+				Y	0	5	0.1	10	0.15	13	0.4	10	0.38	8	0.5	6	-0.34	0.004501	stronglyHypometh
chr8	101395416	101395417	+			AKAP2		0.73	11	0.57	7	0.57	7	0.9	10	1	7	1	7	-0.34	0.005117	stronglyHypometh
chr22	59129174	59129175	+					0.67	6	0.5	12	0.67	9	0.94	17	1	5	0.91	11	-0.34	0.005319	stronglyHypometh
chr6	17983564	17983565	+					0.5	8	0.4	5	0.6	5	0.89	9	0.8	5	0.83	6	-0.34	0.005754	stronglyHypometh
chr14	5302852	5302853	+					0.6	5	0.57	7	0.4	5	0.89	9	0.88	8	0.83	12	-0.34	0.006131	stronglyHypometh
chr3	103924698	103924699	-			SLC2A1		0.25	8	0.24	17	0.17	12	0.44	9	0.67	12	0.57	7	-0.34	0.007723	stronglyHypometh
chr29	45313981	45313982	-					0.56	9	0.6	15	0.62	8	1	8	0.8	10	1	9	-0.34	0.008184	stronglyHypometh
chr11	89915950	89915951	+					0.33	9	0.29	7	0.25	16	0.5	12	0.73	11	0.67	12	-0.34	0.009052	stronglyHypometh
chr20	56360328	56360329	-			MYO10		0.62	8	0.59	29	0.46	13	1	17	0.83	18	0.86	21	-0.34	0.009092	stronglyHypometh
chr18	1800548	1800549	+			DDX19B	Y	0.5	8	0.71	14	0.56	9	1	10	0.88	8	0.92	12	-0.34	0.009999	stronglyHypometh
chr23	7973944	7973945	-					0.17	6	0.41	17	0.33	6	0.67	6	0.6	5	0.67	15	-0.34	0.01079	stronglyHypometh
chr8	56757404	56757405	+					0.54	13	0.62	13	0.62	13	0.79	14	1	13	1	5	-0.34	0.01112	stronglyHypometh
chr18	1479517	1479518	+			VAC14	Y	0.38	16	0.25	20	0.33	12	0.8	5	0.57	7	0.62	21	-0.34	0.01197	stronglyHypometh
chr2	130908640	130908641	-			ZBTB40		0.5	8	0.67	6	0.6	10	1	24	0.8	10	1	6	-0.34	0.01392	stronglyHypometh
chr19	54399509	54399510	+				Y	0.14	7	0.11	9	0	5	0.56	9	0.38	8	0.33	6	-0.34	0.01407	stronglyHypometh
chr5	103941956	103941957	-		SPSB2			0.5	8	0.5	8	0.71	7	0.86	7	1	6	0.89	9	-0.34	0.01465	stronglyHypometh
chr11	103061038	103061039	-					0.33	9	0.57	7	0.58	12	0.88	8	0.8	10	0.83	6	-0.34	0.01566	stronglyHypometh
chr6	55478885	55478886	+					0.5	6	0.5	12	0.71	7	1	6	0.91	11	0.83	6	-0.34	0.01643	stronglyHypometh
chr5	30453451	30453452	-			KCNH3	Y	0.5	8	0.8	10	0.67	6	1	6	1	6	1	12	-0.34	0.01655	stronglyHypometh
chr18	53982885	53982886	-					0.14	7	0.2	5	0.4	5	0.54	13	0.57	7	0.67	9	-0.34	0.01662	stronglyHypometh
chr10	82015274	82015275	-			SMOC1		0.67	6	0.5	8	0.6	10	1	6	0.79	14	1	8	-0.34	0.01702	stronglyHypometh
chrX	140207247	140207248	-			CD99		0.12	8	0	15	0.09	11	0.57	7	0.36	11	0.31	16	-0.34	0.01712	stronglyHypometh
chr23	50649927	50649928	+			SERPINB1		0.27	22	0.08	13	0	18	0.4	10	0.47	15	0.5	12	-0.34	0.01716	stronglyHypometh
chr23	51607114	51607115	+				Y	0.25	8	0.2	10	0.43	7	0.53	17	0.67	6	0.71	7	-0.34	0.01794	stronglyHypometh
chr19	58099735	58099736	+				Y	0.09	11	0.15	13	0.38	16	0.57	14	0.5	6	0.57	14	-0.34	0.01885	stronglyHypometh
chr3	82757807	82757808	-					0.17	12	0.18	11	0.41	17	0.56	9	0.67	6	0.55	11	-0.34	0.01905	stronglyHypometh
chr8	113141007	113141008	+					0.7	10	0.71	17	0.44	9	1	7	0.92	13	0.94	18	-0.34	0.01907	stronglyHypometh
chr14	1100668	1100669	+					0.2	5	0	5	0.2	5	0.6	5	0.43	7	0.4	5	-0.34	0.01989	stronglyHypometh
chr2	132538485	132538486	-			KIF17		0.6	5	0.5	6	0.8	10	1	10	0.92	13	1	5	-0.34	0.0206	stronglyHypometh
chr25	25962709	25962710	+					0.4	5	0.17	6	0.22	9	0.7	10	0.5	12	0.6	10	-0.34	0.02079	stronglyHypometh
chr15	84982096	84982097	-				Y	0.67	9	0.41	22	0.58	12	1	7	0.85	13	0.83	6	-0.34	0.02154	stronglyHypometh
chr4	46202603	46202604	-			LHFPL3		0.57	7	0.29	7	0.45	11	0.86	7	0.78	9	0.7	10	-0.34	0.02259	stronglyHypometh
chr1	73813295	73813296	-					0.12	8	0	8	0.14	7	0.36	11	0.6	5	0.33	6	-0.34	0.02294	stronglyHypometh
chr13	10966627	10966628	+					0.22	9	0.38	8	0.33	18	0.5	14	0.67	12	0.79	19	-0.34	0.02315	stronglyHypometh
chr11	99009202	99009203	+					0.5	6	0.31	13	0.2	15	0.64	11	0.75	8	0.64	14	-0.34	0.02321	stronglyHypometh
chr23	11146276	11146277	-			TBC1D22B		0.62	8	0.79	19	0.47	15	0.91	11	1	8	1	9	-0.34	0.02497	stronglyHypometh
chr19	58099719	58099720	+				Y	0.5	24	0.3	23	0.23	30	0.76	21	0.58	19	0.7	37	-0.34	0.02526	stronglyHypometh
chr16	2671637	2671638	+				Y	0.17	6	0.12	8	0.4	5	0.56	9	0.67	6	0.5	8	-0.34	0.02527	stronglyHypometh
chr12	20116030	20116031	+					0.55	11	0.58	12	0.29	7	0.8	10	0.86	7	0.77	13	-0.34	0.02543	stronglyHypometh
chr17	71694531	71694532	-			PES1		0.33	9	0.6	10	0.64	11	0.83	12	0.83	12	0.92	13	-0.34	0.02736	stronglyHypometh
chr28	45754987	45754988	+					0.53	15	0.57	7	0.4	5	1	5	0.8	5	0.71	7	-0.34	0.02759	stronglyHypometh
chr11	87315648	87315649	+					0.18	11	0.15	13	0.17	6	0.45	11	0.7	10	0.36	11	-0.34	0.02831	stronglyHypometh
chr17	74164114	74164115	-			PRODH		0	6	0.12	8	0.29	7	0.36	11	0.57	7	0.5	6	-0.34	0.02928	stronglyHypometh
chr7	71927004	71927005	-					0.53	17	0.56	9	0.47	15	0.91	11	1	6	0.67	9	-0.34	0.02946	stronglyHypometh
chr17	53582580	53582581	-					0.33	12	0.33	12	0.33	6	0.86	21	0.67	6	0.5	16	-0.34	0.02972	stronglyHypometh
chr11	62977849	62977850	+					0.5	8	0.5	6	0.57	7	0.92	12	0.67	6	1	17	-0.34	0.0306	stronglyHypometh
chr18	64477712	64477713	-					0.67	6	0.71	7	0.4	5	0.91	11	1	9	0.89	9	-0.34	0.03072	stronglyHypometh
chr16	74304255	74304256	+			KCNH1		0.67	6	0.43	7	0.71	7	1	9	0.83	6	1	8	-0.34	0.03081	stronglyHypometh
chr16	80663206	80663207	+					0.09	11	0.17	12	0	8	0.4	5	0.6	10	0.28	18	-0.34	0.03223	stronglyHypometh
chr29	223800	223801	-					0.29	7	0.09	11	0	9	0.6	10	0.4	5	0.4	10	-0.34	0.03371	stronglyHypometh
chr1	5246649	5246650	+					0.65	17	0.31	13	0.38	8	0.78	55	0.82	55	0.74	23	-0.34	0.03394	stronglyHypometh
chr5	95393199	95393200	-			ARHGDIB		0.25	8	0.6	10	0.36	22	0.71	14	0.71	14	0.81	16	-0.34	0.03397	stronglyHypometh
chr13	871391	871392	+			PLCB1		0.42	12	0.19	21	0.23	13	0.5	26	0.79	28	0.58	31	-0.34	0.03558	stronglyHypometh
chr10	48496347	48496348	+					0.43	7	0.53	17	0.76	17	1	11	0.85	13	0.89	18	-0.34	0.03701	stronglyHypometh
chr23	17920609	17920610	+					0.6	10	0.25	8	0.4	5	0.8	5	0.67	9	0.8	5	-0.34	0.0376	stronglyHypometh
chr8	112323762	112323763	+			C5		0.15	13	0.17	6	0.43	7	0.5	8	0.55	11	0.71	14	-0.34	0.03832	stronglyHypometh
chr8	79274118	79274119	+					0.44	9	0.78	9	0.6	10	0.83	6	1	9	1	6	-0.34	0.03872	stronglyHypometh
chr29	16655660	16655661	-					0.17	6	0.4	5	0.44	9	0.8	5	0.67	6	0.56	9	-0.34	0.03897	stronglyHypometh
chr20	69625736	69625737	-					0	6	0.36	11	0.23	13	0.5	10	0.6	10	0.5	16	-0.34	0.03953	stronglyHypometh
chr14	15465587	15465588	+		FAM84B		Y	0	9	0.12	8	0.25	8	0.33	6	0.62	8	0.43	14	-0.34	0.03966	stronglyHypometh
chr25	26719509	26719510	-					0	9	0.19	16	0.22	18	0.31	13	0.5	8	0.62	13	-0.34	0.04059	stronglyHypometh
chr8	112544845	112544846	-					0.6	10	0.38	13	0.5	8	0.83	6	0.67	9	1	7	-0.34	0.04182	stronglyHypometh
chr25	42417614	42417615	+					0.69	13	0.57	14	0.33	12	0.78	9	0.92	13	0.92	12	-0.34	0.0423	stronglyHypometh
chr25	40234190	40234191	+					0	6	0	16	0	12	0.29	14	0.17	6	0.56	16	-0.34	0.04478	stronglyHypometh
chr27	37139307	37139308	-					0.4	5	0.43	7	0.57	14	1	7	0.8	5	0.62	8	-0.34	0.04722	stronglyHypometh
chr12	90702836	90702837	-			TMCO3		0.73	30	0.48	21	0.4	15	0.79	14	1	11	0.83	12	-0.34	0.04855	stronglyHypometh
chr1	154737353	154737354	+					0.33	6	0.11	9	0.5	12	0.71	14	0.57	14	0.67	12	-0.34	0.04907	stronglyHypometh
chr11	101209221	101209222	+					0.18	11	0.22	9	0.14	14	0.5	8	0.5	6	0.54	13	-0.33	0.0002292	hypomethylated
chr23	16153417	16153418	+					0.36	11	0.33	6	0.33	6	0.73	11	0.62	8	0.67	6	-0.33	0.0004639	hypomethylated
chr21	14678854	14678855	-					0.12	8	0.14	7	0.14	7	0.5	10	0.5	8	0.4	5	-0.33	0.0006226	hypomethylated
chr16	81683928	81683929	-	PKP1		PKP1	Y	0.17	12	0.17	12	0.1	10	0.54	13	0.44	9	0.43	14	-0.33	0.001337	hypomethylated
chr8	99200444	99200445	+					0.57	21	0.71	17	0.67	18	1	10	1	7	0.95	19	-0.33	0.001553	stronglyHypometh
chr15	82180287	82180288	+					0	9	0	9	0	13	0.4	10	0.33	9	0.25	12	-0.33	0.001645	hypomethylated
chr19	37725911	37725912	-		NGFR			0.56	9	0.7	10	0.6	10	0.92	12	1	7	0.93	14	-0.33	0.002737	hypomethylated
chr20	23541114	23541115	+			SLC38A9		0.29	14	0.29	7	0.36	14	0.75	12	0.6	10	0.57	7	-0.33	0.005363	hypomethylated
chr11	105532994	105532995	+					0.5	8	0.46	13	0.33	9	0.83	12	0.75	8	0.71	7	-0.33	0.005562	stronglyHypometh
chr2	37383259	37383260	+					0.43	7	0.5	8	0.43	7	0.83	6	0.67	6	0.83	6	-0.33	0.005755	hypomethylated
chr10	36072154	36072155	+					0.5	6	0.44	9	0.43	7	0.86	7	0.67	6	0.83	6	-0.33	0.00675	hypomethylated
chr19	56139313	56139314	-			RNF157		0.5	6	0.67	9	0.6	5	0.88	8	1	5	0.88	8	-0.33	0.006836	hypomethylated
chr23	50509038	50509039	+					0.6	5	0.43	7	0.57	7	0.8	10	0.86	7	0.93	14	-0.33	0.007116	hypomethylated
chr25	27911463	27911464	+	MRPS17		MRPS17		0.11	9	0.14	7	0.06	18	0.5	8	0.5	6	0.31	16	-0.33	0.007747	stronglyHypometh
chr19	450064	450065	+					0.54	13	0.64	11	0.67	9	0.83	6	1	5	1	12	-0.33	0.008139	hypomethylated
chr25	37965470	37965471	+					0.6	10	0.64	11	0.58	12	0.8	10	1	7	1	5	-0.33	0.008829	hypomethylated
chr4	120330328	120330329	+					0.5	6	0.6	5	0.67	6	1	6	0.91	11	0.83	6	-0.33	0.008898	hypomethylated
chr29	44171766	44171767	-					0.43	7	0.33	6	0.43	7	0.6	10	0.77	13	0.8	5	-0.33	0.009495	hypomethylated
chr18	41718298	41718299	-					0.4	5	0.22	9	0.17	6	0.6	5	0.57	7	0.6	5	-0.33	0.00994	hypomethylated
chr18	42959963	42959964	-					0.38	8	0.38	8	0.3	10	0.6	5	0.62	8	0.82	11	-0.33	0.0107	hypomethylated
chr17	58438344	58438345	-					0.2	5	0	10	0	7	0.43	7	0.33	9	0.43	7	-0.33	0.01106	hypomethylated
chr19	57862970	57862971	-				Y	0.29	28	0.14	14	0.33	24	0.5	32	0.67	12	0.57	14	-0.33	0.0122	hypomethylated
chr25	41957325	41957326	-					0.7	10	0.5	8	0.69	16	0.88	8	1	8	1	11	-0.33	0.01287	hypomethylated
chr25	33170426	33170427	-					0.5	8	0.67	18	0.67	6	0.83	24	1	12	1	6	-0.33	0.01324	stronglyHypometh
chr8	113380067	113380068	+				Y	0.22	9	0.27	11	0.36	11	0.73	11	0.62	13	0.5	20	-0.33	0.01338	hypomethylated
chrX	19160833	19160834	-					0.37	19	0.43	14	0.18	17	0.62	13	0.7	10	0.65	17	-0.33	0.01456	hypomethylated
chr11	79492312	79492313	+		OSR1		Y	0.71	7	0.57	21	0.55	11	1	10	1	7	0.82	11	-0.33	0.01481	hypomethylated
chr21	65923860	65923861	+					0.33	6	0.44	9	0.4	15	0.71	7	0.6	15	0.86	7	-0.33	0.01504	hypomethylated
chr24	62309661	62309662	-					0	6	0	12	0	6	0.17	6	0.43	7	0.4	5	-0.33	0.01614	hypomethylated
chr23	16153485	16153486	-					0.2	5	0	6	0	10	0.3	10	0.44	9	0.45	11	-0.33	0.01615	hypomethylated
chr26	44962580	44962581	-					0.12	8	0.29	7	0.38	8	0.54	13	0.57	7	0.67	9	-0.33	0.01617	hypomethylated
chr20	530289	530290	-			SLIT3		0.45	11	0.33	9	0.5	8	0.82	11	0.62	8	0.83	6	-0.33	0.01686	hypomethylated
chr3	19118239	19118240	+			CELF3	Y	0.27	15	0.06	16	0	6	0.5	8	0.43	7	0.4	5	-0.33	0.01782	stronglyHypometh
chr5	27947816	27947817	-					0.5	12	0.5	12	0.7	20	0.83	23	1	8	0.86	14	-0.33	0.01857	hypomethylated
chr14	83722291	83722292	+			DEPTOR		0.38	16	0.43	21	0.4	15	0.75	16	0.57	14	0.86	22	-0.33	0.01936	hypomethylated
chr15	39216296	39216297	+			SPON1		0.43	7	0.57	7	0.3	10	0.75	8	0.7	10	0.83	6	-0.33	0.02002	hypomethylated
chr15	33742217	33742218	+					0.17	6	0.4	10	0.29	7	0.5	6	0.67	9	0.67	9	-0.33	0.02004	hypomethylated
chr5	27661979	27661980	+		KRT82			0.78	18	0.5	12	0.62	16	1	9	1	7	0.89	18	-0.33	0.02054	hypomethylated
chr14	49906306	49906307	+					0.6	5	0.5	12	0.71	7	0.8	5	1	5	1	9	-0.33	0.02252	hypomethylated
chr16	50787935	50787936	-					0.5	6	0.6	10	0.7	10	1	7	1	7	0.79	14	-0.33	0.02322	hypomethylated
chr26	46734412	46734413	+					0.64	11	0.62	8	0.5	6	1	7	0.75	8	1	11	-0.33	0.02484	hypomethylated
chr25	26497924	26497925	-	FAM57B				0.43	14	0.5	8	0.33	12	0.6	10	0.89	18	0.75	8	-0.33	0.02781	hypomethylated
chr16	70906094	70906095	-			PTPN7		0.4	5	0.67	6	0.57	7	0.79	14	0.86	7	1	6	-0.33	0.02884	stronglyHypometh
chr19	38585841	38585842	-					0	6	0.12	8	0	5	0.4	5	0.5	6	0.2	5	-0.33	0.02905	hypomethylated
chr4	29007961	29007962	+					0.67	21	0.45	11	0.78	18	1	11	1	5	0.9	10	-0.33	0.02938	stronglyHypometh
chr11	78275274	78275275	-				Y	0.07	15	0.18	17	0.07	14	0.55	11	0.5	8	0.25	20	-0.33	0.02948	hypomethylated
chr23	52063305	52063306	-	IRF4		IRF4	Y	0.07	14	0.15	13	0	9	0.4	10	0.25	8	0.56	9	-0.33	0.02971	hypomethylated
chr7	39979171	39979172	+				Y	0.12	16	0.1	20	0.25	8	0.4	5	0.4	10	0.67	6	-0.33	0.03003	hypomethylated
chr28	3522202	3522203	+				Y	0	6	0	5	0	15	0.5	6	0.33	6	0.15	13	-0.33	0.03015	hypomethylated
chr13	75688725	75688726	+			CDH22		0.56	9	0.5	8	0.73	11	1	12	0.78	9	1	6	-0.33	0.03024	hypomethylated
chr16	3110376	3110377	-					0	12	0.23	13	0.14	7	0.6	5	0.44	9	0.33	6	-0.33	0.0309	stronglyHypometh
chrX	19170675	19170676	+					0.56	9	0.45	11	0.69	16	0.93	15	0.75	12	1	14	-0.33	0.03097	hypomethylated
chr7	71910624	71910625	-					0.56	9	0.4	5	0.6	10	1	7	0.8	5	0.73	15	-0.33	0.03156	hypomethylated
chr5	115955951	115955952	+					0.5	6	0.4	5	0.57	7	0.71	7	0.75	8	1	6	-0.33	0.03222	hypomethylated
chr23	48281707	48281708	-					0.17	6	0.23	13	0.5	8	0.62	8	0.6	5	0.67	6	-0.33	0.03328	hypomethylated
chr16	2559461	2559462	+					0.56	9	0.33	9	0.67	6	0.9	10	0.8	5	0.83	6	-0.33	0.03335	hypomethylated
chr29	30121733	30121734	-					0.25	8	0.33	12	0.5	12	0.83	12	0.62	16	0.6	10	-0.33	0.03563	hypomethylated
chr19	25703264	25703265	+		SMTNL2			0.67	6	0.56	9	0.4	10	0.75	12	1	7	0.86	7	-0.33	0.03626	hypomethylated
chr14	9862527	9862528	-			KCNQ3		0.14	7	0.4	5	0.5	6	0.67	6	0.67	6	0.7	10	-0.33	0.03668	hypomethylated
chr29	45629733	45629734	-					0.4	5	0.71	7	0.6	5	0.86	7	0.83	6	1	5	-0.33	0.03684	hypomethylated
chr21	69979308	69979309	-			ZFYVE21	Y	0.1	20	0.2	20	0.07	15	0.64	22	0.4	10	0.31	13	-0.33	0.0369	hypomethylated
chr21	4044529	4044530	+			GABRB3		0.14	7	0.5	12	0.33	9	0.62	8	0.71	7	0.62	16	-0.33	0.03739	hypomethylated
chr8	110685971	110685972	+					0.67	12	0.56	18	0.38	8	0.79	24	1	11	0.8	25	-0.33	0.03826	hypomethylated
chr21	13768436	13768437	+					0.42	24	0.47	19	0.53	17	0.65	26	0.75	12	1	6	-0.33	0.03869	hypomethylated
chr2	107154877	107154878	-		VIL1		Y	0.29	7	0.61	18	0.5	6	0.78	9	0.71	7	0.89	9	-0.33	0.03879	hypomethylated
chr11	105851500	105851501	-					0.42	12	0.38	13	0.5	14	0.8	10	0.57	7	0.93	14	-0.33	0.03887	hypomethylated
chr3	107825767	107825768	-					0.89	9	0.57	7	0.56	9	1	5	1	9	1	13	-0.33	0.0391	hypomethylated
chr1	3650371	3650372	-					0.17	6	0.18	11	0.2	5	0.33	9	0.5	8	0.71	7	-0.33	0.03958	stronglyHypometh
chr8	77260599	77260600	-			CNTFR		0.33	9	0.69	16	0.62	8	0.9	10	0.92	12	0.83	6	-0.33	0.04047	stronglyHypometh
chr29	44279369	44279370	-					0.5	6	0.57	7	0.25	8	0.8	5	0.67	12	0.83	6	-0.33	0.04127	hypomethylated
chr15	22754748	22754749	+				Y	0.18	22	0.2	20	0.2	10	0.43	14	0.4	10	0.75	8	-0.33	0.04169	hypomethylated
chr25	32363585	32363586	+					0.75	16	0.75	8	0.43	7	1	7	0.91	11	1	10	-0.33	0.04259	hypomethylated
chr18	49872787	49872788	+				Y	0.29	7	0.38	8	0.6	5	0.62	8	0.83	6	0.8	10	-0.33	0.04299	hypomethylated
chr27	35976595	35976596	-					0.29	7	0.67	6	0.43	7	0.78	9	0.75	8	0.83	12	-0.33	0.0454	hypomethylated
chr18	42049178	42049179	-					0.57	14	0.38	16	0.18	11	0.73	22	0.71	14	0.67	6	-0.33	0.04564	hypomethylated
chr29	36843754	36843755	-					0.12	8	0.4	5	0.4	5	0.69	13	0.71	7	0.5	6	-0.33	0.04566	hypomethylated
chr6	119361176	119361177	-					0.77	13	0.4	10	0.6	5	1	6	0.88	8	0.88	8	-0.33	0.04622	hypomethylated
chr8	111541386	111541387	-					0.31	13	0.4	5	0.2	5	0.83	12	0.5	6	0.57	14	-0.33	0.04643	hypomethylated
chr19	23591844	23591845	-					0.33	12	0.41	17	0.2	15	0.83	6	0.6	10	0.5	8	-0.33	0.04747	hypomethylated
chr9	9581816	9581817	-				Y	0	12	0.11	18	0.38	16	0.54	26	0.5	16	0.43	14	-0.33	0.04762	hypomethylated
chr4	49011961	49011962	+					0.5	12	0.33	9	0.45	11	0.55	11	0.88	8	0.86	7	-0.33	0.04901	hypomethylated
chr16	50606278	50606279	-					0	5	0.38	8	0.33	6	0.56	9	0.56	9	0.6	5	-0.33	0.04906	stronglyHypometh
chr3	82885638	82885639	-					0.43	21	0.16	19	0.29	7	0.8	15	0.57	14	0.5	6	-0.33	0.04953	stronglyHypometh
chr23	31188654	31188655	-					0.33	6	0.25	8	0.06	17	0.67	6	0.38	16	0.6	10	-0.33	0.04994	stronglyHypometh
chr4	99709291	99709292	+			TMEM140		0.5	10	0.54	13	0.5	6	0.88	8	0.83	6	0.8	5	-0.32	0.0002128	hypomethylated
chr5	42421916	42421917	-	CPNE8		CPNE8	Y	0	11	0	8	0	7	0.38	8	0.29	7	0.29	7	-0.32	0.0004483	hypomethylated
chr3	108996034	108996035	+			ZC3H12A		0.23	13	0.25	8	0.17	6	0.57	7	0.54	13	0.5	6	-0.32	0.0005957	hypomethylated
chr10	101802804	101802805	+					0.31	13	0.38	21	0.35	17	0.64	14	0.64	11	0.71	7	-0.32	0.0006421	hypomethylated
chr11	87755483	87755484	+					0.5	8	0.62	13	0.57	7	0.88	8	0.86	7	0.92	12	-0.32	0.001076	hypomethylated
chr11	105095115	105095116	-				Y	0.23	13	0.14	14	0.21	24	0.44	9	0.56	9	0.54	13	-0.32	0.001838	hypomethylated
chr27	35626410	35626411	+					0.44	9	0.58	19	0.6	15	0.86	14	0.89	9	0.85	13	-0.32	0.003043	hypomethylated
chr13	54597026	54597027	+		SRMS			0.3	10	0.38	8	0.29	7	0.69	13	0.56	9	0.67	6	-0.32	0.0032	hypomethylated
chr13	58866546	58866547	-					0.09	11	0.06	17	0	14	0.4	10	0.43	7	0.29	14	-0.32	0.003265	hypomethylated
chr1	39172771	39172772	+					0.22	9	0.31	16	0.35	17	0.6	20	0.69	16	0.57	14	-0.32	0.003408	hypomethylated
chr16	3731683	3731684	+	AVPR1B	AVPR1B		Y	0.57	7	0.71	7	0.75	8	1	6	1	6	1	12	-0.32	0.00415	hypomethylated
chr6	118929373	118929374	+					0.14	14	0.11	9	0	10	0.33	6	0.45	11	0.43	7	-0.32	0.004858	hypomethylated
chr17	67505778	67505779	-					0.67	18	0.6	10	0.6	10	0.83	12	1	12	1	8	-0.32	0.005749	hypomethylated
chr19	35096388	35096389	+					0.56	9	0.7	10	0.57	7	0.88	8	1	10	0.9	10	-0.32	0.006071	hypomethylated
chr10	68735559	68735560	-					0.22	9	0.33	6	0.17	6	0.62	8	0.56	9	0.5	6	-0.32	0.006314	hypomethylated
chr21	70370023	70370024	-					0.67	6	0.57	7	0.62	8	1	9	1	7	0.83	6	-0.32	0.00645	hypomethylated
chr2	135596851	135596852	-			ARHGEF10L		0.09	11	0.12	25	0.1	20	0.54	13	0.43	14	0.32	22	-0.32	0.007174	hypomethylated
chr28	12612167	12612168	+			CHRM3		0.38	8	0.56	16	0.4	5	0.8	5	0.71	7	0.77	13	-0.32	0.007846	hypomethylated
chr12	86575485	86575486	-					0.6	10	0.62	16	0.5	6	0.85	13	1	8	0.83	12	-0.32	0.008415	hypomethylated
chr11	98648358	98648359	-			FAM102A		0.57	14	0.78	18	0.62	16	0.93	29	1	12	1	14	-0.32	0.008426	hypomethylated
chr6	10363239	10363240	-					0.04	26	0.23	86	0.05	40	0.47	123	0.43	145	0.38	104	-0.32	0.008823	hypomethylated
chr3	82842700	82842701	-					0.5	8	0.62	13	0.6	15	1	5	0.85	13	0.82	11	-0.32	0.009215	hypomethylated
chr28	39755399	39755400	-					0.6	5	0.82	11	0.62	8	1	5	1	5	1	10	-0.32	0.009834	hypomethylated
chr18	14721546	14721547	-		SPIRE2			0.77	13	0.55	11	0.67	9	0.93	14	1	8	1	6	-0.32	0.01017	hypomethylated
chr7	18059507	18059508	+					0.6	10	0.56	16	0.5	8	0.86	7	0.78	9	1	6	-0.32	0.01043	hypomethylated
chr19	55304691	55304692	+					0.22	9	0	7	0.14	14	0.43	7	0.5	6	0.4	5	-0.32	0.01089	hypomethylated
chr3	82780158	82780159	+					0.59	27	0.43	7	0.57	7	0.79	66	0.95	38	0.81	32	-0.32	0.01122	hypomethylated
chr7	4600882	4600883	+			ELL		0.57	7	0.31	13	0.43	7	0.75	8	0.78	9	0.75	12	-0.32	0.01357	hypomethylated
chr23	27135010	27135011	-		TNXB		Y	0.3	10	0.18	11	0.1	10	0.43	7	0.6	5	0.5	8	-0.32	0.01451	hypomethylated
chr10	28351426	28351427	-	NOP10				0.44	9	0.38	16	0.5	8	0.86	14	0.62	8	0.8	10	-0.32	0.01509	hypomethylated
chr6	119213236	119213237	-				Y	0.14	14	0.38	13	0.33	6	0.6	10	0.67	9	0.56	9	-0.32	0.01627	hypomethylated
chr4	118647304	118647305	+					0.73	11	0.5	6	0.75	12	1	12	1	10	0.94	17	-0.32	0.0174	hypomethylated
chr25	39268757	39268758	-			RNF216		0.5	8	0.33	9	0.6	5	0.75	8	0.86	7	0.8	10	-0.32	0.01788	hypomethylated
chr19	35283658	35283659	-					0.67	9	0.54	13	0.83	12	1	6	1	6	1	6	-0.32	0.01987	hypomethylated
chr19	53862882	53862883	+			RBFOX3		0.67	9	0.71	7	0.5	8	1	10	0.83	6	1	8	-0.32	0.02058	hypomethylated
chr4	35260449	35260450	-					0.5	12	0.67	15	0.67	12	1	16	1	5	0.8	5	-0.32	0.0206	hypomethylated
chr15	28663357	28663358	-					0.33	9	0.47	15	0.41	17	0.88	8	0.67	9	0.62	16	-0.32	0.02118	hypomethylated
chr21	39656690	39656691	-				Y	0.5	10	0.29	7	0.29	7	0.78	9	0.67	9	0.6	10	-0.32	0.0213	hypomethylated
chr5	116913536	116913537	+					0.3	10	0.33	9	0.43	7	0.7	10	0.8	5	0.53	17	-0.32	0.0214	hypomethylated
chr15	34227137	34227138	+		CLMP			0.5	10	0.75	8	0.78	9	1	7	1	5	1	8	-0.32	0.02141	hypomethylated
chr18	38195052	38195053	+					0.62	8	0.5	12	0.7	10	1	9	0.8	10	1	5	-0.32	0.02141	hypomethylated
chr9	102810791	102810792	+				Y	0.31	13	0.2	5	0.2	10	0.4	5	0.67	6	0.6	5	-0.32	0.02195	hypomethylated
chr8	101590776	101590777	-					0.17	6	0.29	14	0.17	6	0.4	10	0.67	6	0.5	10	-0.32	0.02241	hypomethylated
chr23	19992557	19992558	-					0.64	11	0.58	52	0.43	7	0.82	114	0.79	67	1	15	-0.32	0.02358	hypomethylated
chr1	135462713	135462714	+			EPHB1		0.29	7	0.33	6	0.33	9	0.5	6	0.6	5	0.8	5	-0.32	0.02434	hypomethylated
chr10	12005140	12005141	-				Y	0.14	7	0	10	0	16	0.5	12	0.38	8	0.23	13	-0.32	0.02447	hypomethylated
chr9	53554897	53554898	-					0.09	11	0	7	0.25	8	0.4	20	0.53	15	0.36	14	-0.32	0.02477	hypomethylated
chr27	8072658	8072659	+					0.3	10	0.4	5	0.17	6	0.71	7	0.6	5	0.5	6	-0.32	0.02614	hypomethylated
chr22	53769620	53769621	+					0.7	10	0.53	15	0.4	5	0.88	8	0.8	5	0.91	11	-0.32	0.02669	hypomethylated
chr25	4846433	4846434	-					0.43	7	0.71	14	0.67	9	0.88	8	0.91	11	1	10	-0.32	0.02762	hypomethylated
chr23	16147881	16147882	-					0.6	5	0.5	14	0.46	13	0.8	5	0.71	7	1	5	-0.32	0.02798	hypomethylated
chr13	77462630	77462631	+					0.5	10	0.82	11	0.62	8	0.92	12	1	8	1	11	-0.32	0.02835	hypomethylated
chr9	103634052	103634053	+					0.5	6	0.64	11	0.56	9	1	6	0.93	15	0.71	14	-0.32	0.02843	hypomethylated
chr3	50562609	50562610	+					0.31	13	0.28	18	0.31	16	0.43	7	0.71	7	0.71	17	-0.32	0.02847	hypomethylated
chr24	47399641	47399642	+				Y	0	8	0.19	16	0	6	0.5	12	0.25	16	0.4	10	-0.32	0.02863	hypomethylated
chr23	25219592	25219593	+			ELOVL5		0.36	14	0.38	24	0.4	10	0.86	22	0.69	13	0.53	15	-0.32	0.02946	hypomethylated
chr25	38112260	38112261	-					0.33	6	0.57	7	0.5	8	0.67	12	0.8	5	0.89	9	-0.32	0.02955	hypomethylated
chr27	18197689	18197690	+					0.2	5	0.36	11	0.5	10	0.75	8	0.6	5	0.67	9	-0.32	0.03062	hypomethylated
chr8	63509257	63509258	-				Y	0.45	11	0.17	6	0.17	6	0.55	11	0.6	5	0.6	5	-0.32	0.03084	hypomethylated
chr17	74887127	74887128	-		TXNRD2		Y	0.71	14	0.83	12	0.5	12	1	12	1	10	1	10	-0.32	0.03122	hypomethylated
chr25	41075418	41075419	-					0.43	7	0.6	5	0.5	6	0.71	7	1	5	0.78	9	-0.32	0.03241	hypomethylated
chr4	119173829	119173830	+				Y	0.11	36	0	15	0.12	16	0.21	28	0.44	9	0.53	19	-0.32	0.03558	hypomethylated
chr12	89617986	89617987	+					0.67	9	0.77	13	0.43	7	0.94	16	0.9	10	1	5	-0.32	0.03664	hypomethylated
chr10	80719189	80719190	+					0.67	9	0.46	13	0.5	6	0.88	8	1	8	0.71	7	-0.32	0.03684	hypomethylated
chr5	27751599	27751600	-		KRT83			0.2	10	0.27	11	0.07	15	0.4	10	0.67	6	0.43	7	-0.32	0.03737	hypomethylated
chr8	74510797	74510798	+					0.19	16	0.31	13	0.23	13	0.75	12	0.44	9	0.48	23	-0.32	0.03741	hypomethylated
chr26	19102357	19102358	-					0.45	11	0.59	27	0.6	20	0.96	27	0.96	27	0.68	22	-0.32	0.03802	hypomethylated
chr21	70728609	70728610	-					0.25	12	0.09	32	0.17	24	0.68	19	0.43	14	0.37	27	-0.32	0.03816	hypomethylated
chr27	28546227	28546228	+			RNF122		0.4	5	0.67	9	0.71	7	0.88	8	1	5	0.88	8	-0.32	0.03845	hypomethylated
chr18	57777886	57777887	-					0.6	20	0.4	30	0.5	8	0.71	14	0.75	8	1	8	-0.32	0.03959	hypomethylated
chr21	10765106	10765107	-				Y	0.1	20	0.08	26	0.07	27	0.38	16	0.6	10	0.23	26	-0.32	0.04181	hypomethylated
chr11	11355203	11355204	+			RAB11FIP5		0.4	5	0.56	9	0.71	7	0.82	11	0.82	11	1	6	-0.32	0.04185	hypomethylated
chr24	51567994	51567995	+					0.4	5	0.43	7	0.7	10	0.89	9	0.88	8	0.73	11	-0.32	0.04188	hypomethylated
chr26	46299811	46299812	-					0.31	16	0	15	0	16	0.44	9	0.36	11	0.47	15	-0.32	0.04201	hypomethylated
chr12	26905801	26905802	-					0.5	6	0.67	6	0.88	16	1	5	1	11	1	10	-0.32	0.04219	hypomethylated
chr19	59123678	59123679	+					0.78	9	0.6	5	0.43	7	0.86	7	0.91	11	1	6	-0.32	0.04271	hypomethylated
chr18	64900776	64900777	+				Y	0.67	6	0.43	7	0.33	6	0.71	7	0.8	10	0.88	8	-0.32	0.043	hypomethylated
chr7	22255157	22255158	-			GNG7		0.44	9	0.14	21	0.09	11	0.53	15	0.57	7	0.54	13	-0.32	0.04404	hypomethylated
chr19	29138075	29138076	-			NTN1		0.5	6	0.78	9	0.5	6	0.92	13	1	7	0.8	10	-0.32	0.04499	hypomethylated
chr11	105382618	105382619	-			CACNA1B		0.33	6	0.29	7	0.6	5	0.8	5	0.75	8	0.62	8	-0.32	0.04518	hypomethylated
chr11	103730096	103730097	+					0.33	9	0.12	8	0.2	5	0.4	10	0.71	14	0.5	6	-0.32	0.04535	hypomethylated
chr2	7610573	7610574	+					0	8	0.1	10	0	7	0.43	7	0.5	6	0.14	7	-0.32	0.04695	hypomethylated
chr18	50678757	50678758	-					0	5	0.22	9	0.11	9	0.6	5	0.4	5	0.29	7	-0.32	0.04717	hypomethylated
chr21	68469010	68469011	+			PPP2R5C		0.25	8	0.25	12	0	6	0.56	9	0.58	12	0.33	18	-0.32	0.04781	hypomethylated
chr3	7882113	7882114	+		FCRLB		Y	0.33	6	0.18	11	0	18	0.5	20	0.6	10	0.38	13	-0.32	0.04796	hypomethylated
chr22	60965655	60965656	+			CHCHD6		0.57	14	0.25	8	0.43	14	0.62	26	0.75	8	0.83	12	-0.32	0.04838	hypomethylated
chr22	32085898	32085899	+					0.57	7	0.91	11	0.57	7	1	8	1	5	1	6	-0.32	0.04843	hypomethylated
chr3	75826655	75826656	-					0.42	12	0.4	10	0.17	6	0.78	9	0.67	6	0.5	10	-0.32	0.04847	hypomethylated
chr4	30052960	30052961	+					0.38	8	0.57	14	0.77	13	0.88	16	0.89	9	0.91	22	-0.32	0.04914	hypomethylated
chr3	117323132	117323133	-					0.6	10	0.5	12	0.6	10	1	8	1	10	0.67	6	-0.32	0.04994	hypomethylated
chr13	68230760	68230761	-					0.67	9	0.75	16	0.67	6	1	9	1	10	1	11	-0.31	0.0003882	hypomethylated
chr9	96943078	96943079	-					0.75	12	0.67	6	0.67	12	1	13	1	6	1	10	-0.31	0.0003882	hypomethylated
chr28	10508758	10508759	+					0.75	8	0.67	6	0.67	6	1	8	1	10	1	10	-0.31	0.0003882	hypomethylated
chr11	105929220	105929221	-				Y	0.25	8	0.25	8	0.17	6	0.5	10	0.55	11	0.55	11	-0.31	0.0006231	hypomethylated
chr14	30814451	30814452	-	MIR124A-2			Y	0.11	18	0.08	12	0.2	10	0.46	13	0.43	7	0.43	7	-0.31	0.001121	hypomethylated
chr5	57854279	57854280	-	CD63	CD63		Y	0.27	30	0.22	18	0.17	12	0.57	14	0.5	20	0.5	6	-0.31	0.001234	hypomethylated
chr5	114863264	114863265	+					0.6	5	0.5	10	0.56	18	0.83	12	0.91	11	0.83	6	-0.31	0.001331	hypomethylated
chr6	74896513	74896514	+					0.5	6	0.5	18	0.6	5	0.81	16	0.88	17	0.83	12	-0.31	0.001399	hypomethylated
chr7	12096108	12096109	-					0.6	5	0.6	10	0.62	8	0.88	8	0.89	9	1	5	-0.31	0.001499	hypomethylated
chr12	89669607	89669608	+					0.6	5	0.67	12	0.73	11	1	9	1	8	0.94	16	-0.31	0.001739	hypomethylated
chr7	19722982	19722983	+					0.6	5	0.68	19	0.67	9	1	11	0.89	9	1	6	-0.31	0.002264	hypomethylated
chr19	54755679	54755680	+					0	9	0.12	8	0	5	0.33	6	0.4	5	0.33	6	-0.31	0.002659	hypomethylated
chr15	42554225	42554226	-			MRVI1		0.75	8	0.6	10	0.67	18	1	10	1	9	0.94	16	-0.31	0.003102	hypomethylated
chr23	50389449	50389450	-			TUBB2B		0.44	9	0.33	9	0.33	6	0.75	12	0.67	6	0.62	8	-0.31	0.004015	hypomethylated
chr22	48119847	48119848	-					0.67	12	0.57	7	0.5	6	0.93	14	0.89	9	0.86	7	-0.31	0.004016	hypomethylated
chr25	38890190	38890191	-					0.5	6	0.58	12	0.6	10	0.93	15	0.89	9	0.78	9	-0.31	0.00536	hypomethylated
chr13	80278587	80278588	+					0.09	11	0.1	10	0.2	10	0.53	19	0.36	11	0.44	9	-0.31	0.005798	hypomethylated
chrX	145073541	145073542	-					0.29	7	0.33	9	0.29	7	0.67	12	0.5	6	0.67	6	-0.31	0.005858	hypomethylated
chr29	50853437	50853438	-			PDDC1	Y	0.33	6	0.42	12	0.3	10	0.73	11	0.69	13	0.57	7	-0.31	0.005871	hypomethylated
chr25	14584884	14584885	-			ABCC6		0.33	6	0.43	7	0.5	6	0.67	9	0.78	9	0.75	8	-0.31	0.006104	hypomethylated
chr18	24828160	24828161	-	BREH1		BREH1		0.57	14	0.57	14	0.61	18	1	6	0.88	8	0.8	15	-0.31	0.006826	hypomethylated
chr11	67256267	67256268	+					0.12	8	0.09	11	0	10	0.29	7	0.43	7	0.43	7	-0.31	0.006945	hypomethylated
chr22	58839499	58839500	-			WNT7A		0.47	15	0.61	18	0.5	12	0.75	12	0.89	9	0.86	7	-0.31	0.007226	hypomethylated
chr21	2106170	2106171	-					0.38	8	0.5	8	0.4	10	0.83	12	0.71	7	0.67	6	-0.31	0.007469	hypomethylated
chr27	44254580	44254581	+					0.17	6	0.15	13	0.33	6	0.57	7	0.5	8	0.5	8	-0.31	0.00809	hypomethylated
chr8	21005190	21005191	+					0.29	7	0.4	15	0.4	5	0.71	7	0.57	7	0.73	15	-0.31	0.00815	hypomethylated
chr6	98279014	98279015	-				Y	0.33	6	0.2	5	0.3	10	0.58	12	0.67	9	0.5	6	-0.31	0.008158	hypomethylated
chr13	41709983	41709984	+					0.53	15	0.6	10	0.62	8	0.89	9	0.8	10	1	8	-0.31	0.008358	hypomethylated
chr3	102712083	102712084	-				Y	0.11	9	0.24	21	0.24	17	0.6	10	0.5	10	0.43	21	-0.31	0.00839	hypomethylated
chr11	106740843	106740844	-					0.55	11	0.58	12	0.71	14	0.86	7	1	8	0.92	12	-0.31	0.009216	hypomethylated
chrX	145658647	145658648	+					0.71	7	0.56	9	0.67	6	0.86	7	1	7	1	6	-0.31	0.01014	hypomethylated
chr23	8146886	8146887	-					0.55	11	0.57	7	0.6	10	0.78	9	1	5	0.86	7	-0.31	0.01023	hypomethylated
chr15	55792727	55792728	-					0.58	12	0.62	16	0.58	12	1	12	0.78	18	0.95	21	-0.31	0.01053	hypomethylated
chr14	9851888	9851889	+			KCNQ3		0.17	6	0.11	9	0	6	0.33	15	0.38	13	0.5	20	-0.31	0.01074	hypomethylated
chr18	53715041	53715042	-					0.27	15	0.22	18	0.18	11	0.5	14	0.67	6	0.44	9	-0.31	0.01162	hypomethylated
chr26	22897848	22897849	-		NFKB2			0.38	8	0.44	9	0.55	11	0.83	6	0.67	12	0.8	5	-0.31	0.01178	hypomethylated
chr7	50100367	50100368	+			SPOCK1		0.11	9	0.23	30	0.25	12	0.6	15	0.5	8	0.41	17	-0.31	0.01187	hypomethylated
chr18	13768037	13768038	-					0	9	0	6	0	11	0.44	9	0.25	8	0.22	9	-0.31	0.01196	hypomethylated
chr1	73871402	73871403	+					0	8	0	9	0	6	0.44	9	0.22	9	0.25	12	-0.31	0.01196	hypomethylated
chr19	43368401	43368402	+		PLEKHH3		Y	0.5	20	0.52	23	0.71	21	0.85	13	0.92	13	0.91	11	-0.31	0.01209	hypomethylated
chr18	50662233	50662234	+			CYP2S1		0.25	8	0.33	9	0.43	7	0.75	8	0.6	5	0.6	10	-0.31	0.01213	hypomethylated
chr7	81360855	81360856	+					0.69	13	0.64	11	0.56	9	0.82	11	1	5	1	10	-0.31	0.01267	hypomethylated
chr29	48814983	48814984	-					0.62	13	0.48	23	0.43	21	0.92	12	0.75	8	0.8	10	-0.31	0.01345	hypomethylated
chr2	163325	163326	+					0.27	11	0.33	12	0.44	16	0.58	12	0.78	9	0.62	8	-0.31	0.01459	hypomethylated
chr6	107260266	107260267	-			NSG1		0.5	6	0.6	5	0.6	15	0.86	7	1	8	0.77	13	-0.31	0.01468	hypomethylated
chr13	55425551	55425552	+					0.83	6	0.57	7	0.67	9	1	6	1	6	1	8	-0.31	0.01555	hypomethylated
chr1	144353610	144353611	+					0.44	9	0.5	6	0.36	11	0.62	8	0.86	7	0.75	8	-0.31	0.01675	hypomethylated
chr15	48578233	48578234	-	TRIM6				0.28	18	0.3	20	0.21	19	0.53	15	0.47	15	0.71	14	-0.31	0.01723	hypomethylated
chr2	106183374	106183375	+					0.64	11	0.57	14	0.4	10	0.78	9	0.86	7	0.92	12	-0.31	0.01791	hypomethylated
chr7	82332343	82332344	+					0.57	7	0.55	20	0.33	9	0.82	17	0.75	8	0.8	10	-0.31	0.01795	hypomethylated
chr4	117867449	117867450	+					0.43	7	0.5	6	0.5	8	0.89	9	0.83	6	0.64	11	-0.31	0.01808	hypomethylated
chr22	29553992	29553993	-					0.33	6	0.5	12	0.6	15	0.75	8	0.83	12	0.79	14	-0.31	0.01862	hypomethylated
chr15	57268226	57268227	-			CAPN5		0.36	14	0.41	32	0.35	17	0.67	21	0.83	12	0.56	18	-0.31	0.0192	hypomethylated
chr26	51666448	51666449	+			PWWP2B		0.29	7	0.5	6	0.44	9	0.73	11	0.8	5	0.62	8	-0.31	0.01985	hypomethylated
chr7	4921939	4921940	-				Y	0.47	17	0.46	13	0.33	6	0.86	7	0.62	13	0.72	18	-0.31	0.02011	hypomethylated
chr21	62701581	62701582	-	BDKRB2				0.75	16	0.71	14	0.5	8	0.9	21	1	8	1	10	-0.31	0.02048	hypomethylated
chr22	59546914	59546915	-			IQSEC1	Y	0.11	9	0.35	17	0.33	15	0.62	8	0.56	9	0.53	15	-0.31	0.02063	hypomethylated
chr7	4876347	4876348	-					0.38	16	0.46	13	0.5	10	0.88	16	0.79	14	0.62	13	-0.31	0.02084	hypomethylated
chr27	34501821	34501822	+					0	6	0	7	0	5	0.25	8	0.2	10	0.47	17	-0.31	0.02099	hypomethylated
chr15	76498279	76498280	-					0.78	9	0.55	11	0.6	10	1	5	0.86	7	1	8	-0.31	0.02135	hypomethylated
chr9	45043680	45043681	-					0.75	8	0.6	15	0.5	6	1	5	0.85	13	0.94	18	-0.31	0.0214	hypomethylated
chr2	134398600	134398601	-			TAS1R2		0.62	8	0.54	13	0.71	7	1	6	1	5	0.8	10	-0.31	0.02141	hypomethylated
chr16	44089190	44089191	+					0.56	9	0.67	9	0.85	13	1	10	1	7	1	11	-0.31	0.02143	hypomethylated
chr27	12284083	12284084	+					0.6	10	0.86	7	0.6	5	1	8	1	6	1	5	-0.31	0.02145	hypomethylated
chr18	34923514	34923515	+	HSF4		HSF4	Y	0.2	5	0.2	5	0.15	13	0.43	7	0.67	6	0.4	10	-0.31	0.02173	hypomethylated
chr17	73209172	73209173	-	CHCHD10				0.38	16	0.18	17	0.19	16	0.5	20	0.5	12	0.67	9	-0.31	0.02206	hypomethylated
chr26	22639042	22639043	+					0.8	20	0.59	22	0.53	15	0.9	10	1	17	0.95	22	-0.31	0.02266	hypomethylated
chr29	48907923	48907924	+					0	7	0.22	9	0.25	12	0.5	10	0.4	10	0.5	10	-0.31	0.02271	hypomethylated
chr11	97699072	97699073	-			RALGPS1		0.43	14	0.7	27	0.57	14	0.94	17	0.86	14	0.83	12	-0.31	0.02275	hypomethylated
chr18	49507538	49507539	-				Y	0.7	10	0.54	13	0.5	10	0.86	7	0.8	5	1	7	-0.31	0.02304	hypomethylated
chr7	45213503	45213504	-		SBNO2			0.33	18	0.33	12	0.5	8	0.83	12	0.6	10	0.67	6	-0.31	0.0249	hypomethylated
chr29	51411994	51411995	-				Y	0.62	8	0.38	8	0.55	11	0.86	7	0.89	9	0.73	11	-0.31	0.02527	hypomethylated
chr17	55872151	55872152	-			ORAI1		0.43	21	0.2	20	0.38	16	0.6	10	0.57	14	0.75	16	-0.31	0.02588	hypomethylated
chr14	23395420	23395421	-	OPRK1	OPRK1		Y	0	5	0	12	0.17	6	0.5	10	0.29	7	0.3	10	-0.31	0.02598	hypomethylated
chr29	29081975	29081976	+					0	7	0.14	14	0.1	10	0.33	9	0.55	22	0.29	14	-0.31	0.02728	hypomethylated
chr13	57396741	57396742	+				Y	0	5	0	12	0.07	14	0.2	5	0.5	6	0.3	10	-0.31	0.02757	hypomethylated
chr3	82727316	82727317	+					0.5	14	0.55	11	0.75	8	0.89	9	1	6	0.83	18	-0.31	0.02757	hypomethylated
chr24	19959712	19959713	-			CELF4		0.6	5	0.6	10	0.43	7	1	6	0.8	5	0.76	17	-0.31	0.02834	hypomethylated
chr11	72322200	72322201	+			MPV17		0.5	6	0.35	17	0.59	17	0.83	6	0.86	7	0.67	9	-0.31	0.02853	hypomethylated
chr7	16181162	16181163	+				Y	0	24	0	14	0.14	14	0.36	28	0.5	12	0.22	18	-0.31	0.02865	hypomethylated
chr14	68108767	68108768	-					0.4	5	0.31	16	0.42	12	0.56	18	0.85	13	0.65	17	-0.31	0.02873	hypomethylated
chr29	42739306	42739307	+					0.12	8	0.08	12	0.14	7	0.29	7	0.6	5	0.4	10	-0.31	0.02908	hypomethylated
chr11	24464578	24464579	+				Y	0.5	6	0.5	6	0.4	5	0.6	10	0.85	13	0.88	8	-0.31	0.03029	hypomethylated
chr9	102128866	102128867	-					0.43	7	0.6	10	0.64	11	1	6	0.75	12	0.86	14	-0.31	0.03143	hypomethylated
chr11	106810459	106810460	+					0.4	5	0.18	17	0.5	10	0.67	21	0.7	10	0.65	20	-0.31	0.03171	hypomethylated
chr29	48435249	48435250	-					0.5	6	0.44	9	0.75	8	0.91	11	0.83	6	0.89	9	-0.31	0.03195	hypomethylated
chr11	100529630	100529631	-					0.1	10	0.25	16	0.12	8	0.44	9	0.33	6	0.62	8	-0.31	0.03309	hypomethylated
chr3	29634356	29634357	-		AP4B1			0.25	16	0.27	22	0.4	10	0.67	15	0.45	20	0.73	22	-0.31	0.03319	hypomethylated
chr29	25125312	25125313	-					0.5	6	0.8	5	0.78	9	1	5	1	6	1	6	-0.31	0.03337	hypomethylated
chr20	65962797	65962798	-				Y	0.3	10	0.41	17	0.11	9	0.62	8	0.5	8	0.62	8	-0.31	0.03348	hypomethylated
chr11	105943138	105943139	+					0.67	6	0.43	7	0.6	5	1	9	0.83	6	0.78	9	-0.31	0.03504	hypomethylated
chr11	102236116	102236117	-					0.22	9	0.2	5	0.4	5	0.71	7	0.45	11	0.57	14	-0.31	0.03567	hypomethylated
chr8	111810745	111810746	-			CDK5RAP2	Y	0.33	9	0.5	12	0.25	8	0.75	8	0.71	7	0.54	13	-0.31	0.03568	hypomethylated
chr7	12122920	12122921	-					0.5	6	0.57	7	0.8	5	0.86	7	1	8	0.93	15	-0.31	0.03691	hypomethylated
chr11	11227110	11227111	-					0.45	11	0.36	11	0.25	8	0.6	5	0.83	6	0.57	7	-0.31	0.03751	hypomethylated
chr10	59535546	59535547	-					0.83	6	0.5	6	0.75	8	1	9	1	5	1	8	-0.31	0.038	hypomethylated
chr25	7787714	7787715	-					0.17	6	0.33	6	0.44	9	0.56	9	0.57	7	0.75	8	-0.31	0.03811	hypomethylated
chr29	28643793	28643794	-					0.11	9	0.44	18	0.18	17	0.57	14	0.52	21	0.58	19	-0.31	0.03854	hypomethylated
chr5	26256018	26256019	-					0.5	6	0.58	12	0.29	7	0.8	5	0.83	6	0.67	6	-0.31	0.03857	hypomethylated
chr11	13490375	13490376	-	ATP6V1B1	ATP6V1B1		Y	0.1	10	0.4	5	0.33	9	0.67	6	0.5	6	0.6	5	-0.31	0.03919	hypomethylated
chr28	2670087	2670088	+					0.14	7	0	6	0.33	6	0.5	6	0.4	5	0.5	6	-0.31	0.03937	hypomethylated
chr16	81607613	81607614	+					0.57	7	0.22	9	0.4	10	0.75	12	0.67	6	0.71	7	-0.31	0.0394	hypomethylated
chrX	119062952	119062953	+					0.6	5	0.71	14	0.5	20	1	7	0.75	12	1	5	-0.31	0.03976	hypomethylated
chr17	73284014	73284015	-					0.5	8	0.6	10	0.8	20	0.83	12	1	8	1	6	-0.31	0.04055	hypomethylated
chr3	80808359	80808360	+			JAK1		0.83	6	0.62	8	0.5	6	0.89	9	1	9	1	12	-0.31	0.04068	hypomethylated
chr3	118712206	118712207	-					0.38	13	0.25	8	0.27	11	0.67	12	0.75	8	0.43	14	-0.31	0.04074	hypomethylated
chr11	77331628	77331629	+					0.4	5	0.62	8	0.57	7	0.75	8	1	7	0.78	9	-0.31	0.0408	hypomethylated
chr29	17896468	17896469	+					0.29	7	0.5	6	0.5	8	0.75	8	0.86	7	0.6	5	-0.31	0.04097	hypomethylated
chr12	20116103	20116104	+					0.7	10	0.67	12	0.43	7	0.8	10	1	7	0.92	12	-0.31	0.04099	hypomethylated
chr12	19167911	19167912	+			PHF11		0.3	10	0.33	6	0.27	11	0.44	16	0.8	5	0.6	10	-0.31	0.04319	hypomethylated
chr14	13588977	13588978	+					0.28	18	0.31	16	0.11	19	0.46	13	0.45	11	0.71	21	-0.31	0.04334	hypomethylated
chr11	103353894	103353895	-					0.67	9	0.3	10	0.56	9	0.83	6	0.8	5	0.83	6	-0.31	0.04478	hypomethylated
chr12	34476255	34476256	+					0.4	10	0.6	5	0.71	7	0.82	11	1	6	0.83	6	-0.31	0.04535	hypomethylated
chr5	121117237	121117238	+					0.8	10	0.6	10	0.5	8	1	6	0.82	11	1	10	-0.31	0.04592	hypomethylated
chr23	7781997	7781998	-			MNF1		0.4	5	0.7	10	0.69	13	1	9	0.9	10	0.83	12	-0.31	0.0463	hypomethylated
chr17	74801319	74801320	-					0.2	5	0.4	5	0.5	6	0.67	6	0.8	5	0.57	7	-0.31	0.04714	hypomethylated
chr15	75167704	75167705	-			EXT2,ALX4		0.33	12	0	8	0.18	11	0.38	13	0.5	12	0.57	7	-0.31	0.04715	hypomethylated
chr3	13943415	13943416	+					0.83	12	0.5	16	0.6	10	1	6	0.86	7	1	8	-0.31	0.04838	hypomethylated
chr11	92480880	92480881	+				Y	0.4	10	0.57	7	0.71	7	1	5	0.82	11	0.8	5	-0.31	0.04886	hypomethylated
chr11	97370886	97370887	+					0.89	9	0.67	6	0.5	8	1	8	1	5	1	5	-0.31	0.04907	hypomethylated
chr7	40258238	40258239	-		F12			0.62	8	0.33	6	0.67	6	0.88	8	0.9	10	0.78	9	-0.31	0.04987	hypomethylated
chr10	12005134	12005135	-				Y	0	7	0	10	0	16	0.33	12	0.25	8	0.31	13	-0.3	0.0002717	hypomethylated
chr21	1540673	1540674	+					0.44	9	0.54	13	0.5	6	0.78	9	0.83	6	0.79	14	-0.3	0.0007077	hypomethylated
chr12	69544517	69544518	+	DCT	DCT		Y	0.62	8	0.75	8	0.71	7	1	8	1	5	1	6	-0.3	0.001224	hypomethylated
chr1	137029069	137029070	+					0.5	12	0.48	21	0.57	7	0.78	9	0.86	7	0.8	10	-0.3	0.001344	hypomethylated
chr22	60630778	60630779	-					0.6	5	0.67	18	0.71	14	0.93	15	1	11	0.93	15	-0.3	0.00178	hypomethylated
chr7	22699719	22699720	-		AMH		Y	0.67	12	0.69	26	0.62	16	1	14	0.89	9	1	12	-0.3	0.001975	hypomethylated
chr8	36077755	36077756	+					0.05	22	0	7	0.1	10	0.33	6	0.4	5	0.3	10	-0.3	0.001994	hypomethylated
chr20	69462828	69462829	+				Y	0.64	11	0.67	12	0.67	6	1	10	0.88	16	1	6	-0.3	0.002147	hypomethylated
chr3	92383160	92383161	-					0.62	13	0.67	9	0.69	13	1	16	0.88	17	1	9	-0.3	0.002602	hypomethylated
chr18	54311409	54311410	+			SLC1A5		0.09	11	0.05	19	0.09	11	0.46	13	0.33	15	0.33	15	-0.3	0.002611	hypomethylated
chr9	96450105	96450106	-					0.53	15	0.48	23	0.6	10	0.88	8	0.85	13	0.78	9	-0.3	0.002888	hypomethylated
chr13	12120416	12120417	-					0.12	8	0	5	0.14	7	0.36	11	0.4	5	0.4	5	-0.3	0.003034	hypomethylated
chr19	43368238	43368239	+			PLEKHH3	Y	0.35	20	0.48	23	0.48	21	0.69	13	0.77	13	0.75	12	-0.3	0.003322	hypomethylated
chr18	38372538	38372539	-					0.71	7	0.6	10	0.67	6	1	5	1	7	0.89	9	-0.3	0.003678	hypomethylated
chr21	55562304	55562305	+				Y	0.43	7	0.5	6	0.4	5	0.75	8	0.8	5	0.67	6	-0.3	0.003773	hypomethylated
chr3	82862639	82862640	+					0.67	6	0.6	5	0.6	10	0.85	13	0.92	12	1	5	-0.3	0.00386	hypomethylated
chr9	88646622	88646623	+			IYD		0.67	6	0.67	6	0.57	14	1	8	0.87	15	0.93	14	-0.3	0.004013	hypomethylated
chr16	32236625	32236626	+			SMYD3		0.67	6	0.7	10	0.6	5	1	11	0.88	8	1	5	-0.3	0.004034	hypomethylated
chr1	74001807	74001808	+					0.62	8	0.58	12	0.6	5	1	5	0.83	6	0.88	8	-0.3	0.004332	hypomethylated
chr23	15503045	15503046	-					0.63	19	0.62	13	0.73	11	1	14	1	10	0.88	17	-0.3	0.004492	hypomethylated
chr14	2802030	2802031	-	LY6D		LY6D		0.2	5	0.22	9	0.09	11	0.4	10	0.5	10	0.5	22	-0.3	0.004898	hypomethylated
chr6	96978530	96978531	-			C6H4orf22		0.58	12	0.5	12	0.4	5	0.8	10	0.8	5	0.78	9	-0.3	0.005085	hypomethylated
chrX	145680597	145680598	-					0.71	7	0.6	5	0.79	14	1	5	1	7	1	7	-0.3	0.005167	hypomethylated
chr10	101067551	101067552	-					0.27	15	0.12	16	0.13	15	0.5	12	0.41	17	0.5	14	-0.3	0.005608	hypomethylated
chr13	51370162	51370163	+	ADRA1D			Y	0.56	9	0.67	12	0.62	13	0.86	7	1	8	0.88	16	-0.3	0.005697	hypomethylated
chr1	104228936	104228937	-					0.46	13	0.5	6	0.4	5	0.75	8	0.67	6	0.83	6	-0.3	0.00623	hypomethylated
chr11	12380683	12380684	-			CYP26B1		0.56	16	0.43	14	0.57	21	0.89	9	0.78	9	0.8	10	-0.3	0.006268	hypomethylated
chr8	7659008	7659009	+		BLK		Y	0.33	9	0.2	5	0.36	14	0.65	20	0.57	7	0.56	9	-0.3	0.006567	hypomethylated
chr23	8200114	8200115	+					0.12	8	0.2	5	0.12	8	0.43	7	0.38	8	0.56	9	-0.3	0.006845	hypomethylated
chr7	111677802	111677803	-					0.8	10	0.71	14	0.6	10	1	12	1	12	1	10	-0.3	0.007	hypomethylated
chr18	42772505	42772506	+					0	6	0.11	19	0.13	31	0.47	17	0.38	16	0.29	31	-0.3	0.01009	hypomethylated
chr25	41784757	41784758	+					0.56	18	0.6	10	0.6	5	0.86	7	0.79	14	1	5	-0.3	0.01026	hypomethylated
chr25	41859864	41859865	-					0.75	8	0.71	14	0.56	9	1	9	1	12	0.92	12	-0.3	0.01053	hypomethylated
chr19	62727767	62727768	-					0.11	9	0.17	6	0.25	8	0.44	9	0.57	7	0.4	10	-0.3	0.01056	hypomethylated
chr23	28648313	28648314	-				Y	0.22	9	0.17	6	0.14	14	0.6	10	0.43	7	0.4	10	-0.3	0.01099	hypomethylated
chr3	14063649	14063650	+					0.33	9	0.35	20	0.18	11	0.67	12	0.54	13	0.56	9	-0.3	0.01115	hypomethylated
chr7	8288840	8288841	+					0.11	9	0.14	7	0.2	10	0.57	7	0.38	8	0.4	10	-0.3	0.01133	hypomethylated
chr20	69846719	69846720	+					0.44	9	0.33	12	0.4	5	0.8	5	0.6	10	0.67	12	-0.3	0.01154	hypomethylated
chr29	30155882	30155883	+			KIRREL3		0.44	9	0.67	6	0.5	6	0.8	5	0.86	7	0.86	7	-0.3	0.01229	hypomethylated
chr14	27641947	27641948	+			CA8		0.4	5	0.6	5	0.6	5	0.8	5	0.83	6	0.86	7	-0.3	0.01244	hypomethylated
chr19	57356618	57356619	+			RAB37		0.61	36	0.5	26	0.72	36	0.86	21	0.97	30	0.9	30	-0.3	0.01433	hypomethylated
chr19	7591995	7591996	-					0.46	13	0.38	8	0.6	5	0.71	7	0.8	5	0.83	6	-0.3	0.01515	hypomethylated
chr1	57182999	57183000	-			TAGLN3		0.71	7	0.6	10	0.53	15	0.82	11	1	6	0.94	16	-0.3	0.01571	hypomethylated
chr25	36431961	36431962	+					0.11	9	0.21	14	0.35	17	0.5	6	0.57	14	0.5	18	-0.3	0.01582	hypomethylated
chr21	62768278	62768279	+			BDKRB1		0.44	9	0.65	17	0.67	12	0.88	8	0.93	15	0.85	13	-0.3	0.01673	hypomethylated
chr17	12972457	12972458	-					0.62	8	0.5	8	0.67	12	0.89	9	0.8	5	1	9	-0.3	0.01741	hypomethylated
chr15	77192736	77192737	+			CREB3L1		0.33	6	0.43	7	0.29	7	0.6	5	0.57	7	0.78	9	-0.3	0.0175	hypomethylated
chr4	98746927	98746928	+			LRGUK		0.59	17	0.5	16	0.44	9	0.69	26	0.81	27	0.91	23	-0.3	0.01792	hypomethylated
chr2	107739896	107739897	-					0.17	6	0.08	12	0	6	0.5	8	0.29	7	0.38	8	-0.3	0.01811	hypomethylated
chr18	62671047	62671048	+	MIR7865		PPP6R1		0.29	7	0.5	6	0.29	7	0.62	8	0.71	7	0.62	8	-0.3	0.01836	hypomethylated
chr12	22072196	22072197	+					0.4	5	0.2	10	0.25	8	0.57	7	0.67	6	0.5	10	-0.3	0.01845	hypomethylated
chr16	15113861	15113862	-				Y	0.2	10	0	11	0	6	0.43	7	0.4	5	0.29	7	-0.3	0.0187	hypomethylated
chr10	77166193	77166194	-					0.67	6	0.71	7	0.5	8	0.86	7	1	11	0.91	11	-0.3	0.01876	hypomethylated
chr19	41813	41814	+					0.42	12	0.67	6	0.5	8	0.8	10	0.89	9	0.8	5	-0.3	0.01895	hypomethylated
chr17	72941661	72941662	-			IGLL1		0.3	20	0.2	15	0.43	7	0.64	14	0.52	21	0.67	6	-0.3	0.01925	hypomethylated
chr19	57416254	57416255	-					0.36	11	0.62	8	0.5	10	0.85	13	0.8	5	0.75	8	-0.3	0.01975	hypomethylated
chr29	47019367	47019368	-	MRGPRF	MRGPRF			0.25	8	0.14	7	0.11	9	0.38	16	0.6	5	0.43	7	-0.3	0.01982	hypomethylated
chr13	114334	114335	-					0.5	6	0.64	11	0.45	11	0.71	14	0.9	10	0.88	8	-0.3	0.01991	hypomethylated
chr25	25253758	25253759	-		IL21R			0.57	7	0.65	17	0.67	9	0.78	9	1	6	1	7	-0.3	0.02013	hypomethylated
chr15	75181670	75181671	+			EXT2,ALX4		0.25	8	0.23	13	0.33	9	0.42	19	0.64	14	0.64	14	-0.3	0.02078	hypomethylated
chr17	67430478	67430479	-					0.67	6	0.58	12	0.4	5	0.88	8	0.8	5	0.88	8	-0.3	0.02215	hypomethylated
chr15	46296171	46296172	+					0.5	12	0.33	9	0.56	16	0.8	5	0.67	9	0.83	12	-0.3	0.02413	hypomethylated
chr10	21520521	21520522	+					0.2	10	0.11	9	0	6	0.43	7	0.29	7	0.5	6	-0.3	0.02445	hypomethylated
chr1	149491160	149491161	+					0.57	7	0.83	6	0.6	5	1	6	1	5	0.92	12	-0.3	0.02547	hypomethylated
chr23	50927439	50927440	+					0.12	8	0.15	13	0.4	15	0.55	11	0.5	10	0.55	11	-0.3	0.02647	hypomethylated
chr20	58166133	58166134	+					0.87	15	0.67	12	0.57	14	1	11	1	6	1	6	-0.3	0.02653	hypomethylated
chr29	43662570	43662571	+		MEN1			0.17	6	0.11	9	0.25	8	0.4	10	0.64	11	0.4	10	-0.3	0.02675	hypomethylated
chr7	16826373	16826374	-		KANK2			0.6	5	0.62	8	0.88	8	1	5	1	5	1	7	-0.3	0.02685	hypomethylated
chr7	60557423	60557424	-			STK32A		0.44	9	0.71	7	0.62	13	0.93	14	0.81	16	0.95	19	-0.3	0.02704	hypomethylated
chr25	2625552	2625553	+					0	5	0.14	7	0	10	0.43	7	0.2	10	0.43	7	-0.3	0.02748	hypomethylated
chr22	58421624	58421625	+					0.57	14	0.57	14	0.75	8	0.8	10	1	6	1	10	-0.3	0.0277	hypomethylated
chr18	39570806	39570807	-	MARVELD3		MARVELD3		0.62	16	0.83	12	0.56	18	1	14	1	6	0.91	11	-0.3	0.02829	hypomethylated
chr28	43871427	43871428	+					0.61	18	0.67	18	0.5	12	1	10	0.75	8	0.92	12	-0.3	0.02845	hypomethylated
chr16	59552245	59552246	+					0.4	5	0.4	10	0.5	6	0.78	9	0.57	7	0.85	13	-0.3	0.02853	hypomethylated
chr16	62475408	62475409	+					0.2	15	0.36	11	0.5	8	0.67	12	0.67	9	0.62	13	-0.3	0.0289	hypomethylated
chr23	51050931	51050932	+				Y	0.33	6	0.29	7	0.38	8	0.5	10	0.6	10	0.8	5	-0.3	0.03032	hypomethylated
chr29	45844013	45844014	+	ADRBK1				0.35	17	0.3	10	0.14	21	0.67	6	0.57	7	0.44	9	-0.3	0.03051	hypomethylated
chr18	2485000	2485001	-					0.56	9	0.59	17	0.36	11	0.7	10	0.8	5	0.9	10	-0.3	0.03058	hypomethylated
chr5	114151882	114151883	+					0.5	8	0.76	25	0.7	20	1	5	1	8	0.86	7	-0.3	0.03125	hypomethylated
chr3	98568769	98568770	-			SLC5A9		0.6	15	0.57	7	0.86	7	1	9	1	10	0.94	16	-0.3	0.03136	hypomethylated
chr9	10843313	10843314	-					0.27	15	0.5	8	0.5	12	0.78	9	0.62	8	0.75	8	-0.3	0.03136	hypomethylated
chr7	71643316	71643317	-					0.5	8	0.73	11	0.56	16	0.91	22	1	9	0.78	23	-0.3	0.03144	hypomethylated
chr6	11839276	11839277	-			NDST4		0.75	8	0.7	10	0.5	8	1	9	1	6	0.85	13	-0.3	0.03146	hypomethylated
chr25	1977575	1977576	-	NTN3	NTN3		Y	0	15	0	8	0.07	14	0.21	14	0.5	6	0.25	16	-0.3	0.03287	hypomethylated
chr2	133991090	133991091	-					0.5	8	0.29	7	0.44	9	0.6	10	0.69	13	0.83	6	-0.3	0.03304	hypomethylated
chr26	34217043	34217044	+					0.45	11	0.62	13	0.73	15	1	5	0.88	8	0.83	12	-0.3	0.03373	hypomethylated
chr13	54829279	54829280	+					0.17	6	0.4	5	0.43	7	0.6	5	0.71	7	0.57	7	-0.3	0.03396	hypomethylated
chr23	11614519	11614520	+					0.14	7	0.19	16	0.3	10	0.67	9	0.4	15	0.45	11	-0.3	0.03401	hypomethylated
chr26	26000655	26000656	-			SORCS3	Y	0	10	0.18	11	0.13	15	0.25	8	0.5	6	0.45	11	-0.3	0.03456	hypomethylated
chr7	12645796	12645797	-			LPHN1		0	6	0.2	15	0	6	0.44	9	0.43	7	0.23	13	-0.3	0.03464	hypomethylated
chr6	16009113	16009114	-					0.2	10	0.18	11	0	9	0.5	10	0.5	10	0.29	7	-0.3	0.03469	hypomethylated
chr9	82050985	82050986	-					0.33	6	0.06	18	0.15	13	0.43	7	0.57	7	0.43	7	-0.3	0.03507	hypomethylated
chr3	27731421	27731422	+					0.5	8	0.82	11	0.68	19	1	6	1	8	0.91	11	-0.3	0.03576	hypomethylated
chr9	96999854	96999855	-				Y	0.8	5	0.5	6	0.71	7	0.9	10	1	5	1	8	-0.3	0.03622	hypomethylated
chr8	861324	861325	+					0.5	6	0.5	8	0.33	6	0.91	11	0.67	9	0.67	6	-0.3	0.03657	hypomethylated
chr21	55552274	55552275	+					0.5	6	0.56	18	0.41	17	0.62	8	0.81	16	0.92	13	-0.3	0.03679	hypomethylated
chr14	69511155	69511156	+			CPQ		0.69	13	0.43	7	0.67	6	1	6	0.86	7	0.83	6	-0.3	0.03815	hypomethylated
chr10	21255140	21255141	+					0.22	9	0.08	13	0.29	17	0.4	5	0.44	9	0.64	14	-0.3	0.03867	hypomethylated
chr8	36087919	36087920	+					0.57	14	0.56	9	0.55	11	0.67	15	1	9	0.92	12	-0.3	0.03905	hypomethylated
chr8	110693295	110693296	+					0.22	9	0.45	20	0.27	11	0.5	8	0.75	8	0.6	10	-0.3	0.03956	hypomethylated
chr15	26598559	26598560	-					0.5	6	0.8	5	0.8	10	1	12	1	7	1	12	-0.3	0.03994	hypomethylated
chr15	77125789	77125790	-					0.57	7	0.5	6	0.5	6	1	5	0.8	5	0.67	6	-0.3	0.04027	hypomethylated
chr6	109095808	109095809	+	MIR2449		CPLX1	Y	0	6	0.2	5	0.14	7	0.25	12	0.5	8	0.5	6	-0.3	0.04182	hypomethylated
chr27	25248795	25248796	-					0.08	12	0.27	15	0.15	13	0.38	8	0.38	13	0.64	11	-0.3	0.04203	hypomethylated
chr9	14869547	14869548	+		COL12A1		Y	0	10	0.17	6	0	7	0.2	10	0.38	8	0.5	6	-0.3	0.04268	hypomethylated
chr28	39401988	39401989	-					0.83	6	0.77	13	0.5	6	1	9	1	7	1	6	-0.3	0.04284	hypomethylated
chr27	42623637	42623638	-					0.38	8	0.2	10	0.2	5	0.42	12	0.71	7	0.56	9	-0.3	0.04306	hypomethylated
chr21	60103172	60103173	+					0.75	8	0.85	13	0.5	8	1	5	1	7	1	14	-0.3	0.04322	hypomethylated
chr9	102067683	102067684	+					0.13	15	0.37	19	0.22	9	0.67	12	0.4	10	0.56	9	-0.3	0.04422	hypomethylated
chr16	55314128	55314129	+					0.27	11	0.53	15	0.36	11	0.62	13	0.83	12	0.62	8	-0.3	0.04465	hypomethylated
chr17	46052990	46052991	+			EP400		0.33	9	0.53	17	0.6	10	0.8	5	0.67	6	0.9	10	-0.3	0.04493	hypomethylated
chr10	34539533	34539534	+					0.5	10	0.27	11	0.62	8	0.75	8	0.75	8	0.8	5	-0.3	0.04504	hypomethylated
chr5	120556254	120556255	+					0.43	7	0.77	13	0.55	11	0.82	11	0.93	14	0.9	20	-0.3	0.04589	hypomethylated
chr12	78345752	78345753	-			MBNL2		0.29	14	0.22	18	0.29	7	0.77	13	0.47	15	0.45	11	-0.3	0.04665	hypomethylated
chr14	828921	828922	-				Y	0.35	17	0.63	30	0.41	17	0.86	7	0.65	17	0.78	23	-0.3	0.04803	hypomethylated
chr28	39335207	39335208	-					0.67	18	0.43	7	0.75	12	0.86	7	1	6	0.88	17	-0.3	0.04807	hypomethylated
chr25	532502	532503	+			RAB40C		0.86	7	0.5	8	0.75	8	1	9	1	5	1	9	-0.3	0.04818	hypomethylated
chr12	59509479	59509480	+					0.5	6	0.75	16	0.86	14	1	10	1	11	1	11	-0.3	0.04818	hypomethylated
chr18	34776455	34776456	-					0.5	12	0.75	8	0.86	14	1	16	1	6	1	11	-0.3	0.04818	hypomethylated
chr17	11831067	11831068	+	POU4F2	POU4F2		Y	0.07	15	0.08	12	0.08	13	0.58	12	0.29	7	0.25	24	-0.3	0.04825	hypomethylated
chr14	1625897	1625898	-		GPT		Y	0	12	0.18	22	0	16	0.2	10	0.5	8	0.38	16	-0.3	0.04842	hypomethylated
chr21	70387389	70387390	+					0.8	15	0.54	13	0.57	7	1	7	1	7	0.8	10	-0.3	0.04868	hypomethylated
chr3	14458026	14458027	+			LOC100848574		0.14	7	0.22	9	0	10	0.27	11	0.57	7	0.43	7	-0.3	0.04876	hypomethylated
chr14	73197820	73197821	-				Y	0.71	7	0.71	7	0.71	7	1	8	1	8	1	6	-0.29	0	hypomethylated
chr25	908029	908030	-				Y	0	14	0	14	0	12	0.29	21	0.33	12	0.25	8	-0.29	0.0002763	hypomethylated
chr16	52495066	52495067	+					0.67	18	0.71	14	0.68	19	1	13	1	12	0.93	30	-0.29	0.0003828	hypomethylated
chr3	15114857	15114858	-		DAP3			0.38	8	0.33	6	0.33	6	0.67	6	0.67	6	0.57	7	-0.29	0.001149	hypomethylated
chr27	43198596	43198597	+					0.5	8	0.59	17	0.5	14	0.86	7	0.79	14	0.81	16	-0.29	0.001312	hypomethylated
chr24	37519027	37519028	+			EMILIN2		0.71	7	0.64	11	0.77	13	1	7	1	9	1	11	-0.29	0.0016	hypomethylated
chr11	104788806	104788807	+					0.43	7	0.56	9	0.45	11	0.75	8	0.82	11	0.75	12	-0.29	0.002844	hypomethylated
chr21	68047250	68047251	+				Y	0	12	0	6	0	12	0.2	10	0.33	6	0.33	6	-0.29	0.00289	hypomethylated
chr29	50997824	50997825	+			MOB2		0.8	10	0.67	6	0.67	12	1	10	1	6	1	6	-0.29	0.00289	hypomethylated
chr2	129995396	129995397	-			ASAP3		0.67	9	0.67	6	0.8	5	1	6	1	5	1	6	-0.29	0.00289	hypomethylated
chr20	70929236	70929237	-	IRX4	IRX4		Y	0	8	0	7	0	7	0.2	10	0.33	12	0.33	6	-0.29	0.00289	hypomethylated
chr5	26760665	26760666	+					0.3	20	0.3	20	0.2	10	0.6	10	0.5	8	0.56	18	-0.29	0.002954	hypomethylated
chr2	134535527	134535528	-					0.69	32	0.6	10	0.62	16	0.9	20	0.88	17	1	10	-0.29	0.002969	hypomethylated
chr29	50191088	50191089	-					0.6	5	0.6	5	0.67	6	1	7	0.86	7	0.89	9	-0.29	0.003831	hypomethylated
chr19	52246307	52246308	-			BAIAP2		0.19	16	0.33	9	0.31	13	0.6	5	0.57	14	0.53	15	-0.29	0.003954	hypomethylated
chr19	56139324	56139325	-			RNF157		0.17	6	0.11	9	0	5	0.38	8	0.4	5	0.38	8	-0.29	0.004259	hypomethylated
chr9	102762881	102762882	-				Y	0.6	10	0.7	10	0.75	16	0.92	13	1	6	1	8	-0.29	0.004666	hypomethylated
chr2	20831526	20831527	+	HOXD10	HOXD10			0.14	7	0.15	20	0.26	19	0.41	17	0.53	30	0.48	23	-0.29	0.005294	hypomethylated
chr11	87036703	87036704	-			NOL10		0.43	7	0.33	9	0.33	6	0.57	7	0.67	6	0.71	7	-0.29	0.00559	hypomethylated
chr19	15791439	15791440	-					0.62	8	0.5	16	0.64	11	0.89	9	0.82	11	0.93	14	-0.29	0.005826	hypomethylated
chr6	45929974	45929975	+		SOD3		Y	0.5	10	0.4	15	0.54	13	0.75	12	0.73	11	0.85	13	-0.29	0.005851	hypomethylated
chr8	74329994	74329995	-				Y	0	16	0	22	0	22	0.19	27	0.33	6	0.36	22	-0.29	0.005951	hypomethylated
chr21	63726806	63726807	+					0	6	0.09	22	0	7	0.33	12	0.23	13	0.38	13	-0.29	0.006287	hypomethylated
chr8	74736905	74736906	-					0.62	58	0.56	79	0.65	37	0.8	50	0.94	51	0.95	22	-0.29	0.006796	hypomethylated
chr19	33777271	33777272	+					0.3	10	0.18	17	0.14	7	0.5	6	0.44	16	0.55	11	-0.29	0.007279	hypomethylated
chr11	11337037	11337038	+			RAB11FIP5		0.6	5	0.6	5	0.67	6	0.82	11	0.91	11	1	7	-0.29	0.007318	hypomethylated
chr1	154737247	154737248	-					0.36	22	0.46	26	0.33	6	0.67	12	0.6	10	0.75	8	-0.29	0.007925	hypomethylated
chr9	34007447	34007448	+					0.56	9	0.43	7	0.6	5	0.78	9	0.8	5	0.89	9	-0.29	0.008787	hypomethylated
chr23	50509044	50509045	+					0.6	5	0.57	7	0.71	7	0.9	10	1	7	0.86	14	-0.29	0.008789	hypomethylated
chr3	103851701	103851702	+				Y	0.33	6	0.22	9	0.13	15	0.5	10	0.5	14	0.55	11	-0.29	0.008813	hypomethylated
chr14	71773271	71773272	+					0.38	16	0.42	24	0.22	18	0.62	16	0.6	10	0.67	6	-0.29	0.009293	hypomethylated
chr19	24871776	24871777	+		TRPV3		Y	0.11	27	0.09	22	0.14	22	0.29	17	0.4	10	0.5	28	-0.29	0.009409	hypomethylated
chr22	12560787	12560788	-					0.82	11	0.6	15	0.7	10	1	8	1	10	1	9	-0.29	0.009579	hypomethylated
chr16	42700741	42700742	+	NPPB		NPPB	Y	0.17	12	0	11	0	11	0.33	15	0.3	10	0.4	10	-0.29	0.01006	hypomethylated
chr6	107917166	107917167	+			NOP14		0.5	8	0.5	12	0.54	13	0.92	13	0.75	8	0.73	11	-0.29	0.01042	hypomethylated
chr15	22592558	22592559	-				Y	0.11	9	0.22	9	0.2	10	0.55	11	0.5	8	0.36	11	-0.29	0.01051	hypomethylated
chr1	144461570	144461571	-					0.71	7	0.62	13	0.56	9	0.86	7	1	5	0.89	9	-0.29	0.0106	hypomethylated
chr18	56668531	56668532	-					0.57	7	0.73	15	0.73	11	1	7	0.89	9	1	5	-0.29	0.01153	hypomethylated
chr18	51681319	51681320	+		CD79A		Y	0.71	14	0.71	17	0.57	7	0.86	7	1	6	1	8	-0.29	0.01221	hypomethylated
chr25	28029398	28029399	+	NUPR1L				0	7	0.2	10	0	6	0.33	6	0.38	8	0.38	16	-0.29	0.01241	hypomethylated
chr20	6001716	6001717	-					0.14	7	0.12	8	0.22	9	0.38	13	0.4	5	0.57	7	-0.29	0.01251	hypomethylated
chr2	97994089	97994090	+					0.6	5	0.75	16	0.57	14	0.88	8	0.91	11	1	7	-0.29	0.01258	hypomethylated
chr15	78673156	78673157	+					0.6	5	0.57	7	0.56	9	0.8	10	1	8	0.8	15	-0.29	0.0128	hypomethylated
chr29	46858388	46858389	+			CPT1A		0	7	0	7	0	15	0.4	5	0.17	6	0.3	10	-0.29	0.01291	hypomethylated
chr22	2521192	2521193	-					0.55	11	0.71	14	0.6	15	1	8	0.86	7	0.87	15	-0.29	0.0132	hypomethylated
chr11	105095233	105095234	-				Y	0.23	13	0.27	11	0.29	17	0.44	16	0.67	9	0.57	7	-0.29	0.01326	hypomethylated
chr16	16972646	16972647	+					0.4	10	0.58	12	0.56	25	0.81	16	0.74	19	0.87	15	-0.29	0.01341	hypomethylated
chr7	80851198	80851199	+					0.44	9	0.47	19	0.5	12	0.67	15	0.89	9	0.73	11	-0.29	0.01343	hypomethylated
chr18	63043288	63043289	-					0.73	11	0.53	15	0.64	11	0.89	9	1	7	0.88	16	-0.29	0.01355	hypomethylated
chr18	54792105	54792106	+			DHX34		0	5	0.18	17	0.22	18	0.42	12	0.4	15	0.46	13	-0.29	0.01396	hypomethylated
chrX	11967651	11967652	+				Y	0.71	14	0.54	13	0.75	8	0.94	18	1	8	0.92	13	-0.29	0.01414	hypomethylated
chr16	69917895	69917896	-			KCNK2		0.57	7	0.73	11	0.5	8	0.91	11	0.89	9	0.86	7	-0.29	0.01426	hypomethylated
chr11	105741864	105741865	-					0.33	9	0.29	7	0.4	10	0.57	7	0.75	8	0.56	9	-0.29	0.01547	hypomethylated
chr8	61445648	61445649	+					0.14	7	0.21	14	0.29	7	0.5	12	0.6	5	0.4	10	-0.29	0.01577	hypomethylated
chr18	40984277	40984278	+					0.6	15	0.64	14	0.69	13	0.8	10	1	6	1	7	-0.29	0.01593	hypomethylated
chr3	121202142	121202143	+			ING5		0	8	0	7	0.09	11	0.43	7	0.33	6	0.2	10	-0.29	0.01635	hypomethylated
chr4	106051635	106051636	+					0.17	6	0.36	11	0.33	15	0.62	8	0.5	8	0.6	10	-0.29	0.01642	hypomethylated
chr8	113234454	113234455	+				Y	0.44	9	0.5	12	0.5	10	0.88	16	0.8	5	0.64	11	-0.29	0.01658	hypomethylated
chr18	53942783	53942784	+				Y	0.47	15	0.29	7	0.25	8	0.62	8	0.67	15	0.57	14	-0.29	0.01672	hypomethylated
chr25	34528977	34528978	+	HIP1				0.23	13	0.08	12	0.17	12	0.36	11	0.43	7	0.57	14	-0.29	0.01701	hypomethylated
chr22	5192834	5192835	-			TGFBR2		0.6	5	0.38	8	0.54	13	0.78	9	0.86	7	0.75	8	-0.29	0.01749	hypomethylated
chr14	25121915	25121916	-				Y	0.14	14	0	15	0.11	18	0.33	18	0.3	10	0.5	12	-0.29	0.01782	hypomethylated
chr17	41125979	41125980	+					0.5	8	0.57	14	0.4	5	0.67	12	0.83	6	0.83	6	-0.29	0.01825	hypomethylated
chr4	119529190	119529191	-					0.5	10	0.41	17	0.64	11	0.82	11	0.88	8	0.73	15	-0.29	0.01924	hypomethylated
chr5	76389527	76389528	-	USP18		USP18		0.54	13	0.57	14	0.33	12	0.8	10	0.75	16	0.75	8	-0.29	0.02009	hypomethylated
chr5	107302431	107302432	-					0.62	16	0.67	9	0.44	9	0.88	8	0.8	5	0.92	12	-0.29	0.02013	hypomethylated
chr11	106693751	106693752	+		OLFM1			0.29	7	0.23	13	0.2	5	0.42	12	0.67	6	0.5	14	-0.29	0.02045	hypomethylated
chr2	37383266	37383267	+					0.29	7	0.25	8	0.43	7	0.67	6	0.5	6	0.67	6	-0.29	0.02047	hypomethylated
chr1	119611927	119611928	-			TM4SF4		0.56	9	0.77	13	0.67	9	0.86	7	1	8	1	6	-0.29	0.02079	hypomethylated
chr5	118764833	118764834	-					0.5	8	0.57	7	0.62	8	1	9	0.8	5	0.78	9	-0.29	0.02083	hypomethylated
chr12	16888686	16888687	+	HTR2A		HTR2A		0.3	10	0.29	7	0.12	8	0.42	12	0.57	7	0.6	5	-0.29	0.02161	hypomethylated
chr17	72824911	72824912	-					0.11	9	0.25	8	0.31	13	0.5	8	0.62	13	0.43	7	-0.29	0.02165	hypomethylated
chr15	82596933	82596934	-					0.64	39	0.58	12	0.4	5	0.88	17	0.83	36	0.77	22	-0.29	0.0221	hypomethylated
chr16	55494079	55494080	-				Y	0.62	13	0.58	12	0.46	13	0.92	12	0.9	10	0.71	14	-0.29	0.02222	hypomethylated
chr25	25282459	25282460	-			GTF3C1		0.53	19	0.54	13	0.57	14	1	8	0.75	12	0.77	13	-0.29	0.02248	hypomethylated
chr4	119528750	119528751	+					0.71	7	0.5	6	0.6	5	0.83	6	0.86	7	1	5	-0.29	0.02253	hypomethylated
chr16	80845416	80845417	+			NR5A2	Y	0.5	10	0.62	8	0.7	10	1	5	0.91	11	0.8	5	-0.29	0.023	hypomethylated
chr17	11281679	11281680	+					0.5	6	0.64	11	0.69	13	0.8	5	1	9	0.9	10	-0.29	0.02324	hypomethylated
chr3	1029345	1029346	+					0	34	0.03	69	0.23	140	0.37	261	0.31	137	0.44	253	-0.29	0.02341	hypomethylated
chr2	65864805	65864806	+	ACTR3	ACTR3		Y	0.24	34	0	30	0	12	0.36	22	0.4	10	0.33	6	-0.29	0.02366	hypomethylated
chr13	54540933	54540934	-			RTEL1		0.86	14	0.57	14	0.69	13	1	22	1	8	1	8	-0.29	0.02404	hypomethylated
chr16	78641203	78641204	-					0.5	6	0.62	8	0.73	15	1	9	0.86	7	0.87	15	-0.29	0.02419	hypomethylated
chr2	127808974	127808975	+				Y	0	9	0.2	20	0	8	0.29	14	0.44	9	0.33	6	-0.29	0.02427	hypomethylated
chr27	12543575	12543576	+			ODZ3		0.42	12	0.33	6	0.5	6	0.69	13	0.83	6	0.6	5	-0.29	0.02469	hypomethylated
chr2	105238619	105238620	-					0.33	6	0.38	13	0.33	21	0.78	9	0.5	10	0.64	11	-0.29	0.02472	hypomethylated
chr3	1036485	1036486	+					0.38	16	0.45	22	0.24	25	0.54	50	0.71	14	0.68	25	-0.29	0.02478	hypomethylated
chr11	87315689	87315690	+					0.17	6	0.12	8	0.22	9	0.33	6	0.6	5	0.44	9	-0.29	0.02492	hypomethylated
chr18	36180320	36180321	-					0.71	7	0.57	7	0.5	6	0.83	12	1	5	0.83	12	-0.29	0.02498	hypomethylated
chr13	78304432	78304433	-	KCNB1	KCNB1		Y	0.5	6	0.5	10	0.75	8	0.9	10	0.88	8	0.86	7	-0.29	0.02512	hypomethylated
chr28	11072545	11072546	-					0.28	18	0.43	14	0.33	9	0.73	15	0.5	16	0.67	15	-0.29	0.02513	hypomethylated
chr20	37066773	37066774	-	MIR2360				0.2	5	0	5	0	6	0.45	11	0.33	6	0.29	7	-0.29	0.02517	hypomethylated
chr21	57480588	57480589	-					0.56	9	0.43	7	0.33	6	0.8	5	0.75	8	0.62	8	-0.29	0.02598	hypomethylated
chr26	37857855	37857856	-					0.62	26	0.5	16	0.57	14	0.75	16	1	6	0.8	10	-0.29	0.0261	hypomethylated
chr13	19567185	19567186	-					0.6	5	0.7	10	0.5	6	0.86	7	0.8	10	1	14	-0.29	0.02613	hypomethylated
chr18	49126789	49126790	+			PAK4		0.33	12	0.5	12	0.4	10	0.6	5	0.67	6	0.83	12	-0.29	0.02693	hypomethylated
chr1	73024215	73024216	+			XXYLT1		0.5	20	0.28	29	0.28	18	0.63	30	0.57	21	0.71	24	-0.29	0.02729	hypomethylated
chr13	29242462	29242463	-					0.5	6	0.57	7	0.56	9	0.93	14	0.67	6	0.89	9	-0.29	0.02757	hypomethylated
chr10	25703634	25703635	+	SALL2				0.28	18	0.29	21	0.38	16	0.44	9	0.71	14	0.65	17	-0.29	0.02917	hypomethylated
chr19	19493013	19493014	+					0.56	9	0.62	13	0.5	16	0.78	9	1	7	0.75	8	-0.29	0.02918	hypomethylated
chr29	41246766	41246767	+					0.17	12	0.29	7	0	5	0.4	5	0.5	8	0.43	7	-0.29	0.02944	hypomethylated
chr23	1025051	1025052	+					0.58	12	0.67	15	0.64	11	1	14	1	7	0.75	12	-0.29	0.02949	hypomethylated
chr11	106405014	106405015	+					0.2	5	0.12	8	0.2	5	0.5	6	0.31	13	0.6	5	-0.29	0.03012	hypomethylated
chr23	45510314	45510315	-					0.75	8	0.5	14	0.62	8	1	5	0.83	12	0.9	10	-0.29	0.03016	hypomethylated
chr2	136320023	136320024	-			SZRD1	Y	0.12	8	0.07	14	0.25	12	0.38	16	0.36	11	0.58	12	-0.29	0.03039	hypomethylated
chr11	88734580	88734581	+					0.5	8	0.44	9	0.4	5	0.82	11	0.83	6	0.57	7	-0.29	0.03093	hypomethylated
chr4	103496722	103496723	+					0.22	9	0.38	8	0.2	10	0.42	12	0.6	10	0.64	11	-0.29	0.03102	hypomethylated
chr18	11477281	11477282	-					0.62	8	0.62	16	0.46	13	0.78	9	1	8	0.8	5	-0.29	0.03179	hypomethylated
chr28	6957995	6957996	-			SLC35F3		0.14	7	0.17	6	0.21	14	0.5	10	0.3	10	0.6	10	-0.29	0.03223	hypomethylated
chr17	11831242	11831243	-	POU4F2		POU4F2	Y	0	6	0.21	14	0.13	15	0.29	17	0.52	21	0.41	22	-0.29	0.03235	hypomethylated
chr19	41992695	41992696	+					0.5	6	0.62	8	0.76	17	0.92	13	1	5	0.83	6	-0.29	0.03299	hypomethylated
chr27	36765615	36765616	-					0.6	5	0.7	10	0.4	5	0.82	11	0.9	10	0.86	7	-0.29	0.03304	hypomethylated
chr22	13212999	13213000	-					0.57	7	0.88	25	0.69	16	1	9	1	17	1	19	-0.29	0.03322	hypomethylated
chr10	162949	162950	+					0.3	10	0	6	0.09	11	0.43	7	0.38	13	0.44	18	-0.29	0.03325	hypomethylated
chr4	116739175	116739176	+					0.8	5	0.54	13	0.57	7	0.9	10	1	5	0.88	8	-0.29	0.03352	hypomethylated
chr2	130566173	130566174	+			EPHB2		0.6	10	0.82	11	0.57	7	1	9	1	9	0.86	7	-0.29	0.03397	hypomethylated
chr25	32071090	32071091	+					0.44	9	0.33	9	0.5	6	0.86	7	0.71	7	0.58	12	-0.29	0.03476	hypomethylated
chr21	65431531	65431532	-					0.43	7	0.67	21	0.42	12	0.86	7	0.8	10	0.71	7	-0.29	0.03502	hypomethylated
chr24	51726952	51726953	-					0.8	5	0.56	9	0.6	5	0.83	6	1	6	1	7	-0.29	0.03518	hypomethylated
chr1	79729676	79729677	+					0.6	10	0.43	14	0.56	9	0.86	7	0.67	12	0.92	12	-0.29	0.03522	hypomethylated
chr6	108982642	108982643	+					0.82	22	0.56	9	0.62	8	1	7	0.86	14	1	6	-0.29	0.03572	hypomethylated
chr4	27717190	27717191	+					0.39	18	0.61	18	0.3	10	0.71	17	0.75	12	0.71	7	-0.29	0.03615	hypomethylated
chr17	19136747	19136748	+					0.71	7	0.56	9	0.88	8	1	9	1	7	1	7	-0.29	0.03653	hypomethylated
chr4	65803914	65803915	-			GHRHR		0.4	5	0.38	8	0.57	7	0.6	5	0.83	6	0.78	9	-0.29	0.03697	hypomethylated
chr11	2566975	2566976	-		KANSL3			0.4	5	0.25	8	0.2	5	0.43	7	0.62	8	0.67	6	-0.29	0.03775	hypomethylated
chr7	22747940	22747941	-	MOB3A,IZUMO4		IZUMO4	Y	0.25	12	0.21	14	0.17	6	0.57	7	0.32	22	0.61	18	-0.29	0.03781	hypomethylated
chr12	32843784	32843785	-					0.1	10	0.12	8	0	5	0.5	8	0.4	5	0.2	5	-0.29	0.0386	hypomethylated
chr19	7732854	7732855	+				Y	0.5	6	0.78	9	0.6	5	1	5	0.9	10	0.83	6	-0.29	0.03933	hypomethylated
chr21	8544932	8544933	-					0.75	8	0.53	15	0.86	7	1	6	1	5	1	6	-0.29	0.03962	hypomethylated
chr18	65979619	65979620	+			MZF1	Y	0	6	0.25	8	0.29	7	0.4	10	0.5	8	0.5	8	-0.29	0.03973	hypomethylated
chr5	73966694	73966695	+					0.57	7	0.86	7	0.6	5	0.9	10	1	5	1	5	-0.29	0.03988	hypomethylated
chr4	118427588	118427589	-				Y	0.62	16	0.71	14	0.56	18	0.75	16	1	6	1	6	-0.29	0.04012	hypomethylated
chr5	12974175	12974176	+					0.5	8	0.75	8	0.8	10	0.92	12	1	6	1	7	-0.29	0.04064	hypomethylated
chr14	13588943	13588944	+					0.29	17	0.38	16	0.12	17	0.54	13	0.45	11	0.67	21	-0.29	0.04101	hypomethylated
chr8	47321067	47321068	-	TRPM3				0.29	14	0.27	30	0.2	20	0.69	16	0.36	11	0.56	16	-0.29	0.0426	hypomethylated
chr29	41065097	41065098	+			FADS2		0.8	5	0.5	6	0.57	7	1	12	0.86	7	0.89	9	-0.29	0.04384	hypomethylated
chr25	25636425	25636426	-			GSG1L		0.22	9	0.19	27	0.08	13	0.28	18	0.5	14	0.58	19	-0.29	0.04395	hypomethylated
chr11	104153916	104153917	-				Y	0	8	0	9	0.08	13	0.17	18	0.29	7	0.5	8	-0.29	0.04439	hypomethylated
chr17	70973032	70973033	-					0.43	14	0.67	12	0.67	12	0.8	20	0.83	12	1	6	-0.29	0.04471	hypomethylated
chrX	142210345	142210346	+					0	8	0	18	0.07	15	0.2	5	0.5	12	0.22	9	-0.29	0.04503	hypomethylated
chr16	2473551	2473552	+					0.29	7	0	9	0.27	15	0.5	12	0.55	11	0.39	23	-0.29	0.04576	hypomethylated
chr19	18355389	18355390	+			ADAP2		0.5	6	0.83	6	0.71	7	1	9	1	9	0.92	12	-0.29	0.04608	hypomethylated
chr3	50716405	50716406	-			FAM69A		0.2	10	0.2	15	0.17	12	0.46	13	0.67	9	0.32	19	-0.29	0.04609	hypomethylated
chr3	117755436	117755437	+			LRRFIP1		0.25	8	0.1	10	0.14	7	0.55	11	0.27	11	0.56	9	-0.29	0.04613	hypomethylated
chr5	40730443	40730444	-			LRRK2		0.4	10	0.38	24	0.67	9	0.75	8	0.86	7	0.71	14	-0.29	0.04618	hypomethylated
chr28	6200199	6200200	+					0.5	6	0.7	10	0.8	5	0.86	7	1	5	1	8	-0.29	0.04636	hypomethylated
chr24	25849111	25849112	-					0.8	5	0.5	6	0.82	11	1	5	1	5	1	6	-0.29	0.04643	hypomethylated
chr18	30866353	30866354	+					0.5	6	0.43	7	0.5	6	0.9	10	0.57	7	0.83	6	-0.29	0.04716	hypomethylated
chr5	116727121	116727122	+					0	7	0	9	0.27	11	0.45	11	0.3	10	0.38	8	-0.29	0.04781	hypomethylated
chr17	70736938	70736939	+			AP1B1		0.5	6	0.5	8	0.6	5	1	11	0.67	6	0.8	5	-0.29	0.04782	hypomethylated
chr18	52202815	52202816	+		PLAUR			0.43	7	0.64	11	0.71	7	0.8	10	0.86	7	1	7	-0.29	0.04808	hypomethylated
chr15	76585731	76585732	-					0.12	8	0	5	0	10	0.18	11	0.5	8	0.3	10	-0.29	0.04851	hypomethylated
chr16	2655534	2655535	+					0.17	12	0	6	0	8	0.33	12	0.2	5	0.5	8	-0.29	0.04863	hypomethylated
chr20	31667115	31667116	-					0	7	0	8	0	11	0.3	10	0.3	10	0.23	13	-0.28	0.0002764	hypomethylated
chr14	2357952	2357953	-			VAMP2		0.75	8	0.75	8	0.67	6	1	12	1	10	1	11	-0.28	0.000562	hypomethylated
chr28	32366725	32366726	-					0.75	8	0.67	6	0.75	8	1	5	1	7	1	5	-0.28	0.000562	hypomethylated
chr11	79476175	79476176	-					0.71	7	0.73	22	0.67	12	1	8	0.94	16	1	8	-0.28	0.0005754	hypomethylated
chr29	50387243	50387244	-					0.67	12	0.73	11	0.76	17	1	8	1	7	1	9	-0.28	0.0006033	hypomethylated
chr9	9902890	9902891	+	SDHAF4				0.33	9	0.4	20	0.32	19	0.6	20	0.67	12	0.63	19	-0.28	0.00091	hypomethylated
chr6	108099874	108099875	-			TNIP2		0.78	9	0.71	7	0.67	6	1	12	1	7	1	7	-0.28	0.0009555	hypomethylated
chr10	145614	145615	-					0.73	11	0.78	9	0.67	9	1	5	1	11	1	12	-0.28	0.001006	hypomethylated
chr19	53902004	53902005	-			RBFOX3		0.2	5	0.29	7	0.25	8	0.5	6	0.5	12	0.57	7	-0.28	0.001267	hypomethylated
chr6	19692776	19692777	+					0.5	8	0.5	18	0.5	8	0.71	7	0.8	10	0.83	6	-0.28	0.001344	hypomethylated
chr10	88751551	88751552	-					0.6	5	0.5	14	0.5	8	0.78	9	0.83	12	0.83	6	-0.28	0.001795	hypomethylated
chr11	102258609	102258610	-					0.36	14	0.29	7	0.4	5	0.62	13	0.6	10	0.67	9	-0.28	0.001991	hypomethylated
chr26	48699631	48699632	-					0	6	0.11	18	0	16	0.29	14	0.33	6	0.33	12	-0.28	0.002241	hypomethylated
chr28	15056506	15056507	-			FAM13C		0.67	6	0.7	10	0.8	5	1	6	1	6	1	10	-0.28	0.002272	hypomethylated
chr14	4123911	4123912	+			AGO2		0	6	0	6	0	5	0.2	10	0.33	6	0.3	10	-0.28	0.002272	hypomethylated
chrX	123965387	123965388	-					0.67	6	0.8	5	0.69	13	1	5	1	9	1	8	-0.28	0.00236	hypomethylated
chr9	98422307	98422308	-			PARK2		0.7	10	0.69	16	0.6	5	1	6	0.91	11	0.93	14	-0.28	0.002487	hypomethylated
chr25	19025123	19025124	-					0.56	9	0.69	13	0.6	10	0.89	9	0.92	13	0.88	17	-0.28	0.002604	hypomethylated
chr19	4186	4187	-					0.55	11	0.4	10	0.5	16	0.79	19	0.75	8	0.75	8	-0.28	0.003319	hypomethylated
chr12	81545026	81545027	-					0.73	11	0.7	10	0.62	8	0.9	10	1	6	1	11	-0.28	0.003347	hypomethylated
chr24	48189503	48189504	-					0.5	12	0.42	12	0.36	14	0.73	11	0.71	7	0.67	12	-0.28	0.003579	hypomethylated
chr20	3167412	3167413	-			FGF18		0.73	11	0.8	20	0.64	14	1	5	1	6	1	6	-0.28	0.003671	hypomethylated
chr24	65564	65565	-					0.5	24	0.5	8	0.59	17	0.88	16	0.75	8	0.8	10	-0.28	0.00396	hypomethylated
chr6	118936822	118936823	+					0.67	6	0.67	6	0.6	5	0.92	12	1	8	0.86	7	-0.28	0.003981	hypomethylated
chr7	16291084	16291085	-		KRI1			0.55	11	0.5	6	0.43	7	0.83	12	0.71	7	0.78	9	-0.28	0.004215	hypomethylated
chr22	53657135	53657136	-					0.5	10	0.54	13	0.64	11	0.88	8	0.79	19	0.85	13	-0.28	0.004296	hypomethylated
chr19	40484385	40484386	+			FBXL20		0.62	13	0.63	19	0.67	6	0.92	12	1	11	0.83	18	-0.28	0.005233	hypomethylated
chr10	60479479	60479480	-					0.67	12	0.62	8	0.75	8	1	8	1	9	0.89	9	-0.28	0.005644	hypomethylated
chr28	2457811	2457812	-					0.75	8	0.67	6	0.62	8	1	7	0.89	9	1	8	-0.28	0.005644	hypomethylated
chrX	19146229	19146230	+					0.68	22	0.57	23	0.69	13	0.9	10	1	10	0.89	18	-0.28	0.006288	hypomethylated
chr9	103730257	103730258	+					0.2	10	0.18	17	0.25	8	0.4	15	0.57	7	0.5	12	-0.28	0.006548	hypomethylated
chr5	75863521	75863522	+			KCTD17		0.13	15	0	9	0	5	0.3	10	0.38	13	0.29	7	-0.28	0.006716	hypomethylated
chr2	131844194	131844195	+			ALPL		0.17	6	0.25	12	0.2	5	0.57	7	0.4	5	0.5	8	-0.28	0.006734	hypomethylated
chr25	1984819	1984820	-			TBC1D24		0.41	22	0.36	22	0.43	14	0.78	18	0.67	6	0.6	10	-0.28	0.007072	hypomethylated
chr8	110705136	110705137	+					0.65	20	0.65	17	0.78	9	1	7	0.9	10	1	8	-0.28	0.007237	hypomethylated
chr1	153629354	153629355	+					0.8	5	0.64	11	0.67	12	1	5	1	6	0.93	15	-0.28	0.007301	hypomethylated
chr12	88567536	88567537	-					0.67	9	0.67	6	0.67	6	0.83	6	1	5	1	11	-0.28	0.00749	hypomethylated
chr29	49728595	49728596	+	KCNQ1				0.6	15	0.67	15	0.58	12	0.83	12	1	5	0.87	15	-0.28	0.007613	hypomethylated
chr8	113234422	113234423	+				Y	0.44	9	0.5	12	0.4	10	0.75	16	0.8	5	0.64	11	-0.28	0.007618	hypomethylated
chr3	118773787	118773788	+					0.47	15	0.38	8	0.38	8	0.7	10	0.6	5	0.76	17	-0.28	0.007626	hypomethylated
chr15	72847858	72847859	+					0.64	11	0.59	17	0.62	26	1	10	0.86	14	0.82	22	-0.28	0.00813	hypomethylated
chr29	19416309	19416310	+					0.25	12	0.25	12	0.41	17	0.6	20	0.55	11	0.6	5	-0.28	0.00814	hypomethylated
chr11	93051639	93051640	+			MORN5		0.25	16	0.22	9	0.33	6	0.6	5	0.45	11	0.6	10	-0.28	0.008602	hypomethylated
chr1	73468749	73468750	+				Y	0	18	0	18	0.1	10	0.31	13	0.23	13	0.4	5	-0.28	0.009163	hypomethylated
chr9	102762879	102762880	-				Y	0.6	10	0.8	10	0.75	16	1	13	1	5	1	8	-0.28	0.009206	hypomethylated
chr8	74190760	74190761	+			EBF2		0	16	0	12	0	8	0.4	10	0.2	10	0.25	8	-0.28	0.009206	hypomethylated
chr17	74699405	74699406	-				Y	0.7	10	0.6	10	0.71	7	1	7	1	7	0.86	7	-0.28	0.009248	hypomethylated
chr6	94722461	94722462	+					0.5	6	0.67	9	0.5	6	0.88	8	0.83	6	0.8	5	-0.28	0.009281	hypomethylated
chr6	116112604	116112605	+					0.43	7	0.4	5	0.4	5	0.67	6	0.8	5	0.6	5	-0.28	0.009375	hypomethylated
chr23	23098660	23098661	-			TFAP2B	Y	0	9	0	10	0	7	0.29	7	0.38	8	0.17	6	-0.28	0.01026	hypomethylated
chr4	118464309	118464310	+					0.75	8	0.7	10	0.6	15	1	12	1	9	0.88	16	-0.28	0.01055	hypomethylated
chr14	67543196	67543197	-				Y	0.23	13	0.09	11	0.22	9	0.44	9	0.55	11	0.4	10	-0.28	0.0107	hypomethylated
chr10	102883373	102883374	+					0.14	14	0	7	0	8	0.27	11	0.3	10	0.4	10	-0.28	0.01075	hypomethylated
chr17	54869084	54869085	+					0.67	6	0.71	7	0.62	8	1	6	0.83	6	1	6	-0.28	0.0108	hypomethylated
chr25	27239801	27239802	+					0.73	11	0.82	11	0.6	5	1	8	1	7	1	7	-0.28	0.01081	hypomethylated
chr2	122643234	122643235	-			HCRTR1		0.67	6	0.62	13	0.75	8	1	11	1	11	0.86	7	-0.28	0.01118	hypomethylated
chr16	42522845	42522846	+					0.67	12	0.56	16	0.46	13	0.87	15	0.8	5	0.86	7	-0.28	0.01147	hypomethylated
chr26	50446119	50446120	+					0.67	6	0.71	7	0.6	5	0.83	6	1	8	1	6	-0.28	0.01176	hypomethylated
chr5	104848953	104848954	+					0.42	12	0.45	11	0.58	12	0.75	12	0.83	12	0.7	10	-0.28	0.01228	hypomethylated
chr28	36773688	36773689	-					0.2	5	0	5	0.12	8	0.4	5	0.33	6	0.43	7	-0.28	0.01259	hypomethylated
chr25	30328530	30328531	-					0.56	9	0.67	12	0.6	5	1	6	0.88	8	0.8	5	-0.28	0.01302	hypomethylated
chr8	110745230	110745231	-					0.5	24	0.61	23	0.69	13	0.88	24	0.82	17	0.95	21	-0.28	0.01345	hypomethylated
chr25	42619621	42619622	-					0.75	8	0.73	11	0.57	7	1	9	1	6	0.89	9	-0.28	0.01409	hypomethylated
chr9	15966008	15966009	+					0.45	11	0.67	6	0.56	9	0.82	11	0.89	9	0.8	5	-0.28	0.01448	hypomethylated
chr16	61483777	61483778	+					0.42	12	0.55	20	0.5	8	0.86	7	0.67	9	0.78	9	-0.28	0.01462	hypomethylated
chr14	3390872	3390873	-					0.55	11	0.7	10	0.6	5	0.83	6	1	6	0.86	7	-0.28	0.01505	hypomethylated
chr23	47426890	47426891	+					0.57	7	0.71	7	0.75	8	1	6	1	7	0.88	8	-0.28	0.01516	hypomethylated
chr11	106693775	106693776	-		OLFM1			0.38	8	0.22	9	0.4	5	0.64	11	0.53	15	0.67	9	-0.28	0.01518	hypomethylated
chr13	16006229	16006230	+				Y	0.2	5	0.09	11	0	5	0.43	7	0.42	12	0.3	10	-0.28	0.0159	hypomethylated
chr1	3894336	3894337	+					0.8	5	0.7	10	0.57	7	1	9	1	6	0.92	13	-0.28	0.01611	hypomethylated
chr22	59004356	59004357	+					0.45	11	0.54	13	0.4	5	0.8	10	0.8	5	0.62	8	-0.28	0.01736	hypomethylated
chr27	28464645	28464646	-			RNF122		0.5	6	0.56	9	0.36	11	0.67	6	0.8	5	0.8	5	-0.28	0.01743	hypomethylated
chr26	22729542	22729543	+					0.54	13	0.61	18	0.38	13	0.82	11	0.83	12	0.74	19	-0.28	0.01768	hypomethylated
chr29	43444517	43444518	+					0.57	7	0.44	9	0.5	8	0.88	8	0.67	6	0.8	5	-0.28	0.01801	hypomethylated
chr9	96973799	96973800	-					0.61	18	0.6	10	0.6	5	0.91	11	0.75	8	1	6	-0.28	0.01809	hypomethylated
chr21	60606898	60606899	-					0.67	6	0.62	16	0.44	9	0.83	6	0.83	12	0.9	10	-0.28	0.01815	hypomethylated
chr13	17490826	17490827	-		RBM17			0.67	6	0.44	16	0.6	10	0.8	5	0.9	10	0.86	7	-0.28	0.01839	hypomethylated
chr20	69985660	69985661	+					0.5	6	0.75	8	0.62	8	0.93	14	0.92	13	0.88	8	-0.28	0.01864	hypomethylated
chr29	45920818	45920819	-					0	6	0.17	6	0	6	0.29	7	0.43	7	0.29	7	-0.28	0.01916	hypomethylated
chr11	89915937	89915938	+					0.44	9	0.43	7	0.25	16	0.58	12	0.73	11	0.67	12	-0.28	0.01917	hypomethylated
chrX	138924083	138924084	+					0.67	9	0.55	11	0.58	12	1	9	0.78	9	0.86	7	-0.28	0.0196	hypomethylated
chr15	77987556	77987557	+					0.62	8	0.6	5	0.8	5	0.88	8	1	8	1	8	-0.28	0.01987	hypomethylated
chr19	28981542	28981543	-					0.29	7	0.2	5	0.38	16	0.63	19	0.6	5	0.45	11	-0.28	0.0208	hypomethylated
chr15	46288167	46288168	-	RBMXL2	RBMXL2		Y	0.2	5	0	5	0.11	9	0.43	7	0.29	7	0.43	7	-0.28	0.02083	hypomethylated
chr13	42903182	42903183	+					0.4	10	0.33	6	0.33	6	0.75	16	0.5	8	0.67	6	-0.28	0.02101	hypomethylated
chr25	25270255	25270256	+					0.38	8	0.43	7	0.6	10	0.71	7	0.82	11	0.71	7	-0.28	0.02103	hypomethylated
chr4	7554922	7554923	+			UPP1		0	10	0	20	0	12	0.43	14	0.17	12	0.25	8	-0.28	0.02183	hypomethylated
chr1	149973092	149973093	+					0.57	7	0.83	6	0.75	8	1	7	1	9	1	6	-0.28	0.02183	hypomethylated
chr5	28261	28262	-					0.5	10	0.57	14	0.54	13	0.67	9	0.88	8	0.89	19	-0.28	0.02209	hypomethylated
chr15	24473759	24473760	-					0.71	7	0.67	6	0.57	7	0.8	10	1	8	1	7	-0.28	0.02305	hypomethylated
chr25	18507641	18507642	-					0.29	14	0.33	12	0.17	12	0.47	30	0.5	12	0.67	6	-0.28	0.0235	hypomethylated
chr27	36223439	36223440	+		AGPAT6			0	7	0	5	0.12	8	0.43	7	0.2	5	0.33	6	-0.28	0.02352	hypomethylated
chr17	74406916	74406917	+			PRODH,SMPD4	Y	0.6	10	0.8	5	0.62	8	0.86	7	1	5	1	6	-0.28	0.02455	hypomethylated
chr18	54253644	54253645	+					0.25	16	0.35	34	0.12	16	0.45	22	0.5	8	0.6	10	-0.28	0.02484	hypomethylated
chr6	17997768	17997769	+					0.71	7	0.7	10	0.5	6	0.86	7	0.9	10	1	7	-0.28	0.02571	hypomethylated
chr5	109704414	109704415	-					0.78	9	0.56	9	0.82	11	1	6	1	5	1	6	-0.28	0.02572	hypomethylated
chr8	81732340	81732341	+					0.57	7	0.67	9	0.56	9	0.75	12	1	6	0.88	8	-0.28	0.0258	hypomethylated
chr5	118479876	118479877	+					0.8	10	0.56	9	0.8	5	1	6	1	10	1	5	-0.28	0.02595	hypomethylated
chr27	25011294	25011295	+					0.73	11	0.67	6	0.57	7	0.8	5	1	5	1	7	-0.28	0.02605	hypomethylated
chr9	11813131	11813132	-					0.4	5	0.43	7	0.3	10	0.8	5	0.57	7	0.6	5	-0.28	0.02641	hypomethylated
chr19	41025982	41025983	+			THRA		0.2	15	0.22	18	0.18	17	0.65	17	0.38	13	0.42	19	-0.28	0.02668	hypomethylated
chr14	56914968	56914969	-					0.55	11	0.71	7	0.8	5	0.9	10	1	8	1	7	-0.28	0.02675	hypomethylated
chr7	22699709	22699710	-		AMH		Y	0.5	6	0.69	13	0.62	8	0.86	7	0.8	5	1	6	-0.28	0.02685	hypomethylated
chr15	33386511	33386512	-					0.72	18	0.56	18	0.82	22	1	5	1	9	0.92	13	-0.28	0.02707	hypomethylated
chr21	14975026	14975027	+					0.3	10	0.2	10	0.43	7	0.6	10	0.67	6	0.5	10	-0.28	0.02709	hypomethylated
chr10	99895884	99895885	-					0.6	5	0.79	14	0.6	5	0.83	6	1	5	1	7	-0.28	0.02736	hypomethylated
chr28	34086667	34086668	+					0.77	13	0.57	7	0.56	9	0.83	6	0.91	11	1	6	-0.28	0.02829	hypomethylated
chr24	38027441	38027442	-			DLGAP1		0.45	11	0.7	10	0.62	13	0.91	11	0.92	12	0.79	14	-0.28	0.02839	hypomethylated
chr12	38980200	38980201	+					0.67	6	0.56	9	0.82	11	0.89	9	1	5	1	10	-0.28	0.0288	hypomethylated
chr29	31044428	31044429	+					0.67	12	0.5	10	0.43	7	0.74	19	0.88	26	0.8	20	-0.28	0.0289	hypomethylated
chr10	89246178	89246179	-				Y	0.09	11	0	11	0.08	12	0.27	11	0.5	6	0.25	12	-0.28	0.02914	hypomethylated
chr17	70735827	70735828	+		AP1B1			0.17	12	0.45	11	0.3	10	0.62	8	0.59	17	0.56	9	-0.28	0.02988	hypomethylated
chr28	40710097	40710098	+					0.2	10	0.4	10	0.33	6	0.5	6	0.71	7	0.57	7	-0.28	0.03001	hypomethylated
chr26	44492057	44492058	-			LHPP		0.33	12	0.4	5	0.6	10	0.69	13	0.77	13	0.7	10	-0.28	0.03006	hypomethylated
chr11	57430636	57430637	-					0	7	0	9	0.05	19	0.45	11	0.28	18	0.17	6	-0.28	0.03009	hypomethylated
chr17	74575374	74575375	-					0.62	13	0.89	9	0.67	6	1	7	1	11	1	5	-0.28	0.03015	hypomethylated
chr23	50343032	50343033	-				Y	0.27	11	0.2	5	0.14	7	0.57	7	0.56	9	0.33	9	-0.28	0.03018	hypomethylated
chr19	59249283	59249284	-					0.7	10	0.6	5	0.5	6	0.8	15	1	7	0.83	6	-0.28	0.03042	hypomethylated
chr25	815423	815424	+					0.56	9	0.78	9	0.67	9	1	5	0.83	6	1	5	-0.28	0.03069	hypomethylated
chr7	39936629	39936630	-	FGFR4		FGFR4	Y	0.2	5	0.31	13	0.36	11	0.71	7	0.5	10	0.5	8	-0.28	0.03094	hypomethylated
chr18	44034808	44034809	-			PEPD		0.4	10	0.54	13	0.29	7	0.71	7	0.75	8	0.6	10	-0.28	0.03113	hypomethylated
chr1	128915908	128915909	-					0.2	10	0	13	0	6	0.36	14	0.44	9	0.25	12	-0.28	0.03123	hypomethylated
chr25	33281647	33281648	+	NCF1		NCF1		0.33	6	0.1	21	0.08	12	0.45	11	0.4	15	0.5	10	-0.28	0.03135	hypomethylated
chr5	114224542	114224543	+					0.6	5	0.89	9	0.67	6	1	10	1	10	1	13	-0.28	0.03219	hypomethylated
chr11	94240781	94240782	-			RABGAP1		0.5	6	0.73	11	0.77	13	0.92	13	0.92	12	1	14	-0.28	0.03287	hypomethylated
chr9	64897040	64897041	-			NT5E		0.33	12	0.29	14	0.31	16	0.73	11	0.62	16	0.43	7	-0.28	0.03319	hypomethylated
chr18	12178855	12178856	-				Y	0.36	11	0.36	11	0.54	13	0.79	14	0.75	8	0.57	7	-0.28	0.0336	hypomethylated
chr15	27468808	27468809	-					0.54	13	0.33	9	0.57	7	0.67	6	0.82	11	0.8	10	-0.28	0.03384	hypomethylated
chr5	57854282	57854283	-	CD63	CD63		Y	0.27	30	0.22	18	0.17	12	0.43	14	0.4	20	0.67	6	-0.28	0.03509	hypomethylated
chr5	114851845	114851846	+					0.75	8	0.64	11	0.57	7	1	9	0.79	14	1	16	-0.28	0.03554	hypomethylated
chr3	113266152	113266153	-	NGEF		NGEF	Y	0.5	10	0.39	18	0.2	5	0.67	6	0.67	6	0.6	10	-0.28	0.03567	hypomethylated
chr4	118069566	118069567	+				Y	0.4	10	0.56	9	0.64	11	0.9	10	0.7	10	0.83	12	-0.28	0.03677	hypomethylated
chr15	33736122	33736123	-					0.8	15	0.54	13	0.69	13	0.86	7	1	7	1	15	-0.28	0.03713	hypomethylated
chr13	58047536	58047537	-			GNAS	Y	0	6	0.2	10	0	8	0.4	5	0.22	9	0.42	12	-0.28	0.03743	hypomethylated
chr17	68575016	68575017	-					0.54	13	0.52	21	0.53	15	0.7	10	1	10	0.75	8	-0.28	0.03745	hypomethylated
chr16	44849057	44849058	+					0.67	12	0.6	5	0.9	10	1	5	1	5	1	5	-0.28	0.03787	hypomethylated
chr22	21641539	21641540	-			ITPR1		0.38	13	0.5	12	0.55	11	0.83	6	0.83	6	0.6	5	-0.28	0.0379	hypomethylated
chr26	42872892	42872893	+			SPADH1		0.5	8	0.31	16	0.3	10	0.78	9	0.55	11	0.64	14	-0.28	0.03815	hypomethylated
chr8	36874405	36874406	+					0.55	11	0.5	6	0.4	10	0.6	10	0.86	7	0.83	6	-0.28	0.03834	hypomethylated
chr24	49859152	49859153	+					0.6	10	0.71	7	0.6	5	1	6	1	6	0.75	8	-0.28	0.03839	hypomethylated
chr28	4524815	4524816	-					0.17	6	0	7	0.17	12	0.5	12	0.43	7	0.25	12	-0.28	0.03856	hypomethylated
chr6	56680120	56680121	-					0.45	11	0.62	13	0.5	10	0.64	14	0.9	10	0.87	15	-0.28	0.04067	hypomethylated
chr5	109665504	109665505	+					0.6	10	0.76	17	0.5	8	1	12	0.86	7	0.83	18	-0.28	0.04167	hypomethylated
chr3	96432832	96432833	+			FAF1		0.67	15	0.56	9	0.5	10	0.86	14	0.71	7	1	10	-0.28	0.04194	hypomethylated
chr11	103638820	103638821	-					0.1	10	0.31	16	0.27	15	0.64	11	0.46	13	0.41	17	-0.28	0.04197	hypomethylated
chr11	90877437	90877438	-					0.43	7	0.33	6	0.11	9	0.57	14	0.57	7	0.56	9	-0.28	0.04322	hypomethylated
chr21	67274373	67274374	-	DLK1			Y	0.1	20	0.19	21	0.2	20	0.62	21	0.41	17	0.31	26	-0.28	0.04337	hypomethylated
chr7	71930309	71930310	+					0	5	0.22	9	0.27	11	0.38	8	0.43	7	0.55	11	-0.28	0.04354	hypomethylated
chr17	70483536	70483537	-					0.43	7	0.73	11	0.5	6	0.83	6	0.89	9	0.77	13	-0.28	0.04467	hypomethylated
chr25	3402029	3402030	+					0.58	12	0.38	8	0.65	17	0.89	9	0.71	7	0.85	13	-0.28	0.0448	hypomethylated
chr21	23417585	23417586	-				Y	0.47	15	0.15	13	0.33	6	0.67	15	0.57	7	0.56	9	-0.28	0.04481	hypomethylated
chr3	16887550	16887551	-			S100A4		0	5	0.06	16	0.08	12	0.38	13	0.44	9	0.14	14	-0.28	0.0449	hypomethylated
chr9	105651493	105651494	+					0.67	6	0.45	11	0.64	11	1	9	0.8	5	0.79	14	-0.28	0.04491	hypomethylated
chr27	22460648	22460649	+					0.8	5	0.75	16	0.5	6	0.9	10	1	5	1	8	-0.28	0.04531	hypomethylated
chr4	98717626	98717627	+			LRGUK		0.4	10	0.7	10	0.57	7	0.77	13	0.82	11	0.93	14	-0.28	0.0465	hypomethylated
chr13	75997313	75997314	-		SLC13A3			0.14	7	0.2	10	0.12	16	0.5	8	0.25	8	0.57	7	-0.28	0.04667	hypomethylated
chr16	50871300	50871301	-					0	5	0.18	11	0.19	16	0.5	6	0.47	17	0.25	12	-0.28	0.04708	hypomethylated
chr28	42601302	42601303	-		RBP3			0.6	5	0.57	7	0.86	7	1	6	0.88	8	1	5	-0.28	0.04769	hypomethylated
chr22	49137935	49137936	-					0	6	0.29	7	0	6	0.33	6	0.43	7	0.36	11	-0.28	0.04786	hypomethylated
chr8	84742107	84742108	+			CDC14B		0.75	12	0.57	14	0.5	10	0.78	9	1	13	0.88	16	-0.28	0.04788	hypomethylated
chr2	134714053	134714054	+					0.5	6	0.44	9	0.6	15	0.83	6	0.92	13	0.62	16	-0.28	0.04838	hypomethylated
chr28	31326109	31326110	+					0.09	11	0.11	9	0.22	9	0.56	9	0.44	9	0.25	8	-0.28	0.04864	hypomethylated
chr19	17870963	17870964	-			MYO1D,CDK5R1		0.6	10	0.56	9	0.8	5	1	6	1	5	0.8	5	-0.28	0.04874	hypomethylated
chr22	59649911	59649912	-			EFCC1		0.11	9	0.09	23	0.27	11	0.47	15	0.57	14	0.29	14	-0.28	0.04917	hypomethylated
chr17	55595462	55595463	-					0.2	10	0.29	7	0	7	0.33	6	0.5	6	0.5	8	-0.28	0.04929	hypomethylated
chr7	7796730	7796731	-					0	18	0	13	0	28	0.12	16	0.47	17	0.25	8	-0.28	0.04931	hypomethylated
chr18	63745025	63745026	-			ZNF444		0.56	18	0.29	14	0.31	13	0.57	14	0.67	12	0.75	8	-0.28	0.04998	hypomethylated
chr8	70974464	70974465	+			TNFRSF10D	Y	0.43	35	0.76	34	0.52	33	0.88	25	0.86	14	0.82	45	-0.28	0.04999	hypomethylated
chr15	55334753	55334754	+					0.71	7	0.71	14	0.75	12	1	11	1	7	1	8	-0.27	2.117e-05	hypomethylated
chr17	75061226	75061227	-					0.75	8	0.71	7	0.71	7	1	7	1	5	1	6	-0.27	2.117e-05	hypomethylated
chr11	25202033	25202034	+	HAAO				0	6	0.06	17	0	7	0.29	7	0.27	11	0.3	10	-0.27	0.0002274	hypomethylated
chr12	76907977	76907978	-		DZIP1			0.78	18	0.7	10	0.71	7	1	5	1	9	1	5	-0.27	0.0003536	hypomethylated
chr6	97486212	97486213	+			C6H4orf22		0.7	10	0.69	13	0.67	9	1	9	0.94	18	0.92	12	-0.27	0.000542	hypomethylated
chr11	13899066	13899067	+					0.6	10	0.62	13	0.62	8	0.83	12	0.89	9	0.93	14	-0.27	0.0006972	hypomethylated
chr1	150698227	150698228	-					0.78	9	0.75	12	0.67	6	1	9	1	6	1	10	-0.27	0.001297	hypomethylated
chr11	89915933	89915934	+					0.38	8	0.36	11	0.31	13	0.57	7	0.62	13	0.67	6	-0.27	0.001458	hypomethylated
chr21	70971623	70971624	-					0.54	13	0.55	20	0.44	16	0.78	9	0.8	10	0.76	17	-0.27	0.001854	hypomethylated
chr13	80260228	80260229	+				Y	0.67	12	0.71	14	0.8	10	1	7	1	7	1	12	-0.27	0.002194	hypomethylated
chr5	49361354	49361355	-			RASSF3		0.29	14	0.33	12	0.25	8	0.57	7	0.5	14	0.6	5	-0.27	0.002212	hypomethylated
chr17	68879006	68879007	-					0.8	5	0.67	12	0.73	11	1	8	1	18	1	9	-0.27	0.002226	hypomethylated
chr3	83058779	83058780	-					0.67	6	0.8	5	0.73	11	1	9	1	8	1	9	-0.27	0.002226	hypomethylated
chr5	114558658	114558659	-					0.73	11	0.8	5	0.67	6	1	6	1	6	1	7	-0.27	0.002226	hypomethylated
chr19	55131297	55131298	-					0.25	8	0.25	16	0.25	16	0.6	10	0.5	8	0.46	13	-0.27	0.0028	hypomethylated
chr12	36073852	36073853	+			N6AMT2		0.5	14	0.44	16	0.38	16	0.75	8	0.69	13	0.67	18	-0.27	0.003708	hypomethylated
chr20	70929370	70929371	-	IRX4		IRX4	Y	0	8	0	7	0	8	0.3	10	0.18	11	0.33	6	-0.27	0.004101	hypomethylated
chr29	47336527	47336528	-					0.33	6	0.38	8	0.38	8	0.57	14	0.6	5	0.71	7	-0.27	0.004287	hypomethylated
chr14	64640575	64640576	-					0.36	14	0.4	5	0.43	14	0.58	12	0.7	10	0.71	7	-0.27	0.004299	hypomethylated
chr24	19684721	19684722	+					0.67	9	0.67	6	0.75	12	1	9	1	7	0.89	9	-0.27	0.004395	hypomethylated
chr13	41563229	41563230	-					0.08	12	0.15	13	0.14	7	0.44	9	0.31	16	0.43	7	-0.27	0.004646	hypomethylated
chr29	33177832	33177833	-				Y	0.43	14	0.33	9	0.36	14	0.7	10	0.67	6	0.57	7	-0.27	0.004714	hypomethylated
chr8	109562234	109562235	-					0.5	14	0.4	10	0.56	9	0.73	15	0.75	8	0.78	9	-0.27	0.004759	hypomethylated
chr25	9826757	9826758	-					0.5	8	0.62	16	0.55	11	0.78	9	0.89	9	0.82	17	-0.27	0.004966	hypomethylated
chr11	99507149	99507150	-		SH3GLB2			0.6	10	0.5	14	0.57	7	0.8	5	0.78	9	0.9	10	-0.27	0.004967	hypomethylated
chr2	46134409	46134410	-					0.67	9	0.78	9	0.67	15	1	6	1	5	0.91	11	-0.27	0.005129	hypomethylated
chr8	56791477	56791478	-					0.71	17	0.56	9	0.57	7	0.88	8	0.86	7	0.9	10	-0.27	0.005667	hypomethylated
chr29	41065183	41065184	-			FADS2		0.43	7	0.46	13	0.57	7	0.71	7	0.75	8	0.8	5	-0.27	0.005807	hypomethylated
chr19	62219355	62219356	-			MGC134105		0.71	14	0.67	6	0.6	10	0.91	11	1	6	0.88	8	-0.27	0.005828	hypomethylated
chr5	116197542	116197543	-					0.48	23	0.65	20	0.58	12	0.83	12	0.83	6	0.87	15	-0.27	0.00589	hypomethylated
chr5	111033651	111033652	+			APOBEC3A		0.83	6	0.67	9	0.7	10	1	5	1	5	1	10	-0.27	0.006352	hypomethylated
chr16	2421487	2421488	+					0.46	13	0.62	26	0.58	12	0.78	18	0.85	13	0.83	12	-0.27	0.006633	hypomethylated
chr1	154737246	154737247	+					0.4	10	0.36	28	0.5	8	0.71	14	0.71	14	0.62	16	-0.27	0.006835	hypomethylated
chr26	46188951	46188952	-			ADAM12		0.6	20	0.43	7	0.5	6	0.75	8	0.78	9	0.82	11	-0.27	0.007023	hypomethylated
chr16	80055	80056	-					0.75	8	0.62	13	0.7	10	1	11	1	5	0.89	9	-0.27	0.00706	hypomethylated
chr23	15503071	15503072	-					0.63	19	0.62	13	0.73	11	0.86	14	1	10	0.94	17	-0.27	0.007137	hypomethylated
chr25	3801637	3801638	-					0.11	9	0.14	7	0.11	9	0.44	9	0.44	9	0.29	7	-0.27	0.007485	hypomethylated
chr24	53595644	53595645	+					0.23	13	0.17	6	0.25	12	0.5	12	0.57	7	0.4	15	-0.27	0.007883	hypomethylated
chr2	30338478	30338479	+			SCN1A		0.6	10	0.64	14	0.75	12	0.9	10	1	7	0.9	10	-0.27	0.008452	hypomethylated
chr17	71004146	71004147	+					0.5	8	0.67	15	0.6	5	0.9	10	0.88	8	0.8	15	-0.27	0.009121	hypomethylated
chr19	14922207	14922208	+					0.17	12	0.17	6	0.2	5	0.5	6	0.5	6	0.33	9	-0.27	0.009262	hypomethylated
chr25	30339745	30339746	+					0.6	15	0.6	5	0.67	6	0.85	13	1	13	0.83	6	-0.27	0.009494	hypomethylated
chr23	50546442	50546443	+					0.73	11	0.83	12	0.63	19	1	6	1	9	1	10	-0.27	0.009871	hypomethylated
chr24	42685051	42685052	-					0.67	9	0.85	13	0.67	6	1	6	1	7	1	11	-0.27	0.01025	hypomethylated
chr22	6296670	6296671	-					0.25	12	0.15	20	0.11	18	0.53	17	0.4	15	0.4	20	-0.27	0.01031	hypomethylated
chr16	61898619	61898620	+		ABL2			0.32	22	0.18	17	0.2	25	0.55	22	0.53	30	0.42	19	-0.27	0.01048	hypomethylated
chr20	65956460	65956461	-					0.6	5	0.73	11	0.75	8	0.89	9	1	8	1	11	-0.27	0.01049	hypomethylated
chr16	48073223	48073224	-				Y	0.32	19	0.3	10	0.26	27	0.53	17	0.67	12	0.48	21	-0.27	0.01091	hypomethylated
chr5	27842815	27842816	-	KRT7	KRT7		Y	0.08	13	0.27	15	0.22	9	0.45	11	0.5	6	0.43	7	-0.27	0.01109	hypomethylated
chr23	19329441	19329442	+			CLIC5		0.72	18	0.62	8	0.67	9	1	6	0.83	12	1	16	-0.27	0.01182	hypomethylated
chr1	131039865	131039866	+					0.2	5	0.08	12	0.19	16	0.44	9	0.5	8	0.33	12	-0.27	0.01186	hypomethylated
chr3	118643651	118643652	+			TWIST2		0.6	5	0.78	9	0.8	5	1	11	1	5	1	12	-0.27	0.01234	hypomethylated
chr19	44955946	44955947	+				Y	0	9	0	7	0.11	9	0.4	10	0.29	14	0.23	13	-0.27	0.01242	hypomethylated
chr9	80619583	80619584	+	NMBR	NMBR		Y	0.09	22	0.07	29	0.12	17	0.38	26	0.46	13	0.25	16	-0.27	0.01261	hypomethylated
chr17	58528261	58528262	+					0.39	23	0.53	36	0.5	16	0.77	13	0.81	21	0.65	20	-0.27	0.01313	hypomethylated
chr24	22627714	22627715	-			DTNA		0.44	9	0.29	7	0.43	7	0.73	11	0.59	17	0.67	9	-0.27	0.01314	hypomethylated
chr12	82945728	82945729	+					0.86	7	0.67	6	0.67	6	1	9	1	12	1	7	-0.27	0.01316	hypomethylated
chr7	74391218	74391219	+					0.67	6	0.67	6	0.86	7	1	7	1	8	1	13	-0.27	0.01316	hypomethylated
chr24	26214245	26214246	+					0.58	19	0.67	6	0.6	15	1	15	0.87	15	0.8	10	-0.27	0.01321	hypomethylated
chr10	102883457	102883458	+					0.07	14	0	7	0	8	0.27	11	0.2	10	0.4	10	-0.27	0.01335	hypomethylated
chr5	117041889	117041890	-					0.57	7	0.45	11	0.4	5	0.67	9	0.8	10	0.78	9	-0.27	0.01391	hypomethylated
chr5	119934281	119934282	+				Y	0.62	16	0.69	16	0.83	12	1	5	1	7	0.95	19	-0.27	0.0141	hypomethylated
chr29	50387239	50387240	-					0.75	12	0.73	11	0.59	17	0.88	8	1	7	1	9	-0.27	0.01463	hypomethylated
chr5	105369711	105369712	-				Y	0.33	12	0.33	12	0.44	16	0.54	13	0.64	11	0.73	11	-0.27	0.01467	hypomethylated
chr18	62097867	62097868	+	MIR935			Y	0.5	12	0.29	7	0.44	9	0.7	10	0.67	9	0.67	9	-0.27	0.01475	hypomethylated
chr7	39979191	39979192	+				Y	0.12	16	0.21	19	0	8	0.4	5	0.4	10	0.33	6	-0.27	0.01499	hypomethylated
chr2	132865313	132865314	+					0	8	0.2	5	0.09	11	0.43	14	0.33	6	0.33	9	-0.27	0.01529	hypomethylated
chr4	31008703	31008704	-				Y	0.2	5	0.33	12	0.14	7	0.5	8	0.43	7	0.55	11	-0.27	0.01566	hypomethylated
chr9	53548965	53548966	+					0.6	5	0.8	5	0.8	5	1	5	1	9	1	5	-0.27	0.01613	hypomethylated
chr17	59691934	59691935	+		KSR2		Y	0.62	8	0.73	15	0.67	6	1	9	1	9	0.82	17	-0.27	0.0163	hypomethylated
chr25	26200437	26200438	-			ATP2A1		0.83	12	0.75	16	0.6	10	1	16	1	16	1	16	-0.27	0.0163	hypomethylated
chr12	25348674	25348675	-					0.6	5	0.75	8	0.83	6	1	5	1	5	1	7	-0.27	0.0163	hypomethylated
chr14	3146892	3146893	-			TSNARE1		0.18	11	0.22	9	0	6	0.4	10	0.43	7	0.4	5	-0.27	0.01636	hypomethylated
chr19	13606485	13606486	-					0.43	21	0.35	20	0.45	20	0.59	27	0.8	20	0.65	26	-0.27	0.0165	hypomethylated
chr6	106866683	106866684	-			NSG1		0.08	12	0	7	0.08	12	0.25	20	0.27	11	0.44	9	-0.27	0.01667	hypomethylated
chr16	55333054	55333055	-					0.5	12	0.44	9	0.64	14	0.79	14	0.88	8	0.75	16	-0.27	0.01708	hypomethylated
chr21	2018670	2018671	-				Y	0.55	11	0.38	8	0.6	5	0.78	9	0.75	8	0.8	5	-0.27	0.01778	hypomethylated
chr2	130836898	130836899	-			EPHB2		0.5	10	0.62	16	0.5	8	0.85	13	0.7	10	0.88	8	-0.27	0.01779	hypomethylated
chr19	56215334	56215335	-			GALR2	Y	0	8	0	14	0.1	10	0.2	10	0.42	12	0.31	13	-0.27	0.01789	hypomethylated
chr2	107331794	107331795	-					0.4	5	0.59	17	0.43	7	0.78	9	0.78	9	0.67	9	-0.27	0.01793	hypomethylated
chr14	36360051	36360052	+					0.5	10	0.44	9	0.55	11	0.67	9	0.75	8	0.89	9	-0.27	0.01871	hypomethylated
chr11	70481205	70481206	+					0.71	7	0.62	8	0.64	11	0.8	5	1	6	1	7	-0.27	0.01912	hypomethylated
chr16	78721979	78721980	+					0.58	12	0.77	13	0.73	11	0.88	8	1	8	1	7	-0.27	0.01936	hypomethylated
chr26	50894211	50894212	+					0.85	13	0.75	12	0.6	5	1	9	1	11	1	10	-0.27	0.0201	hypomethylated
chr27	32328525	32328526	-					0.33	9	0.5	10	0.36	11	0.58	19	0.75	12	0.67	9	-0.27	0.02012	hypomethylated
chr27	381110	381111	+				Y	0.6	5	0.67	6	0.8	5	1	7	1	5	0.88	8	-0.27	0.02014	hypomethylated
chr11	88712205	88712206	-					0.47	15	0.26	34	0.31	13	0.54	13	0.67	6	0.65	17	-0.27	0.02081	hypomethylated
chr16	21421334	21421335	-					0.45	11	0.5	6	0.33	6	0.62	8	0.8	5	0.67	6	-0.27	0.02094	hypomethylated
chr4	11303367	11303368	+					0.55	11	0.57	14	0.63	19	0.92	12	0.92	12	0.71	14	-0.27	0.02095	hypomethylated
chr2	66551	66552	+					0.75	16	0.57	28	0.75	8	1	8	0.88	16	1	8	-0.27	0.02108	hypomethylated
chr20	49174004	49174005	-					0.36	11	0.44	9	0.4	5	0.8	5	0.56	9	0.67	6	-0.27	0.02184	hypomethylated
chr29	36902688	36902689	+					0.6	5	0.56	9	0.59	17	0.82	11	1	6	0.75	8	-0.27	0.02224	hypomethylated
chr7	110321457	110321458	-				Y	0.2	10	0.35	26	0.38	13	0.67	9	0.56	16	0.5	10	-0.27	0.02316	hypomethylated
chr4	98722812	98722813	+			LRGUK		0.56	27	0.36	11	0.43	30	0.72	36	0.81	21	0.63	30	-0.27	0.02323	hypomethylated
chr24	51568034	51568035	-					0.62	8	0.38	8	0.5	8	0.78	18	0.82	11	0.73	11	-0.27	0.02332	hypomethylated
chr26	31518454	31518455	+			RBM20		0.82	11	0.73	15	0.57	7	0.93	15	1	8	1	9	-0.27	0.02342	hypomethylated
chr3	56895257	56895258	-					0.73	11	0.57	7	0.78	9	0.88	8	1	9	1	8	-0.27	0.0236	hypomethylated
chr8	111810787	111810788	-			CDK5RAP2		0.11	9	0.25	12	0.12	8	0.5	8	0.5	8	0.31	13	-0.27	0.02449	hypomethylated
chr6	21681552	21681553	-					0.73	11	0.7	20	0.5	14	0.93	15	0.86	7	0.94	16	-0.27	0.0249	hypomethylated
chr18	55187899	55187900	+			SULT2A1	Y	0.33	6	0.4	5	0.4	5	0.6	5	0.56	9	0.8	5	-0.27	0.02498	hypomethylated
chr6	45760542	45760543	+					0.6	20	0.46	13	0.67	6	0.89	9	0.75	8	0.9	10	-0.27	0.02501	hypomethylated
chr15	2581	2582	-					0.43	14	0.45	22	0.44	18	0.57	28	0.72	18	0.83	12	-0.27	0.02504	hypomethylated
chr25	42021641	42021642	-			MICALL2		0.4	5	0.38	8	0.45	11	0.82	11	0.58	12	0.62	8	-0.27	0.02506	hypomethylated
chr24	61886098	61886099	+					0.43	7	0.5	10	0.4	5	0.8	5	0.78	9	0.57	7	-0.27	0.02536	hypomethylated
chr28	31299178	31299179	-					0.5	12	0.6	5	0.4	5	0.83	6	0.8	5	0.67	9	-0.27	0.02572	hypomethylated
chr9	82474402	82474403	+	PLAGL1				0	10	0.17	18	0.21	19	0.31	13	0.45	11	0.43	14	-0.27	0.02592	hypomethylated
chr18	13704346	13704347	-					0.39	18	0.31	26	0.31	16	0.5	16	0.75	12	0.57	14	-0.27	0.02645	hypomethylated
chr17	75085103	75085104	+					0.57	7	0.78	9	0.83	6	1	5	1	7	1	7	-0.27	0.02678	hypomethylated
chr18	51742708	51742709	+					0.5	8	0.4	25	0.3	10	0.73	15	0.7	10	0.56	16	-0.27	0.02713	hypomethylated
chr16	78637320	78637321	+					0.43	7	0.69	13	0.5	6	0.83	6	0.8	5	0.8	5	-0.27	0.02715	hypomethylated
chr13	79692875	79692876	-					0.11	9	0.33	18	0.19	16	0.56	16	0.41	22	0.47	15	-0.27	0.02729	hypomethylated
chr23	41914354	41914355	+					0.7	10	0.74	19	0.56	16	1	6	0.82	11	1	9	-0.27	0.02756	hypomethylated
chr18	8213028	8213029	+					0.6	5	0.71	7	0.88	8	1	7	1	9	1	7	-0.27	0.02758	hypomethylated
chr28	31941623	31941624	-					0.2	5	0.4	15	0.46	26	0.6	20	0.62	16	0.65	23	-0.27	0.02772	hypomethylated
chr6	109582134	109582135	+					0.55	11	0.62	16	0.73	15	1	14	0.8	5	0.91	11	-0.27	0.02778	hypomethylated
chr7	18205026	18205027	-		KANK3		Y	0.6	5	0.67	6	0.54	13	0.75	8	0.88	8	1	8	-0.27	0.02806	hypomethylated
chr11	60675296	60675297	+			B3GNT2		0.67	9	0.86	7	0.6	5	0.93	15	1	7	1	8	-0.27	0.02817	hypomethylated
chr1	73468761	73468762	+				Y	0.06	18	0.06	18	0.2	10	0.31	13	0.31	13	0.5	6	-0.27	0.02873	hypomethylated
chr25	39516964	39516965	+		SLC29A4			0.62	8	0.62	8	0.86	7	1	11	1	6	0.92	13	-0.27	0.02893	hypomethylated
chr18	44025080	44025081	-			PEPD		0.38	8	0.25	8	0.2	5	0.64	11	0.43	7	0.56	9	-0.27	0.02928	hypomethylated
chr27	36959791	36959792	+			SLC20A2		0.44	9	0.67	12	0.5	8	0.86	7	0.71	7	0.86	7	-0.27	0.02931	hypomethylated
chr8	110760834	110760835	+					0.69	16	0.67	15	0.5	6	0.85	13	1	6	0.82	11	-0.27	0.03006	hypomethylated
chr2	121627519	121627520	+					0.65	17	0.5	16	0.71	7	0.83	12	1	9	0.85	13	-0.27	0.03021	hypomethylated
chr1	144074536	144074537	+					0.22	18	0.47	15	0.44	9	0.6	15	0.67	15	0.67	6	-0.27	0.03032	hypomethylated
chr15	30028724	30028725	-			BCL9L,UPK2		0.75	16	0.57	7	0.86	14	1	14	1	6	1	13	-0.27	0.03034	hypomethylated
chr13	78305377	78305378	+	KCNB1			Y	0.29	14	0.2	10	0.21	14	0.43	7	0.67	6	0.43	7	-0.27	0.03045	hypomethylated
chr8	101384420	101384421	-			AKAP2		0.33	6	0.33	6	0.25	8	0.71	7	0.44	9	0.57	7	-0.27	0.03058	hypomethylated
chr5	107666864	107666865	+	SLC6A12				0.25	8	0.44	18	0.5	10	0.65	17	0.62	16	0.74	19	-0.27	0.03093	hypomethylated
chr8	51579159	51579160	+					0.53	15	0.8	25	0.69	13	0.91	11	0.92	13	1	13	-0.27	0.03106	hypomethylated
chr17	47936519	47936520	-	FZD10	FZD10		Y	0.11	9	0.15	13	0	9	0.29	7	0.5	10	0.29	17	-0.27	0.03156	hypomethylated
chr23	19997814	19997815	-					0.47	36	0.57	23	0.75	8	0.88	16	0.83	6	0.89	18	-0.27	0.03169	hypomethylated
chr7	110032686	110032687	+					0.5	10	0.67	6	0.62	8	1	6	0.8	10	0.8	5	-0.27	0.03193	hypomethylated
chr4	42123739	42123740	+					0.36	11	0.6	5	0.5	8	0.83	18	0.67	6	0.78	9	-0.27	0.03221	hypomethylated
chr10	86287887	86287888	-			LTBP2		0.83	6	0.8	10	0.57	7	1	7	1	6	1	12	-0.27	0.03227	hypomethylated
chr13	73510592	73510593	-					0.57	14	0.83	12	0.8	10	1	6	1	9	1	8	-0.27	0.03227	hypomethylated
chr2	7917400	7917401	-			GULP1		0.83	6	0.57	7	0.8	5	1	9	1	5	1	7	-0.27	0.03227	hypomethylated
chr21	40604963	40604964	-					0.8	5	0.57	7	0.83	6	1	8	1	6	1	7	-0.27	0.03227	hypomethylated
chr25	30280768	30280769	-					0.86	14	0.76	21	0.57	7	1	10	1	10	1	5	-0.27	0.03251	hypomethylated
chr19	31852266	31852267	+					0.62	16	0.85	26	0.59	17	1	22	0.94	16	0.93	27	-0.27	0.03292	hypomethylated
chr20	36635893	36635894	-	GDNF		GDNF	Y	0.29	7	0	7	0.11	9	0.36	11	0.43	7	0.43	7	-0.27	0.03301	hypomethylated
chr11	11507393	11507394	+			EMX1		0.08	13	0.07	14	0	7	0.17	6	0.44	9	0.36	14	-0.27	0.03321	hypomethylated
chr25	7812370	7812371	+					0.29	7	0.5	20	0.25	20	0.57	23	0.67	9	0.6	15	-0.27	0.03365	hypomethylated
chr6	108997453	108997454	-		GAK		Y	0.71	7	0.6	5	0.89	9	1	7	1	9	1	9	-0.27	0.03412	hypomethylated
chr13	56318402	56318403	+					0.15	13	0.29	7	0.12	8	0.46	13	0.57	7	0.33	15	-0.27	0.03439	hypomethylated
chr17	47034930	47034931	+			GPR133		0.62	8	0.9	10	0.67	6	1	8	1	7	1	6	-0.27	0.03456	hypomethylated
chr29	43697842	43697843	-					0.6	5	0.42	12	0.38	8	0.64	14	0.81	16	0.73	15	-0.27	0.03499	hypomethylated
chr2	84325141	84325142	+					0.62	8	0.57	7	0.5	8	0.77	13	1	7	0.75	8	-0.27	0.03577	hypomethylated
chr19	54167610	54167611	+					0.1	10	0.12	8	0.3	10	0.57	7	0.38	8	0.4	10	-0.27	0.036	hypomethylated
chr25	16491737	16491738	+					0.17	24	0.22	18	0.25	8	0.62	16	0.5	12	0.33	6	-0.27	0.03604	hypomethylated
chr5	76180698	76180699	-					0.67	9	0.54	13	0.59	17	0.88	8	1	8	0.73	11	-0.27	0.03651	hypomethylated
chr13	67787111	67787112	-					0.57	7	0.46	13	0.44	16	0.88	8	0.78	9	0.62	13	-0.27	0.03679	hypomethylated
chr7	19187951	19187952	-			RFX2		0.15	13	0.12	16	0	8	0.33	6	0.5	8	0.25	8	-0.27	0.0373	hypomethylated
chr9	10785966	10785967	+					0.38	26	0.4	20	0.33	12	0.64	11	0.5	16	0.8	10	-0.27	0.03751	hypomethylated
chr5	17293535	17293536	-					0.45	11	0.71	17	0.44	9	0.78	9	0.86	7	0.79	14	-0.27	0.03803	hypomethylated
chr22	15902357	15902358	-					0.4	5	0.67	6	0.5	8	0.71	7	0.86	7	0.8	5	-0.27	0.0383	hypomethylated
chrX	108497610	108497611	-					0.25	16	0.22	9	0.43	14	0.62	8	0.62	8	0.45	29	-0.27	0.03843	hypomethylated
chr8	97411501	97411502	+					0.54	13	0.75	8	0.83	6	0.94	17	1	8	1	15	-0.27	0.03851	hypomethylated
chr26	51252060	51252061	+				Y	0.3	10	0.33	12	0.44	9	0.76	17	0.62	13	0.5	10	-0.27	0.03869	hypomethylated
chr18	12177084	12177085	-					0.4	5	0.33	6	0.12	8	0.56	9	0.5	6	0.6	5	-0.27	0.03881	hypomethylated
chr12	90423888	90423889	+				Y	0.36	14	0.2	15	0.25	8	0.4	15	0.56	25	0.67	18	-0.27	0.03896	hypomethylated
chr26	49721923	49721924	+					0.14	14	0	12	0	5	0.17	12	0.4	5	0.38	13	-0.27	0.03903	hypomethylated
chr3	103924732	103924733	-			SLC2A1		0.38	8	0.53	17	0.25	12	0.67	9	0.58	12	0.71	7	-0.27	0.03919	hypomethylated
chr19	46022992	46022993	-			WNT3		0	7	0.21	14	0	9	0.25	8	0.33	6	0.43	7	-0.27	0.03926	hypomethylated
chr9	88597242	88597243	-			IYD		0.83	24	0.57	14	0.56	9	0.91	22	0.94	17	0.93	14	-0.27	0.03942	hypomethylated
chr19	62801689	62801690	-					0.71	7	0.59	17	0.62	8	0.75	8	1	10	1	5	-0.27	0.0399	hypomethylated
chr14	38678184	38678185	+					0	17	0	31	0	19	0.41	27	0.31	26	0.1	20	-0.27	0.03992	hypomethylated
chr15	10638057	10638058	+					0.5	6	0.63	19	0.6	5	1	5	0.75	8	0.78	9	-0.27	0.03998	hypomethylated
chr4	46199380	46199381	+			LHFPL3		0.62	8	0.4	10	0.53	19	0.81	16	0.67	9	0.88	16	-0.27	0.04063	hypomethylated
chr15	77998908	77998909	+					0.33	12	0.6	10	0.5	8	0.75	8	0.83	12	0.67	6	-0.27	0.04088	hypomethylated
chr8	113379902	113379903	+					0.56	9	0.36	11	0.27	11	0.73	11	0.62	13	0.65	20	-0.27	0.04089	hypomethylated
chr9	50173970	50173971	+		SIM1		Y	0.11	9	0	12	0.21	14	0.38	8	0.5	8	0.27	15	-0.27	0.041	hypomethylated
chr25	6221441	6221442	+			RBFOX1		0.43	7	0.29	17	0.3	10	0.77	13	0.5	6	0.57	7	-0.27	0.04101	hypomethylated
chr5	21388010	21388011	+					0	6	0.19	16	0.06	17	0.22	9	0.36	14	0.47	15	-0.27	0.0412	hypomethylated
chr24	58912269	58912270	+					0.91	11	0.61	18	0.67	6	1	8	1	8	1	11	-0.27	0.04144	hypomethylated
chr18	57253399	57253400	+					0.53	19	0.5	20	0.76	21	0.87	15	0.8	15	0.94	16	-0.27	0.04203	hypomethylated
chr19	30291375	30291376	+			SCO1		0.83	6	0.57	14	0.56	9	0.92	12	0.92	12	0.92	13	-0.27	0.04215	hypomethylated
chr17	62758556	62758557	-					0.5	6	0.4	5	0.4	5	0.67	6	0.57	7	0.86	7	-0.27	0.04267	hypomethylated
chr25	30132902	30132903	-					0.6	10	0.91	22	0.67	6	1	16	1	8	1	6	-0.27	0.043	hypomethylated
chr14	4123866	4123867	+			AGO2		0	6	0	6	0	6	0.09	11	0.33	6	0.4	10	-0.27	0.043	hypomethylated
chr2	58631569	58631570	+			NXPH2		0.5	6	0.59	17	0.73	15	1	10	0.78	18	0.87	15	-0.27	0.04305	hypomethylated
chr16	42597219	42597220	+		PLOD1			0.33	6	0.14	7	0.4	10	0.6	5	0.64	11	0.46	13	-0.27	0.04305	hypomethylated
chr8	82097808	82097809	+		DAPK1		Y	0.67	6	0.75	8	0.5	16	1	5	0.8	10	0.94	17	-0.27	0.0437	hypomethylated
chr1	149836069	149836070	+					0.67	6	0.8	5	0.5	6	0.88	8	0.91	11	1	6	-0.27	0.04481	hypomethylated
chr16	66347395	66347396	+			RGL1		0.56	9	0.67	6	0.78	9	1	7	1	11	0.8	10	-0.27	0.04491	hypomethylated
chr4	66537365	66537366	+					0.45	11	0.2	5	0.5	24	0.67	15	0.63	19	0.67	24	-0.27	0.04541	hypomethylated
chr1	132326700	132326701	-					0.43	7	0.43	7	0.57	7	0.75	8	0.6	10	0.88	8	-0.27	0.0457	hypomethylated
chr25	2273347	2273348	-					0.25	16	0.31	13	0.14	14	0.67	9	0.42	12	0.43	14	-0.27	0.04607	hypomethylated
chr5	107053826	107053827	+					0.4	5	0.29	7	0.29	7	0.44	9	0.75	8	0.6	5	-0.27	0.04616	hypomethylated
chr6	21355867	21355868	-					0.18	11	0.12	16	0.39	28	0.59	17	0.41	17	0.52	25	-0.27	0.04693	hypomethylated
chr16	51945956	51945957	+			PRKCZ		0.78	9	0.67	9	0.54	13	1	8	1	8	0.8	10	-0.27	0.04707	hypomethylated
chr3	107825764	107825765	-					0.44	9	0.57	7	0.44	9	0.6	5	0.89	9	0.77	13	-0.27	0.04722	hypomethylated
chr14	3883580	3883581	-			PTK2		0.18	11	0.46	13	0.2	5	0.56	9	0.58	12	0.5	6	-0.27	0.04723	hypomethylated
chr10	85992238	85992239	-	VSX2			Y	0.25	8	0	7	0	8	0.45	11	0.29	7	0.33	9	-0.27	0.04778	hypomethylated
chr20	71495636	71495637	+					0.22	9	0.27	11	0.46	13	0.47	15	0.67	9	0.62	8	-0.27	0.04807	hypomethylated
chr1	73468887	73468888	+				Y	0.11	18	0.06	17	0.1	10	0.38	13	0.18	11	0.5	6	-0.27	0.04812	hypomethylated
chr7	111705584	111705585	+					0.43	7	0.44	9	0.38	8	0.75	8	0.5	6	0.8	5	-0.27	0.04833	hypomethylated
chr11	13703846	13703847	-			ADD2		0.46	13	0.5	10	0.67	12	0.67	6	0.87	15	0.9	10	-0.27	0.04945	hypomethylated
chr10	12004932	12004933	-				Y	0	6	0.05	20	0.06	17	0.5	8	0.18	11	0.25	16	-0.27	0.04947	hypomethylated
chr10	12004927	12004928	-				Y	0	6	0.05	20	0.06	17	0.5	8	0.18	11	0.25	16	-0.27	0.04947	hypomethylated
chr7	78163408	78163409	-					0.75	8	0.71	28	0.75	16	1	16	1	8	1	8	-0.26	2.526e-05	hypomethylated
chr15	38046309	38046310	+				Y	0	9	0	11	0	9	0.29	7	0.27	11	0.22	9	-0.26	0.0001774	hypomethylated
chr10	20780989	20780990	+	MDP1		MDP1		0	15	0	7	0	11	0.29	7	0.22	9	0.29	7	-0.26	0.0002356	hypomethylated
chr7	21204561	21204562	-		PIAS4			0.71	7	0.78	9	0.71	7	1	10	1	8	1	9	-0.26	0.0002356	hypomethylated
chr21	34280652	34280653	-			CSK		0.6	5	0.67	15	0.67	18	0.9	10	0.9	10	0.9	10	-0.26	0.0003264	hypomethylated
chr6	109150364	109150365	-					0.7	10	0.78	9	0.75	8	1	5	1	5	1	7	-0.26	0.0003481	hypomethylated
chr25	42765539	42765540	-					0.8	5	0.71	14	0.71	7	1	10	1	7	1	11	-0.26	0.0008438	hypomethylated
chr14	21409314	21409315	-					0.56	9	0.6	5	0.64	11	0.85	13	0.83	6	0.9	10	-0.26	0.00107	hypomethylated
chr18	13638528	13638529	-					0.71	7	0.8	10	0.7	10	1	9	1	9	1	15	-0.26	0.001106	hypomethylated
chr16	49392469	49392470	-					0.8	10	0.71	7	0.7	10	1	6	1	7	1	5	-0.26	0.001106	hypomethylated
chr25	35509430	35509431	-					0.11	9	0.2	10	0.2	5	0.43	7	0.42	12	0.45	11	-0.26	0.00115	hypomethylated
chr26	41825324	41825325	+			FGFR2		0.74	19	0.69	26	0.8	5	1	14	1	7	1	12	-0.26	0.001192	hypomethylated
chr16	35274985	35274986	+			PLD5		0.67	12	0.6	20	0.68	22	0.91	11	0.94	18	0.88	24	-0.26	0.00127	hypomethylated
chr16	66145215	66145216	-					0.6	10	0.5	8	0.5	6	0.8	10	0.8	10	0.78	9	-0.26	0.001614	hypomethylated
chr20	70331886	70331887	-					0.12	8	0.17	12	0.18	11	0.47	15	0.43	7	0.36	11	-0.26	0.001625	hypomethylated
chr19	25231099	25231100	+			ZZEF1		0.68	19	0.67	18	0.76	21	0.94	17	1	9	0.95	21	-0.26	0.001631	hypomethylated
chr11	80298746	80298747	+					0.1	10	0.1	10	0.08	12	0.4	15	0.29	7	0.38	16	-0.26	0.0018	hypomethylated
chr17	59903944	59903945	-			KSR2		0.78	9	0.77	13	0.67	9	1	6	1	5	1	9	-0.26	0.001832	hypomethylated
chr9	70875344	70875345	-		CTGF			0.5	10	0.55	11	0.62	21	0.82	11	0.83	12	0.79	14	-0.26	0.002335	hypomethylated
chr7	108744478	108744479	+					0.75	8	0.8	15	0.67	12	1	11	1	8	1	9	-0.26	0.002562	hypomethylated
chr21	16734116	16734117	-					0	8	0	8	0	6	0.33	6	0.25	12	0.2	10	-0.26	0.002562	hypomethylated
chr21	28666425	28666426	+					0.75	8	0.67	9	0.8	5	1	8	1	9	1	7	-0.26	0.002562	hypomethylated
chr19	57969895	57969896	+					0.8	5	0.67	9	0.75	12	1	7	1	6	1	6	-0.26	0.002562	hypomethylated
chr16	24902139	24902140	-					0.8	10	0.67	9	0.75	8	1	8	1	8	1	5	-0.26	0.002562	hypomethylated
chr7	17253331	17253332	+	LOC508834	LOC508834		Y	0.11	18	0	28	0	8	0.33	30	0.29	14	0.29	14	-0.26	0.002785	hypomethylated
chr12	82454519	82454520	+			FGF14		0.5	6	0.63	19	0.55	11	0.82	17	0.83	6	0.8	15	-0.26	0.002847	hypomethylated
chr11	105095375	105095376	-				Y	0.77	13	0.73	11	0.65	17	0.94	16	1	9	1	7	-0.26	0.00309	hypomethylated
chr11	2693255	2693256	+			CNNM4		0.3	10	0.22	9	0.2	5	0.45	11	0.5	8	0.56	9	-0.26	0.003364	hypomethylated
chr3	82799777	82799778	-					0.71	21	0.75	12	0.67	12	1	10	1	5	0.9	10	-0.26	0.003383	hypomethylated
chr28	41416744	41416745	+				Y	0.14	7	0	5	0.11	9	0.33	12	0.36	14	0.33	12	-0.26	0.004318	hypomethylated
chr13	69268496	69268497	+					0.82	11	0.67	12	0.75	8	1	6	1	7	1	10	-0.26	0.004336	hypomethylated
chr17	48107234	48107235	-					0.2	10	0.29	7	0.15	13	0.5	10	0.43	7	0.5	10	-0.26	0.004407	hypomethylated
chr11	64781130	64781131	+			MEIS1		0.09	11	0.06	16	0	7	0.31	13	0.25	8	0.38	8	-0.26	0.004474	hypomethylated
chr24	42704688	42704689	-					0.48	25	0.52	25	0.42	24	0.67	18	0.78	9	0.74	23	-0.26	0.004489	hypomethylated
chr25	1089436	1089437	-				Y	0	5	0	6	0	5	0.3	10	0.17	6	0.3	10	-0.26	0.004535	hypomethylated
chr29	42397620	42397621	+					0.18	17	0.12	25	0.18	22	0.38	8	0.5	6	0.38	29	-0.26	0.004723	hypomethylated
chr1	145212443	145212444	-					0.53	15	0.5	14	0.57	7	0.86	7	0.8	5	0.71	7	-0.26	0.005285	hypomethylated
chr27	25063417	25063418	-					0.3	10	0.29	17	0.25	16	0.5	12	0.5	10	0.64	11	-0.26	0.005368	hypomethylated
chr27	37586649	37586650	+					0.25	16	0.11	9	0.2	5	0.42	12	0.5	6	0.43	7	-0.26	0.005622	hypomethylated
chr19	40869034	40869035	-	ZPBP2		ZPBP2		0.33	9	0.38	8	0.33	9	0.58	12	0.55	11	0.7	10	-0.26	0.00567	hypomethylated
chr17	65657998	65657999	-					0.4	10	0.42	12	0.5	10	0.71	7	0.62	8	0.75	8	-0.26	0.005983	hypomethylated
chr19	43831053	43831054	-					0.27	11	0.42	12	0.33	15	0.56	16	0.58	12	0.64	14	-0.26	0.006087	hypomethylated
chr17	73432313	73432314	-		GGT5		Y	0	18	0	16	0	22	0.33	12	0.17	12	0.27	22	-0.26	0.006135	hypomethylated
chr10	9766347	9766348	-					0.83	6	0.67	6	0.73	11	1	8	1	8	1	5	-0.26	0.006135	hypomethylated
chr29	1759039	1759040	+					0.71	7	0.83	12	0.67	9	1	10	1	10	1	10	-0.26	0.006152	hypomethylated
chr11	105837591	105837592	+					0.83	6	0.67	6	0.71	7	1	8	1	5	1	5	-0.26	0.006152	hypomethylated
chr8	43931258	43931259	+			DMRT1		0.83	6	0.73	15	0.67	9	1	8	1	6	1	7	-0.26	0.006185	hypomethylated
chr4	27734153	27734154	+					0.67	9	0.75	8	0.67	6	0.88	8	1	6	1	7	-0.26	0.006214	hypomethylated
chr16	51975328	51975329	+	GABRD			Y	0.12	16	0	8	0	8	0.25	8	0.33	6	0.33	6	-0.26	0.006214	hypomethylated
chr12	34504182	34504183	+					0.5	10	0.38	24	0.43	14	0.75	12	0.64	11	0.68	19	-0.26	0.006414	hypomethylated
chr15	82729583	82729584	+					0.63	19	0.71	14	0.78	9	1	7	1	8	0.92	12	-0.26	0.006421	hypomethylated
chr18	1479504	1479505	+			VAC14	Y	0.35	17	0.25	20	0.25	12	0.6	5	0.57	7	0.48	21	-0.26	0.006442	hypomethylated
chr15	26063496	26063497	-					0.14	14	0.27	22	0.2	10	0.5	8	0.4	10	0.5	8	-0.26	0.006493	hypomethylated
chr11	871574	871575	+					0.45	11	0.47	15	0.33	9	0.69	13	0.71	7	0.62	8	-0.26	0.006763	hypomethylated
chr14	250080	250081	-				Y	0.4	5	0.42	12	0.33	6	0.71	17	0.67	12	0.56	9	-0.26	0.007412	hypomethylated
chr19	48615338	48615339	-					0.12	8	0.18	11	0.19	21	0.44	9	0.5	6	0.33	21	-0.26	0.00806	hypomethylated
chr12	87871088	87871089	-					0.81	21	0.64	11	0.78	9	1	13	1	8	1	6	-0.26	0.008267	hypomethylated
chr16	1694672	1694673	+					0.5	6	0.5	8	0.36	14	0.71	7	0.67	6	0.75	8	-0.26	0.008453	hypomethylated
chr2	108151447	108151448	-				Y	0.22	9	0.12	17	0.1	10	0.43	7	0.46	13	0.33	6	-0.26	0.008501	hypomethylated
chr27	35951850	35951851	-					0.62	8	0.5	14	0.62	8	0.83	6	0.9	10	0.79	14	-0.26	0.008555	hypomethylated
chr13	76158721	76158722	-					0.57	7	0.47	17	0.6	15	0.89	9	0.78	9	0.77	13	-0.26	0.008582	hypomethylated
chr5	71911791	71911792	+			SYN3		0.57	7	0.58	12	0.67	9	0.92	13	0.9	10	0.78	9	-0.26	0.008649	hypomethylated
chr9	34639137	34639138	+			TRAPPC3L		0.71	7	0.85	13	0.67	6	1	5	1	6	1	10	-0.26	0.008653	hypomethylated
chr19	54495880	54495881	-				Y	0	20	0	15	0	14	0.29	21	0.33	18	0.15	20	-0.26	0.009536	hypomethylated
chr20	4820649	4820650	+	NKX2-5		NKX2-5	Y	0.2	5	0.19	16	0.29	21	0.58	12	0.43	14	0.45	11	-0.26	0.009708	hypomethylated
chr11	12567463	12567464	-					0.33	15	0.5	10	0.4	5	0.62	13	0.71	21	0.7	23	-0.26	0.009887	hypomethylated
chr17	71641522	71641523	-					0.67	6	0.67	15	0.8	5	1	7	1	7	0.9	10	-0.26	0.01003	hypomethylated
chr2	127531000	127531001	+		FAM110D		Y	0.2	5	0.2	5	0.29	7	0.5	6	0.57	7	0.4	10	-0.26	0.01028	hypomethylated
chr3	1036976	1036977	+					0.5	8	0.58	12	0.67	6	0.83	6	0.8	10	0.91	22	-0.26	0.01034	hypomethylated
chr17	70761613	70761614	-			AP1B1		0.8	10	0.62	8	0.8	5	1	5	1	5	1	5	-0.26	0.01143	hypomethylated
chr11	89937183	89937184	+					0.8	5	0.8	5	0.62	8	1	7	1	5	1	7	-0.26	0.01143	hypomethylated
chr17	4991801	4991802	+					0.2	10	0.14	7	0.29	7	0.56	9	0.42	12	0.44	9	-0.26	0.01146	hypomethylated
chr13	68309691	68309692	+			PPP1R16B		0.62	8	0.78	9	0.82	11	1	16	1	6	1	8	-0.26	0.01156	hypomethylated
chr3	80438538	80438539	-					0	14	0.12	8	0.11	9	0.39	18	0.36	11	0.25	12	-0.26	0.0118	hypomethylated
chr8	5513435	5513436	+					0.83	6	0.62	8	0.75	8	1	7	1	6	1	8	-0.26	0.01207	hypomethylated
chr21	65912402	65912403	+					0	13	0.17	6	0.11	9	0.29	7	0.4	5	0.38	13	-0.26	0.01213	hypomethylated
chr18	52626833	52626834	+					0.14	7	0.2	15	0.08	13	0.5	12	0.33	9	0.38	16	-0.26	0.01285	hypomethylated
chrX	11966651	11966652	+				Y	0	19	0.17	18	0.12	17	0.4	10	0.36	11	0.29	7	-0.26	0.01304	hypomethylated
chr14	75179794	75179795	-					0.5	10	0.5	6	0.42	12	0.8	5	0.62	8	0.78	9	-0.26	0.01313	hypomethylated
chr24	39549166	39549167	+					0.2	10	0.12	8	0	14	0.38	13	0.38	16	0.33	9	-0.26	0.0133	hypomethylated
chr6	18006364	18006365	+					0.62	16	0.47	17	0.58	36	0.76	21	0.8	20	0.9	30	-0.26	0.01346	hypomethylated
chr10	9567823	9567824	-					0.62	13	0.75	20	0.56	9	0.93	15	0.87	15	0.89	9	-0.26	0.01354	hypomethylated
chr19	13333197	13333198	+					0.53	19	0.38	8	0.44	9	0.67	9	0.67	6	0.8	5	-0.26	0.01358	hypomethylated
chr18	52298675	52298676	+					0.6	5	0.73	15	0.75	12	1	13	0.88	8	1	9	-0.26	0.01394	hypomethylated
chr11	99030191	99030192	+					0.22	9	0.4	5	0.29	7	0.57	7	0.62	8	0.5	8	-0.26	0.01429	hypomethylated
chr7	99913459	99913460	+					0	6	0.06	16	0	16	0.2	10	0.4	15	0.25	8	-0.26	0.01453	hypomethylated
chr12	90120852	90120853	+					0.7	10	0.5	6	0.67	6	0.86	7	0.9	10	0.89	9	-0.26	0.01471	hypomethylated
chr16	52452746	52452747	-				Y	0	13	0	8	0.18	11	0.33	6	0.33	6	0.29	7	-0.26	0.01486	hypomethylated
chr4	112489861	112489862	+					0.73	11	0.79	14	0.6	5	0.9	10	1	6	1	9	-0.26	0.01499	hypomethylated
chr19	45563	45564	+					0.71	34	0.59	22	0.5	22	0.82	22	0.86	22	0.89	19	-0.26	0.015	hypomethylated
chr14	21151730	21151731	+		PRKDC			0.57	7	0.67	9	0.71	7	1	6	0.83	6	0.9	10	-0.26	0.01534	hypomethylated
chr19	18794092	18794093	-					0.6	5	0.71	7	0.75	8	0.86	7	1	7	1	9	-0.26	0.01582	hypomethylated
chr21	1961427	1961428	-					0.6	5	0.4	5	0.57	7	0.8	5	0.8	5	0.75	8	-0.26	0.01593	hypomethylated
chr7	12399626	12399627	-	PTGER1	PTGER1		Y	0.58	12	0.67	12	0.67	6	0.8	10	1	8	0.89	9	-0.26	0.01598	hypomethylated
chr16	47023307	47023308	+					0.8	5	0.62	8	0.62	13	0.92	12	1	12	0.92	12	-0.26	0.01616	hypomethylated
chr5	107919704	107919705	+			B4GALNT3		0.62	8	0.6	5	0.62	8	1	5	0.86	7	0.78	9	-0.26	0.01624	hypomethylated
chr1	57457999	57458000	+					0.6	15	0.64	11	0.62	8	1	8	0.78	9	0.87	15	-0.26	0.0163	hypomethylated
chr23	30899979	30899980	-					0	11	0.14	7	0	10	0.22	9	0.33	9	0.38	8	-0.26	0.01637	hypomethylated
chr24	18626318	18626319	+					0.6	5	0.75	8	0.75	8	0.88	8	1	5	1	9	-0.26	0.01655	hypomethylated
chr28	2718493	2718494	-					0.22	9	0.33	12	0.17	6	0.43	7	0.5	10	0.58	12	-0.26	0.01656	hypomethylated
chr22	56517088	56517089	-					0.21	14	0.12	8	0	7	0.33	21	0.4	5	0.38	8	-0.26	0.01701	hypomethylated
chr2	90473912	90473913	+			ALS2CR11		0.2	5	0.36	14	0.14	14	0.5	6	0.5	8	0.47	15	-0.26	0.0171	hypomethylated
chr10	103170318	103170319	-					0.71	7	0.6	5	0.8	5	0.9	10	1	8	1	9	-0.26	0.01727	hypomethylated
chr19	42477855	42477856	+		KRT17			0.5	6	0.71	7	0.57	7	0.89	9	0.83	12	0.83	6	-0.26	0.01742	hypomethylated
chr16	77837974	77837975	+				Y	0.4	5	0.33	6	0.33	6	0.62	8	0.71	7	0.5	6	-0.26	0.01751	hypomethylated
chr4	115992864	115992865	+					0.67	9	0.62	8	0.8	5	0.88	8	1	7	1	5	-0.26	0.01779	hypomethylated
chr24	61966998	61966999	-			BCL2		0.62	8	0.74	23	0.86	14	1	11	1	11	1	8	-0.26	0.01794	hypomethylated
chr25	41638067	41638068	-			MAD1L1		0.64	14	0.56	18	0.67	6	0.86	7	0.8	10	1	13	-0.26	0.01815	hypomethylated
chr24	32616182	32616183	-			IMPACT		0.71	14	0.68	19	0.56	16	0.83	6	1	5	0.9	10	-0.26	0.01849	hypomethylated
chr25	38963966	38963967	-	C25H7orf26		C25H7orf26		0.53	15	0.75	8	0.64	11	0.93	15	0.85	13	0.93	15	-0.26	0.01859	hypomethylated
chr19	38581204	38581205	-					0	11	0	6	0.15	13	0.22	9	0.36	14	0.36	11	-0.26	0.01886	hypomethylated
chr11	91396634	91396635	+				Y	0.6	5	0.75	8	0.71	7	1	8	1	5	0.85	13	-0.26	0.01892	hypomethylated
chr15	52627524	52627525	-	PHOX2A	PHOX2A		Y	0	7	0.12	8	0	15	0.42	12	0.25	8	0.25	12	-0.26	0.0191	hypomethylated
chr26	51571324	51571325	-					0.88	8	0.67	6	0.67	6	1	5	1	6	1	10	-0.26	0.0191	hypomethylated
chr18	65090448	65090449	+					0.67	6	0.67	6	0.88	8	1	6	1	8	1	6	-0.26	0.0191	hypomethylated
chr18	65090452	65090453	+					0.67	6	0.67	6	0.88	8	1	6	1	8	1	6	-0.26	0.0191	hypomethylated
chr18	56742793	56742794	+					0.67	6	0.88	8	0.67	6	1	6	1	5	1	7	-0.26	0.0191	hypomethylated
chr16	74878289	74878290	+					0.67	6	0.67	9	0.88	8	1	11	1	10	1	5	-0.26	0.0191	hypomethylated
chr7	93157232	93157233	+					0.15	27	0.25	16	0.33	24	0.53	30	0.42	24	0.55	20	-0.26	0.01967	hypomethylated
chr5	117116641	117116642	+					0.57	7	0.67	9	0.62	8	1	9	0.78	9	0.88	8	-0.26	0.01974	hypomethylated
chr28	44567204	44567205	+					0.78	9	0.69	13	0.6	5	1	7	0.86	7	1	7	-0.26	0.02	hypomethylated
chr29	41123789	41123790	+			RAB3IL1		0.82	11	0.67	18	0.62	8	1	10	0.89	9	1	16	-0.26	0.02009	hypomethylated
chr2	73167379	73167380	+		GLI2			0.6	5	0.83	6	0.78	9	1	5	1	7	1	12	-0.26	0.02018	hypomethylated
chr11	106103409	106103410	+					0.83	6	0.6	5	0.78	9	1	6	1	6	1	10	-0.26	0.02018	hypomethylated
chr7	20147307	20147308	+					0.83	6	0.78	9	0.6	5	1	7	1	7	1	10	-0.26	0.02018	hypomethylated
[truncated: 130 more rows]
