# Supplementary material for: Consequences of supplying methyl donors during pregnancy on the methylome of the offspring from lactating and non-lactating dairy cattle
Source: PLoS One. 2017 Dec 11;12(12):e0189581. doi: 10.1371/journal.pone.0189581 (PMC5724855; doi:10.1371/journal.pone.0189581)
Supplement: S4 Table — (XLS) [file pone.0189581.s004.xls]

## Sheet: Hyper Top2000
chrom	chromstart	chromend	strand	promoter	exon	intron	CpG island	Sample_2_and_4 meth_ratio	Sample_2_and_4 total number of reads	Sample_3_and_5 meth_ratio	Sample_3_and_5 total number of reads	meth diff	pvalue	classification
chr25	40386828	40386829	+					1	15	0	21	1	1.796e-10	stronglyHypermeth
chr24	33135591	33135592	+					1	12	0	26	1	3.693e-10	stronglyHypermeth
chr13	74592740	74592741	+					1	16	0	18	1	4.537e-10	stronglyHypermeth
chr25	40386829	40386830	-					1	14	0	20	1	7.184e-10	stronglyHypermeth
chr13	79441705	79441706	-			PARD6B		1	16	0	17	1	8.57e-10	stronglyHypermeth
chr29	42963718	42963719	-			MACROD1		1	11	0	26	1	1.17e-09	stronglyHypermeth
chr1	53592749	53592750	-					1	13	0	19	1	2.879e-09	stronglyHypermeth
chr12	20778134	20778135	-				Y	1	16	0	15	1	3.327e-09	stronglyHypermeth
chr17	74966602	74966603	+	MIR185				1	16	0	16	1	3.327e-09	stronglyHypermeth
chr17	74890326	74890327	+			TXNRD2		1	17	0	14	1	3.771e-09	stronglyHypermeth
chr18	47932674	47932675	-					1	11	0	21	1	7.75e-09	stronglyHypermeth
chr25	10131383	10131384	-					1	9	0	24	1	2.593e-08	stronglyHypermeth
chr21	15396408	15396409	+			SLCO3A1		1	11	0	17	1	4.657e-08	stronglyHypermeth
chr8	113217322	113217323	-				Y	1	10	0	17	1	1.185e-07	stronglyHypermeth
chr9	90508128	90508129	+					1	8	0	22	1	1.709e-07	stronglyHypermeth
chr22	11618123	11618124	+			DLEC1		1	16	0	10	1	1.883e-07	stronglyHypermeth
chr7	2647880	2647881	-					1	10	0	16	1	1.883e-07	stronglyHypermeth
chr24	60255446	60255447	-					1	10	0	16	1	1.883e-07	stronglyHypermeth
chr9	103546013	103546014	-			UNC93A		1	12	0	13	1	1.923e-07	stronglyHypermeth
chr15	23544359	23544360	-					1	13	0	13	1	1.923e-07	stronglyHypermeth
chr7	61400312	61400313	+			SPINK5		1	11	0	14	1	2.243e-07	stronglyHypermeth
chr2	133936028	133936029	-			PQLC2		1	21	0	8	1	2.33e-07	stronglyHypermeth
chr4	105752223	105752224	+					1	13	0	11	1	4.006e-07	stronglyHypermeth
chr19	43514516	43514517	+	AOC3	AOC3			1	13	0	11	1	4.006e-07	stronglyHypermeth
chr25	42663466	42663467	-					1	19	0	8	1	4.504e-07	stronglyHypermeth
chr7	53438063	53438064	+					1	8	0	18	1	6.401e-07	stronglyHypermeth
chr13	74592741	74592742	-					1	7	0	22	1	6.407e-07	stronglyHypermeth
chr11	104182725	104182726	-					1	12	0	11	1	7.396e-07	stronglyHypermeth
chr23	27647945	27647946	+	BoLA,BOLA-A	BoLA,BOLA-A		Y	1	6	0	28	1	7.435e-07	stronglyHypermeth
chr12	81172753	81172754	+					1	15	0	9	1	7.648e-07	stronglyHypermeth
chr9	90508129	90508130	-					1	21	0	7	1	8.446e-07	stronglyHypermeth
chr21	44760097	44760098	-					1	13	0	10	1	8.741e-07	stronglyHypermeth
chr9	103944956	103944957	-				Y	1	8	0	16	1	1.36e-06	stronglyHypermeth
chr24	19981922	19981923	-			CELF4		1	16	0	8	1	1.36e-06	stronglyHypermeth
chr9	23521673	23521674	-			ME1		1	13	0	9	1	2.01e-06	stronglyHypermeth
chr6	108120395	108120396	+			TNIP2		1	9	0	13	1	2.01e-06	stronglyHypermeth
chr3	110050185	110050186	-		OSCP1			1	8	0	15	1	2.04e-06	stronglyHypermeth
chr23	2773610	2773611	+			PRIM2		1	15	0	8	1	2.04e-06	stronglyHypermeth
chr11	15988742	15988743	+					1	7	0	18	1	2.08e-06	stronglyHypermeth
chr17	74968411	74968412	+	TANGO2				1	18	0	7	1	2.08e-06	stronglyHypermeth
chr23	28305598	28305599	+	BOLA		LOC512672		1	6	0	22	1	2.654e-06	stronglyHypermeth
chr11	101100336	101100337	+			ABL1		1	11	0	10	1	2.835e-06	stronglyHypermeth
chr6	850781	850782	+					1	7	0	17	1	2.889e-06	stronglyHypermeth
chr16	1924453	1924454	+					1	8	0	14	1	3.127e-06	stronglyHypermeth
chr25	41932162	41932163	+				Y	1	8	0	14	1	3.127e-06	stronglyHypermeth
chrX	117892328	117892329	-				Y	1	6	0	21	1	3.378e-06	stronglyHypermeth
chr1	128319752	128319753	+					1	12	0	9	1	3.402e-06	stronglyHypermeth
chr24	61559273	61559274	-					1	9	0	12	1	3.402e-06	stronglyHypermeth
chr24	7322656	7322657	-					1	12	0	9	1	3.402e-06	stronglyHypermeth
chr5	121028451	121028452	-				Y	1	7	0	16	1	4.079e-06	stronglyHypermeth
chr15	26745524	26745525	+					1	13	0	8	1	4.914e-06	stronglyHypermeth
chr24	19656112	19656113	+					1	6	0	19	1	5.647e-06	stronglyHypermeth
chr19	56182144	56182145	+					1	19	0	6	1	5.647e-06	stronglyHypermeth
chr8	21806831	21806832	+					1	7	0	15	1	5.864e-06	stronglyHypermeth
chr1	5396561	5396562	-					1	9	0	11	1	5.954e-06	stronglyHypermeth
chr2	132877878	132877879	-					1	18	0	6	1	7.43e-06	stronglyHypermeth
chr28	26346593	26346594	+			COL13A1		1	8	0	12	1	7.938e-06	stronglyHypermeth
chr22	58616015	58616016	+					1	8	0	12	1	7.938e-06	stronglyHypermeth
chr11	72911471	72911472	-					1	12	0	8	1	7.938e-06	stronglyHypermeth
chr27	31971643	31971644	+		KCNU1			1	12	0	8	1	7.938e-06	stronglyHypermeth
chr25	39791479	39791480	+				Y	1	8	0	12	1	7.938e-06	stronglyHypermeth
chr1	1841785	1841786	+					1	12	0	8	1	7.938e-06	stronglyHypermeth
chr12	25406191	25406192	-			DCLK1		1	7	0	14	1	8.6e-06	stronglyHypermeth
chr24	60830721	60830722	-					1	14	0	7	1	8.6e-06	stronglyHypermeth
chr25	10131382	10131383	+					1	7	0	14	1	8.6e-06	stronglyHypermeth
chr12	90667336	90667337	+			ADPRHL1		1	10	0	9	1	1.083e-05	stronglyHypermeth
chr24	39674440	39674441	+					1	10	0	9	1	1.083e-05	stronglyHypermeth
chr1	132320953	132320954	-					1	8	0	11	1	1.323e-05	stronglyHypermeth
chr15	55707383	55707384	+					1	8	0	11	1	1.323e-05	stronglyHypermeth
chr7	45519781	45519782	-			REEP6		1	8	0	11	1	1.323e-05	stronglyHypermeth
chr1	146989549	146989550	-	COL18A1	COL18A1			1	16	0	6	1	1.34e-05	stronglyHypermeth
chr27	40137272	40137273	-				Y	1	6	0	16	1	1.34e-05	stronglyHypermeth
chr24	19981921	19981922	+			CELF4		1	6	0	16	1	1.34e-05	stronglyHypermeth
chr26	27572012	27572013	+					1	5	0	21	1	1.52e-05	stronglyHypermeth
chr12	89485794	89485795	+					1	15	0	6	1	1.843e-05	stronglyHypermeth
chr9	16976160	16976161	-					1	5	0	20	1	1.882e-05	stronglyHypermeth
chr9	103202608	103202609	-					1	12	0	7	1	1.985e-05	stronglyHypermeth
chr6	106200312	106200313	-					1	7	0	12	1	1.985e-05	stronglyHypermeth
chr21	68939532	68939533	+				Y	1	8	0	10	1	2.285e-05	stronglyHypermeth
chr22	59282817	59282818	+					1	14	0	6	1	2.58e-05	stronglyHypermeth
chr18	59348440	59348441	+				Y	1	6	0	14	1	2.58e-05	stronglyHypermeth
chr18	8109065	8109066	-					1	6	0	14	1	2.58e-05	stronglyHypermeth
chr6	41235852	41235853	-	SLIT2			Y	1	6	0	14	1	2.58e-05	stronglyHypermeth
chr9	103520627	103520628	-		TTLL2		Y	1	14	0	6	1	2.58e-05	stronglyHypermeth
chr25	38356207	38356208	-					1	14	0	6	1	2.58e-05	stronglyHypermeth
chr22	58396030	58396031	+					1	5	0	18	1	2.972e-05	stronglyHypermeth
chr17	41433978	41433979	+					1	5	0	18	1	2.972e-05	stronglyHypermeth
chr3	110068722	110068723	+					1	7	0	11	1	3.142e-05	stronglyHypermeth
chr19	55968707	55968708	-					1	7	0	11	1	3.142e-05	stronglyHypermeth
chr12	90107952	90107953	-					1	13	0	6	1	3.686e-05	stronglyHypermeth
chr4	103378912	103378913	+					1	5	0	17	1	3.797e-05	stronglyHypermeth
chr23	27978790	27978791	+		DDR1			1	9	0	8	1	4.114e-05	stronglyHypermeth
chr13	44908887	44908888	-					1	5	0	16	1	4.914e-05	stronglyHypermeth
chr11	81851758	81851759	-					1	16	0	5	1	4.914e-05	stronglyHypermeth
chr24	31058786	31058787	-		SS18			1	5	0	16	1	4.914e-05	stronglyHypermeth
chr24	19656113	19656114	-					1	16	0	5	1	4.914e-05	stronglyHypermeth
chr2	122647494	122647495	-			HCRTR1		1	10	0	7	1	5.142e-05	stronglyHypermeth
chr25	16783856	16783857	+					1	7	0	10	1	5.142e-05	stronglyHypermeth
chr2	110249844	110249845	-					1	6	0	12	1	5.387e-05	stronglyHypermeth
chr22	59223327	59223328	+			NUP210	Y	1	6	0	12	1	5.387e-05	stronglyHypermeth
chr22	46132212	46132213	-					1	6	0	12	1	5.387e-05	stronglyHypermeth
chr13	65857728	65857729	+					1	12	0	6	1	5.387e-05	stronglyHypermeth
chr13	81106644	81106645	-					1	12	0	6	1	5.387e-05	stronglyHypermeth
chr11	104154851	104154852	-				Y	1	12	0	6	1	5.387e-05	stronglyHypermeth
chr9	89560611	89560612	+				Y	1	6	0	12	1	5.387e-05	stronglyHypermeth
chr10	101941080	101941081	+			FOXN3	Y	1	6	0	12	1	5.387e-05	stronglyHypermeth
chr10	101941048	101941049	+			FOXN3	Y	1	6	0	12	1	5.387e-05	stronglyHypermeth
chr10	101941071	101941072	+			FOXN3	Y	1	6	0	12	1	5.387e-05	stronglyHypermeth
chr10	101941064	101941065	+			FOXN3	Y	1	6	0	12	1	5.387e-05	stronglyHypermeth
chr10	101941066	101941067	+			FOXN3	Y	1	6	0	12	1	5.387e-05	stronglyHypermeth
chr10	13859597	13859598	+			SMAD3		1	6	0	12	1	5.387e-05	stronglyHypermeth
chr10	13859615	13859616	+			SMAD3		1	6	0	12	1	5.387e-05	stronglyHypermeth
chr8	57822224	57822225	-					1	6	0	12	1	5.387e-05	stronglyHypermeth
chr17	46183707	46183708	+		ULK1		Y	1	12	0	6	1	5.387e-05	stronglyHypermeth
chr25	35730518	35730519	+					1	12	0	6	1	5.387e-05	stronglyHypermeth
chr14	3523854	3523855	+					1	6	0	12	1	5.387e-05	stronglyHypermeth
chr16	81723588	81723589	-					1	6	0	12	1	5.387e-05	stronglyHypermeth
chr15	67829130	67829131	+				Y	1	5	0	15	1	6.45e-05	stronglyHypermeth
chrX	13982556	13982557	+			AIFM1		1	6	0	11	1	8.08e-05	stronglyHypermeth
chr23	38522077	38522078	-					1	14	0	5	1	8.6e-05	stronglyHypermeth
chr15	32261225	32261226	+					1	5	0	14	1	8.6e-05	stronglyHypermeth
chr23	43436086	43436087	-			PHACTR1	Y	1	9	0	7	1	8.741e-05	stronglyHypermeth
chr23	43436105	43436106	-			PHACTR1	Y	1	9	0	7	1	8.741e-05	stronglyHypermeth
chr23	43436099	43436100	-			PHACTR1	Y	1	9	0	7	1	8.741e-05	stronglyHypermeth
chr25	38470931	38470932	+					1	7	0	9	1	8.741e-05	stronglyHypermeth
chr14	8951120	8951121	-					1	7	0	9	1	8.741e-05	stronglyHypermeth
chr16	81655157	81655158	+					1	9	0	7	1	8.741e-05	stronglyHypermeth
chr29	26415440	26415441	-			UEVLD		1	5	0	13	1	0.0001167	stronglyHypermeth
chr4	100579856	100579857	+			MTPN		1	5	0	13	1	0.0001167	stronglyHypermeth
chr22	59883057	59883058	+					1	13	0	5	1	0.0001167	stronglyHypermeth
chr17	74985948	74985949	-					1	5	0	13	1	0.0001167	stronglyHypermeth
chr7	61400313	61400314	-			SPINK5		1	5	0	13	1	0.0001167	stronglyHypermeth
chr14	8124546	8124547	+					1	5	0	13	1	0.0001167	stronglyHypermeth
chr19	17540422	17540423	-			ASIC2		1	5	0	13	1	0.0001167	stronglyHypermeth
chr2	134777656	134777657	-				Y	1	6	0	10	1	0.0001249	stronglyHypermeth
chr13	56015355	56015356	+					1	6	0	10	1	0.0001249	stronglyHypermeth
chr7	41658238	41658239	-					1	6	0	10	1	0.0001249	stronglyHypermeth
chr6	118456872	118456873	+					1	6	0	10	1	0.0001249	stronglyHypermeth
chr23	51772944	51772945	-					1	10	0	6	1	0.0001249	stronglyHypermeth
chr12	89115982	89115983	-					1	10	0	6	1	0.0001249	stronglyHypermeth
chrX	40263633	40263634	+	TKTL1		TKTL1	Y	1	6	0	10	1	0.0001249	stronglyHypermeth
chr15	23035802	23035803	+					1	10	0	6	1	0.0001249	stronglyHypermeth
chr15	40158360	40158361	-					1	10	0	6	1	0.0001249	stronglyHypermeth
chr14	3639699	3639700	-				Y	1	6	0	10	1	0.0001249	stronglyHypermeth
chr16	76875591	76875592	-					1	6	0	10	1	0.0001249	stronglyHypermeth
chr2	133906291	133906292	+			CAPZB		1	8	0	7	1	0.0001554	stronglyHypermeth
chr1	145681282	145681283	-				Y	1	7	0	8	1	0.0001554	stronglyHypermeth
chr13	44908886	44908887	+					1	8	0	7	1	0.0001554	stronglyHypermeth
chr18	8311395	8311396	-					1	7	0	8	1	0.0001554	stronglyHypermeth
chr11	105524220	105524221	-				Y	1	8	0	7	1	0.0001554	stronglyHypermeth
chr9	100899110	100899111	-					1	8	0	7	1	0.0001554	stronglyHypermeth
chr7	20257627	20257628	-					1	8	0	7	1	0.0001554	stronglyHypermeth
chr12	15987102	15987103	+					1	8	0	7	1	0.0001554	stronglyHypermeth
chr12	83370341	83370342	-					1	7	0	8	1	0.0001554	stronglyHypermeth
chrX	91180767	91180768	-	ARAF			Y	1	8	0	8	1	0.0001554	stronglyHypermeth
chr14	1960969	1960970	-			OPLAH		1	8	0	8	1	0.0001554	stronglyHypermeth
chr14	2019515	2019516	-			GRINA	Y	1	8	0	7	1	0.0001554	stronglyHypermeth
chr19	53798738	53798739	-			RBFOX3		1	8	0	8	1	0.0001554	stronglyHypermeth
chr19	54483642	54483643	-					1	8	0	7	1	0.0001554	stronglyHypermeth
chr2	135377791	135377792	+					1	5	0	12	1	0.0001616	stronglyHypermeth
chr11	103822450	103822451	+				Y	1	12	0	5	1	0.0001616	stronglyHypermeth
chr17	75040074	75040075	+					1	5	0	12	1	0.0001616	stronglyHypermeth
chr29	42991997	42991998	-			MACROD1		1	6	0	9	1	0.0001998	stronglyHypermeth
chr22	60496673	60496674	-					1	6	0	9	1	0.0001998	stronglyHypermeth
chr18	52280838	52280839	+			SMG9		1	9	0	6	1	0.0001998	stronglyHypermeth
chr12	76780415	76780416	-			CLDN10		1	6	0	9	1	0.0001998	stronglyHypermeth
chr12	71998584	71998585	+					1	9	0	6	1	0.0001998	stronglyHypermeth
chr17	73944876	73944877	-		TOP3B		Y	1	9	0	6	1	0.0001998	stronglyHypermeth
chr14	14653122	14653123	+					1	6	0	9	1	0.0001998	stronglyHypermeth
chr19	57478534	57478535	+					1	9	0	6	1	0.0001998	stronglyHypermeth
chrX	135936487	135936488	+					1	5	0	11	1	0.0002289	stronglyHypermeth
chr9	103749142	103749143	+					1	5	0	11	1	0.0002289	stronglyHypermeth
chr14	61282687	61282688	-					1	5	0	11	1	0.0002289	stronglyHypermeth
chr8	62829949	62829950	-					1	5	0	11	1	0.0002289	stronglyHypermeth
chr15	22949620	22949621	+					1	11	0	5	1	0.0002289	stronglyHypermeth
chr15	32261226	32261227	-					1	5	0	11	1	0.0002289	stronglyHypermeth
chr19	57905770	57905771	-					1	5	0	11	1	0.0002289	stronglyHypermeth
chr19	31967213	31967214	-			ELAC2	Y	1	5	0	11	1	0.0002289	stronglyHypermeth
chr16	49418628	49418629	+					1	11	0	5	1	0.0002289	stronglyHypermeth
chrX	137693516	137693517	-		ARHGAP6		Y	1	8	0	6	1	0.000333	stronglyHypermeth
chrX	109768004	109768005	-					1	5	0	10	1	0.000333	stronglyHypermeth
chr11	28624602	28624603	-			EPAS1		1	8	0	6	1	0.000333	stronglyHypermeth
chr3	93185458	93185459	+					1	8	0	6	1	0.000333	stronglyHypermeth
chr8	30491828	30491829	-					1	5	0	10	1	0.000333	stronglyHypermeth
chr8	19809995	19809996	-					1	10	0	5	1	0.000333	stronglyHypermeth
chr1	155655799	155655800	+			PLCL2		1	8	0	6	1	0.000333	stronglyHypermeth
chr1	144440625	144440626	+					1	6	0	8	1	0.000333	stronglyHypermeth
chr22	57978904	57978905	-					1	8	0	6	1	0.000333	stronglyHypermeth
chr22	59398041	59398042	-				Y	1	8	0	6	1	0.000333	stronglyHypermeth
chr18	52867016	52867017	-		CEACAM19			1	6	0	8	1	0.000333	stronglyHypermeth
chr9	60562534	60562535	+			MAP3K7		1	6	0	8	1	0.000333	stronglyHypermeth
chr10	88718978	88718979	+					1	6	0	8	1	0.000333	stronglyHypermeth
chr7	21253739	21253740	+		EEF2			1	8	0	6	1	0.000333	stronglyHypermeth
chr23	43436098	43436099	+			PHACTR1	Y	1	6	0	8	1	0.000333	stronglyHypermeth
chr23	43436085	43436086	+			PHACTR1	Y	1	6	0	8	1	0.000333	stronglyHypermeth
chr12	88837920	88837921	-					1	6	0	8	1	0.000333	stronglyHypermeth
chr12	83674758	83674759	+					1	8	0	6	1	0.000333	stronglyHypermeth
chr24	2484802	2484803	+	MBP			Y	1	8	0	6	1	0.000333	stronglyHypermeth
chr24	3178330	3178331	-					1	6	0	8	1	0.000333	stronglyHypermeth
chr3	12801092	12801093	+					1	6	0	8	1	0.000333	stronglyHypermeth
chr14	4417399	4417400	-			TRAPPC9	Y	1	6	0	8	1	0.000333	stronglyHypermeth
chr14	5197754	5197755	-					1	10	0	5	1	0.000333	stronglyHypermeth
chr19	56172191	56172192	-	FOXJ1	FOXJ1		Y	1	8	0	6	1	0.000333	stronglyHypermeth
chr19	46025862	46025863	-			WNT3		1	6	0	8	1	0.000333	stronglyHypermeth
chr19	64022755	64022756	-					1	5	0	10	1	0.000333	stronglyHypermeth
chr19	17567924	17567925	-					1	5	0	10	1	0.000333	stronglyHypermeth
chr19	31967444	31967445	-			ELAC2		1	5	0	10	1	0.000333	stronglyHypermeth
chr16	51856293	51856294	+			PRKCZ		1	6	0	8	1	0.000333	stronglyHypermeth
chr21	71229018	71229019	-				Y	1	10	0	5	1	0.000333	stronglyHypermeth
chr21	71229129	71229130	-				Y	1	10	0	5	1	0.000333	stronglyHypermeth
chr13	2999627	2999628	-					1	6	0	8	1	0.000333	stronglyHypermeth
chr20	40216898	40216899	-			ADAMTS12		1	5	0	9	1	0.0004995	stronglyHypermeth
chr22	13319682	13319683	-					1	9	0	5	1	0.0004995	stronglyHypermeth
chr12	11110347	11110348	+			LECT1		1	5	0	9	1	0.0004995	stronglyHypermeth
chr24	33782925	33782926	+					1	5	0	9	1	0.0004995	stronglyHypermeth
chr1	5396560	5396561	+					1	5	0	9	1	0.0004995	stronglyHypermeth
chr29	50338552	50338553	+					1	7	0	6	1	0.0005828	stronglyHypermeth
chr9	19190786	19190787	-					1	7	0	6	1	0.0005828	stronglyHypermeth
chr1	111645182	111645183	+				Y	1	7	0	7	1	0.0005828	stronglyHypermeth
chr28	5023779	5023780	-					1	6	0	7	1	0.0005828	stronglyHypermeth
chr22	60927646	60927647	+					1	7	0	7	1	0.0005828	stronglyHypermeth
chr17	8594056	8594057	+					1	7	0	6	1	0.0005828	stronglyHypermeth
chr18	57827678	57827679	-					1	6	0	7	1	0.0005828	stronglyHypermeth
chr11	101920668	101920669	+					1	7	0	7	1	0.0005828	stronglyHypermeth
chr11	103606067	103606068	-			NACC2		1	6	0	7	1	0.0005828	stronglyHypermeth
chr6	1265623	1265624	-					1	6	0	7	1	0.0005828	stronglyHypermeth
chr6	51192548	51192549	-					1	6	0	7	1	0.0005828	stronglyHypermeth
chr9	97804046	97804047	-					1	7	0	7	1	0.0005828	stronglyHypermeth
chr15	80935133	80935134	-					1	7	0	6	1	0.0005828	stronglyHypermeth
chr10	80216337	80216338	+		ZFYVE26			1	7	0	7	1	0.0005828	stronglyHypermeth
chr10	59479466	59479467	+					1	6	0	7	1	0.0005828	stronglyHypermeth
chr16	49236	49237	+					1	7	0	6	1	0.0005828	stronglyHypermeth
chr27	5369671	5369672	-				Y	1	7	0	6	1	0.0005828	stronglyHypermeth
chr7	40901495	40901496	+					1	7	0	6	1	0.0005828	stronglyHypermeth
chr12	10685333	10685334	-					1	7	0	6	1	0.0005828	stronglyHypermeth
chr23	39189170	39189171	-					1	6	0	7	1	0.0005828	stronglyHypermeth
chr12	71594743	71594744	+					1	6	0	7	1	0.0005828	stronglyHypermeth
chr12	90604450	90604451	+					1	7	0	6	1	0.0005828	stronglyHypermeth
chr24	7836692	7836693	-					1	7	0	6	1	0.0005828	stronglyHypermeth
chr1	57443556	57443557	+					1	6	0	7	1	0.0005828	stronglyHypermeth
chr17	47905585	47905586	-					1	7	0	6	1	0.0005828	stronglyHypermeth
chr17	73957838	73957839	+					1	7	0	6	1	0.0005828	stronglyHypermeth
chr25	16811191	16811192	+					1	7	0	6	1	0.0005828	stronglyHypermeth
chr25	39978090	39978091	-					1	7	0	6	1	0.0005828	stronglyHypermeth
chr25	42193673	42193674	-					1	7	0	6	1	0.0005828	stronglyHypermeth
chr19	56179612	56179613	-					1	7	0	6	1	0.0005828	stronglyHypermeth
chr16	75406209	75406210	-			IRF6		1	7	0	6	1	0.0005828	stronglyHypermeth
chr16	81689188	81689189	+			PKP1	Y	1	6	0	7	1	0.0005828	stronglyHypermeth
chr21	62571986	62571987	-					1	6	0	7	1	0.0005828	stronglyHypermeth
chr2	122517588	122517589	-				Y	1	5	0	8	1	0.000777	stronglyHypermeth
chr2	135912555	135912556	-					1	5	0	8	1	0.000777	stronglyHypermeth
chr29	9473430	9473431	+					1	5	0	8	1	0.000777	stronglyHypermeth
chr4	117956212	117956213	+					1	5	0	8	1	0.000777	stronglyHypermeth
chr22	60035718	60035719	+					1	5	0	8	1	0.000777	stronglyHypermeth
chr4	4738699	4738700	-					1	5	0	8	1	0.000777	stronglyHypermeth
chr18	50660887	50660888	+			CYP2S1		1	8	0	5	1	0.000777	stronglyHypermeth
chr7	3683606	3683607	+			PBX4		1	5	0	8	1	0.000777	stronglyHypermeth
chr26	44447593	44447594	+			LHPP	Y	1	8	0	5	1	0.000777	stronglyHypermeth
chr23	51572867	51572868	+					1	8	0	5	1	0.000777	stronglyHypermeth
chr24	37613833	37613834	-					1	8	0	5	1	0.000777	stronglyHypermeth
chr17	72944712	72944713	+			IGLL1		1	8	0	5	1	0.000777	stronglyHypermeth
chr25	40015791	40015792	+					1	5	0	8	1	0.000777	stronglyHypermeth
chr25	10866410	10866411	-			SNX29		1	5	0	8	1	0.000777	stronglyHypermeth
chr25	1205518	1205519	+			TMEM204	Y	1	5	0	8	1	0.000777	stronglyHypermeth
chr25	40385288	40385289	+					1	8	0	5	1	0.000777	stronglyHypermeth
chr5	116667980	116667981	-			FBLN1		1	5	0	8	1	0.000777	stronglyHypermeth
chr5	111596371	111596372	-					1	5	0	8	1	0.000777	stronglyHypermeth
chr14	8244431	8244432	+					1	8	0	5	1	0.000777	stronglyHypermeth
chr19	63601980	63601981	+					1	5	0	8	1	0.000777	stronglyHypermeth
chr16	77254349	77254350	-					1	5	0	8	1	0.000777	stronglyHypermeth
chr2	135693504	135693505	-					1	7	0	5	1	0.001263	stronglyHypermeth
chr2	108210186	108210187	-		OBSL1		Y	1	5	0	7	1	0.001263	stronglyHypermeth
chr2	136317356	136317357	+				Y	1	5	0	7	1	0.001263	stronglyHypermeth
chr2	135700109	135700110	-					1	7	0	5	1	0.001263	stronglyHypermeth
chr29	22160744	22160745	-					1	7	0	5	1	0.001263	stronglyHypermeth
chr29	8827523	8827524	-					1	7	0	5	1	0.001263	stronglyHypermeth
chr4	114688731	114688732	-					1	7	0	5	1	0.001263	stronglyHypermeth
chr1	138680875	138680876	+					1	7	0	5	1	0.001263	stronglyHypermeth
chr1	138680798	138680799	+					1	7	0	5	1	0.001263	stronglyHypermeth
chr1	154334516	154334517	+					1	5	0	7	1	0.001263	stronglyHypermeth
chr28	34197158	34197159	+					1	5	0	7	1	0.001263	stronglyHypermeth
chr22	61113135	61113136	-				Y	1	7	0	5	1	0.001263	stronglyHypermeth
chr22	60494892	60494893	-		MGLL		Y	1	5	0	7	1	0.001263	stronglyHypermeth
chr22	59862911	59862912	-			RAB7A	Y	1	7	0	5	1	0.001263	stronglyHypermeth
chr4	7132867	7132868	-					1	5	0	7	1	0.001263	stronglyHypermeth
chr13	74195219	74195220	-		KCNS1		Y	1	5	0	7	1	0.001263	stronglyHypermeth
chr18	8579160	8579161	-					1	5	0	7	1	0.001263	stronglyHypermeth
chr18	55750573	55750574	-	NTN5	NTN5			1	5	0	7	1	0.001263	stronglyHypermeth
chr11	104350000	104350001	-					1	5	0	7	1	0.001263	stronglyHypermeth
chr9	104128012	104128013	-					1	5	0	7	1	0.001263	stronglyHypermeth
chr9	100163604	100163605	-					1	5	0	7	1	0.001263	stronglyHypermeth
chr14	63964642	63964643	+					1	7	0	5	1	0.001263	stronglyHypermeth
chr27	138534	138535	-					1	7	0	5	1	0.001263	stronglyHypermeth
chr26	44179587	44179588	-					1	5	0	7	1	0.001263	stronglyHypermeth
chr26	45909758	45909759	+			ADAM12		1	7	0	5	1	0.001263	stronglyHypermeth
chr12	90149646	90149647	+					1	7	0	5	1	0.001263	stronglyHypermeth
chr12	88485585	88485586	+					1	5	0	7	1	0.001263	stronglyHypermeth
chr12	70809887	70809888	-					1	5	0	7	1	0.001263	stronglyHypermeth
chr8	105111777	105111778	-			COL27A1		1	7	0	5	1	0.001263	stronglyHypermeth
chr8	111868029	111868030	-			CDK5RAP2		1	5	0	7	1	0.001263	stronglyHypermeth
chr15	11952252	11952253	+					1	7	0	5	1	0.001263	stronglyHypermeth
chr7	70573490	70573491	-					1	5	0	7	1	0.001263	stronglyHypermeth
chr25	10889472	10889473	-			SNX29		1	7	0	5	1	0.001263	stronglyHypermeth
chr5	108630027	108630028	+					1	7	0	5	1	0.001263	stronglyHypermeth
chr14	19643683	19643684	-					1	7	0	5	1	0.001263	stronglyHypermeth
chr19	29571465	29571466	-					1	5	0	7	1	0.001263	stronglyHypermeth
chr19	56324954	56324955	-					1	5	0	7	1	0.001263	stronglyHypermeth
chr16	53080440	53080441	+			PLEKHM2		1	7	0	5	1	0.001263	stronglyHypermeth
chrX	142150009	142150010	-	ARHGAP6			Y	1	6	0	5	1	0.002165	stronglyHypermeth
chrX	138882704	138882705	+					1	6	0	5	1	0.002165	stronglyHypermeth
chr2	127941105	127941106	+					1	6	0	5	1	0.002165	stronglyHypermeth
chr2	127940950	127940951	+					1	6	0	5	1	0.002165	stronglyHypermeth
chr2	134567090	134567091	-				Y	1	6	0	6	1	0.002165	stronglyHypermeth
chr11	44414254	44414255	-					1	6	0	5	1	0.002165	stronglyHypermeth
chr11	47351294	47351295	+			EIF2AK3		1	6	0	6	1	0.002165	stronglyHypermeth
chr3	119574860	119574861	-				Y	1	6	0	5	1	0.002165	stronglyHypermeth
chr3	62079273	62079274	-					1	5	0	6	1	0.002165	stronglyHypermeth
chr8	8539282	8539283	-					1	6	0	6	1	0.002165	stronglyHypermeth
chr29	48708386	48708387	+					1	5	0	6	1	0.002165	stronglyHypermeth
chr29	48237828	48237829	+					1	5	0	6	1	0.002165	stronglyHypermeth
chr29	47041435	47041436	+			TPCN2		1	6	0	6	1	0.002165	stronglyHypermeth
chr4	118724950	118724951	-					1	6	0	6	1	0.002165	stronglyHypermeth
chr20	70536616	70536617	-					1	5	0	6	1	0.002165	stronglyHypermeth
chr20	65250907	65250908	+					1	6	0	6	1	0.002165	stronglyHypermeth
chr1	142194174	142194175	-					1	6	0	5	1	0.002165	stronglyHypermeth
chr1	153435496	153435497	-					1	5	0	6	1	0.002165	stronglyHypermeth
chr1	150495150	150495151	+					1	5	0	6	1	0.002165	stronglyHypermeth
chr1	138782315	138782316	-					1	5	0	6	1	0.002165	stronglyHypermeth
chr28	32004879	32004880	-					1	5	0	6	1	0.002165	stronglyHypermeth
chr28	26349877	26349878	-			COL13A1		1	6	0	6	1	0.002165	stronglyHypermeth
chr22	60290377	60290378	+					1	6	0	5	1	0.002165	stronglyHypermeth
chr22	60290296	60290297	+					1	6	0	5	1	0.002165	stronglyHypermeth
chr22	59003161	59003162	+					1	5	0	6	1	0.002165	stronglyHypermeth
chr22	60651264	60651265	+					1	6	0	5	1	0.002165	stronglyHypermeth
chr22	60943495	60943496	+				Y	1	6	0	6	1	0.002165	stronglyHypermeth
chr4	30292533	30292534	-					1	6	0	6	1	0.002165	stronglyHypermeth
chr13	74618269	74618270	+					1	5	0	6	1	0.002165	stronglyHypermeth
chr13	80383044	80383045	+					1	6	0	5	1	0.002165	stronglyHypermeth
chr17	11470247	11470248	-					1	6	0	5	1	0.002165	stronglyHypermeth
chr18	64966485	64966486	-				Y	1	6	0	5	1	0.002165	stronglyHypermeth
chr18	12728063	12728064	-					1	5	0	6	1	0.002165	stronglyHypermeth
chr18	17268389	17268390	-				Y	1	6	0	6	1	0.002165	stronglyHypermeth
chr18	12728066	12728067	-					1	6	0	6	1	0.002165	stronglyHypermeth
chr11	104399259	104399260	-					1	6	0	5	1	0.002165	stronglyHypermeth
chr11	103843321	103843322	+					1	6	0	5	1	0.002165	stronglyHypermeth
chr11	103843455	103843456	+					1	6	0	5	1	0.002165	stronglyHypermeth
chr11	95797765	95797766	+					1	6	0	6	1	0.002165	stronglyHypermeth
chr21	8040434	8040435	-			IGF1R		1	5	0	6	1	0.002165	stronglyHypermeth
chr9	103563368	103563369	+			UNC93A		1	6	0	5	1	0.002165	stronglyHypermeth
chr9	103510378	103510379	-					1	5	0	6	1	0.002165	stronglyHypermeth
chr9	103892850	103892851	-					1	6	0	6	1	0.002165	stronglyHypermeth
chr15	52298465	52298466	-		TRPC2			1	6	0	5	1	0.002165	stronglyHypermeth
chr15	65723872	65723873	-					1	5	0	6	1	0.002165	stronglyHypermeth
chr15	52298425	52298426	-		TRPC2			1	6	0	5	1	0.002165	stronglyHypermeth
chr10	74086010	74086011	+					1	6	0	5	1	0.002165	stronglyHypermeth
chr10	90537648	90537649	+					1	6	0	6	1	0.002165	stronglyHypermeth
chr7	45540905	45540906	+					1	5	0	6	1	0.002165	stronglyHypermeth
chr7	54191907	54191908	+			PCDHGA8,PCDHGB4	Y	1	6	0	6	1	0.002165	stronglyHypermeth
chr26	50893921	50893922	-					1	5	0	6	1	0.002165	stronglyHypermeth
chr26	41096752	41096753	+					1	5	0	6	1	0.002165	stronglyHypermeth
chr26	50198689	50198690	-					1	6	0	5	1	0.002165	stronglyHypermeth
chr26	25812900	25812901	+	SPRN	SPRN	SORCS3	Y	1	6	0	6	1	0.002165	stronglyHypermeth
chr26	25812939	25812940	+	SPRN	SPRN	SORCS3	Y	1	6	0	6	1	0.002165	stronglyHypermeth
chr26	25812941	25812942	+	SPRN	SPRN	SORCS3	Y	1	6	0	6	1	0.002165	stronglyHypermeth
chr26	25812936	25812937	+	SPRN	SPRN	SORCS3	Y	1	6	0	6	1	0.002165	stronglyHypermeth
chr26	25812945	25812946	+	SPRN	SPRN	SORCS3	Y	1	6	0	6	1	0.002165	stronglyHypermeth
chr26	25812905	25812906	+	SPRN	SPRN	SORCS3	Y	1	6	0	6	1	0.002165	stronglyHypermeth
chr26	25812910	25812911	+	SPRN	SPRN	SORCS3	Y	1	6	0	6	1	0.002165	stronglyHypermeth
chr26	25813162	25813163	+	SPRN		SORCS3		1	6	0	6	1	0.002165	stronglyHypermeth
chr26	25812933	25812934	+	SPRN	SPRN	SORCS3	Y	1	6	0	6	1	0.002165	stronglyHypermeth
chr26	25812923	25812924	+	SPRN	SPRN	SORCS3	Y	1	6	0	6	1	0.002165	stronglyHypermeth
chr6	107682022	107682023	+					1	6	0	5	1	0.002165	stronglyHypermeth
chr6	118532840	118532841	+					1	6	0	6	1	0.002165	stronglyHypermeth
chr6	109841723	109841724	-			NELFA		1	6	0	6	1	0.002165	stronglyHypermeth
chr10	8492970	8492971	-					1	6	0	5	1	0.002165	stronglyHypermeth
chr23	51088717	51088718	-				Y	1	6	0	6	1	0.002165	stronglyHypermeth
chr23	44175394	44175395	-				Y	1	6	0	6	1	0.002165	stronglyHypermeth
chr12	83659701	83659702	-					1	6	0	5	1	0.002165	stronglyHypermeth
chr12	90795375	90795376	-					1	5	0	6	1	0.002165	stronglyHypermeth
chr12	90795374	90795375	+					1	6	0	5	1	0.002165	stronglyHypermeth
chr12	90806074	90806075	-					1	6	0	6	1	0.002165	stronglyHypermeth
chr12	90929600	90929601	-			RASA3		1	6	0	6	1	0.002165	stronglyHypermeth
chr12	90936285	90936286	-			RASA3		1	6	0	6	1	0.002165	stronglyHypermeth
chr24	37821858	37821859	+			MYL12A		1	6	0	5	1	0.002165	stronglyHypermeth
chr24	37821862	37821863	+			MYL12A		1	6	0	5	1	0.002165	stronglyHypermeth
chr24	41021659	41021660	+					1	5	0	6	1	0.002165	stronglyHypermeth
chr24	45724788	45724789	-					1	6	0	5	1	0.002165	stronglyHypermeth
chr24	39319423	39319424	+			EPB41L3		1	5	0	6	1	0.002165	stronglyHypermeth
chr24	37821854	37821855	+			MYL12A		1	6	0	5	1	0.002165	stronglyHypermeth
chr24	42941889	42941890	+					1	6	0	5	1	0.002165	stronglyHypermeth
chrX	40102196	40102197	-					1	5	0	6	1	0.002165	stronglyHypermeth
chrX	37191406	37191407	-					1	6	0	5	1	0.002165	stronglyHypermeth
chrX	54929191	54929192	-					1	6	0	6	1	0.002165	stronglyHypermeth
chr8	100609167	100609168	+			PTPN3		1	5	0	6	1	0.002165	stronglyHypermeth
chr17	74432087	74432088	-		MED15	PRODH		1	6	0	5	1	0.002165	stronglyHypermeth
chr17	50595565	50595566	+					1	5	0	6	1	0.002165	stronglyHypermeth
chr3	1177302	1177303	+					1	5	0	6	1	0.002165	stronglyHypermeth
chr25	1323135	1323136	-			MAPK8IP3		1	6	0	5	1	0.002165	stronglyHypermeth
chr25	8632535	8632536	-					1	6	0	5	1	0.002165	stronglyHypermeth
chr25	8770075	8770076	+					1	5	0	6	1	0.002165	stronglyHypermeth
chr25	3735066	3735067	+					1	6	0	6	1	0.002165	stronglyHypermeth
chr5	113441915	113441916	-					1	6	0	5	1	0.002165	stronglyHypermeth
chr5	98211618	98211619	-			BCL2L14		1	6	0	6	1	0.002165	stronglyHypermeth
chr5	114698787	114698788	-					1	6	0	6	1	0.002165	stronglyHypermeth
chr19	56626886	56626887	-		LLGL2			1	5	0	6	1	0.002165	stronglyHypermeth
chr19	57942893	57942894	-					1	5	0	6	1	0.002165	stronglyHypermeth
chr19	60738089	60738090	-				Y	1	6	0	5	1	0.002165	stronglyHypermeth
chr19	62494633	62494634	+			ARSG,SLC16A6		1	6	0	6	1	0.002165	stronglyHypermeth
chr19	63616034	63616035	-					1	6	0	6	1	0.002165	stronglyHypermeth
chr16	81689185	81689186	-			PKP1	Y	1	6	0	5	1	0.002165	stronglyHypermeth
chr16	81689189	81689190	-			PKP1	Y	1	6	0	5	1	0.002165	stronglyHypermeth
chr16	63534207	63534208	-					1	5	0	6	1	0.002165	stronglyHypermeth
chr16	79608323	79608324	+					1	6	0	6	1	0.002165	stronglyHypermeth
chr16	81634691	81634692	-				Y	1	6	0	6	1	0.002165	stronglyHypermeth
chr5	55742757	55742758	-					1	5	0	6	1	0.002165	stronglyHypermeth
chr13	18889917	18889918	-					1	6	0	5	1	0.002165	stronglyHypermeth
chr13	21369803	21369804	-					1	6	0	5	1	0.002165	stronglyHypermeth
chr13	41011349	41011350	-			XRN2		1	6	0	6	1	0.002165	stronglyHypermeth
chr13	19095707	19095708	+					1	6	0	6	1	0.002165	stronglyHypermeth
chr2	133906796	133906797	-			CAPZB		1	5	0	5	1	0.007937	stronglyHypermeth
chr2	133594612	133594613	-					1	5	0	5	1	0.007937	stronglyHypermeth
chr11	4765304	4765305	-					1	5	0	5	1	0.007937	stronglyHypermeth
chr3	118357558	118357559	+			ASB1		1	5	0	5	1	0.007937	stronglyHypermeth
chr29	41678743	41678744	-	GANAB		GANAB		1	5	0	5	1	0.007937	stronglyHypermeth
chr1	153920791	153920792	+					1	5	0	5	1	0.007937	stronglyHypermeth
chr1	153920806	153920807	+					1	5	0	5	1	0.007937	stronglyHypermeth
chr22	61190772	61190773	-				Y	1	5	0	5	1	0.007937	stronglyHypermeth
chr22	13533807	13533808	+					1	5	0	5	1	0.007937	stronglyHypermeth
chr22	13533676	13533677	+					1	5	0	5	1	0.007937	stronglyHypermeth
chr18	13461415	13461416	-			BANP	Y	1	5	0	5	1	0.007937	stronglyHypermeth
chr9	77916011	77916012	-					1	5	0	5	1	0.007937	stronglyHypermeth
chr16	30604178	30604179	-			PSEN2		1	5	0	5	1	0.007937	stronglyHypermeth
chr7	14359786	14359787	-					1	5	0	5	1	0.007937	stronglyHypermeth
chr26	47230335	47230336	+					1	5	0	5	1	0.007937	stronglyHypermeth
chr26	40010643	40010644	-			RGS10		1	5	0	5	1	0.007937	stronglyHypermeth
chr12	89253261	89253262	-			CARS2	Y	1	5	0	5	1	0.007937	stronglyHypermeth
chr12	72006088	72006089	-					1	5	0	5	1	0.007937	stronglyHypermeth
chr12	85496538	85496539	-					1	5	0	5	1	0.007937	stronglyHypermeth
chr12	89429506	89429507	+					1	5	0	5	1	0.007937	stronglyHypermeth
chr24	33299927	33299928	-					1	5	0	5	1	0.007937	stronglyHypermeth
chr24	39674458	39674459	+					1	5	0	5	1	0.007937	stronglyHypermeth
chr24	56901951	56901952	+					1	5	0	5	1	0.007937	stronglyHypermeth
chr24	33763353	33763354	-					1	5	0	5	1	0.007937	stronglyHypermeth
chrX	83531969	83531970	+	RPS4X			Y	1	5	0	5	1	0.007937	stronglyHypermeth
chr1	57482943	57482944	-					1	5	0	5	1	0.007937	stronglyHypermeth
chr17	73452671	73452672	-	GGT1		GGT1	Y	1	5	0	5	1	0.007937	stronglyHypermeth
chr17	74966603	74966604	-	MIR185				1	5	0	5	1	0.007937	stronglyHypermeth
chr15	25099384	25099385	+			ZBTB16		1	5	0	5	1	0.007937	stronglyHypermeth
chr3	5179664	5179665	-					1	5	0	5	1	0.007937	stronglyHypermeth
chr7	59123314	59123315	+					1	5	0	5	1	0.007937	stronglyHypermeth
chr7	111958956	111958957	-					1	5	0	5	1	0.007937	stronglyHypermeth
chr25	11768839	11768840	-			SHISA9		1	5	0	5	1	0.007937	stronglyHypermeth
chr5	118329396	118329397	+			TBC1D22A	Y	1	5	0	5	1	0.007937	stronglyHypermeth
chr5	119096297	119096298	+					1	5	0	5	1	0.007937	stronglyHypermeth
chr19	46611137	46611138	+			MAPT	Y	1	5	0	5	1	0.007937	stronglyHypermeth
chr19	25166842	25166843	+			ATP2A3		1	5	0	5	1	0.007937	stronglyHypermeth
chr19	53242151	53242152	-			TBC1D16		1	5	0	5	1	0.007937	stronglyHypermeth
chr19	10222070	10222071	+			TRIM37		1	5	0	5	1	0.007937	stronglyHypermeth
chr19	59416376	59416377	-					1	5	0	5	1	0.007937	stronglyHypermeth
chr16	47928536	47928537	-			ACOT7		1	5	0	5	1	0.007937	stronglyHypermeth
chr16	63571287	63571288	-					1	5	0	5	1	0.007937	stronglyHypermeth
chr13	28624383	28624384	+					1	5	0	5	1	0.007937	stronglyHypermeth
chr17	72780631	72780632	+		SLC5A4	SLC5A4		1	14	0.04	23	0.96	2.456e-09	stronglyHypermeth
chr22	59463778	59463779	+					0.96	23	0	12	0.96	1.558e-08	stronglyHypermeth
chr17	74992845	74992846	-			DGCR8		0.95	22	0	22	0.95	2.186e-11	stronglyHypermeth
chr24	33219634	33219635	+					0.95	20	0	7	0.95	9.009e-06	stronglyHypermeth
chr18	65598413	65598414	-					1	6	0.05	21	0.95	2.365e-05	stronglyHypermeth
chr24	26381514	26381515	-					0.94	16	0	21	0.94	1.709e-09	stronglyHypermeth
chr10	88388280	88388281	+					1	12	0.06	17	0.94	2.505e-07	stronglyHypermeth
chr17	48151384	48151385	+					1	11	0.06	16	0.94	9.204e-07	stronglyHypermeth
chr7	54588917	54588918	-					1	8	0.06	16	0.94	1.224e-05	stronglyHypermeth
chr17	74899678	74899679	+			TXNRD2		0.94	16	0	8	0.94	1.224e-05	stronglyHypermeth
chr19	34778472	34778473	-					0.94	16	0	7	0.94	3.263e-05	stronglyHypermeth
chr1	9041709	9041710	+					0.94	16	0	7	0.94	3.263e-05	stronglyHypermeth
chr8	7165622	7165623	-					0.94	17	0	6	0.94	6.934e-05	stronglyHypermeth
chr24	46762340	46762341	-					0.94	16	0	6	0.94	9.382e-05	stronglyHypermeth
chr7	66096575	66096576	+					1	6	0.06	16	0.94	9.382e-05	stronglyHypermeth
chr1	148541608	148541609	+					0.94	17	0	5	0.94	0.0002278	stronglyHypermeth
chr12	30612440	30612441	-					1	5	0.06	17	0.94	0.0002278	stronglyHypermeth
chr18	47932673	47932674	+					0.93	15	0	42	0.93	1.949e-12	stronglyHypermeth
chr13	39136337	39136338	+					0.93	14	0	27	0.93	7.945e-10	stronglyHypermeth
chr23	27647960	27647961	+	BoLA,BOLA-A	BoLA,BOLA-A		Y	1	12	0.07	29	0.93	1.152e-08	stronglyHypermeth
chr23	27647969	27647970	+	BoLA,BOLA-A	BoLA,BOLA-A		Y	1	12	0.07	29	0.93	1.152e-08	stronglyHypermeth
chr13	73596671	73596672	-					0.93	15	0	9	0.93	7.648e-06	stronglyHypermeth
chr11	103316124	103316125	-					0.93	15	0	9	0.93	7.648e-06	stronglyHypermeth
chr26	24270586	24270587	+			PDCD11		0.93	14	0	9	0.93	1.224e-05	stronglyHypermeth
chr12	15630765	15630766	+	COG3				1	7	0.07	15	0.93	4.691e-05	stronglyHypermeth
chr12	89616553	89616554	+					0.93	14	0	7	0.93	6.88e-05	stronglyHypermeth
chrX	137435525	137435526	+					1	5	0.07	27	0.93	0.0001043	stronglyHypermeth
chr29	49988710	49988711	-				Y	0.93	15	0	5	0.93	0.000387	stronglyHypermeth
chr9	104572167	104572168	+				Y	0.93	15	0	5	0.93	0.000387	stronglyHypermeth
chr13	62619896	62619897	+					1	5	0.07	14	0.93	0.000516	stronglyHypermeth
chr2	80232	80233	+					0.93	14	0	5	0.93	0.000516	stronglyHypermeth
chr19	50507313	50507314	-			TBCD		0.93	14	0	5	0.93	0.000516	stronglyHypermeth
chr16	73255154	73255155	+					1	16	0.08	13	0.92	2.505e-07	stronglyHypermeth
chr17	54557115	54557116	-			CDK2AP1		1	8	0.08	25	0.92	3.241e-06	stronglyHypermeth
chr18	52280839	52280840	-			SMG9		0.92	13	0	11	0.92	9.615e-06	stronglyHypermeth
chr3	12801093	12801094	-					0.92	12	0	11	0.92	9.615e-06	stronglyHypermeth
chr10	99992070	99992071	+					1	7	0.08	24	0.92	1.369e-05	stronglyHypermeth
chr11	104351876	104351877	-				Y	0.92	12	0	10	0.92	3.402e-05	stronglyHypermeth
chr24	33878537	33878538	-					0.92	12	0	9	0.92	3.402e-05	stronglyHypermeth
chr24	37821850	37821851	+			MYL12A		0.92	12	0	9	0.92	3.402e-05	stronglyHypermeth
chr14	77492038	77492039	+					0.92	13	0	8	0.92	4.423e-05	stronglyHypermeth
chr3	119517499	119517500	+					0.92	12	0	8	0.92	7.145e-05	stronglyHypermeth
chr19	55499416	55499417	+					1	8	0.08	12	0.92	7.145e-05	stronglyHypermeth
chr24	50087230	50087231	+					0.92	12	0	7	0.92	0.0001588	stronglyHypermeth
chr15	23544290	23544291	-					0.92	12	0	7	0.92	0.0001588	stronglyHypermeth
chr5	107087327	107087328	-					1	7	0.08	12	0.92	0.0001588	stronglyHypermeth
chr4	4424664	4424665	+					0.92	13	0	6	0.92	0.000258	stronglyHypermeth
chr11	104466022	104466023	-					0.92	13	0	6	0.92	0.000258	stronglyHypermeth
chr9	103960056	103960057	-				Y	1	6	0.08	12	0.92	0.0003771	stronglyHypermeth
chr12	81199474	81199475	-				Y	0.92	13	0	5	0.92	0.0007003	stronglyHypermeth
chr25	37917776	37917777	-		TMEM130			0.92	13	0	5	0.92	0.0007003	stronglyHypermeth
chr19	51462909	51462910	-		DCXR			1	5	0.08	13	0.92	0.0007003	stronglyHypermeth
chr19	62750732	62750733	+					0.92	13	0	5	0.92	0.0007003	stronglyHypermeth
chr22	60898499	60898500	+				Y	0.92	12	0	5	0.92	0.0009696	stronglyHypermeth
chr9	103536714	103536715	+					0.92	12	0	5	0.92	0.0009696	stronglyHypermeth
chr12	89607400	89607401	-				Y	0.92	12	0	5	0.92	0.0009696	stronglyHypermeth
chr24	61359842	61359843	+					0.92	12	0	5	0.92	0.0009696	stronglyHypermeth
chr16	77427847	77427848	+					1	5	0.08	12	0.92	0.0009696	stronglyHypermeth
chr16	72746555	72746556	+			BATF3		0.91	11	0	18	0.91	5.492e-07	stronglyHypermeth
chr7	63977051	63977052	-					0.91	11	0	14	0.91	3.365e-06	stronglyHypermeth
chr11	104421189	104421190	-			SLC2A6	Y	0.91	22	0	8	0.91	7.688e-06	stronglyHypermeth
chr26	44495216	44495217	-			LHPP		0.91	11	0	10	0.91	3.402e-05	stronglyHypermeth
chr24	19488102	19488103	+					1	9	0.09	11	0.91	0.0001191	stronglyHypermeth
chr3	7908089	7908090	+					1	9	0.09	11	0.91	0.0001191	stronglyHypermeth
chr25	1684279	1684280	-			RAB26		0.91	11	0	7	0.91	0.0002514	stronglyHypermeth
chr29	38021831	38021832	+			CD5	Y	0.91	11	0	6	0.91	0.0005656	stronglyHypermeth
chr22	37593538	37593539	+					0.91	11	0	6	0.91	0.0005656	stronglyHypermeth
chr6	107228267	107228268	+			NSG1	Y	1	6	0.09	11	0.91	0.0005656	stronglyHypermeth
chr8	781910	781911	-					0.91	11	0	5	0.91	0.001374	stronglyHypermeth
chr20	69248062	69248063	-					1	5	0.09	11	0.91	0.001374	stronglyHypermeth
chr9	91108363	91108364	-			RGS17		0.91	11	0	5	0.91	0.001374	stronglyHypermeth
chr23	51261076	51261077	+			GMDS		0.91	11	0	5	0.91	0.001374	stronglyHypermeth
chr24	39346206	39346207	-		EPB41L3			0.91	11	0	5	0.91	0.001374	stronglyHypermeth
chr1	101697185	101697186	+					0.91	11	0	5	0.91	0.001374	stronglyHypermeth
chr17	73545387	73545388	-					1	5	0.09	11	0.91	0.001374	stronglyHypermeth
chr19	20974247	20974248	-			PIPOX		1	5	0.09	11	0.91	0.001374	stronglyHypermeth
chr1	44837814	44837815	-					0.91	11	0	5	0.91	0.001374	stronglyHypermeth
chr17	72780632	72780633	-		SLC5A4	SLC5A4		0.9	20	0	37	0.9	6.123e-13	stronglyHypermeth
chr12	81172754	81172755	-					0.9	10	0	22	0.9	3.565e-07	stronglyHypermeth
chr11	103957233	103957234	-					0.9	10	0	17	0.9	2.134e-06	stronglyHypermeth
chr21	26782297	26782298	+					0.9	10	0	17	0.9	2.134e-06	stronglyHypermeth
chr16	55327985	55327986	-					0.9	10	0	16	0.9	3.2e-06	stronglyHypermeth
chr11	6952124	6952125	-					0.9	20	0	8	0.9	1.448e-05	stronglyHypermeth
chr10	101941029	101941030	-			FOXN3	Y	1	11	0.1	10	0.9	3.402e-05	stronglyHypermeth
chr10	101941033	101941034	-			FOXN3	Y	1	11	0.1	10	0.9	3.402e-05	stronglyHypermeth
chr15	31898058	31898059	-			GRIK4		0.9	20	0	7	0.9	4.054e-05	stronglyHypermeth
chr25	2234029	2234030	-					0.9	21	0	6	0.9	9.459e-05	stronglyHypermeth
chr9	103214209	103214210	-					0.9	10	0	9	0.9	0.0001191	stronglyHypermeth
chr17	72585818	72585819	-					0.9	10	0	10	0.9	0.0001191	stronglyHypermeth
chr22	61186330	61186331	-				Y	0.9	10	0	7	0.9	0.0004114	stronglyHypermeth
chr22	6609028	6609029	+					1	8	0.1	10	0.9	0.0004114	stronglyHypermeth
chr18	55152744	55152745	-			CRX		0.9	10	0	7	0.9	0.0004114	stronglyHypermeth
chr25	11091929	11091930	-			SNX29		0.9	10	0	7	0.9	0.0004114	stronglyHypermeth
chr19	42502284	42502285	-					0.9	10	0	8	0.9	0.0004114	stronglyHypermeth
chr2	123229367	123229368	-					1	6	0.1	10	0.9	0.0008741	stronglyHypermeth
chr23	52008080	52008081	+			EXOC2		0.9	10	0	6	0.9	0.0008741	stronglyHypermeth
chr20	69960102	69960103	-					1	5	0.1	10	0.9	0.001998	stronglyHypermeth
chr20	70258670	70258671	+					1	5	0.1	10	0.9	0.001998	stronglyHypermeth
chr17	7537520	7537521	-					1	5	0.1	10	0.9	0.001998	stronglyHypermeth
chr11	95527984	95527985	-			NR5A1		0.9	10	0	5	0.9	0.001998	stronglyHypermeth
chr23	44401375	44401376	+					0.9	10	0	5	0.9	0.001998	stronglyHypermeth
chr25	30312365	30312366	+					0.93	14	0.04	28	0.89	7.435e-09	stronglyHypermeth
chr13	43926793	43926794	+					0.89	18	0	14	0.89	5.091e-07	stronglyHypermeth
chr12	90928032	90928033	-			RASA3		0.89	18	0	12	0.89	1.052e-06	stronglyHypermeth
chr13	70739314	70739315	+			CHD6		1	11	0.11	18	0.89	2.255e-06	stronglyHypermeth
chr18	56590272	56590273	+					0.89	9	0	19	0.89	2.896e-06	stronglyHypermeth
chr20	71271333	71271334	-			TERT	Y	0.89	9	0	18	0.89	4.054e-06	stronglyHypermeth
chr2	135600923	135600924	-			ARHGEF10L		1	15	0.11	9	0.89	1.224e-05	stronglyHypermeth
chr5	115436315	115436316	-					1	15	0.11	9	0.89	1.224e-05	stronglyHypermeth
chr11	106340553	106340554	+				Y	1	8	0.11	19	0.89	2.027e-05	stronglyHypermeth
chr1	128319787	128319788	+					1	12	0.11	9	0.89	4.423e-05	stronglyHypermeth
chr8	49863111	49863112	-					0.89	9	0	11	0.89	7.145e-05	stronglyHypermeth
chr2	135665806	135665807	-			ARHGEF10L		0.89	9	0	8	0.89	0.0004114	stronglyHypermeth
chr2	135343293	135343294	+					0.89	9	0	9	0.89	0.0004114	stronglyHypermeth
chr2	136548263	136548264	-			EPHA2		0.89	9	0	6	0.89	0.001399	stronglyHypermeth
chr29	42991989	42991990	-			MACROD1		1	6	0.11	9	0.89	0.001399	stronglyHypermeth
chr23	49951158	49951159	+					1	7	0.11	9	0.89	0.001399	stronglyHypermeth
chr15	23091577	23091578	+					0.89	9	0	6	0.89	0.001399	stronglyHypermeth
chr7	108774695	108774696	+					0.89	9	0	7	0.89	0.001399	stronglyHypermeth
chr11	1344663	1344664	-					1	5	0.11	9	0.89	0.002997	stronglyHypermeth
chr11	6336964	6336965	+					0.89	9	0	5	0.89	0.002997	stronglyHypermeth
chr10	60478425	60478426	+					1	5	0.11	9	0.89	0.002997	stronglyHypermeth
chr27	42172796	42172797	-					1	5	0.11	9	0.89	0.002997	stronglyHypermeth
chr2	48701915	48701916	+					1	5	0.11	9	0.89	0.002997	stronglyHypermeth
chr15	30744033	30744034	-		PVRL1		Y	0.89	9	0	5	0.89	0.002997	stronglyHypermeth
chr9	101961300	101961301	+		C9H6orf118			0.95	19	0.07	14	0.88	3.261e-07	stronglyHypermeth
chr22	11618124	11618125	-			DLEC1		0.88	16	0	14	0.88	8.321e-07	stronglyHypermeth
chr5	115537132	115537133	-			PARVB		1	12	0.12	17	0.88	1.754e-06	stronglyHypermeth
chr16	69738163	69738164	-					1	11	0.12	17	0.88	3.632e-06	stronglyHypermeth
chr17	73648019	73648020	-			SPECC1L	Y	1	11	0.12	16	0.88	5.983e-06	stronglyHypermeth
chr17	4257402	4257403	-			MND1		1	8	0.12	26	0.88	9.088e-06	stronglyHypermeth
chr20	60489975	60489976	-					0.88	16	0	10	0.88	1.243e-05	stronglyHypermeth
chr9	103892849	103892850	+					0.88	8	0	15	0.88	3.263e-05	stronglyHypermeth
chr26	18836031	18836032	-					0.88	8	0	15	0.88	3.263e-05	stronglyHypermeth
chr18	49101163	49101164	+			PAPL		0.88	16	0	8	0.88	6.119e-05	stronglyHypermeth
chr23	5043925	5043926	+		HCRTR2			1	8	0.12	16	0.88	6.119e-05	stronglyHypermeth
chr8	21806832	21806833	-					0.88	8	0	12	0.88	0.0001032	stronglyHypermeth
chr15	82160664	82160665	-		SERPING1			0.88	8	0	12	0.88	0.0001032	stronglyHypermeth
chr18	62623188	62623189	+			PPP6R1	Y	1	6	0.12	24	0.88	0.0001415	stronglyHypermeth
chr6	88786346	88786347	-					1	6	0.12	24	0.88	0.0001415	stronglyHypermeth
chr12	86591240	86591241	+					1	7	0.12	16	0.88	0.0001468	stronglyHypermeth
chr12	90093847	90093848	-				Y	0.88	16	0	7	0.88	0.0001468	stronglyHypermeth
chr3	55509333	55509334	+					0.88	16	0	7	0.88	0.0001468	stronglyHypermeth
chr8	111788709	111788710	-			CDK5RAP2		1	10	0.12	8	0.88	0.0002514	stronglyHypermeth
chr15	22694150	22694151	+			DLAT		1	10	0.12	8	0.88	0.0002514	stronglyHypermeth
chr15	22694170	22694171	+			DLAT		1	10	0.12	8	0.88	0.0002514	stronglyHypermeth
chr15	22694146	22694147	+			DLAT		1	10	0.12	8	0.88	0.0002514	stronglyHypermeth
chr21	6682363	6682364	+					1	5	0.12	26	0.88	0.0003296	stronglyHypermeth
chr20	65489383	65489384	+				Y	1	6	0.12	16	0.88	0.0003753	stronglyHypermeth
chr26	3435483	3435484	-					1	6	0.12	16	0.88	0.0003753	stronglyHypermeth
chr8	111768912	111768913	-		CDK5RAP2		Y	0.88	8	0	9	0.88	0.0004114	stronglyHypermeth
chr1	137033294	137033295	-		BFSP2			1	5	0.12	24	0.88	0.0004716	stronglyHypermeth
chr2	136695532	136695533	-					0.88	16	0	5	0.88	0.001032	stronglyHypermeth
chr22	16869471	16869472	-			CRELD1		0.88	16	0	5	0.88	0.001032	stronglyHypermeth
chr10	101042961	101042962	+				Y	0.88	8	0	7	0.88	0.001399	stronglyHypermeth
chr23	27037456	27037457	+	PRRT1				1	7	0.12	8	0.88	0.001399	stronglyHypermeth
chr24	30255786	30255787	-			CHST9		1	7	0.12	8	0.88	0.001399	stronglyHypermeth
chr5	98906753	98906754	+					1	8	0.12	8	0.88	0.001399	stronglyHypermeth
chr16	51883806	51883807	+			PRKCZ		0.88	8	0	7	0.88	0.001399	stronglyHypermeth
chr2	104915981	104915982	-			MARCH4		0.88	8	0	5	0.88	0.004662	stronglyHypermeth
chr11	25472264	25472265	-					0.88	8	0	6	0.88	0.004662	stronglyHypermeth
chr8	16424072	16424073	-					0.88	8	0	6	0.88	0.004662	stronglyHypermeth
chr4	24198	24199	+					0.88	8	0	5	0.88	0.004662	stronglyHypermeth
chr13	75603675	75603676	-					1	6	0.12	8	0.88	0.004662	stronglyHypermeth
chr15	82352922	82352923	-			ZDHHC5	Y	1	6	0.12	8	0.88	0.004662	stronglyHypermeth
chr14	71446367	71446368	+					1	6	0.12	8	0.88	0.004662	stronglyHypermeth
chr12	30370736	30370737	-					1	5	0.12	8	0.88	0.004662	stronglyHypermeth
chr6	110063477	110063478	+					1	5	0.12	8	0.88	0.004662	stronglyHypermeth
chr12	90345773	90345774	+					0.88	8	0	6	0.88	0.004662	stronglyHypermeth
chr12	88809147	88809148	-					0.88	8	0	5	0.88	0.004662	stronglyHypermeth
chr24	1651658	1651659	+					0.88	8	0	5	0.88	0.004662	stronglyHypermeth
chr24	21381746	21381747	+			RPRD1A		0.88	8	0	5	0.88	0.004662	stronglyHypermeth
chrX	39628537	39628538	-					1	5	0.12	8	0.88	0.004662	stronglyHypermeth
chrX	13911608	13911609	-					0.88	8	0	5	0.88	0.004662	stronglyHypermeth
chr17	74479822	74479823	+			MED15		0.88	8	0	6	0.88	0.004662	stronglyHypermeth
chr17	74116776	74116777	-	YDJC	YDJC	PRODH	Y	1	5	0.12	8	0.88	0.004662	stronglyHypermeth
chr15	30857651	30857652	-					0.88	8	0	6	0.88	0.004662	stronglyHypermeth
chr7	111943186	111943187	+					1	6	0.12	8	0.88	0.004662	stronglyHypermeth
chr19	35663546	35663547	+					0.88	8	0	6	0.88	0.004662	stronglyHypermeth
chr16	44447631	44447632	-				Y	1	6	0.12	8	0.88	0.004662	stronglyHypermeth
chr1	41005035	41005036	-					0.88	8	0	5	0.88	0.004662	stronglyHypermeth
chr21	66555028	66555029	+					0.88	8	0	5	0.88	0.004662	stronglyHypermeth
chr18	11633967	11633968	-					0.92	12	0.04	23	0.87	3.32e-07	stronglyHypermeth
chr20	37591699	37591700	-					1	14	0.13	15	0.87	1.754e-06	stronglyHypermeth
chr16	64406939	64406940	+			CACNA1E		0.87	15	0	9	0.87	4.206e-05	stronglyHypermeth
chr11	6569389	6569390	-					0.87	15	0	8	0.87	9.178e-05	stronglyHypermeth
chr1	9041666	9041667	+					0.87	15	0	7	0.87	0.0002111	stronglyHypermeth
chr15	32031845	32031846	+			GRIK4		0.87	15	0	6	0.87	0.000516	stronglyHypermeth
chr19	54201113	54201114	-					1	6	0.13	15	0.87	0.000516	stronglyHypermeth
chr15	25027308	25027309	-			ZBTB16		0.87	15	0	5	0.87	0.001354	stronglyHypermeth
chr1	12370539	12370540	+					0.86	22	0	32	0.86	8.386e-12	stronglyHypermeth
chr16	63261373	63261374	+					0.86	29	0	19	0.86	7.672e-10	stronglyHypermeth
chr9	104387336	104387337	-					0.86	28	0	20	0.86	1.27e-09	stronglyHypermeth
chr15	67720878	67720879	+			PRR5L		0.86	14	0	27	0.86	1.152e-08	stronglyHypermeth
chr20	35631966	35631967	-					0.86	28	0	15	0.86	2.558e-08	stronglyHypermeth
chr12	15564317	15564318	-				Y	1	16	0.14	14	0.86	1.052e-06	stronglyHypermeth
chr15	40283384	40283385	-					1	8	0.14	29	0.86	1.282e-05	stronglyHypermeth
chr16	46157827	46157828	+					1	18	0.14	7	0.86	3.953e-05	stronglyHypermeth
chr12	89719167	89719168	+					0.86	14	0	10	0.86	6.73e-05	stronglyHypermeth
chr19	59408077	59408078	-					0.86	14	0	10	0.86	6.73e-05	stronglyHypermeth
chr9	103012266	103012267	-			RPS6KA2		0.86	7	0	15	0.86	9.382e-05	stronglyHypermeth
chr25	2002511	2002512	+			TBC1D24		0.86	7	0	14	0.86	0.000129	stronglyHypermeth
chr5	117918034	117918035	+					1	8	0.14	14	0.86	0.0001407	stronglyHypermeth
chr11	4022502	4022503	-				Y	1	12	0.14	7	0.86	0.000258	stronglyHypermeth
chr8	74626427	74626428	-					1	12	0.14	7	0.86	0.000258	stronglyHypermeth
chr20	63354077	63354078	-					0.86	14	0	7	0.86	0.0003096	stronglyHypermeth
chr29	8037998	8037999	-					0.86	7	0	11	0.86	0.0003771	stronglyHypermeth
chr29	42024355	42024356	+					0.86	7	0	10	0.86	0.0005656	stronglyHypermeth
chr11	44274259	44274260	+					0.86	14	0	6	0.86	0.0007224	stronglyHypermeth
chr22	59082325	59082326	+					0.86	14	0	6	0.86	0.0007224	stronglyHypermeth
chr13	58853623	58853624	+					0.86	14	0	6	0.86	0.0007224	stronglyHypermeth
chrX	38557530	38557531	+				Y	0.86	14	0	6	0.86	0.0007224	stronglyHypermeth
chr5	120850876	120850877	+					1	6	0.14	14	0.86	0.0007224	stronglyHypermeth
chr19	63676653	63676654	-				Y	1	6	0.14	14	0.86	0.0007224	stronglyHypermeth
chr21	66284447	66284448	+					1	6	0.14	14	0.86	0.0007224	stronglyHypermeth
chr3	118262576	118262577	+					0.86	7	0	9	0.86	0.0008741	stronglyHypermeth
chr3	110068723	110068724	-					0.86	7	0	9	0.86	0.0008741	stronglyHypermeth
chr18	52274666	52274667	-			SMG9		0.86	7	0	9	0.86	0.0008741	stronglyHypermeth
chr24	1502695	1502696	+					0.86	7	0	9	0.86	0.0008741	stronglyHypermeth
chr21	68545488	68545489	+			DYNC1H1	Y	1	9	0.14	7	0.86	0.0008741	stronglyHypermeth
chrX	147150066	147150067	-					1	8	0.14	7	0.86	0.001399	stronglyHypermeth
chr17	5045058	5045059	-					1	8	0.14	7	0.86	0.001399	stronglyHypermeth
chr11	80933979	80933980	+					1	8	0.14	7	0.86	0.001399	stronglyHypermeth
chr24	1626179	1626180	+					0.86	7	0	8	0.86	0.001399	stronglyHypermeth
chr8	10739674	10739675	+			SCARA5		1	5	0.14	14	0.86	0.001806	stronglyHypermeth
chr22	13533808	13533809	-					1	5	0.14	14	0.86	0.001806	stronglyHypermeth
chr22	13533677	13533678	-					1	5	0.14	14	0.86	0.001806	stronglyHypermeth
chr4	4396433	4396434	+					0.86	14	0	5	0.86	0.001806	stronglyHypermeth
chr8	113247620	113247621	+					1	5	0.14	14	0.86	0.001806	stronglyHypermeth
chr3	91902141	91902142	-		BSND			1	6	0.14	7	0.86	0.004662	stronglyHypermeth
chr8	907101	907102	+	MIR2466				1	7	0.14	7	0.86	0.004662	stronglyHypermeth
chr4	114564806	114564807	+					1	7	0.14	7	0.86	0.004662	stronglyHypermeth
chr4	110537239	110537240	+					1	7	0.14	7	0.86	0.004662	stronglyHypermeth
chr4	114764010	114764011	-					1	6	0.14	7	0.86	0.004662	stronglyHypermeth
chr1	144039924	144039925	+			ABCG1		0.86	7	0	7	0.86	0.004662	stronglyHypermeth
chr13	83847414	83847415	-					0.86	7	0	6	0.86	0.004662	stronglyHypermeth
chr11	105951744	105951745	+					1	7	0.14	7	0.86	0.004662	stronglyHypermeth
chr10	83612589	83612590	+					1	6	0.14	7	0.86	0.004662	stronglyHypermeth
chr12	23936902	23936903	+					0.86	7	0	7	0.86	0.004662	stronglyHypermeth
chr2	30793113	30793114	+			CSRNP3		0.86	7	0	6	0.86	0.004662	stronglyHypermeth
chr26	47825828	47825829	+			PTPRE	Y	1	6	0.14	7	0.86	0.004662	stronglyHypermeth
chr6	119331595	119331596	-				Y	0.86	7	0	6	0.86	0.004662	stronglyHypermeth
chr1	56888702	56888703	-					1	6	0.14	7	0.86	0.004662	stronglyHypermeth
chr8	113109886	113109887	-					0.86	7	0	6	0.86	0.004662	stronglyHypermeth
chr17	74426630	74426631	-		MED15	PRODH		0.86	7	0	7	0.86	0.004662	stronglyHypermeth
chr17	73160160	73160161	-					0.86	7	0	6	0.86	0.004662	stronglyHypermeth
chr15	25030632	25030633	+			ZBTB16		0.86	7	0	6	0.86	0.004662	stronglyHypermeth
chr25	42193662	42193663	-					0.86	7	0	6	0.86	0.004662	stronglyHypermeth
chr14	4705961	4705962	+			KCNK9	Y	0.86	7	0	7	0.86	0.004662	stronglyHypermeth
chr19	25520583	25520584	-					1	7	0.14	7	0.86	0.004662	stronglyHypermeth
chr19	56179623	56179624	+					0.86	7	0	6	0.86	0.004662	stronglyHypermeth
chrX	138656336	138656337	+					1	5	0.14	7	0.86	0.01515	stronglyHypermeth
chr2	119960836	119960837	-					1	5	0.14	7	0.86	0.01515	stronglyHypermeth
chr2	128685373	128685374	-					0.86	7	0	5	0.86	0.01515	stronglyHypermeth
chr2	135360006	135360007	+					0.86	7	0	5	0.86	0.01515	stronglyHypermeth
chr2	128685372	128685373	+					0.86	7	0	5	0.86	0.01515	stronglyHypermeth
chr8	36124368	36124369	-					1	5	0.14	7	0.86	0.01515	stronglyHypermeth
chr29	30562720	30562721	+			KIRREL3		1	5	0.14	7	0.86	0.01515	stronglyHypermeth
chr18	8277121	8277122	-				Y	0.86	7	0	5	0.86	0.01515	stronglyHypermeth
chr11	106701554	106701555	+			OLFM1		1	5	0.14	7	0.86	0.01515	stronglyHypermeth
chr11	106068687	106068688	-					1	5	0.14	7	0.86	0.01515	stronglyHypermeth
chr21	33401770	33401771	-					1	5	0.14	7	0.86	0.01515	stronglyHypermeth
chr9	102442664	102442665	-					1	5	0.14	7	0.86	0.01515	stronglyHypermeth
chr9	53582196	53582197	+					0.86	7	0	5	0.86	0.01515	stronglyHypermeth
chr15	47109740	47109741	-				Y	0.86	7	0	5	0.86	0.01515	stronglyHypermeth
chr15	85105697	85105698	+					0.86	7	0	5	0.86	0.01515	stronglyHypermeth
chr14	63964438	63964439	+					0.86	7	0	5	0.86	0.01515	stronglyHypermeth
chr27	27435217	27435218	+					1	5	0.14	7	0.86	0.01515	stronglyHypermeth
chr26	43588764	43588765	-					0.86	7	0	5	0.86	0.01515	stronglyHypermeth
chr23	49537957	49537958	-			CDYL		0.86	7	0	5	0.86	0.01515	stronglyHypermeth
chr25	1954309	1954310	-		CCNF			0.86	7	0	5	0.86	0.01515	stronglyHypermeth
chr5	118049413	118049414	-					1	5	0.14	7	0.86	0.01515	stronglyHypermeth
chr3	52475611	52475612	-			ZNF644		0.85	26	0	46	0.85	1.698e-12	stronglyHypermeth
chr22	54298304	54298305	+			LIMD1		1	24	0.15	26	0.85	1.716e-10	stronglyHypermeth
chr23	27647966	27647967	+	BoLA,BOLA-A	BoLA,BOLA-A		Y	0.92	12	0.07	29	0.85	2.781e-07	stronglyHypermeth
chr25	2553619	2553620	-					0.85	13	0	19	0.85	6.045e-07	stronglyHypermeth
chr29	50141113	50141114	-					1	13	0.15	20	0.85	9.77e-07	stronglyHypermeth
chr12	89146519	89146520	+				Y	1	10	0.15	26	0.85	3.938e-06	stronglyHypermeth
chr12	89633748	89633749	-					1	14	0.15	13	0.85	5.983e-06	stronglyHypermeth
chr14	16206089	16206090	-					0.92	12	0.07	15	0.85	1.041e-05	stronglyHypermeth
chr26	47181120	47181121	-					1	13	0.15	13	0.85	2.019e-05	stronglyHypermeth
chr11	79248900	79248901	-					1	7	0.15	20	0.85	0.0001351	stronglyHypermeth
chr1	145678258	145678259	+					1	9	0.15	13	0.85	0.0002211	stronglyHypermeth
chr1	145678377	145678378	+				Y	1	9	0.15	13	0.85	0.0002211	stronglyHypermeth
chr1	79841283	79841284	-					1	8	0.15	13	0.85	0.0002211	stronglyHypermeth
chr24	32032422	32032423	+			ZNF521		0.85	13	0	7	0.85	0.0004644	stronglyHypermeth
chr25	40179052	40179053	+					1	7	0.15	13	0.85	0.0004644	stronglyHypermeth
chr22	17584265	17584266	-			SRGAP3		1	6	0.15	13	0.85	0.001032	stronglyHypermeth
chr5	120657539	120657540	+					1	6	0.15	13	0.85	0.001032	stronglyHypermeth
chr19	51462908	51462909	+		DCXR			1	6	0.15	13	0.85	0.001032	stronglyHypermeth
chr22	50940919	50940920	+					1	5	0.15	13	0.85	0.002451	stronglyHypermeth
chr14	72572420	72572421	+					1	5	0.15	13	0.85	0.002451	stronglyHypermeth
chr26	45947057	45947058	-			ADAM12		0.85	13	0	5	0.85	0.002451	stronglyHypermeth
chr23	50948384	50948385	+					1	5	0.15	13	0.85	0.002451	stronglyHypermeth
chr24	26381513	26381514	+					0.85	13	0	5	0.85	0.002451	stronglyHypermeth
chr19	35154147	35154148	+			LRRC48		1	5	0.15	13	0.85	0.002451	stronglyHypermeth
chr11	41765688	41765689	-					0.84	19	0	18	0.84	8.714e-08	stronglyHypermeth
chr24	19535663	19535664	+					0.94	16	0.1	21	0.84	2.126e-07	stronglyHypermeth
chr19	31956404	31956405	-					0.84	19	0	16	0.84	3.138e-07	stronglyHypermeth
chr13	71443315	71443316	+					0.84	19	0	15	0.84	4.483e-07	stronglyHypermeth
chr22	59445964	59445965	+					0.84	19	0	5	0.84	0.001318	stronglyHypermeth
chr23	11642412	11642413	-					1	5	0.16	19	0.84	0.001318	stronglyHypermeth
chr12	88928621	88928622	-			COL4A1	Y	1	5	0.16	19	0.84	0.001318	stronglyHypermeth
chr23	20332066	20332067	+					0.83	30	0	22	0.83	3.069e-10	stronglyHypermeth
chr9	102179302	102179303	-					0.87	15	0.04	27	0.83	5.392e-08	stronglyHypermeth
chr28	44133869	44133870	-					0.83	18	0	19	0.83	8.714e-08	stronglyHypermeth
chr9	22245200	22245201	+					0.83	12	0	20	0.83	1.023e-06	stronglyHypermeth
chr22	59538985	59538986	+			IQSEC1	Y	1	20	0.17	12	0.83	1.023e-06	stronglyHypermeth
chr17	75086740	75086741	+					0.83	12	0	20	0.83	1.023e-06	stronglyHypermeth
chr29	41315966	41315967	-					0.83	12	0	17	0.83	3.295e-06	stronglyHypermeth
chr5	120472432	120472433	-					1	16	0.17	12	0.83	5.029e-06	stronglyHypermeth
chr26	35392987	35392988	+					1	9	0.17	29	0.83	1.228e-05	stronglyHypermeth
chr22	43379588	43379589	-	ACOX2		ACOX2	Y	1	14	0.17	12	0.83	1.243e-05	stronglyHypermeth
chr1	150368161	150368162	-			CHAF1B		1	10	0.17	18	0.83	2.179e-05	stronglyHypermeth
chr6	43642386	43642387	+					1	10	0.17	18	0.83	2.179e-05	stronglyHypermeth
chr26	46917128	46917129	-					0.83	6	0	24	0.83	4.21e-05	stronglyHypermeth
chr11	104410501	104410502	+			CACFD1		0.83	18	0	9	0.83	4.694e-05	stronglyHypermeth
chr22	54015690	54015691	-					0.83	12	0	12	0.83	6.73e-05	stronglyHypermeth
chr17	75076416	75076417	-					0.83	12	0	12	0.83	6.73e-05	stronglyHypermeth
chr19	50345753	50345754	-					0.83	12	0	12	0.83	6.73e-05	stronglyHypermeth
chr27	1359672	1359673	+					0.92	13	0.09	11	0.83	8.894e-05	stronglyHypermeth
chr6	118273597	118273598	+			TBC1D14		1	10	0.17	12	0.83	0.0001036	stronglyHypermeth
chr14	2897343	2897344	+				Y	0.83	12	0	10	0.83	0.0001036	stronglyHypermeth
chr14	2897358	2897359	+				Y	0.83	12	0	10	0.83	0.0001036	stronglyHypermeth
chr17	72585817	72585818	+					0.83	6	0	17	0.83	0.0001783	stronglyHypermeth
chr18	5420030	5420031	-			WWOX	Y	1	15	0.17	6	0.83	0.0002949	stronglyHypermeth
chr1	155785281	155785282	+			PLCL2		1	13	0.17	6	0.83	0.000516	stronglyHypermeth
chr21	20039250	20039251	-					0.83	6	0	13	0.83	0.000516	stronglyHypermeth
chr17	73888835	73888836	-			LOC531152		0.83	6	0	13	0.83	0.000516	stronglyHypermeth
chr19	58788245	58788246	-		SLC39A11		Y	1	13	0.17	6	0.83	0.000516	stronglyHypermeth
chr12	90466827	90466828	+					0.83	18	0	6	0.83	0.0006241	stronglyHypermeth
chrX	3738705	3738706	+				Y	1	6	0.17	18	0.83	0.0006241	stronglyHypermeth
chrX	3738699	3738700	+				Y	1	6	0.17	18	0.83	0.0006241	stronglyHypermeth
chrX	3738691	3738692	+				Y	1	6	0.17	18	0.83	0.0006241	stronglyHypermeth
chr22	59461318	59461319	-					0.83	6	0	12	0.83	0.0007003	stronglyHypermeth
chr4	27326116	27326117	-					0.83	6	0	12	0.83	0.0007003	stronglyHypermeth
chr21	8040433	8040434	+			IGF1R		0.83	6	0	12	0.83	0.0007003	stronglyHypermeth
chr26	45777750	45777751	+			FANK1		1	12	0.17	6	0.83	0.0007003	stronglyHypermeth
chr3	105453678	105453679	-					0.83	12	0	8	0.83	0.0007145	stronglyHypermeth
chr18	53492232	53492233	+					1	8	0.17	12	0.83	0.0007145	stronglyHypermeth
chr7	25218505	25218506	+			CHSY3		0.83	12	0	8	0.83	0.0007145	stronglyHypermeth
chr17	74426594	74426595	-			PRODH,MED15		1	7	0.17	12	0.83	0.0007145	stronglyHypermeth
chr25	35802376	35802377	+			COL26A1		1	8	0.17	12	0.83	0.0007145	stronglyHypermeth
chr16	70472984	70472985	+			CENPF		0.83	12	0	8	0.83	0.0007145	stronglyHypermeth
chr1	79989399	79989400	+					1	11	0.17	6	0.83	0.0009696	stronglyHypermeth
chr5	118986720	118986721	-					1	11	0.17	6	0.83	0.0009696	stronglyHypermeth
chr21	2114688	2114689	+					1	10	0.17	6	0.83	0.001374	stronglyHypermeth
chr12	90604451	90604452	-					0.83	6	0	10	0.83	0.001374	stronglyHypermeth
chr8	87165612	87165613	+					1	10	0.17	6	0.83	0.001374	stronglyHypermeth
chr19	62785250	62785251	-					0.83	6	0	10	0.83	0.001374	stronglyHypermeth
chr9	24293	24294	-					1	6	0.17	12	0.83	0.001508	stronglyHypermeth
chr1	138814751	138814752	-				Y	0.83	12	0	6	0.83	0.001508	stronglyHypermeth
chr7	22519717	22519718	-				Y	1	6	0.17	12	0.83	0.001508	stronglyHypermeth
chr17	73748160	73748161	-					1	6	0.17	12	0.83	0.001508	stronglyHypermeth
chr17	68584256	68584257	+					0.83	12	0	6	0.83	0.001508	stronglyHypermeth
chr16	50543347	50543348	-			LRRC47		0.83	12	0	6	0.83	0.001508	stronglyHypermeth
chr24	33782967	33782968	-					1	5	0.17	18	0.83	0.001664	stronglyHypermeth
chr2	134204214	134204215	-				Y	1	9	0.17	6	0.83	0.001998	stronglyHypermeth
chr8	4575807	4575808	-			GALNTL6		0.83	6	0	9	0.83	0.001998	stronglyHypermeth
chr29	49208720	49208721	+			CARS		1	9	0.17	6	0.83	0.001998	stronglyHypermeth
chr11	88257281	88257282	+					1	9	0.17	6	0.83	0.001998	stronglyHypermeth
chr7	13641552	13641553	+					1	9	0.17	6	0.83	0.001998	stronglyHypermeth
chr24	55679236	55679237	-					0.83	6	0	9	0.83	0.001998	stronglyHypermeth
chr24	38636695	38636696	+					1	9	0.17	6	0.83	0.001998	stronglyHypermeth
chr3	16983840	16983841	+					1	9	0.17	6	0.83	0.001998	stronglyHypermeth
chr29	48940412	48940413	-			DHCR7		0.83	6	0	8	0.83	0.002997	stronglyHypermeth
chr22	58147585	58147586	+				Y	1	8	0.17	6	0.83	0.002997	stronglyHypermeth
chr13	74691688	74691689	-					0.83	6	0	8	0.83	0.002997	stronglyHypermeth
chr18	41628155	41628156	+					1	8	0.17	6	0.83	0.002997	stronglyHypermeth
chr11	104814403	104814404	-					0.83	6	0	8	0.83	0.002997	stronglyHypermeth
chrX	24104002	24104003	+					0.83	6	0	8	0.83	0.002997	stronglyHypermeth
chr7	112323274	112323275	-					0.83	6	0	8	0.83	0.002997	stronglyHypermeth
chr25	11091928	11091929	+			SNX29		0.83	6	0	8	0.83	0.002997	stronglyHypermeth
chr5	119933402	119933403	-					0.83	6	0	8	0.83	0.002997	stronglyHypermeth
chr19	50249093	50249094	-			METRNL		0.83	6	0	8	0.83	0.002997	stronglyHypermeth
chr29	37518246	37518247	+					0.83	12	0	5	0.83	0.003394	stronglyHypermeth
chr22	59411557	59411558	+					0.83	12	0	5	0.83	0.003394	stronglyHypermeth
chr14	58967112	58967113	+					1	5	0.17	12	0.83	0.003394	stronglyHypermeth
chr27	33716225	33716226	+	PLEKHA2				0.83	12	0	5	0.83	0.003394	stronglyHypermeth
chr16	80996618	80996619	+					1	5	0.17	12	0.83	0.003394	stronglyHypermeth
chr2	135848932	135848933	-			PADI4	Y	0.83	6	0	7	0.83	0.004662	stronglyHypermeth
chr2	135378035	135378036	+				Y	0.83	6	0	7	0.83	0.004662	stronglyHypermeth
chr1	153040316	153040317	-					0.83	6	0	7	0.83	0.004662	stronglyHypermeth
chr22	13213485	13213486	-	EIF1B				0.83	6	0	7	0.83	0.004662	stronglyHypermeth
chr18	8277107	8277108	-				Y	1	7	0.17	6	0.83	0.004662	stronglyHypermeth
chr11	106537353	106537354	+				Y	1	7	0.17	6	0.83	0.004662	stronglyHypermeth
chr6	30428532	30428533	+					1	7	0.17	6	0.83	0.004662	stronglyHypermeth
chr14	63404389	63404390	+					0.83	6	0	7	0.83	0.004662	stronglyHypermeth
chr7	5751246	5751247	+		ABHD8		Y	1	7	0.17	6	0.83	0.004662	stronglyHypermeth
chr7	5854979	5854980	+			MYO9B		0.83	6	0	7	0.83	0.004662	stronglyHypermeth
chr6	110058745	110058746	+					1	7	0.17	6	0.83	0.004662	stronglyHypermeth
chr3	49798010	49798011	-	MIR760				1	7	0.17	6	0.83	0.004662	stronglyHypermeth
chr3	58665875	58665876	+					0.83	6	0	7	0.83	0.004662	stronglyHypermeth
chr14	32299253	32299254	+				Y	1	7	0.17	6	0.83	0.004662	stronglyHypermeth
chr14	2019514	2019515	+			GRINA	Y	0.83	6	0	7	0.83	0.004662	stronglyHypermeth
chr16	81689184	81689185	+			PKP1	Y	0.83	6	0	7	0.83	0.004662	stronglyHypermeth
chrX	110230233	110230234	+					1	5	0.17	6	0.83	0.01515	stronglyHypermeth
chrX	109197872	109197873	+					1	5	0.17	6	0.83	0.01515	stronglyHypermeth
chr2	111449942	111449943	+					0.83	6	0	5	0.83	0.01515	stronglyHypermeth
chr2	135538072	135538073	+					1	5	0.17	6	0.83	0.01515	stronglyHypermeth
chr3	103913142	103913143	-			SLC2A1		1	5	0.17	6	0.83	0.01515	stronglyHypermeth
chr3	119574904	119574905	-				Y	0.83	6	0	5	0.83	0.01515	stronglyHypermeth
chr8	7664138	7664139	+			BLK		0.83	6	0	5	0.83	0.01515	stronglyHypermeth
chr8	46235458	46235459	+	C8H9orf135	C8H9orf135			1	6	0.17	6	0.83	0.01515	stronglyHypermeth
chr29	48728992	48728993	+				Y	0.83	6	0	5	0.83	0.01515	stronglyHypermeth
chr29	50566033	50566034	+			TSPAN4		1	5	0.17	6	0.83	0.01515	stronglyHypermeth
chr4	66074796	66074797	-			CRHR2		1	5	0.17	6	0.83	0.01515	stronglyHypermeth
chr4	117961554	117961555	-					1	5	0.17	6	0.83	0.01515	stronglyHypermeth
chr4	114563170	114563171	-					0.83	6	0	5	0.83	0.01515	stronglyHypermeth
chr4	117885334	117885335	+				Y	1	6	0.17	6	0.83	0.01515	stronglyHypermeth
chr9	47058088	47058089	+					1	5	0.17	6	0.83	0.01515	stronglyHypermeth
chr9	12784862	12784863	-				Y	1	6	0.17	6	0.83	0.01515	stronglyHypermeth
chr28	6655722	6655723	+					1	5	0.17	6	0.83	0.01515	stronglyHypermeth
chr28	39002495	39002496	-					0.83	6	0	6	0.83	0.01515	stronglyHypermeth
chr22	51056977	51056978	-			RNF123	Y	1	5	0.17	6	0.83	0.01515	stronglyHypermeth
chr22	59687713	59687714	+				Y	0.83	6	0	5	0.83	0.01515	stronglyHypermeth
chr22	59005398	59005399	+					0.83	6	0	5	0.83	0.01515	stronglyHypermeth
chr22	60480264	60480265	+			MGLL		1	6	0.17	6	0.83	0.01515	stronglyHypermeth
chr4	9551	9552	-					0.83	6	0	5	0.83	0.01515	stronglyHypermeth
chr4	10244318	10244319	+					1	5	0.17	6	0.83	0.01515	stronglyHypermeth
chr4	29168759	29168760	-			ITGB8		0.83	6	0	6	0.83	0.01515	stronglyHypermeth
chr13	46848094	46848095	+				Y	1	5	0.17	6	0.83	0.01515	stronglyHypermeth
chr13	54843987	54843988	+					0.83	6	0	5	0.83	0.01515	stronglyHypermeth
chr17	9269565	9269566	+					0.83	6	0	5	0.83	0.01515	stronglyHypermeth
chr18	11329436	11329437	+					1	5	0.17	6	0.83	0.01515	stronglyHypermeth
chr18	47441	47442	+					1	5	0.17	6	0.83	0.01515	stronglyHypermeth
chr18	60881465	60881466	-					1	6	0.17	6	0.83	0.01515	stronglyHypermeth
chr11	104349999	104350000	+					0.83	6	0	5	0.83	0.01515	stronglyHypermeth
chr11	106392191	106392192	-					1	5	0.17	6	0.83	0.01515	stronglyHypermeth
chr11	105781548	105781549	-					0.83	6	0	5	0.83	0.01515	stronglyHypermeth
chr11	95435980	95435981	+			PSMB7		0.83	6	0	6	0.83	0.01515	stronglyHypermeth
chr21	5772241	5772242	+			LRRK1	Y	0.83	6	0	5	0.83	0.01515	stronglyHypermeth
chr21	30928411	30928412	-					1	5	0.17	6	0.83	0.01515	stronglyHypermeth
chr15	44938304	44938305	-					0.83	6	0	5	0.83	0.01515	stronglyHypermeth
chr15	65614313	65614314	+					0.83	6	0	6	0.83	0.01515	stronglyHypermeth
chr10	102021488	102021489	+			FOXN3	Y	1	5	0.17	6	0.83	0.01515	stronglyHypermeth
chr16	30671115	30671116	-			ADCK3		0.83	6	0	5	0.83	0.01515	stronglyHypermeth
chr16	21996628	21996629	-					0.83	6	0	6	0.83	0.01515	stronglyHypermeth
chr14	84415966	84415967	+					1	5	0.17	6	0.83	0.01515	stronglyHypermeth
chr14	63865926	63865927	+					1	5	0.17	6	0.83	0.01515	stronglyHypermeth
chr27	42780909	42780910	+					1	6	0.17	6	0.83	0.01515	stronglyHypermeth
chr7	41623568	41623569	+					0.83	6	0	5	0.83	0.01515	stronglyHypermeth
chr7	13932498	13932499	-		DHPS			1	5	0.17	6	0.83	0.01515	stronglyHypermeth
chr7	10821757	10821758	+					1	5	0.17	6	0.83	0.01515	stronglyHypermeth
chr7	4058890	4058891	-			SLC25A42		1	6	0.17	6	0.83	0.01515	stronglyHypermeth
chr7	39220905	39220906	+			CLTB		0.83	6	0	6	0.83	0.01515	stronglyHypermeth
chr7	4058743	4058744	-			SLC25A42		1	6	0.17	6	0.83	0.01515	stronglyHypermeth
chr12	26407375	26407376	-					0.83	6	0	5	0.83	0.01515	stronglyHypermeth
chr12	20625639	20625640	+					0.83	6	0	5	0.83	0.01515	stronglyHypermeth
chr2	30786546	30786547	+			CSRNP3		1	5	0.17	6	0.83	0.01515	stronglyHypermeth
chr26	37867846	37867847	-					0.83	6	0	5	0.83	0.01515	stronglyHypermeth
chr26	25812931	25812932	+	SPRN	SPRN	SORCS3	Y	0.83	6	0	6	0.83	0.01515	stronglyHypermeth
chr26	25812897	25812898	+	SPRN	SPRN	SORCS3	Y	0.83	6	0	6	0.83	0.01515	stronglyHypermeth
chr6	108612137	108612138	+					0.83	6	0	5	0.83	0.01515	stronglyHypermeth
chr6	109550897	109550898	+					1	6	0.17	6	0.83	0.01515	stronglyHypermeth
chr6	119331587	119331588	-				Y	0.83	6	0	6	0.83	0.01515	stronglyHypermeth
chr10	6959886	6959887	-					1	5	0.17	6	0.83	0.01515	stronglyHypermeth
chr23	49075707	49075708	+			FARS2		1	5	0.17	6	0.83	0.01515	stronglyHypermeth
chr23	27663788	27663789	-			MIC2,MIC1		0.83	6	0	5	0.83	0.01515	stronglyHypermeth
chr23	45101007	45101008	+			ELOVL2		0.83	6	0	5	0.83	0.01515	stronglyHypermeth
chr23	47063884	47063885	-					1	6	0.17	6	0.83	0.01515	stronglyHypermeth
chr12	90125630	90125631	+				Y	0.83	6	0	5	0.83	0.01515	stronglyHypermeth
chr12	90621378	90621379	+		LAMP1			1	5	0.17	6	0.83	0.01515	stronglyHypermeth
chr12	90452978	90452979	-				Y	1	5	0.17	6	0.83	0.01515	stronglyHypermeth
chr24	3758713	3758714	-				Y	1	5	0.17	6	0.83	0.01515	stronglyHypermeth
chr24	4741851	4741852	+					0.83	6	0	6	0.83	0.01515	stronglyHypermeth
chr8	62888288	62888289	-					1	6	0.17	6	0.83	0.01515	stronglyHypermeth
chr17	47013457	47013458	+					1	5	0.17	6	0.83	0.01515	stronglyHypermeth
chr17	72944719	72944720	-			IGLL1		1	5	0.17	6	0.83	0.01515	stronglyHypermeth
chr17	63551474	63551475	-					1	5	0.17	6	0.83	0.01515	stronglyHypermeth
chr17	72944682	72944683	-			IGLL1		1	5	0.17	6	0.83	0.01515	stronglyHypermeth
chr17	72944713	72944714	-			IGLL1		1	5	0.17	6	0.83	0.01515	stronglyHypermeth
chr17	73771434	73771435	+					1	5	0.17	6	0.83	0.01515	stronglyHypermeth
chr17	73558644	73558645	+					1	6	0.17	6	0.83	0.01515	stronglyHypermeth
chr20	35900494	35900495	-					0.83	6	0	5	0.83	0.01515	stronglyHypermeth
chr3	26149968	26149969	+					1	5	0.17	6	0.83	0.01515	stronglyHypermeth
chr25	38674982	38674983	-			USP42		1	5	0.17	6	0.83	0.01515	stronglyHypermeth
chr25	1118102	1118103	+	C25H16orf91			Y	0.83	6	0	5	0.83	0.01515	stronglyHypermeth
chr25	18507600	18507601	+					0.83	6	0	5	0.83	0.01515	stronglyHypermeth
chr25	39996860	39996861	-					1	5	0.17	6	0.83	0.01515	stronglyHypermeth
chr25	9479028	9479029	+					0.83	6	0	5	0.83	0.01515	stronglyHypermeth
chr25	2596610	2596611	+					1	5	0.17	6	0.83	0.01515	stronglyHypermeth
chr25	9018408	9018409	+					0.83	6	0	6	0.83	0.01515	stronglyHypermeth
chr25	42120381	42120382	+					1	6	0.17	6	0.83	0.01515	stronglyHypermeth
chr5	72288245	72288246	-			LARGE		1	5	0.17	6	0.83	0.01515	stronglyHypermeth
chr5	67220944	67220945	-					1	5	0.17	6	0.83	0.01515	stronglyHypermeth
chr5	104268443	104268444	+			NCAPD2,TNFRSF1A		0.83	6	0	5	0.83	0.01515	stronglyHypermeth
chr5	110830707	110830708	+		JOSD1			0.83	6	0	6	0.83	0.01515	stronglyHypermeth
chr14	2994836	2994837	+			BAI1		0.83	6	0	5	0.83	0.01515	stronglyHypermeth
chr19	20726307	20726308	+			TRAF4		1	5	0.17	6	0.83	0.01515	stronglyHypermeth
chr19	46644917	46644918	-					1	6	0.17	6	0.83	0.01515	stronglyHypermeth
chr19	63705127	63705128	-					0.83	6	0	6	0.83	0.01515	stronglyHypermeth
chr16	81525973	81525974	+					1	5	0.17	6	0.83	0.01515	stronglyHypermeth
chr5	8598946	8598947	-			SYT1		0.83	6	0	5	0.83	0.01515	stronglyHypermeth
chr21	70128601	70128602	+					1	5	0.17	6	0.83	0.01515	stronglyHypermeth
chr21	70856262	70856263	+			ADSSL1		1	5	0.17	6	0.83	0.01515	stronglyHypermeth
chr21	65659843	65659844	-					0.83	6	0	5	0.83	0.01515	stronglyHypermeth
chr21	59203450	59203451	+		LOC617443			1	5	0.17	6	0.83	0.01515	stronglyHypermeth
chr22	58643179	58643180	+					1	14	0.18	22	0.82	1.612e-06	stronglyHypermeth
chr26	11040626	11040627	-					0.92	13	0.11	19	0.82	4.756e-06	stronglyHypermeth
chr6	105580654	105580655	-					1	13	0.18	17	0.82	4.793e-06	stronglyHypermeth
chr20	62497701	62497702	+					1	8	0.18	28	0.82	4.253e-05	stronglyHypermeth
chr29	29001172	29001173	+					1	12	0.18	11	0.82	6.73e-05	stronglyHypermeth
chr11	89322698	89322699	-					1	12	0.18	11	0.82	6.73e-05	stronglyHypermeth
chr27	44353526	44353527	-					1	9	0.18	17	0.82	7.041e-05	stronglyHypermeth
chr25	2108766	2108767	+			KCTD5		0.88	8	0.06	18	0.82	9.281e-05	stronglyHypermeth
chr26	39798653	39798654	+			GRK5		0.9	10	0.08	13	0.82	0.0001145	stronglyHypermeth
chr10	101940956	101940957	-			FOXN3	Y	1	11	0.18	11	0.82	0.0002211	stronglyHypermeth
chr10	101940936	101940937	-			FOXN3	Y	1	11	0.18	11	0.82	0.0002211	stronglyHypermeth
chr10	101940949	101940950	-			FOXN3	Y	1	11	0.18	11	0.82	0.0002211	stronglyHypermeth
chr17	6108186	6108187	+					1	9	0.18	11	0.82	0.0003334	stronglyHypermeth
chr21	16855028	16855029	-					0.82	11	0	9	0.82	0.0003334	stronglyHypermeth
chr4	90690741	90690742	+					0.82	17	0	7	0.82	0.0003467	stronglyHypermeth
chr24	21381703	21381704	+			RPRD1A		1	7	0.18	17	0.82	0.0003467	stronglyHypermeth
chr16	77229281	77229282	+			PLXNA2		0.82	17	0	7	0.82	0.0003467	stronglyHypermeth
chr18	51252137	51252138	-					1	6	0.18	22	0.82	0.0005574	stronglyHypermeth
chr18	51252131	51252132	-					1	6	0.18	22	0.82	0.0005574	stronglyHypermeth
chr11	104060466	104060467	+					1	6	0.18	17	0.82	0.0008321	stronglyHypermeth
chr1	1432817	1432818	+					1	5	0.18	22	0.82	0.001561	stronglyHypermeth
chr14	71457657	71457658	-					1	5	0.18	17	0.82	0.002127	stronglyHypermeth
chr24	2263203	2263204	+					1	5	0.18	17	0.82	0.002127	stronglyHypermeth
chr11	106698111	106698112	+			OLFM1		0.82	11	0	6	0.82	0.002262	stronglyHypermeth
chr9	97315501	97315502	+					0.82	11	0	7	0.82	0.002262	stronglyHypermeth
chr9	103465774	103465775	-					1	6	0.18	11	0.82	0.002262	stronglyHypermeth
chr15	66552617	66552618	-					1	7	0.18	11	0.82	0.002262	stronglyHypermeth
chr7	45519780	45519781	+			REEP6		0.82	11	0	7	0.82	0.002262	stronglyHypermeth
chr8	92255989	92255990	+					0.82	11	0	7	0.82	0.002262	stronglyHypermeth
chr17	47639760	47639761	+					1	6	0.18	11	0.82	0.002262	stronglyHypermeth
chr15	30571783	30571784	+				Y	1	6	0.18	11	0.82	0.002262	stronglyHypermeth
chr7	66710733	66710734	+					0.82	11	0	7	0.82	0.002262	stronglyHypermeth
chr19	48691650	48691651	-					0.82	11	0	7	0.82	0.002262	stronglyHypermeth
chr2	134417706	134417707	+					0.82	11	0	5	0.82	0.004808	stronglyHypermeth
chr2	134809593	134809594	+					0.82	11	0	5	0.82	0.004808	stronglyHypermeth
chr18	59369064	59369065	-					0.82	11	0	5	0.82	0.004808	stronglyHypermeth
chr11	88776505	88776506	+					0.82	11	0	5	0.82	0.004808	stronglyHypermeth
chr7	47680213	47680214	-					1	5	0.18	11	0.82	0.004808	stronglyHypermeth
chr8	70584444	70584445	+			PEBP4		1	5	0.18	11	0.82	0.004808	stronglyHypermeth
chr25	14986650	14986651	+					0.82	11	0	5	0.82	0.004808	stronglyHypermeth
chr25	26298976	26298977	-					1	5	0.18	11	0.82	0.004808	stronglyHypermeth
chr16	81128339	81128340	+					1	5	0.18	11	0.82	0.004808	stronglyHypermeth
chr5	27487524	27487525	-	KRT74				0.82	11	0	5	0.82	0.004808	stronglyHypermeth
chr21	70540572	70540573	-					1	5	0.18	11	0.82	0.004808	stronglyHypermeth
chr13	19005129	19005130	-					0.82	11	0	5	0.82	0.004808	stronglyHypermeth
chr17	75076415	75076416	+					0.87	30	0.06	34	0.81	1.507e-11	stronglyHypermeth
chr19	29389601	29389602	+			STX8		1	20	0.19	42	0.81	3.376e-10	stronglyHypermeth
chr19	42577347	42577348	-					1	23	0.19	31	0.81	4.991e-10	stronglyHypermeth
chr13	79441633	79441634	-			PARD6B		1	16	0.19	27	0.81	7.674e-08	stronglyHypermeth
chr19	46015890	46015891	+					0.88	17	0.08	26	0.81	1.06e-07	stronglyHypermeth
chr22	3718303	3718304	+					0.85	13	0.04	26	0.81	5.219e-07	stronglyHypermeth
chrX	109397578	109397579	-					1	12	0.19	16	0.81	1.538e-05	stronglyHypermeth
chr24	11405557	11405558	-					0.92	12	0.11	18	0.81	1.548e-05	stronglyHypermeth
chr16	81621801	81621802	-					1	11	0.19	16	0.81	3.39e-05	stronglyHypermeth
chr8	82969929	82969930	+			C8H9orf3		1	8	0.19	31	0.81	4.881e-05	stronglyHypermeth
chr2	131290903	131290904	+					1	9	0.19	21	0.81	4.998e-05	stronglyHypermeth
chr22	47492492	47492493	-					0.86	7	0.05	20	0.81	0.0001588	stronglyHypermeth
chrX	111203630	111203631	-				Y	1	8	0.19	16	0.81	0.0002243	stronglyHypermeth
chr24	48795437	48795438	-					0.81	16	0	8	0.81	0.0002243	stronglyHypermeth
chr25	42693680	42693681	-					0.81	16	0	8	0.81	0.0002243	stronglyHypermeth
chr2	135934845	135934846	+			PADI1		0.93	15	0.12	8	0.81	0.0002468	stronglyHypermeth
chr3	113762572	113762573	+			DGKD		0.93	15	0.12	8	0.81	0.0002468	stronglyHypermeth
chrX	4146710	4146711	+				Y	1	6	0.19	32	0.81	0.0003347	stronglyHypermeth
chr10	101941012	101941013	-			FOXN3	Y	0.91	11	0.1	10	0.81	0.0003459	stronglyHypermeth
chr1	128319793	128319794	+					0.92	12	0.11	9	0.81	0.0003708	stronglyHypermeth
chr3	121140457	121140458	-			THAP4		1	7	0.19	16	0.81	0.0004895	stronglyHypermeth
chr7	14359785	14359786	+					0.81	16	0	7	0.81	0.0004895	stronglyHypermeth
chr13	40251820	40251821	-					0.81	16	0	7	0.81	0.0004895	stronglyHypermeth
chr15	38047182	38047183	+					1	6	0.19	26	0.81	0.0005098	stronglyHypermeth
chr22	57573001	57573002	-					1	6	0.19	21	0.81	0.0007094	stronglyHypermeth
chr23	50082428	50082429	-			PXDC1		1	6	0.19	16	0.81	0.001126	stronglyHypermeth
chr7	82350174	82350175	+					1	6	0.19	16	0.81	0.001126	stronglyHypermeth
chr27	38289356	38289357	+					1	5	0.19	16	0.81	0.002752	stronglyHypermeth
chr16	78266978	78266979	-		CRB1		Y	0.81	16	0	5	0.81	0.002752	stronglyHypermeth
chr24	51526805	51526806	-					1	22	0.2	46	0.8	5.028e-11	stronglyHypermeth
chr21	67282364	67282365	-		DLK1		Y	0.8	20	0	34	0.8	2.297e-10	stronglyHypermeth
chr21	67282361	67282362	-		DLK1		Y	0.8	20	0	34	0.8	2.297e-10	stronglyHypermeth
chr19	43527592	43527593	-			AOC3		0.91	23	0.12	26	0.8	1.148e-08	stronglyHypermeth
chr18	56590273	56590274	-					0.95	21	0.15	27	0.8	2.304e-08	stronglyHypermeth
chr24	21793774	21793775	+					0.8	15	0	23	0.8	1.681e-07	stronglyHypermeth
chr24	33203187	33203188	+					0.8	15	0	19	0.8	8.298e-07	stronglyHypermeth
chr12	89633747	89633748	+					0.93	15	0.13	23	0.8	9.318e-07	stronglyHypermeth
chr16	81496234	81496235	-					0.8	15	0	17	0.8	2.015e-06	stronglyHypermeth
chr24	2291669	2291670	-					0.8	20	0	14	0.8	2.285e-06	stronglyHypermeth
chr8	861352	861353	+					0.8	10	0	24	0.8	2.478e-06	stronglyHypermeth
chr2	135610779	135610780	-			ARHGEF10L	Y	1	10	0.2	25	0.8	1.636e-05	stronglyHypermeth
chr12	90107951	90107952	+					0.92	13	0.12	16	0.8	2.187e-05	stronglyHypermeth
chr17	70731344	70731345	+					1	16	0.2	10	0.8	2.88e-05	stronglyHypermeth
chr25	38329631	38329632	+				Y	1	16	0.2	10	0.8	2.88e-05	stronglyHypermeth
chr20	56063664	56063665	+					1	15	0.2	10	0.8	4.161e-05	stronglyHypermeth
chr25	7964277	7964278	-					1	15	0.2	10	0.8	4.161e-05	stronglyHypermeth
chr18	56894812	56894813	+					1	14	0.2	10	0.8	6.119e-05	stronglyHypermeth
chr26	23159558	23159559	-			SUFU	Y	1	12	0.2	10	0.8	0.0001407	stronglyHypermeth
chr24	24914686	24914687	-					0.8	10	0	12	0.8	0.0001407	stronglyHypermeth
chr3	86729538	86729539	-					1	8	0.2	20	0.8	0.0001593	stronglyHypermeth
chr18	50267044	50267045	-					0.8	10	0	11	0.8	0.0002211	stronglyHypermeth
chr13	83341577	83341578	+					0.94	18	0.14	7	0.8	0.0002642	stronglyHypermeth
chr22	59085374	59085375	+					1	8	0.2	15	0.8	0.0003365	stronglyHypermeth
chr15	66552616	66552617	+					1	8	0.2	15	0.8	0.0003365	stronglyHypermeth
chr24	48795456	48795457	-					0.8	15	0	8	0.8	0.0003365	stronglyHypermeth
chr5	117787920	117787921	+					0.93	14	0.12	8	0.8	0.0003534	stronglyHypermeth
chr3	20883173	20883174	-			LOC788142		1	7	0.2	20	0.8	0.0003716	stronglyHypermeth
chr4	107029956	107029957	+					0.8	5	0	20	0.8	0.0003953	stronglyHypermeth
chr22	58194171	58194172	-					0.92	13	0.12	8	0.8	0.000516	stronglyHypermeth
chr6	94564247	94564248	-					0.8	5	0	18	0.8	0.0005647	stronglyHypermeth
chr2	111476745	111476746	+					0.8	5	0	17	0.8	0.0006835	stronglyHypermeth
chr4	103378777	103378778	+					0.8	5	0	17	0.8	0.0006835	stronglyHypermeth
chr22	11796618	11796619	+					0.8	5	0	17	0.8	0.0006835	stronglyHypermeth
chr9	12946676	12946677	+					1	10	0.2	10	0.8	0.0007145	stronglyHypermeth
chr7	3770442	3770443	-			GATAD2A		1	9	0.2	10	0.8	0.0007145	stronglyHypermeth
chr26	35155286	35155287	+			AFAP1L2		1	16	0.2	5	0.8	0.0008354	stronglyHypermeth
chr18	55157070	55157071	+		CRX			0.8	5	0	15	0.8	0.001032	stronglyHypermeth
chr22	60897201	60897202	+					0.8	10	0	8	0.8	0.001051	stronglyHypermeth
chr18	12111917	12111918	-				Y	0.8	10	0	8	0.8	0.001051	stronglyHypermeth
chr18	57772769	57772770	-			IGLON5		0.8	10	0	8	0.8	0.001051	stronglyHypermeth
chr9	103415201	103415202	+				Y	1	8	0.2	10	0.8	0.001051	stronglyHypermeth
chr9	103415197	103415198	+				Y	1	8	0.2	10	0.8	0.001051	stronglyHypermeth
chr24	12299414	12299415	-					1	8	0.2	10	0.8	0.001051	stronglyHypermeth
chr5	117055492	117055493	+					0.8	10	0	8	0.8	0.001051	stronglyHypermeth
chr19	49006492	49006493	+		TEX2			0.8	10	0	8	0.8	0.001051	stronglyHypermeth
chr21	67160567	67160568	+					0.8	10	0	8	0.8	0.001051	stronglyHypermeth
chr22	59464658	59464659	-					0.8	5	0	14	0.8	0.00129	stronglyHypermeth
chr23	10965866	10965867	-				Y	0.8	5	0	14	0.8	0.00129	stronglyHypermeth
chr2	136467589	136467590	+				Y	1	6	0.2	15	0.8	0.001548	stronglyHypermeth
chr29	23358366	23358367	+					0.8	15	0	6	0.8	0.001548	stronglyHypermeth
chr29	50176766	50176767	+					1	6	0.2	15	0.8	0.001548	stronglyHypermeth
chr13	63771311	63771312	-			ZNF341		0.8	15	0	6	0.8	0.001548	stronglyHypermeth
chr17	73169988	73169989	-					1	6	0.2	15	0.8	0.001548	stronglyHypermeth
chr19	54201055	54201056	-					1	6	0.2	15	0.8	0.001548	stronglyHypermeth
chr16	78755252	78755253	-					0.8	15	0	6	0.8	0.001548	stronglyHypermeth
chr2	135802016	135802017	-			RCC2	Y	0.8	5	0	13	0.8	0.001634	stronglyHypermeth
chr24	46520608	46520609	+					0.8	5	0	13	0.8	0.001634	stronglyHypermeth
chr20	70241488	70241489	-					1	12	0.2	5	0.8	0.002101	stronglyHypermeth
chr4	7135410	7135411	+					1	12	0.2	5	0.8	0.002101	stronglyHypermeth
chr21	32112848	32112849	+		ISL2		Y	0.8	5	0	12	0.8	0.002101	stronglyHypermeth
chrX	39947689	39947690	+			PDZD4	Y	0.8	5	0	12	0.8	0.002101	stronglyHypermeth
chr15	35230147	35230148	-			SERGEF		0.8	5	0	12	0.8	0.002101	stronglyHypermeth
chr15	32674403	32674404	-			SORL1		0.8	5	0	12	0.8	0.002101	stronglyHypermeth
chr15	24879120	24879121	+					1	12	0.2	5	0.8	0.002101	stronglyHypermeth
chr3	31576394	31576395	-			KCND3		1	12	0.2	5	0.8	0.002101	stronglyHypermeth
chr19	58901312	58901313	-			SLC39A11		0.8	5	0	12	0.8	0.002101	stronglyHypermeth
chr19	13173951	13173952	-			MYO19		1	12	0.2	5	0.8	0.002101	stronglyHypermeth
chr19	59114256	59114257	+					1	12	0.2	5	0.8	0.002101	stronglyHypermeth
chr16	73280316	73280317	+					0.8	5	0	12	0.8	0.002101	stronglyHypermeth
chr9	103466051	103466052	+					1	7	0.2	10	0.8	0.002262	stronglyHypermeth
chr15	78945477	78945478	+					1	7	0.2	10	0.8	0.002262	stronglyHypermeth
chr15	78945492	78945493	+					1	7	0.2	10	0.8	0.002262	stronglyHypermeth
chr15	78945579	78945580	+					1	7	0.2	10	0.8	0.002262	stronglyHypermeth
chr8	10591015	10591016	+					0.8	5	0	11	0.8	0.002747	stronglyHypermeth
chr9	103749162	103749163	+					0.8	5	0	11	0.8	0.002747	stronglyHypermeth
chr15	79513488	79513489	+					1	11	0.2	5	0.8	0.002747	stronglyHypermeth
chrX	96899251	96899252	-					1	11	0.2	5	0.8	0.002747	stronglyHypermeth
chr15	14324291	14324292	+			MAML2		0.8	5	0	11	0.8	0.002747	stronglyHypermeth
chr5	77816021	77816022	+					1	11	0.2	5	0.8	0.002747	stronglyHypermeth
chr10	84305084	84305085	+					1	5	0.2	15	0.8	0.003612	stronglyHypermeth
chr6	108101989	108101990	+			TNIP2		1	5	0.2	15	0.8	0.003612	stronglyHypermeth
chr17	48151385	48151386	-					1	5	0.2	15	0.8	0.003612	stronglyHypermeth
chrX	115377635	115377636	+					0.8	5	0	10	0.8	0.003663	stronglyHypermeth
chr13	79667518	79667519	-					1	10	0.2	5	0.8	0.003663	stronglyHypermeth
chr18	57319069	57319070	+		C18H19orf48		Y	1	10	0.2	5	0.8	0.003663	stronglyHypermeth
chr14	71629962	71629963	+			NDUFAF6		0.8	5	0	10	0.8	0.003663	stronglyHypermeth
chr2	68060	68061	+					1	10	0.2	5	0.8	0.003663	stronglyHypermeth
chr26	50809722	50809723	-					1	10	0.2	5	0.8	0.003663	stronglyHypermeth
chr12	84149122	84149123	+					0.8	5	0	10	0.8	0.003663	stronglyHypermeth
chr24	1648112	1648113	+					1	10	0.2	5	0.8	0.003663	stronglyHypermeth
chr24	48944396	48944397	+					1	10	0.2	5	0.8	0.003663	stronglyHypermeth
chr17	60356127	60356128	-			FBXW8		1	10	0.2	5	0.8	0.003663	stronglyHypermeth
chr15	32077642	32077643	-			GRIK4		0.8	5	0	10	0.8	0.003663	stronglyHypermeth
chr25	454119	454120	-					0.8	5	0	10	0.8	0.003663	stronglyHypermeth
chr25	454114	454115	-					0.8	5	0	10	0.8	0.003663	stronglyHypermeth
chr25	2258196	2258197	-					0.8	5	0	10	0.8	0.003663	stronglyHypermeth
chr25	25865439	25865440	-					1	10	0.2	5	0.8	0.003663	stronglyHypermeth
chr19	21008996	21008997	+					0.8	5	0	10	0.8	0.003663	stronglyHypermeth
chr21	71229122	71229123	-				Y	1	10	0.2	5	0.8	0.003663	stronglyHypermeth
chr21	71229045	71229046	-				Y	1	10	0.2	5	0.8	0.003663	stronglyHypermeth
chr2	131206868	131206869	-					0.8	5	0	9	0.8	0.004995	stronglyHypermeth
chr22	59820381	59820382	-			HMCES		1	9	0.2	5	0.8	0.004995	stronglyHypermeth
chr18	3226376	3226377	-					0.8	5	0	9	0.8	0.004995	stronglyHypermeth
chr11	104218264	104218265	-					0.8	5	0	9	0.8	0.004995	stronglyHypermeth
chr7	17499564	17499565	+					0.8	5	0	9	0.8	0.004995	stronglyHypermeth
chr17	74683383	74683384	+					1	9	0.2	5	0.8	0.004995	stronglyHypermeth
chr5	109364107	109364108	+					0.8	5	0	9	0.8	0.004995	stronglyHypermeth
chr5	76005661	76005662	-					1	9	0.2	5	0.8	0.004995	stronglyHypermeth
chr19	57949340	57949341	-					0.8	5	0	9	0.8	0.004995	stronglyHypermeth
chr19	56344269	56344270	-			FBF1	Y	0.8	5	0	9	0.8	0.004995	stronglyHypermeth
chrX	125358874	125358875	-					0.8	10	0	6	0.8	0.006993	stronglyHypermeth
chr2	135618310	135618311	+			ARHGEF10L		1	6	0.2	10	0.8	0.006993	stronglyHypermeth
chr11	2776381	2776382	+		ANKRD39		Y	1	5	0.2	10	0.8	0.006993	stronglyHypermeth
chr11	49172777	49172778	-			SFTPB		0.8	5	0	8	0.8	0.006993	stronglyHypermeth
chr29	48256568	48256569	+					1	6	0.2	10	0.8	0.006993	stronglyHypermeth
chr29	12734997	12734998	-			RAB30		1	5	0.2	10	0.8	0.006993	stronglyHypermeth
chr29	9473354	9473355	+					0.8	5	0	8	0.8	0.006993	stronglyHypermeth
chr4	119667322	119667323	+					0.8	5	0	8	0.8	0.006993	stronglyHypermeth
chr4	118263385	118263386	+					1	8	0.2	5	0.8	0.006993	stronglyHypermeth
chr9	12971488	12971489	+					0.8	10	0	6	0.8	0.006993	stronglyHypermeth
chr1	111636955	111636956	-				Y	1	8	0.2	5	0.8	0.006993	stronglyHypermeth
chr22	12526113	12526114	-		CSRNP1			0.8	10	0	6	0.8	0.006993	stronglyHypermeth
chr18	61517357	61517358	-					0.8	5	0	8	0.8	0.006993	stronglyHypermeth
chr11	107271975	107271976	+				Y	1	8	0.2	5	0.8	0.006993	stronglyHypermeth
chr16	33725085	33725086	+					1	6	0.2	10	0.8	0.006993	stronglyHypermeth
chr16	2359772	2359773	-					1	5	0.2	10	0.8	0.006993	stronglyHypermeth
chr14	69550060	69550061	-			CPQ		1	5	0.2	10	0.8	0.006993	stronglyHypermeth
chr27	21982119	21982120	+					1	8	0.2	5	0.8	0.006993	stronglyHypermeth
chr7	6700018	6700019	-					1	5	0.2	10	0.8	0.006993	stronglyHypermeth
chr7	4351568	4351569	-					1	8	0.2	5	0.8	0.006993	stronglyHypermeth
chr12	30370809	30370810	-					0.8	5	0	8	0.8	0.006993	stronglyHypermeth
chr12	30370761	30370762	-					0.8	5	0	8	0.8	0.006993	stronglyHypermeth
chr26	39220142	39220143	-	PRLHR	PRLHR		Y	1	6	0.2	10	0.8	0.006993	stronglyHypermeth
chr26	51084095	51084096	+					0.8	5	0	8	0.8	0.006993	stronglyHypermeth
chr6	96642356	96642357	-				Y	0.8	10	0	6	0.8	0.006993	stronglyHypermeth
chr6	96642369	96642370	-				Y	0.8	10	0	6	0.8	0.006993	stronglyHypermeth
chr6	108687654	108687655	-					1	8	0.2	5	0.8	0.006993	stronglyHypermeth
chr23	7670500	7670501	+					1	5	0.2	10	0.8	0.006993	stronglyHypermeth
chr12	75400922	75400923	-					1	8	0.2	5	0.8	0.006993	stronglyHypermeth
chr12	90471585	90471586	-				Y	1	8	0.2	5	0.8	0.006993	stronglyHypermeth
chr24	867260	867261	-					1	5	0.2	10	0.8	0.006993	stronglyHypermeth
chr24	19982134	19982135	+			CELF4		1	8	0.2	5	0.8	0.006993	stronglyHypermeth
chr17	45994551	45994552	-					0.8	10	0	6	0.8	0.006993	stronglyHypermeth
chr17	54923722	54923723	-				Y	1	5	0.2	10	0.8	0.006993	stronglyHypermeth
chr7	57467664	57467665	-			KCTD16		1	8	0.2	5	0.8	0.006993	stronglyHypermeth
chr25	7509878	7509879	+					0.8	10	0	6	0.8	0.006993	stronglyHypermeth
chr25	40090364	40090365	+					1	5	0.2	10	0.8	0.006993	stronglyHypermeth
chr25	10756700	10756701	-			SNX29		0.8	5	0	8	0.8	0.006993	stronglyHypermeth
chr25	8534577	8534578	-					1	8	0.2	5	0.8	0.006993	stronglyHypermeth
chr5	106723244	106723245	-					0.8	5	0	8	0.8	0.006993	stronglyHypermeth
chr19	34792954	34792955	-					0.8	5	0	8	0.8	0.006993	stronglyHypermeth
chr16	41784095	41784096	+				Y	1	6	0.2	10	0.8	0.006993	stronglyHypermeth
chr16	51610107	51610108	+					1	6	0.2	10	0.8	0.006993	stronglyHypermeth
chr16	71801712	71801713	-					0.8	10	0	5	0.8	0.006993	stronglyHypermeth
chr16	45203990	45203991	-					0.8	5	0	8	0.8	0.006993	stronglyHypermeth
chr5	38535484	38535485	-			PPHLN1		1	6	0.2	10	0.8	0.006993	stronglyHypermeth
chr13	6261241	6261242	-					1	8	0.2	5	0.8	0.006993	stronglyHypermeth
chrX	132075643	132075644	-					1	7	0.2	5	0.8	0.0101	stronglyHypermeth
chr29	8699473	8699474	-					1	7	0.2	5	0.8	0.0101	stronglyHypermeth
chr4	61377340	61377341	-			EEPD1		1	7	0.2	5	0.8	0.0101	stronglyHypermeth
chr4	94573367	94573368	+					1	7	0.2	5	0.8	0.0101	stronglyHypermeth
chr4	112957181	112957182	+					0.8	5	0	7	0.8	0.0101	stronglyHypermeth
chr20	42667248	42667249	-					1	7	0.2	5	0.8	0.0101	stronglyHypermeth
chr1	138680851	138680852	+					1	7	0.2	5	0.8	0.0101	stronglyHypermeth
chr22	53654586	53654587	+					1	7	0.2	5	0.8	0.0101	stronglyHypermeth
chr13	75750906	75750907	+					1	7	0.2	5	0.8	0.0101	stronglyHypermeth
chr13	61731069	61731070	-					1	7	0.2	5	0.8	0.0101	stronglyHypermeth
chr13	81106643	81106644	+					0.8	5	0	7	0.8	0.0101	stronglyHypermeth
chr18	8122461	8122462	+					0.8	5	0	7	0.8	0.0101	stronglyHypermeth
chr6	9273184	9273185	-					1	7	0.2	5	0.8	0.0101	stronglyHypermeth
chr21	22704138	22704139	-		ZSCAN2			1	7	0.2	5	0.8	0.0101	stronglyHypermeth
chr9	102230531	102230532	+					1	7	0.2	5	0.8	0.0101	stronglyHypermeth
chr27	138527	138528	-					1	7	0.2	5	0.8	0.0101	stronglyHypermeth
chr26	45909790	45909791	+			ADAM12		1	7	0.2	5	0.8	0.0101	stronglyHypermeth
chr23	13372302	13372303	-					1	7	0.2	5	0.8	0.0101	stronglyHypermeth
chrX	32746050	32746051	-					0.8	5	0	7	0.8	0.0101	stronglyHypermeth
chrX	92215298	92215299	-				Y	0.8	5	0	7	0.8	0.0101	stronglyHypermeth
chr1	58570396	58570397	+					1	7	0.2	5	0.8	0.0101	stronglyHypermeth
chr17	72944686	72944687	+			IGLL1		1	7	0.2	5	0.8	0.0101	stronglyHypermeth
chr17	73632694	73632695	+		SPECC1L		Y	1	7	0.2	5	0.8	0.0101	stronglyHypermeth
chr25	42037692	42037693	+					1	7	0.2	5	0.8	0.0101	stronglyHypermeth
chr19	62387280	62387281	-			ARSG		1	7	0.2	5	0.8	0.0101	stronglyHypermeth
chr19	52788688	52788689	-					1	7	0.2	5	0.8	0.0101	stronglyHypermeth
chr16	51150789	51150790	-					1	7	0.2	5	0.8	0.0101	stronglyHypermeth
chr5	40593424	40593425	+					1	7	0.2	5	0.8	0.0101	stronglyHypermeth
chr21	70953905	70953906	+					0.8	5	0	7	0.8	0.0101	stronglyHypermeth
chr2	133867964	133867965	-			CAPZB		1	6	0.2	5	0.8	0.01515	stronglyHypermeth
chr11	3656980	3656981	-					0.8	5	0	6	0.8	0.01515	stronglyHypermeth
chr11	412535	412536	+			MERTK		0.8	5	0	6	0.8	0.01515	stronglyHypermeth
chr3	82808408	82808409	-					1	6	0.2	5	0.8	0.01515	stronglyHypermeth
chr29	50031039	50031040	+			TH		1	6	0.2	5	0.8	0.01515	stronglyHypermeth
chr29	48728930	48728931	+				Y	1	6	0.2	5	0.8	0.01515	stronglyHypermeth
chr4	120136854	120136855	-			NCAPG2		0.8	5	0	6	0.8	0.01515	stronglyHypermeth
chr4	113885670	113885671	-					1	6	0.2	5	0.8	0.01515	stronglyHypermeth
chr9	28440740	28440741	-					1	6	0.2	5	0.8	0.01515	stronglyHypermeth
chr9	19095096	19095097	+					1	6	0.2	5	0.8	0.01515	stronglyHypermeth
chr20	67563259	67563260	-					0.8	5	0	6	0.8	0.01515	stronglyHypermeth
chr20	69059883	69059884	+					0.8	5	0	6	0.8	0.01515	stronglyHypermeth
chr20	66569363	66569364	-		PAPD7		Y	1	6	0.2	5	0.8	0.01515	stronglyHypermeth
chr20	70950837	70950838	-					0.8	5	0	6	0.8	0.01515	stronglyHypermeth
chr20	56063707	56063708	-					1	6	0.2	5	0.8	0.01515	stronglyHypermeth
chr1	145988174	145988175	+			TSPEAR		1	6	0.2	5	0.8	0.01515	stronglyHypermeth
chr28	43614632	43614633	+			WDFY4,LRRC18		1	6	0.2	5	0.8	0.01515	stronglyHypermeth
chr28	4690981	4690982	+					0.8	5	0	6	0.8	0.01515	stronglyHypermeth
chr22	28138509	28138510	+					1	6	0.2	5	0.8	0.01515	stronglyHypermeth
chr22	60722458	60722459	+					0.8	5	0	6	0.8	0.01515	stronglyHypermeth
chr22	58203678	58203679	+					1	6	0.2	5	0.8	0.01515	stronglyHypermeth
chr22	58686446	58686447	-				Y	1	6	0.2	5	0.8	0.01515	stronglyHypermeth
chr22	51057055	51057056	-			RNF123	Y	0.8	5	0	6	0.8	0.01515	stronglyHypermeth
chr22	39023464	39023465	+			CADPS		1	6	0.2	5	0.8	0.01515	stronglyHypermeth
chr4	4738518	4738519	-					0.8	5	0	6	0.8	0.01515	stronglyHypermeth
chr13	78549289	78549290	-					1	6	0.2	5	0.8	0.01515	stronglyHypermeth
chr17	1939231	1939232	-			MAP9		0.8	5	0	6	0.8	0.01515	stronglyHypermeth
chr17	1939213	1939214	-			MAP9		0.8	5	0	6	0.8	0.01515	stronglyHypermeth
chr17	1939197	1939198	-			MAP9		0.8	5	0	6	0.8	0.01515	stronglyHypermeth
chr18	33142481	33142482	-					1	6	0.2	5	0.8	0.01515	stronglyHypermeth
chr18	50839575	50839576	+	B3GNT8	B3GNT8			1	6	0.2	5	0.8	0.01515	stronglyHypermeth
chr18	11375454	11375455	-					1	6	0.2	5	0.8	0.01515	stronglyHypermeth
chr18	14223808	14223809	-				Y	1	6	0.2	5	0.8	0.01515	stronglyHypermeth
chr18	48713060	48713061	-			ACTN4	Y	0.8	5	0	6	0.8	0.01515	stronglyHypermeth
chr11	104473054	104473055	-				Y	0.8	5	0	6	0.8	0.01515	stronglyHypermeth
chr11	64808301	64808302	+			MEIS1		1	6	0.2	5	0.8	0.01515	stronglyHypermeth
chr11	87553304	87553305	+					0.8	5	0	6	0.8	0.01515	stronglyHypermeth
chr11	88884273	88884274	+					0.8	5	0	6	0.8	0.01515	stronglyHypermeth
chr6	47231604	47231605	-				Y	1	6	0.2	5	0.8	0.01515	stronglyHypermeth
chr21	1792421	1792422	+					1	6	0.2	5	0.8	0.01515	stronglyHypermeth
chr9	105025387	105025388	+					1	6	0.2	5	0.8	0.01515	stronglyHypermeth
chr9	103954384	103954385	+					0.8	5	0	6	0.8	0.01515	stronglyHypermeth
chr15	70554600	70554601	-					0.8	5	0	6	0.8	0.01515	stronglyHypermeth
chr15	63009374	63009375	+			DNAJC24		0.8	5	0	6	0.8	0.01515	stronglyHypermeth
chr16	29623526	29623527	-			EPHX1		1	6	0.2	5	0.8	0.01515	stronglyHypermeth
chr16	103545	103546	-					1	6	0.2	5	0.8	0.01515	stronglyHypermeth
chr14	83655216	83655217	+	DSCC1				1	6	0.2	5	0.8	0.01515	stronglyHypermeth
chr7	8832605	8832606	-					1	6	0.2	5	0.8	0.01515	stronglyHypermeth
chr12	24551886	24551887	+					0.8	5	0	6	0.8	0.01515	stronglyHypermeth
chr26	23159603	23159604	-			SUFU	Y	1	6	0.2	5	0.8	0.01515	stronglyHypermeth
chr6	106999090	106999091	-			NSG1		1	6	0.2	5	0.8	0.01515	stronglyHypermeth
chr23	44569587	44569588	-					1	6	0.2	5	0.8	0.01515	stronglyHypermeth
chr23	48827063	48827064	-					1	6	0.2	5	0.8	0.01515	stronglyHypermeth
chr12	84149123	84149124	-					0.8	5	0	6	0.8	0.01515	stronglyHypermeth
chr12	90305897	90305898	+					1	6	0.2	5	0.8	0.01515	stronglyHypermeth
chr12	89251902	89251903	-			CARS2	Y	0.8	5	0	6	0.8	0.01515	stronglyHypermeth
chr24	43755399	43755400	-				Y	1	6	0.2	5	0.8	0.01515	stronglyHypermeth
chr24	39319483	39319484	+			EPB41L3		0.8	5	0	6	0.8	0.01515	stronglyHypermeth
chrX	83532342	83532343	-	RPS4X		RPS4X		0.8	5	0	6	0.8	0.01515	stronglyHypermeth
chr1	86750145	86750146	-			FXR1		1	6	0.2	5	0.8	0.01515	stronglyHypermeth
chr1	73011517	73011518	+			XXYLT1		1	6	0.2	5	0.8	0.01515	stronglyHypermeth
chr8	82715050	82715051	+			C8H9orf3		1	6	0.2	5	0.8	0.01515	stronglyHypermeth
chr17	70725680	70725681	+			RASL10A		1	6	0.2	5	0.8	0.01515	stronglyHypermeth
chr20	5608784	5608785	+	C20H5orf47			Y	0.8	5	0	6	0.8	0.01515	stronglyHypermeth
chr15	17180801	17180802	+					1	6	0.2	5	0.8	0.01515	stronglyHypermeth
chr3	9912156	9912157	+		CFAP45			1	6	0.2	5	0.8	0.01515	stronglyHypermeth
chr25	41318557	41318558	+					1	6	0.2	5	0.8	0.01515	stronglyHypermeth
chr25	852012	852013	-					0.8	5	0	6	0.8	0.01515	stronglyHypermeth
chr25	39793038	39793039	+				Y	1	6	0.2	5	0.8	0.01515	stronglyHypermeth
chr25	29450916	29450917	-			WBSCR17		1	6	0.2	5	0.8	0.01515	stronglyHypermeth
chr25	17118935	17118936	-					1	6	0.2	5	0.8	0.01515	stronglyHypermeth
chr25	10245292	10245293	+					0.8	5	0	6	0.8	0.01515	stronglyHypermeth
chr25	1139553	1139554	-		CLCN7		Y	1	6	0.2	5	0.8	0.01515	stronglyHypermeth
chr5	118157466	118157467	+			TBC1D22A		1	6	0.2	5	0.8	0.01515	stronglyHypermeth
chr5	98481853	98481854	-			ETV6		1	6	0.2	5	0.8	0.01515	stronglyHypermeth
chr5	113441940	113441941	-					1	6	0.2	5	0.8	0.01515	stronglyHypermeth
chr5	113441955	113441956	-					1	6	0.2	5	0.8	0.01515	stronglyHypermeth
chr5	115537152	115537153	-			PARVB		1	6	0.2	5	0.8	0.01515	stronglyHypermeth
chr14	2195321	2195322	-					1	6	0.2	5	0.8	0.01515	stronglyHypermeth
chr14	4687134	4687135	+			KCNK9		1	6	0.2	5	0.8	0.01515	stronglyHypermeth
chr19	39745928	39745929	-				Y	0.8	5	0	6	0.8	0.01515	stronglyHypermeth
chr19	56626852	56626853	-			LLGL2		0.8	5	0	6	0.8	0.01515	stronglyHypermeth
chr19	35699269	35699270	-					1	6	0.2	5	0.8	0.01515	stronglyHypermeth
chr1	45633623	45633624	-					0.8	5	0	6	0.8	0.01515	stronglyHypermeth
chr1	40557575	40557576	-					0.8	5	0	6	0.8	0.01515	stronglyHypermeth
chr5	38507714	38507715	+			PPHLN1		1	6	0.2	5	0.8	0.01515	stronglyHypermeth
chr5	33823614	33823615	-					1	6	0.2	5	0.8	0.01515	stronglyHypermeth
chr21	42068605	42068606	+			STRN3		1	6	0.2	5	0.8	0.01515	stronglyHypermeth
chrX	130098782	130098783	-					0.8	5	0	5	0.8	0.04762	stronglyHypermeth
chrX	133359905	133359906	+					0.8	5	0	5	0.8	0.04762	stronglyHypermeth
chrX	140359166	140359167	-					0.8	5	0	5	0.8	0.04762	stronglyHypermeth
chr2	135610804	135610805	-			ARHGEF10L	Y	1	5	0.2	5	0.8	0.04762	stronglyHypermeth
chr2	124135673	124135674	-					0.8	5	0	5	0.8	0.04762	stronglyHypermeth
chr2	129882137	129882138	-					1	5	0.2	5	0.8	0.04762	stronglyHypermeth
chr2	110817951	110817952	-					0.8	5	0	5	0.8	0.04762	stronglyHypermeth
chr2	128655669	128655670	+			RUNX3	Y	0.8	5	0	5	0.8	0.04762	stronglyHypermeth
chr2	130851889	130851890	+	EPHB2	EPHB2		Y	1	5	0.2	5	0.8	0.04762	stronglyHypermeth
chr11	2247645	2247646	+					1	5	0.2	5	0.8	0.04762	stronglyHypermeth
chr11	1253302	1253303	-					1	5	0.2	5	0.8	0.04762	stronglyHypermeth
chr11	1253288	1253289	-					1	5	0.2	5	0.8	0.04762	stronglyHypermeth
chr3	120430230	120430231	-					0.8	5	0	5	0.8	0.04762	stronglyHypermeth
chr3	104024575	104024576	+	CCDC23				1	5	0.2	5	0.8	0.04762	stronglyHypermeth
chr3	118347231	118347232	+					1	5	0.2	5	0.8	0.04762	stronglyHypermeth
chr3	120399838	120399839	+				Y	1	5	0.2	5	0.8	0.04762	stronglyHypermeth
chr3	90242300	90242301	-			PPAP2B		0.8	5	0	5	0.8	0.04762	stronglyHypermeth
chr3	93185680	93185681	+					1	5	0.2	5	0.8	0.04762	stronglyHypermeth
chr3	113753651	113753652	-			DGKD		0.8	5	0	5	0.8	0.04762	stronglyHypermeth
chr8	6941387	6941388	-					1	5	0.2	5	0.8	0.04762	stronglyHypermeth
chr8	1181595	1181596	-					1	5	0.2	5	0.8	0.04762	stronglyHypermeth
chr29	43559931	43559932	+			NRXN2		0.8	5	0	5	0.8	0.04762	stronglyHypermeth
chr4	117887968	117887969	+					0.8	5	0	5	0.8	0.04762	stronglyHypermeth
chr4	103386554	103386555	+					0.8	5	0	5	0.8	0.04762	stronglyHypermeth
chr9	24553332	24553333	-					0.8	5	0	5	0.8	0.04762	stronglyHypermeth
chr9	44384967	44384968	-					1	5	0.2	5	0.8	0.04762	stronglyHypermeth
chr9	38159654	38159655	-					0.8	5	0	5	0.8	0.04762	stronglyHypermeth
chr20	66822486	66822487	+					1	5	0.2	5	0.8	0.04762	stronglyHypermeth
chr1	144686031	144686032	+					1	5	0.2	5	0.8	0.04762	stronglyHypermeth
chr28	26746627	26746628	-					0.8	5	0	5	0.8	0.04762	stronglyHypermeth
chr22	59254584	59254585	+					1	5	0.2	5	0.8	0.04762	stronglyHypermeth
chr22	12513550	12513551	+					1	5	0.2	5	0.8	0.04762	stronglyHypermeth
chr22	60853747	60853748	+					1	5	0.2	5	0.8	0.04762	stronglyHypermeth
chr22	54388927	54388928	+		LARS2			1	5	0.2	5	0.8	0.04762	stronglyHypermeth
chr4	16338422	16338423	-					1	5	0.2	5	0.8	0.04762	stronglyHypermeth
chr13	67860209	67860210	-			BPI		1	5	0.2	5	0.8	0.04762	stronglyHypermeth
chr13	54703141	54703142	+					0.8	5	0	5	0.8	0.04762	stronglyHypermeth
chr13	58353175	58353176	-					0.8	5	0	5	0.8	0.04762	stronglyHypermeth
chr13	54392060	54392061	-			DNAJC5		1	5	0.2	5	0.8	0.04762	stronglyHypermeth
chr13	78991370	78991371	-					1	5	0.2	5	0.8	0.04762	stronglyHypermeth
chr13	54929744	54929745	+			SLC17A9		1	5	0.2	5	0.8	0.04762	stronglyHypermeth
chr17	290043	290044	-					1	5	0.2	5	0.8	0.04762	stronglyHypermeth
chr18	54364942	54364943	-			AP2S1	Y	1	5	0.2	5	0.8	0.04762	stronglyHypermeth
chr18	13461262	13461263	-			BANP		0.8	5	0	5	0.8	0.04762	stronglyHypermeth
chr18	62572882	62572883	+	COX6B2		PPP6R1		1	5	0.2	5	0.8	0.04762	stronglyHypermeth
chr11	103014131	103014132	-					1	5	0.2	5	0.8	0.04762	stronglyHypermeth
chr11	98719677	98719678	+		NAIF1			1	5	0.2	5	0.8	0.04762	stronglyHypermeth
chr11	103516516	103516517	+			UBAC1	Y	1	5	0.2	5	0.8	0.04762	stronglyHypermeth
chr11	106579856	106579857	+					0.8	5	0	5	0.8	0.04762	stronglyHypermeth
chr11	106831085	106831086	+			FCN1		1	5	0.2	5	0.8	0.04762	stronglyHypermeth
chr11	103609218	103609219	+					0.8	5	0	5	0.8	0.04762	stronglyHypermeth
chr6	3121586	3121587	+					1	5	0.2	5	0.8	0.04762	stronglyHypermeth
chr9	84522381	84522382	+			GRM1		1	5	0.2	5	0.8	0.04762	stronglyHypermeth
chr9	77915996	77915997	-					1	5	0.2	5	0.8	0.04762	stronglyHypermeth
chr9	102089253	102089254	+					0.8	5	0	5	0.8	0.04762	stronglyHypermeth
chr9	102299518	102299519	-				Y	0.8	5	0	5	0.8	0.04762	stronglyHypermeth
chr9	103749143	103749144	-					0.8	5	0	5	0.8	0.04762	stronglyHypermeth
chr9	103749163	103749164	-					0.8	5	0	5	0.8	0.04762	stronglyHypermeth
chr9	95692185	95692186	-			ZDHHC14	Y	0.8	5	0	5	0.8	0.04762	stronglyHypermeth
chr15	76346155	76346156	-					1	5	0.2	5	0.8	0.04762	stronglyHypermeth
chr15	79769314	79769315	+					1	5	0.2	5	0.8	0.04762	stronglyHypermeth
chr15	82127493	82127494	-			UBE2L6		0.8	5	0	5	0.8	0.04762	stronglyHypermeth
chr15	84615411	84615412	-	MS4A1				0.8	5	0	5	0.8	0.04762	stronglyHypermeth
chr10	89927273	89927274	+			SNW1		1	5	0.2	5	0.8	0.04762	stronglyHypermeth
chr16	8860643	8860644	-					1	5	0.2	5	0.8	0.04762	stronglyHypermeth
chr16	49234	49235	+					1	5	0.2	5	0.8	0.04762	stronglyHypermeth
chr14	84071899	84071900	+				Y	0.8	5	0	5	0.8	0.04762	stronglyHypermeth
chr14	84071881	84071882	+				Y	0.8	5	0	5	0.8	0.04762	stronglyHypermeth
chr27	28379795	28379796	+			FUT10		1	5	0.2	5	0.8	0.04762	stronglyHypermeth
chr27	35840718	35840719	-					0.8	5	0	5	0.8	0.04762	stronglyHypermeth
chr7	53942328	53942329	+					0.8	5	0	5	0.8	0.04762	stronglyHypermeth
chr7	46607302	46607303	+					1	5	0.2	5	0.8	0.04762	stronglyHypermeth
chr7	4783446	4783447	-			PGPEP1		0.8	5	0	5	0.8	0.04762	stronglyHypermeth
chr12	9829267	9829268	-					1	5	0.2	5	0.8	0.04762	stronglyHypermeth
chr12	30129590	30129591	-					0.8	5	0	5	0.8	0.04762	stronglyHypermeth
chr26	44494013	44494014	-			LHPP		1	5	0.2	5	0.8	0.04762	stronglyHypermeth
chr26	51677053	51677054	-					0.8	5	0	5	0.8	0.04762	stronglyHypermeth
chr6	118923349	118923350	+					1	5	0.2	5	0.8	0.04762	stronglyHypermeth
chr6	106889383	106889384	+			NSG1		1	5	0.2	5	0.8	0.04762	stronglyHypermeth
chr6	71720496	71720497	-					1	5	0.2	5	0.8	0.04762	stronglyHypermeth
chr6	118923391	118923392	+					1	5	0.2	5	0.8	0.04762	stronglyHypermeth
chr10	35707225	35707226	+					1	5	0.2	5	0.8	0.04762	stronglyHypermeth
chr10	2544822	2544823	+					1	5	0.2	5	0.8	0.04762	stronglyHypermeth
chr23	39960857	39960858	-					0.8	5	0	5	0.8	0.04762	stronglyHypermeth
chr23	19227452	19227453	-			CLIC5		0.8	5	0	5	0.8	0.04762	stronglyHypermeth
chr23	50269614	50269615	+			SLC22A23		1	5	0.2	5	0.8	0.04762	stronglyHypermeth
chr23	51770972	51770973	+					1	5	0.2	5	0.8	0.04762	stronglyHypermeth
chr23	51708571	51708572	-					0.8	5	0	5	0.8	0.04762	stronglyHypermeth
chr23	50512771	50512772	+					1	5	0.2	5	0.8	0.04762	stronglyHypermeth
chr23	7838365	7838366	+					1	5	0.2	5	0.8	0.04762	stronglyHypermeth
chr12	89637174	89637175	+				Y	1	5	0.2	5	0.8	0.04762	stronglyHypermeth
chr24	47813092	47813093	+					0.8	5	0	5	0.8	0.04762	stronglyHypermeth
chr24	61683177	61683178	-					1	5	0.2	5	0.8	0.04762	stronglyHypermeth
chr24	30598615	30598616	-					0.8	5	0	5	0.8	0.04762	stronglyHypermeth
chrX	39958887	39958888	-	PDZD4		PDZD4	Y	0.8	5	0	5	0.8	0.04762	stronglyHypermeth
chrX	83531926	83531927	+	RPS4X			Y	0.8	5	0	5	0.8	0.04762	stronglyHypermeth
chrX	84559410	84559411	-					0.8	5	0	5	0.8	0.04762	stronglyHypermeth
chrX	83532016	83532017	+	RPS4X			Y	0.8	5	0	5	0.8	0.04762	stronglyHypermeth
chrX	93803067	93803068	-					1	5	0.2	5	0.8	0.04762	stronglyHypermeth
chrX	83532020	83532021	+	RPS4X			Y	0.8	5	0	5	0.8	0.04762	stronglyHypermeth
chr1	65048378	65048379	-					1	5	0.2	5	0.8	0.04762	stronglyHypermeth
chr1	96618152	96618153	-			PLD1		1	5	0.2	5	0.8	0.04762	stronglyHypermeth
chr1	62470412	62470413	+					1	5	0.2	5	0.8	0.04762	stronglyHypermeth
chr8	104948103	104948104	-					0.8	5	0	5	0.8	0.04762	stronglyHypermeth
chr8	110726406	110726407	-					1	5	0.2	5	0.8	0.04762	stronglyHypermeth
chr17	69967042	69967043	-					1	5	0.2	5	0.8	0.04762	stronglyHypermeth
chr17	73452702	73452703	-	GGT1		GGT1	Y	1	5	0.2	5	0.8	0.04762	stronglyHypermeth
chr17	61530870	61530871	-					1	5	0.2	5	0.8	0.04762	stronglyHypermeth
chr17	73452704	73452705	-	GGT1		GGT1	Y	1	5	0.2	5	0.8	0.04762	stronglyHypermeth
chr17	63327344	63327345	-			PLBD2		1	5	0.2	5	0.8	0.04762	stronglyHypermeth
chr17	73581428	73581429	+				Y	1	5	0.2	5	0.8	0.04762	stronglyHypermeth
chr17	73452740	73452741	-	GGT1	GGT1		Y	0.8	5	0	5	0.8	0.04762	stronglyHypermeth
chr17	73765352	73765353	-				Y	1	5	0.2	5	0.8	0.04762	stronglyHypermeth
chr15	26568455	26568456	+					0.8	5	0	5	0.8	0.04762	stronglyHypermeth
chr15	19533462	19533463	-					1	5	0.2	5	0.8	0.04762	stronglyHypermeth
chr15	13156773	13156774	+					1	5	0.2	5	0.8	0.04762	stronglyHypermeth
chr3	45901573	45901574	-			DPYD		1	5	0.2	5	0.8	0.04762	stronglyHypermeth
chr7	63949563	63949564	+					0.8	5	0	5	0.8	0.04762	stronglyHypermeth
chr7	111292575	111292576	+				Y	1	5	0.2	5	0.8	0.04762	stronglyHypermeth
chr7	90912497	90912498	-					1	5	0.2	5	0.8	0.04762	stronglyHypermeth
chr25	6637756	6637757	-			RBFOX1		1	5	0.2	5	0.8	0.04762	stronglyHypermeth
chr25	342145	342146	-			AXIN1		0.8	5	0	5	0.8	0.04762	stronglyHypermeth
chr25	37810664	37810665	+			TRRAP		1	5	0.2	5	0.8	0.04762	stronglyHypermeth
chr25	41329759	41329760	+					1	5	0.2	5	0.8	0.04762	stronglyHypermeth
chr25	41926486	41926487	+					1	5	0.2	5	0.8	0.04762	stronglyHypermeth
chr25	21793964	21793965	-			PRKCB		1	5	0.2	5	0.8	0.04762	stronglyHypermeth
chr25	41699717	41699718	-			MAD1L1		1	5	0.2	5	0.8	0.04762	stronglyHypermeth
chr25	40861195	40861196	+					0.8	5	0	5	0.8	0.04762	stronglyHypermeth
chr5	113441789	113441790	-					1	5	0.2	5	0.8	0.04762	stronglyHypermeth
chr5	115131108	115131109	-					1	5	0.2	5	0.8	0.04762	stronglyHypermeth
chr14	2060074	2060075	-				Y	0.8	5	0	5	0.8	0.04762	stronglyHypermeth
chr19	59643567	59643568	+					1	5	0.2	5	0.8	0.04762	stronglyHypermeth
chr19	29875743	29875744	+	GAS7		GAS7		0.8	5	0	5	0.8	0.04762	stronglyHypermeth
chr19	31998264	31998265	+					1	5	0.2	5	0.8	0.04762	stronglyHypermeth
chr19	55099903	55099904	+					1	5	0.2	5	0.8	0.04762	stronglyHypermeth
chr19	52386529	52386530	+			RPTOR		1	5	0.2	5	0.8	0.04762	stronglyHypermeth
chr19	8366663	8366664	+			MSI2		1	5	0.2	5	0.8	0.04762	stronglyHypermeth
chr19	58490436	58490437	+					0.8	5	0	5	0.8	0.04762	stronglyHypermeth
chr19	62803508	62803509	-					0.8	5	0	5	0.8	0.04762	stronglyHypermeth
chr19	9956044	9956045	+					0.8	5	0	5	0.8	0.04762	stronglyHypermeth
chr16	66544838	66544839	-			COLGALT2		0.8	5	0	5	0.8	0.04762	stronglyHypermeth
chr1	1770250	1770251	+					0.8	5	0	5	0.8	0.04762	stronglyHypermeth
chr1	44306142	44306143	+			TOMM70A		1	5	0.2	5	0.8	0.04762	stronglyHypermeth
chr5	32656707	32656708	-			HDAC7		0.8	5	0	5	0.8	0.04762	stronglyHypermeth
chr21	69609198	69609199	+					1	5	0.2	5	0.8	0.04762	stronglyHypermeth
chr21	71373128	71373129	+					1	5	0.2	5	0.8	0.04762	stronglyHypermeth
chr21	69609209	69609210	+					1	5	0.2	5	0.8	0.04762	stronglyHypermeth
chr13	41889250	41889251	-					1	5	0.2	5	0.8	0.04762	stronglyHypermeth
chr13	28104941	28104942	+			OPTN		1	5	0.2	5	0.8	0.04762	stronglyHypermeth
chr19	43559917	43559918	-					1	17	0.21	19	0.79	7.206e-07	stronglyHypermeth
chr17	75074137	75074138	+					0.79	14	0	18	0.79	2.821e-06	stronglyHypermeth
chr9	101961301	101961302	-		C9H6orf118			1	14	0.21	19	0.79	6.064e-06	stronglyHypermeth
chr12	89364407	89364408	-				Y	0.92	12	0.12	24	0.79	6.471e-06	stronglyHypermeth
chr29	18677029	18677030	-					1	12	0.21	14	0.79	4.867e-05	stronglyHypermeth
chr2	68061	68062	-					1	12	0.21	14	0.79	4.867e-05	stronglyHypermeth
chr18	63799053	63799054	-			ZNF444,ZIM2		0.89	18	0.1	10	0.79	7.209e-05	stronglyHypermeth
chr5	302186	302187	+					0.79	14	0	11	0.79	0.0001164	stronglyHypermeth
chr1	145681281	145681282	+				Y	1	10	0.21	14	0.79	0.0001514	stronglyHypermeth
chr26	25812142	25812143	+	SPRN		SORCS3		1	10	0.21	14	0.79	0.0001514	stronglyHypermeth
chr11	6601151	6601152	-					0.79	14	0	9	0.79	0.0003365	stronglyHypermeth
chr13	17076536	17076537	+					0.79	14	0	9	0.79	0.0003365	stronglyHypermeth
chr24	19987882	19987883	-			CELF4		1	6	0.21	33	0.79	0.000526	stronglyHypermeth
chr21	71002919	71002920	-				Y	0.92	12	0.12	8	0.79	0.00077	stronglyHypermeth
chr18	62623205	62623206	+			PPP6R1	Y	1	6	0.21	24	0.79	0.0007781	stronglyHypermeth
chr28	3477393	3477394	+			TRIM67		0.93	14	0.14	7	0.79	0.0008514	stronglyHypermeth
chr4	7932836	7932837	-			CDK14		1	7	0.21	14	0.79	0.001032	stronglyHypermeth
chr11	106745507	106745508	-					0.79	14	0	8	0.79	0.001032	stronglyHypermeth
chrX	71495659	71495660	+					0.79	14	0	7	0.79	0.001032	stronglyHypermeth
chr25	2002668	2002669	+			TBC1D24		1	7	0.21	14	0.79	0.001032	stronglyHypermeth
chr5	108558636	108558637	-					1	7	0.21	14	0.79	0.001032	stronglyHypermeth
chr15	54741506	54741507	-					1	6	0.21	19	0.79	0.001186	stronglyHypermeth
chr4	67884	67885	-					0.79	14	0	6	0.79	0.002167	stronglyHypermeth
chr13	72866690	72866691	+		SGK2			0.79	14	0	6	0.79	0.002167	stronglyHypermeth
chr17	47639309	47639310	-					0.79	14	0	6	0.79	0.002167	stronglyHypermeth
chr19	54201117	54201118	-					1	6	0.21	14	0.79	0.002167	stronglyHypermeth
chr4	87978246	87978247	-			CADPS2		1	5	0.21	19	0.79	0.002964	stronglyHypermeth
chr2	136617493	136617494	-					1	5	0.21	14	0.79	0.004816	stronglyHypermeth
chr22	59241267	59241268	+			NUP210		1	5	0.21	14	0.79	0.004816	stronglyHypermeth
chr23	48039716	48039717	-					1	5	0.21	14	0.79	0.004816	stronglyHypermeth
chr12	69732984	69732985	-				Y	1	5	0.21	14	0.79	0.004816	stronglyHypermeth
chr25	39522848	39522849	+			SLC29A4		0.79	14	0	5	0.79	0.004816	stronglyHypermeth
chr5	115475878	115475879	+					1	5	0.21	14	0.79	0.004816	stronglyHypermeth
chr5	115475879	115475880	-					1	5	0.21	14	0.79	0.004816	stronglyHypermeth
chr1	6367404	6367405	-					1	5	0.21	14	0.79	0.004816	stronglyHypermeth
chr21	70835629	70835630	-					1	28	0.22	32	0.78	7.752e-11	stronglyHypermeth
chr26	44502615	44502616	+			LHPP		1	24	0.22	32	0.78	8.515e-10	stronglyHypermeth
chr6	850782	850783	-					0.78	27	0	20	0.78	2.414e-08	stronglyHypermeth
chr19	58232778	58232779	-					0.78	18	0	23	0.78	8.683e-08	stronglyHypermeth
chr15	65724403	65724404	-					0.95	21	0.17	23	0.78	1.094e-07	stronglyHypermeth
chr9	104387335	104387336	+					0.78	18	0	22	0.78	1.319e-07	stronglyHypermeth
chr3	22613033	22613034	-		FMO5			1	20	0.22	18	0.78	3.165e-07	stronglyHypermeth
chr14	69156413	69156414	+					0.78	18	0	17	0.78	1.612e-06	stronglyHypermeth
chr19	35263392	35263393	+				Y	0.78	18	0	15	0.78	6.064e-06	stronglyHypermeth
chr29	5239737	5239738	-	TRIM64		TRIM64		0.78	27	0	11	0.78	1.028e-05	stronglyHypermeth
chr23	47359316	47359317	-					1	23	0.22	9	0.78	1.07e-05	stronglyHypermeth
chr4	3700236	3700237	+					0.78	18	0	12	0.78	2.209e-05	stronglyHypermeth
chr13	43926794	43926795	-					0.78	9	0	19	0.78	3.04e-05	stronglyHypermeth
chr10	17184042	17184043	-					0.87	15	0.08	12	0.78	6.88e-05	stronglyHypermeth
chr25	37827358	37827359	-			TRRAP		1	16	0.22	9	0.78	7.489e-05	stronglyHypermeth
chr28	36470555	36470556	-					1	15	0.22	9	0.78	0.000104	stronglyHypermeth
chr18	61024030	61024031	+		ZNF331			1	15	0.22	9	0.78	0.000104	stronglyHypermeth
chr25	1133603	1133604	+					1	14	0.22	9	0.78	0.0001468	stronglyHypermeth
chr11	104410468	104410469	+			CACFD1		0.78	18	0	9	0.78	0.0001526	stronglyHypermeth
chr11	104410499	104410500	+			CACFD1		0.89	18	0.11	9	0.78	0.0001654	stronglyHypermeth
chrX	13982557	13982558	-			AIFM1		0.86	7	0.08	25	0.78	0.000202	stronglyHypermeth
chr4	119665681	119665682	+					0.9	20	0.12	8	0.78	0.000223	stronglyHypermeth
chr1	138784481	138784482	+				Y	0.78	9	0	11	0.78	0.0004644	stronglyHypermeth
chr5	40418065	40418066	+					0.78	18	0	7	0.78	0.0006865	stronglyHypermeth
chr5	40418057	40418058	+					0.78	18	0	7	0.78	0.0006865	stronglyHypermeth
chr6	53700254	53700255	-					1	10	0.22	9	0.78	0.0007145	stronglyHypermeth
chr9	105274340	105274341	+					1	6	0.22	23	0.78	0.0009726	stronglyHypermeth
chr10	78531249	78531250	-					0.88	8	0.09	11	0.78	0.001178	stronglyHypermeth
chr2	19315381	19315382	-					0.91	11	0.12	8	0.78	0.001178	stronglyHypermeth
chrX	97131364	97131365	+			WNK3		0.91	11	0.12	8	0.78	0.001178	stronglyHypermeth
chr21	71221286	71221287	+					0.92	13	0.14	7	0.78	0.001187	stronglyHypermeth
chr4	106427928	106427929	-					1	6	0.22	18	0.78	0.00156	stronglyHypermeth
chr10	12514	12515	-					1	6	0.22	18	0.78	0.00156	stronglyHypermeth
chr18	26776909	26776910	+					0.78	9	0	8	0.78	0.002262	stronglyHypermeth
chr17	69673117	69673118	+					1	8	0.22	9	0.78	0.002262	stronglyHypermeth
chr19	55893485	55893486	-					0.78	9	0	8	0.78	0.002262	stronglyHypermeth
chr19	51950993	51950994	-					1	9	0.22	9	0.78	0.002262	stronglyHypermeth
chr19	46080844	46080845	+		NSF			0.78	9	0	9	0.78	0.002262	stronglyHypermeth
chr16	57544385	57544386	+					1	9	0.22	9	0.78	0.002262	stronglyHypermeth
chr25	35078614	35078615	+				Y	1	5	0.22	23	0.78	0.002564	stronglyHypermeth
chr23	52007999	52008000	-			EXOC2		0.9	10	0.12	8	0.78	0.002879	stronglyHypermeth
chr12	10689982	10689983	+					0.78	9	0	7	0.78	0.003234	stronglyHypermeth
chr12	74366481	74366482	-					0.78	9	0	7	0.78	0.003234	stronglyHypermeth
chr24	33203188	33203189	-					0.78	9	0	7	0.78	0.003234	stronglyHypermeth
chrX	13973580	13973581	-			AIFM1		0.78	9	0	7	0.78	0.003234	stronglyHypermeth
chr14	8951029	8951030	-					1	7	0.22	9	0.78	0.003234	stronglyHypermeth
chr17	68470621	68470622	-			TPST2		0.89	9	0.11	9	0.78	0.003373	stronglyHypermeth
chr19	51951007	51951008	-					0.89	9	0.11	9	0.78	0.003373	stronglyHypermeth
chr13	38334216	38334217	-					0.89	9	0.11	9	0.78	0.003373	stronglyHypermeth
chr8	41915484	41915485	-					0.78	9	0	6	0.78	0.006993	stronglyHypermeth
chr29	9736669	9736670	+			CCDC83		1	6	0.22	9	0.78	0.006993	stronglyHypermeth
chr11	106613460	106613461	-					1	6	0.22	9	0.78	0.006993	stronglyHypermeth
chr23	52304507	52304508	+				Y	1	6	0.22	9	0.78	0.006993	stronglyHypermeth
chr12	81139906	81139907	-			PCCA		0.78	9	0	6	0.78	0.006993	stronglyHypermeth
chr24	36111214	36111215	-					0.78	9	0	6	0.78	0.006993	stronglyHypermeth
chr8	73171535	73171536	-					1	6	0.22	9	0.78	0.006993	stronglyHypermeth
chr17	52565942	52565943	-					0.78	9	0	6	0.78	0.006993	stronglyHypermeth
chr25	39841274	39841275	+					1	6	0.22	9	0.78	0.006993	stronglyHypermeth
chr2	135885104	135885105	-					0.78	9	0	5	0.78	0.02098	stronglyHypermeth
chr29	24949760	24949761	+					1	5	0.22	9	0.78	0.02098	stronglyHypermeth
chr16	177241	177242	+					1	5	0.22	9	0.78	0.02098	stronglyHypermeth
chr26	48374306	48374307	+					1	5	0.22	9	0.78	0.02098	stronglyHypermeth
chr12	90464736	90464737	+				Y	1	5	0.22	9	0.78	0.02098	stronglyHypermeth
chr8	84449364	84449365	+					1	5	0.22	9	0.78	0.02098	stronglyHypermeth
chr8	84449402	84449403	+					1	5	0.22	9	0.78	0.02098	stronglyHypermeth
chr14	16219941	16219942	+					1	5	0.22	9	0.78	0.02098	stronglyHypermeth
chr19	62750733	62750734	-					0.78	9	0	5	0.78	0.02098	stronglyHypermeth
chr12	79447746	79447747	-			STK24		0.77	22	0	43	0.77	1.41e-11	stronglyHypermeth
chr19	42577350	42577351	-					1	23	0.23	31	0.77	2.693e-09	stronglyHypermeth
chr15	52617102	52617103	-		INPPL1			0.77	13	0	30	0.77	1.492e-07	stronglyHypermeth
chr20	43689780	43689781	+					1	15	0.23	22	0.77	3.123e-06	stronglyHypermeth
chr8	64740239	64740240	-					0.94	17	0.17	18	0.77	4.062e-06	stronglyHypermeth
chr26	49721969	49721970	-					0.88	16	0.11	19	0.77	5.368e-06	stronglyHypermeth
chrX	145918682	145918683	+					1	16	0.23	13	0.77	1.428e-05	stronglyHypermeth
chr19	14920832	14920833	-					0.92	12	0.14	21	0.77	1.975e-05	stronglyHypermeth
chr15	22694147	22694148	-			DLAT		0.77	13	0	15	0.77	2.179e-05	stronglyHypermeth
chr28	12664284	12664285	-			CHRM3		0.77	13	0	14	0.77	3.39e-05	stronglyHypermeth
chr24	7363571	7363572	-					1	14	0.23	13	0.77	3.39e-05	stronglyHypermeth
chr4	102030274	102030275	+					1	13	0.23	13	0.77	0.0001077	stronglyHypermeth
chr16	81674495	81674496	-					0.77	13	0	13	0.77	0.0001077	stronglyHypermeth
chr15	35642343	35642344	+			ABCC8		0.77	30	0	6	0.77	0.000881	stronglyHypermeth
chr3	93272430	93272431	+					0.94	16	0.17	6	0.77	0.0013	stronglyHypermeth
chrX	92105574	92105575	+	SLC35A2			Y	0.83	6	0.06	16	0.77	0.0013	stronglyHypermeth
chr28	24119439	24119440	-			CTNNA3		0.93	15	0.17	6	0.77	0.001677	stronglyHypermeth
chr26	51495743	51495744	+					0.92	12	0.14	7	0.77	0.001687	stronglyHypermeth
chr14	3146903	3146904	+			TSNARE1		0.92	12	0.14	7	0.77	0.001687	stronglyHypermeth
chr10	45882592	45882593	-			SNX22		0.91	11	0.14	7	0.77	0.002451	stronglyHypermeth
chr24	59117094	59117095	-					0.86	7	0.09	11	0.77	0.002451	stronglyHypermeth
chr25	1684287	1684288	-			RAB26		0.91	11	0.14	7	0.77	0.002451	stronglyHypermeth
chr2	136634089	136634090	-					0.77	13	0	7	0.77	0.003096	stronglyHypermeth
chr2	131847058	131847059	+			ALPL		0.77	13	0	6	0.77	0.003096	stronglyHypermeth
chr18	57883390	57883391	-					1	7	0.23	13	0.77	0.003096	stronglyHypermeth
chr14	69484754	69484755	+			CPQ		1	6	0.23	13	0.77	0.003096	stronglyHypermeth
chr27	42872566	42872567	-					1	7	0.23	13	0.77	0.003096	stronglyHypermeth
chr27	38010375	38010376	-			CSGALNACT1	Y	1	7	0.23	13	0.77	0.003096	stronglyHypermeth
chr12	79787490	79787491	-			DOCK9		0.77	13	0	6	0.77	0.003096	stronglyHypermeth
chr8	111704918	111704919	+					1	7	0.23	13	0.77	0.003096	stronglyHypermeth
chr20	2190138	2190139	-					1	6	0.23	13	0.77	0.003096	stronglyHypermeth
chr25	10923471	10923472	+			SNX29		1	7	0.23	13	0.77	0.003096	stronglyHypermeth
chr14	11696241	11696242	-		ASAP1			1	7	0.23	13	0.77	0.003096	stronglyHypermeth
chr14	11696214	11696215	-		ASAP1			1	7	0.23	13	0.77	0.003096	stronglyHypermeth
chr14	11696217	11696218	-		ASAP1			1	7	0.23	13	0.77	0.003096	stronglyHypermeth
chr14	4699993	4699994	-			KCNK9	Y	1	6	0.23	13	0.77	0.003096	stronglyHypermeth
chr19	42324346	42324347	-					1	7	0.23	13	0.77	0.003096	stronglyHypermeth
chr21	70459636	70459637	-					0.77	13	0	6	0.77	0.003096	stronglyHypermeth
chr21	55950291	55950292	+	ELL3		ELL3		1	6	0.23	13	0.77	0.003096	stronglyHypermeth
chr20	71485485	71485486	+					0.77	13	0	5	0.77	0.006536	stronglyHypermeth
chr4	98516	98517	+					0.77	13	0	5	0.77	0.006536	stronglyHypermeth
chr13	66265562	66265563	+			DLGAP4		1	5	0.23	13	0.77	0.006536	stronglyHypermeth
chr26	44962579	44962580	+					0.77	13	0	5	0.77	0.006536	stronglyHypermeth
chr6	110325765	110325766	+					1	5	0.23	13	0.77	0.006536	stronglyHypermeth
chrX	4196330	4196331	+					0.77	13	0	5	0.77	0.006536	stronglyHypermeth
chr19	55116171	55116172	-					0.77	13	0	5	0.77	0.006536	stronglyHypermeth
chr24	33135592	33135593	-					0.76	33	0	26	0.76	5.042e-10	stronglyHypermeth
chr16	72838910	72838911	+					1	28	0.24	29	0.76	5.553e-10	stronglyHypermeth
chr26	11040625	11040626	+					1	20	0.24	21	0.76	2.444e-07	stronglyHypermeth
chr26	18836030	18836031	+					0.76	25	0	16	0.76	7.333e-07	stronglyHypermeth
chr23	17726041	17726042	+			TMEM63B		1	17	0.24	17	0.76	5.129e-06	stronglyHypermeth
chr26	31434992	31434993	-					1	15	0.24	17	0.76	7.154e-06	stronglyHypermeth
chr16	64407160	64407161	-			CACNA1E		1	15	0.24	17	0.76	7.154e-06	stronglyHypermeth
chr15	28995530	28995531	+					1	13	0.24	21	0.76	9.836e-06	stronglyHypermeth
chr8	40336307	40336308	-					0.82	17	0.06	16	0.76	1.26e-05	stronglyHypermeth
chr2	135610625	135610626	-		ARHGEF10L		Y	1	10	0.24	25	0.76	4.362e-05	stronglyHypermeth
chr21	7387269	7387270	+			LYSMD4		0.76	17	0	12	0.76	5.937e-05	stronglyHypermeth
chr7	44922242	44922243	-					0.76	17	0	11	0.76	6.72e-05	stronglyHypermeth
chr11	101861655	101861656	-					0.94	17	0.18	11	0.76	7.209e-05	stronglyHypermeth
chr8	63152492	63152493	+			TDRD7		0.93	14	0.17	12	0.76	0.0001683	stronglyHypermeth
chr2	96698220	96698221	+			PLEKHM3		0.83	12	0.08	13	0.76	0.0002127	stronglyHypermeth
chr21	2823303	2823304	+					1	8	0.24	21	0.76	0.0002999	stronglyHypermeth
chr19	34778471	34778472	+					1	8	0.24	17	0.76	0.0004577	stronglyHypermeth
chr26	29229586	29229587	-					0.9	10	0.14	14	0.76	0.000516	stronglyHypermeth
chr19	45697536	45697537	+					0.9	10	0.14	14	0.76	0.000516	stronglyHypermeth
chr27	1359680	1359681	+					0.85	13	0.09	11	0.76	0.0006442	stronglyHypermeth
chr29	51169432	51169433	+					1	7	0.24	17	0.76	0.0009535	stronglyHypermeth
chr1	129284541	129284542	-					0.8	5	0.04	24	0.76	0.001019	stronglyHypermeth
chr3	90330059	90330060	-					1	6	0.24	25	0.76	0.001255	stronglyHypermeth
chr9	97023881	97023882	+					1	6	0.24	17	0.76	0.00208	stronglyHypermeth
chr15	75531449	75531450	+			CD82		0.76	17	0	6	0.76	0.00208	stronglyHypermeth
chr26	46994630	46994631	+					1	6	0.24	17	0.76	0.00208	stronglyHypermeth
chr5	120887070	120887071	-				Y	1	6	0.24	17	0.76	0.00208	stronglyHypermeth
chr19	55893172	55893173	-					0.93	14	0.17	6	0.76	0.002193	stronglyHypermeth
chr29	49690941	49690942	+			KCNQ1		0.92	13	0.17	6	0.76	0.002912	stronglyHypermeth
chr13	69628348	69628349	+					0.83	6	0.08	13	0.76	0.002912	stronglyHypermeth
chr23	47641918	47641919	-					0.92	13	0.17	6	0.76	0.002912	stronglyHypermeth
chr19	63705157	63705158	-					0.92	13	0.17	6	0.76	0.002912	stronglyHypermeth
chr9	104367736	104367737	-			SMOC2		0.89	9	0.12	8	0.76	0.003373	stronglyHypermeth
chr1	2998771	2998772	-					0.88	8	0.11	9	0.76	0.003373	stronglyHypermeth
chr9	103466104	103466105	+					0.86	7	0.1	10	0.76	0.003651	stronglyHypermeth
chr25	1684215	1684216	-		RAB26			0.9	10	0.14	7	0.76	0.003651	stronglyHypermeth
chr9	103594640	103594641	-				Y	0.76	17	0	5	0.76	0.004785	stronglyHypermeth
chr16	156701	156702	-					1	5	0.24	17	0.76	0.004785	stronglyHypermeth
chr23	20761316	20761317	-					1	5	0.24	17	0.76	0.004785	stronglyHypermeth
chr16	71855748	71855749	+					1	5	0.24	17	0.76	0.004785	stronglyHypermeth
chr6	69181574	69181575	-			OCIAD2		0.82	28	0.07	29	0.75	4.416e-09	stronglyHypermeth
chr9	22245201	22245202	-					0.75	20	0	24	0.75	6.743e-08	stronglyHypermeth
chr25	10923457	10923458	+			SNX29		1	21	0.25	24	0.75	7.922e-08	stronglyHypermeth
chr24	51545873	51545874	+					1	18	0.25	28	0.75	2.241e-07	stronglyHypermeth
chr9	103757121	103757122	-					0.75	16	0	25	0.75	2.304e-07	stronglyHypermeth
chr13	19338775	19338776	-					1	18	0.25	20	0.75	1.055e-06	stronglyHypermeth
chr3	53879902	53879903	-					0.94	18	0.19	26	0.75	1.14e-06	stronglyHypermeth
chr6	91688664	91688665	-			PARM1		0.75	24	0	15	0.75	2.191e-06	stronglyHypermeth
chr19	43559916	43559917	+					0.95	19	0.2	20	0.75	2.21e-06	stronglyHypermeth
chr25	2084155	2084156	-					0.94	17	0.19	21	0.75	3.177e-06	stronglyHypermeth
chr21	33571425	33571426	-					1	18	0.25	16	0.75	3.319e-06	stronglyHypermeth
chr16	73232199	73232200	+					1	14	0.25	28	0.75	4.4e-06	stronglyHypermeth
chr10	91632612	91632613	+			NRXN3		1	33	0.25	8	0.75	6.227e-06	stronglyHypermeth
chr22	58446206	58446207	-					0.95	20	0.2	15	0.75	6.235e-06	stronglyHypermeth
chr13	78433627	78433628	-					0.75	12	0	20	0.75	7.843e-06	stronglyHypermeth
chr5	119847099	119847100	-		PLXNB2		Y	1	18	0.25	12	0.75	1.538e-05	stronglyHypermeth
chr15	43474485	43474486	+			SBF2		0.75	16	0	16	0.75	1.612e-05	stronglyHypermeth
chr10	84305085	84305086	-					1	15	0.25	16	0.75	1.612e-05	stronglyHypermeth
chr7	66151674	66151675	-					0.75	12	0	17	0.75	2.197e-05	stronglyHypermeth
chr7	66151631	66151632	-					0.75	12	0	17	0.75	2.197e-05	stronglyHypermeth
chr2	127531876	127531877	-		FAM110D		Y	1	14	0.25	16	0.75	2.209e-05	stronglyHypermeth
chr6	7296710	7296711	+					0.9	20	0.15	13	0.75	2.631e-05	stronglyHypermeth
chr6	43642387	43642388	-					1	12	0.25	20	0.75	2.942e-05	stronglyHypermeth
chr23	43436065	43436066	+			PHACTR1		0.75	12	0	16	0.75	3.185e-05	stronglyHypermeth
chr9	103466085	103466086	+					0.86	14	0.11	19	0.75	3.353e-05	stronglyHypermeth
chr25	8043311	8043312	+					0.86	14	0.11	19	0.75	3.353e-05	stronglyHypermeth
chr25	10923472	10923473	-			SNX29		0.93	14	0.18	17	0.75	3.852e-05	stronglyHypermeth
chr11	103209457	103209458	+					1	12	0.25	16	0.75	6.617e-05	stronglyHypermeth
chr22	59460373	59460374	-				Y	0.75	8	0	20	0.75	7.432e-05	stronglyHypermeth
chr12	19942414	19942415	+					0.75	8	0	19	0.75	9.459e-05	stronglyHypermeth
chr7	23425951	23425952	+	SLC22A4,MIR2457			Y	0.75	8	0	18	0.75	0.0001216	stronglyHypermeth
chr23	27034539	27034540	+			PPT2		0.85	20	0.1	10	0.75	0.000134	stronglyHypermeth
chr26	51351829	51351830	+					1	17	0.25	8	0.75	0.0001581	stronglyHypermeth
chr3	119571164	119571165	-					0.75	16	0	11	0.75	0.0001815	stronglyHypermeth
chr19	58183168	58183169	+					1	11	0.25	16	0.75	0.0001815	stronglyHypermeth
chr16	71435489	71435490	-			PROX1		1	11	0.25	16	0.75	0.0001815	stronglyHypermeth
chrX	111203627	111203628	-				Y	0.75	8	0	16	0.75	0.000208	stronglyHypermeth
chrX	4114133	4114134	-	NKAP	NKAP		Y	0.75	8	0	16	0.75	0.000208	stronglyHypermeth
chrX	4114135	4114136	-	NKAP	NKAP		Y	0.75	8	0	16	0.75	0.000208	stronglyHypermeth
chrX	4114137	4114138	-	NKAP	NKAP		Y	0.75	8	0	16	0.75	0.000208	stronglyHypermeth
chr1	64221822	64221823	-					1	16	0.25	8	0.75	0.000208	stronglyHypermeth
chr14	2855963	2855964	-					1	16	0.25	8	0.75	0.000208	stronglyHypermeth
chr4	119683011	119683012	+				Y	1	8	0.25	28	0.75	0.0002127	stronglyHypermeth
chr7	45627856	45627857	-			TCF3		0.93	14	0.18	11	0.75	0.0002389	stronglyHypermeth
chr16	81708964	81708965	-			PKP1		0.93	14	0.18	11	0.75	0.0002389	stronglyHypermeth
chrX	40228917	40228918	-				Y	0.75	8	0	15	0.75	0.0002774	stronglyHypermeth
chr8	106965478	106965479	-					1	15	0.25	8	0.75	0.0002774	stronglyHypermeth
chrX	21376567	21376568	-					1	11	0.25	12	0.75	0.0003365	stronglyHypermeth
chr19	42904778	42904779	-					1	11	0.25	12	0.75	0.0003365	stronglyHypermeth
chr16	77250457	77250458	+		PLXNA2			1	8	0.25	20	0.75	0.0004141	stronglyHypermeth
chr17	10196783	10196784	-			ARHGAP10		1	9	0.25	16	0.75	0.0004577	stronglyHypermeth
chr13	78412678	78412679	-					0.75	28	0	7	0.75	0.0005104	stronglyHypermeth
chr4	7689925	7689926	+					1	13	0.25	8	0.75	0.000516	stronglyHypermeth
chr18	62758254	62758255	+				Y	1	13	0.25	8	0.75	0.000516	stronglyHypermeth
chr18	62758141	62758142	+				Y	1	13	0.25	8	0.75	0.000516	stronglyHypermeth
chr18	62758166	62758167	+				Y	1	13	0.25	8	0.75	0.000516	stronglyHypermeth
chr21	29872059	29872060	-					1	13	0.25	8	0.75	0.000516	stronglyHypermeth
chr16	2473285	2473286	-					0.75	8	0	12	0.75	0.0007224	stronglyHypermeth
chr16	2473280	2473281	-					0.75	8	0	12	0.75	0.0007224	stronglyHypermeth
chr6	109132780	109132781	-		FGFRL1		Y	1	12	0.25	8	0.75	0.0007224	stronglyHypermeth
chr26	42940160	42940161	+				Y	0.75	8	0	11	0.75	0.001032	stronglyHypermeth
chr12	79447745	79447746	+			STK24		0.75	8	0	11	0.75	0.001032	stronglyHypermeth
chr16	81591854	81591855	-					0.75	8	0	11	0.75	0.001032	stronglyHypermeth
chr5	120679721	120679722	-					1	9	0.25	12	0.75	0.001119	stronglyHypermeth
chr26	33601572	33601573	+					0.75	16	0	7	0.75	0.001346	stronglyHypermeth
chr3	49667089	49667090	-			ABCA4		1	8	0.25	16	0.75	0.001346	stronglyHypermeth
chr21	69251454	69251455	-			TRAF3	Y	1	7	0.25	16	0.75	0.001346	stronglyHypermeth
chr23	18977036	18977037	+					0.75	12	0	8	0.75	0.001381	stronglyHypermeth
chr11	21300425	21300426	-				Y	0.75	8	0	10	0.75	0.001508	stronglyHypermeth
chr22	58067117	58067118	+				Y	0.75	8	0	10	0.75	0.001508	stronglyHypermeth
chr22	12518916	12518917	+					0.75	8	0	10	0.75	0.001508	stronglyHypermeth
chr22	58067109	58067110	+				Y	0.75	8	0	10	0.75	0.001508	stronglyHypermeth
chrX	18183860	18183861	-				Y	1	10	0.25	8	0.75	0.001508	stronglyHypermeth
chr21	68939535	68939536	+				Y	0.75	8	0	10	0.75	0.001508	stronglyHypermeth
chr25	38125955	38125956	+					1	6	0.25	20	0.75	0.002007	stronglyHypermeth
chr21	71345143	71345144	-					1	6	0.25	20	0.75	0.002007	stronglyHypermeth
chr3	91937134	91937135	-					1	9	0.25	8	0.75	0.002262	stronglyHypermeth
chr12	71196246	71196247	-					0.75	8	0	9	0.75	0.002262	stronglyHypermeth
chr12	79422664	79422665	+			FARP1	Y	0.75	8	0	9	0.75	0.002262	stronglyHypermeth
chr19	13516286	13516287	+					1	9	0.25	8	0.75	0.002262	stronglyHypermeth
chrX	146826609	146826610	-			HDHD1		1	6	0.25	16	0.75	0.002815	stronglyHypermeth
chr11	48928450	48928451	-				Y	1	6	0.25	16	0.75	0.002815	stronglyHypermeth
chr28	34942662	34942663	+					0.75	16	0	6	0.75	0.002815	stronglyHypermeth
chr15	82097797	82097798	+					0.75	16	0	6	0.75	0.002815	stronglyHypermeth
chr8	104480900	104480901	+			RGS3		1	6	0.25	16	0.75	0.002815	stronglyHypermeth
chr8	104480919	104480920	+			RGS3		1	6	0.25	16	0.75	0.002815	stronglyHypermeth
chr1	156116476	156116477	-			TBC1D5		1	7	0.25	12	0.75	0.003096	stronglyHypermeth
chr13	63773947	63773948	-			ZNF341		0.75	12	0	7	0.75	0.003096	stronglyHypermeth
chr18	51252092	51252093	+					1	7	0.25	12	0.75	0.003096	stronglyHypermeth
chr18	51252150	51252151	+					1	7	0.25	12	0.75	0.003096	stronglyHypermeth
chr22	59461329	59461330	-					0.83	6	0.08	12	0.75	0.003932	stronglyHypermeth
chr11	104498666	104498667	-			ADAMTSL2		0.92	12	0.17	6	0.75	0.003932	stronglyHypermeth
chr7	21402539	21402540	+					0.92	12	0.17	6	0.75	0.003932	stronglyHypermeth
chr5	119498620	119498621	+					0.83	6	0.08	12	0.75	0.003932	stronglyHypermeth
chr5	57453795	57453796	+		RNF41			0.83	6	0.08	12	0.75	0.003932	stronglyHypermeth
chr11	63415244	63415245	+					1	5	0.25	16	0.75	0.006192	stronglyHypermeth
chr5	63450205	63450206	+			ANKS1B		1	5	0.25	16	0.75	0.006192	stronglyHypermeth
chr5	107281069	107281070	-					1	5	0.25	16	0.75	0.006192	stronglyHypermeth
chrX	130729889	130729890	-				Y	1	7	0.25	8	0.75	0.006993	stronglyHypermeth
chr2	125213966	125213967	+		OPRD1		Y	0.75	8	0	8	0.75	0.006993	stronglyHypermeth
chr2	131535348	131535349	+					1	8	0.25	8	0.75	0.006993	stronglyHypermeth
chr28	19930991	19930992	+					1	7	0.25	8	0.75	0.006993	stronglyHypermeth
chr4	11876	11877	+					0.75	8	0	7	0.75	0.006993	stronglyHypermeth
chr18	52268663	52268664	+				Y	1	8	0.25	8	0.75	0.006993	stronglyHypermeth
chr10	94167630	94167631	-					0.75	8	0	8	0.75	0.006993	stronglyHypermeth
chr16	587469	587470	+			PPFIA4		1	8	0.25	8	0.75	0.006993	stronglyHypermeth
chr16	2011119	2011120	+					1	7	0.25	8	0.75	0.006993	stronglyHypermeth
chr7	16772265	16772266	-			LDLR		0.75	8	0	8	0.75	0.006993	stronglyHypermeth
chr2	24596794	24596795	+					1	8	0.25	8	0.75	0.006993	stronglyHypermeth
chr6	107286079	107286080	+			NSG1		1	8	0.25	8	0.75	0.006993	stronglyHypermeth
chr6	107286098	107286099	+			NSG1		1	8	0.25	8	0.75	0.006993	stronglyHypermeth
chr6	108165228	108165229	-					1	7	0.25	8	0.75	0.006993	stronglyHypermeth
chr23	9474538	9474539	-					0.75	8	0	8	0.75	0.006993	stronglyHypermeth
chr23	8540101	8540102	-			SPDEF		0.75	8	0	7	0.75	0.006993	stronglyHypermeth
chr8	113177047	113177048	+					1	8	0.25	8	0.75	0.006993	stronglyHypermeth
chr8	113078873	113078874	+			TRAPPC12	Y	1	8	0.25	8	0.75	0.006993	stronglyHypermeth
chr17	74837356	74837357	+				Y	0.75	8	0	8	0.75	0.006993	stronglyHypermeth
chr3	10060183	10060184	+					0.75	8	0	8	0.75	0.006993	stronglyHypermeth
chr3	33324354	33324355	-	KCNC4	KCNC4			1	8	0.25	8	0.75	0.006993	stronglyHypermeth
chr3	38918995	38918996	-					1	8	0.25	8	0.75	0.006993	stronglyHypermeth
chr7	100990701	100990702	+					1	8	0.25	8	0.75	0.006993	stronglyHypermeth
chr5	120382141	120382142	-					0.75	8	0	8	0.75	0.006993	stronglyHypermeth
chr5	114669764	114669765	-				Y	1	7	0.25	8	0.75	0.006993	stronglyHypermeth
chr19	49191946	49191947	+			PECAM1		1	8	0.25	8	0.75	0.006993	stronglyHypermeth
chr19	55893512	55893513	-					0.75	8	0	7	0.75	0.006993	stronglyHypermeth
chr19	39630963	39630964	+		GPR179		Y	0.75	8	0	7	0.75	0.006993	stronglyHypermeth
chr2	132609201	132609202	-			PINK1		1	5	0.25	12	0.75	0.00905	stronglyHypermeth
chr29	29687917	29687918	-				Y	1	5	0.25	12	0.75	0.00905	stronglyHypermeth
chr28	34287391	34287392	-					0.75	12	0	5	0.75	0.00905	stronglyHypermeth
chr22	59866216	59866217	+		RAB7A		Y	1	5	0.25	12	0.75	0.00905	stronglyHypermeth
chr18	55679863	55679864	+			SULT2B1		1	5	0.25	12	0.75	0.00905	stronglyHypermeth
chr18	44240801	44240802	-					1	6	0.25	12	0.75	0.00905	stronglyHypermeth
chr10	91811528	91811529	+			NRXN3		0.75	12	0	5	0.75	0.00905	stronglyHypermeth
chr14	79341122	79341123	+	LOC100196897		LOC100196897		1	5	0.25	12	0.75	0.00905	stronglyHypermeth
chr7	53615562	53615563	+				Y	0.75	12	0	5	0.75	0.00905	stronglyHypermeth
chr6	111723540	111723541	-					1	6	0.25	12	0.75	0.00905	stronglyHypermeth
chr10	12964281	12964282	-					0.75	12	0	6	0.75	0.00905	stronglyHypermeth
chr24	3178329	3178330	+					0.75	12	0	5	0.75	0.00905	stronglyHypermeth
chr8	63152493	63152494	-			TDRD7		1	5	0.25	12	0.75	0.00905	stronglyHypermeth
chr20	7639869	7639870	+		ARHGEF28		Y	1	6	0.25	12	0.75	0.00905	stronglyHypermeth
chr15	31346033	31346034	-	POU2F3		POU2F3		1	5	0.25	12	0.75	0.00905	stronglyHypermeth
chr25	11086978	11086979	-			SNX29		1	6	0.25	12	0.75	0.00905	stronglyHypermeth
chr5	117247846	117247847	+	CDPF1		CDPF1		1	5	0.25	12	0.75	0.00905	stronglyHypermeth
chr14	3765241	3765242	+					0.75	12	0	6	0.75	0.00905	stronglyHypermeth
chr16	81566472	81566473	+					0.75	12	0	5	0.75	0.00905	stronglyHypermeth
chr1	1862904	1862905	-					1	6	0.25	12	0.75	0.00905	stronglyHypermeth
chrX	139027784	139027785	+		ARSE		Y	1	6	0.25	8	0.75	0.009657	stronglyHypermeth
chrX	136758073	136758074	-				Y	0.75	8	0	6	0.75	0.009657	stronglyHypermeth
chr2	133630986	133630987	+					1	6	0.25	8	0.75	0.009657	stronglyHypermeth
chr2	133630994	133630995	+					1	6	0.25	8	0.75	0.009657	stronglyHypermeth
chr2	135512651	135512652	-					1	6	0.25	8	0.75	0.009657	stronglyHypermeth
chr11	8953134	8953135	+				Y	1	6	0.25	8	0.75	0.009657	stronglyHypermeth
chr11	7411035	7411036	+					1	6	0.25	8	0.75	0.009657	stronglyHypermeth
chr11	44365008	44365009	-				Y	1	6	0.25	8	0.75	0.009657	stronglyHypermeth
chr11	29175627	29175628	+					0.75	8	0	6	0.75	0.009657	stronglyHypermeth
chr4	118362346	118362347	-					1	6	0.25	8	0.75	0.009657	stronglyHypermeth
chr9	10201605	10201606	+					1	6	0.25	8	0.75	0.009657	stronglyHypermeth
chr20	71348758	71348759	-				Y	1	6	0.25	8	0.75	0.009657	stronglyHypermeth
chr20	47850887	47850888	-					0.75	8	0	6	0.75	0.009657	stronglyHypermeth
chr22	56892133	56892134	-			IFT122	Y	1	6	0.25	8	0.75	0.009657	stronglyHypermeth
chr22	60435796	60435797	+			MGLL	Y	0.75	8	0	6	0.75	0.009657	stronglyHypermeth
chr13	56076024	56076025	-					1	6	0.25	8	0.75	0.009657	stronglyHypermeth
chr13	54899116	54899117	-					0.75	8	0	6	0.75	0.009657	stronglyHypermeth
chr17	28163137	28163138	+					1	6	0.25	8	0.75	0.009657	stronglyHypermeth
chr18	52866994	52866995	-		CEACAM19			1	6	0.25	8	0.75	0.009657	stronglyHypermeth
chr18	56445660	56445661	-		NOSIP		Y	1	6	0.25	8	0.75	0.009657	stronglyHypermeth
chr18	53525184	53525185	+			PPM1N	Y	1	6	0.25	8	0.75	0.009657	stronglyHypermeth
chr18	56080705	56080706	-	LIN7B				1	6	0.25	8	0.75	0.009657	stronglyHypermeth
chr11	54835084	54835085	+			CTNNA2		1	6	0.25	8	0.75	0.009657	stronglyHypermeth
chr11	70646306	70646307	+				Y	0.75	8	0	6	0.75	0.009657	stronglyHypermeth
chr16	4411494	4411495	-					0.75	8	0	6	0.75	0.009657	stronglyHypermeth
chr14	83393052	83393053	-			ENPP2		1	6	0.25	8	0.75	0.009657	stronglyHypermeth
chr27	111311	111312	-			CLN8	Y	1	6	0.25	8	0.75	0.009657	stronglyHypermeth
chr27	35093775	35093776	+					0.75	8	0	6	0.75	0.009657	stronglyHypermeth
chr12	30370917	30370918	+					1	6	0.25	8	0.75	0.009657	stronglyHypermeth
chr12	20605314	20605315	-				Y	1	6	0.25	8	0.75	0.009657	stronglyHypermeth
chr2	35071009	35071010	+	TBR1	TBR1		Y	0.75	8	0	6	0.75	0.009657	stronglyHypermeth
chr6	109867025	109867026	-				Y	1	6	0.25	8	0.75	0.009657	stronglyHypermeth
chr10	35290132	35290133	-					1	6	0.25	8	0.75	0.009657	stronglyHypermeth
chr23	50098373	50098374	-					1	6	0.25	8	0.75	0.009657	stronglyHypermeth
chr23	47642150	47642151	-					1	6	0.25	8	0.75	0.009657	stronglyHypermeth
chr12	80735350	80735351	-				Y	1	6	0.25	8	0.75	0.009657	stronglyHypermeth
chr17	73719699	73719700	-					1	6	0.25	8	0.75	0.009657	stronglyHypermeth
chr17	49446074	49446075	-				Y	1	6	0.25	8	0.75	0.009657	stronglyHypermeth
chr15	30556361	30556362	+					1	6	0.25	8	0.75	0.009657	stronglyHypermeth
chr15	26990509	26990510	-					0.75	8	0	6	0.75	0.009657	stronglyHypermeth
chr7	109509131	109509132	+				Y	1	6	0.25	8	0.75	0.009657	stronglyHypermeth
chr7	109509128	109509129	+				Y	1	6	0.25	8	0.75	0.009657	stronglyHypermeth
chr7	86131027	86131028	+					0.75	8	0	6	0.75	0.009657	stronglyHypermeth
chr25	27552784	27552785	-				Y	1	6	0.25	8	0.75	0.009657	stronglyHypermeth
chr25	2108340	2108341	+			KCTD5		1	6	0.25	8	0.75	0.009657	stronglyHypermeth
chr14	4419823	4419824	-			TRAPPC9	Y	1	6	0.25	8	0.75	0.009657	stronglyHypermeth
chr14	3523855	3523856	-					1	6	0.25	8	0.75	0.009657	stronglyHypermeth
chr19	42504575	42504576	+					1	6	0.25	8	0.75	0.009657	stronglyHypermeth
chr19	51977677	51977678	-					0.75	8	0	6	0.75	0.009657	stronglyHypermeth
chr19	56172185	56172186	-	FOXJ1	FOXJ1		Y	0.75	8	0	6	0.75	0.009657	stronglyHypermeth
chr19	56172162	56172163	-	FOXJ1	FOXJ1		Y	0.75	8	0	6	0.75	0.009657	stronglyHypermeth
chr19	56172168	56172169	-	FOXJ1	FOXJ1		Y	0.75	8	0	6	0.75	0.009657	stronglyHypermeth
chr16	77250458	77250459	-		PLXNA2			0.75	8	0	6	0.75	0.009657	stronglyHypermeth
chr16	50735601	50735602	-					0.75	8	0	6	0.75	0.009657	stronglyHypermeth
chr21	65924472	65924473	-				Y	0.75	8	0	6	0.75	0.009657	stronglyHypermeth
chr11	67274913	67274914	-					0.88	8	0.12	8	0.75	0.0101	stronglyHypermeth
chr16	51517237	51517238	+	MMEL1				0.88	8	0.12	8	0.75	0.0101	stronglyHypermeth
chr2	135935448	135935449	-			PADI1		1	5	0.25	8	0.75	0.02098	stronglyHypermeth
chr11	7411011	7411012	+					1	5	0.25	8	0.75	0.02098	stronglyHypermeth
chr11	47100425	47100426	+					1	5	0.25	8	0.75	0.02098	stronglyHypermeth
chr11	18469447	18469448	+					0.75	8	0	5	0.75	0.02098	stronglyHypermeth
chr3	116453861	116453862	+			IQCA1		1	5	0.25	8	0.75	0.02098	stronglyHypermeth
chr29	50502030	50502031	-					0.75	8	0	5	0.75	0.02098	stronglyHypermeth
chr1	148545040	148545041	+					1	5	0.25	8	0.75	0.02098	stronglyHypermeth
chr22	59995648	59995649	-					1	5	0.25	8	0.75	0.02098	stronglyHypermeth
chr22	60935680	60935681	+					1	5	0.25	8	0.75	0.02098	stronglyHypermeth
chr13	62097178	62097179	+					1	5	0.25	8	0.75	0.02098	stronglyHypermeth
chr13	83680704	83680705	+					1	5	0.25	8	0.75	0.02098	stronglyHypermeth
chr13	77049188	77049189	+					1	5	0.25	8	0.75	0.02098	stronglyHypermeth
chr18	18061384	18061385	+			ZNF423		1	5	0.25	8	0.75	0.02098	stronglyHypermeth
chr11	97839517	97839518	-			RALGPS1,ANGPTL2		1	5	0.25	8	0.75	0.02098	stronglyHypermeth
chr11	92967845	92967846	-					0.75	8	0	5	0.75	0.02098	stronglyHypermeth
chr9	60902023	60902024	+					1	5	0.25	8	0.75	0.02098	stronglyHypermeth
chr9	103954385	103954386	-					1	5	0.25	8	0.75	0.02098	stronglyHypermeth
chr9	98113592	98113593	+					0.75	8	0	5	0.75	0.02098	stronglyHypermeth
chr16	4158445	4158446	-			RASSF5		0.75	8	0	5	0.75	0.02098	stronglyHypermeth
chr27	28646424	28646425	-			RNF122		1	5	0.25	8	0.75	0.02098	stronglyHypermeth
chr2	20505167	20505168	+					1	5	0.25	8	0.75	0.02098	stronglyHypermeth
chr23	51650336	51650337	+					1	5	0.25	8	0.75	0.02098	stronglyHypermeth
chr12	89616554	89616555	-					0.75	8	0	5	0.75	0.02098	stronglyHypermeth
chr17	72944718	72944719	+			IGLL1		0.75	8	0	5	0.75	0.02098	stronglyHypermeth
chr15	38288078	38288079	+					0.75	8	0	5	0.75	0.02098	stronglyHypermeth
chr3	1022993	1022994	+					1	5	0.25	8	0.75	0.02098	stronglyHypermeth
chr3	18444477	18444478	+					1	5	0.25	8	0.75	0.02098	stronglyHypermeth
chr25	3332888	3332889	+			ADCY9		1	5	0.25	8	0.75	0.02098	stronglyHypermeth
chr25	41954674	41954675	+			TMEM184A		1	5	0.25	8	0.75	0.02098	stronglyHypermeth
chr5	120915142	120915143	-					0.75	8	0	5	0.75	0.02098	stronglyHypermeth
chr5	119792745	119792746	+				Y	0.75	8	0	5	0.75	0.02098	stronglyHypermeth
chr19	17666308	17666309	-			MYO1D		1	5	0.25	8	0.75	0.02098	stronglyHypermeth
chr1	15426579	15426580	-					0.75	8	0	5	0.75	0.02098	stronglyHypermeth
chr5	56298300	56298301	-			MARS		0.75	8	0	5	0.75	0.02098	stronglyHypermeth
chr5	56298277	56298278	-			MARS		0.75	8	0	5	0.75	0.02098	stronglyHypermeth
chr13	40489314	40489315	-					1	5	0.25	8	0.75	0.02098	stronglyHypermeth
chr13	78434000	78434001	-					0.74	19	0	42	0.74	5.165e-10	stronglyHypermeth
chr26	25865939	25865940	-			SORCS3	Y	1	24	0.26	23	0.74	3.683e-08	stronglyHypermeth
chr24	51526804	51526805	+					0.95	21	0.21	28	0.74	2.122e-07	stronglyHypermeth
chr7	22538188	22538189	-					0.74	19	0	21	0.74	5.011e-07	stronglyHypermeth
chr18	51252130	51252131	+					1	14	0.26	23	0.74	6.458e-06	stronglyHypermeth
chr18	51252136	51252137	+					1	14	0.26	23	0.74	6.458e-06	stronglyHypermeth
chr4	27418348	27418349	+					0.85	13	0.11	28	0.74	7.391e-06	stronglyHypermeth
chr19	32212186	32212187	+					0.74	19	0	16	0.74	9.65e-06	stronglyHypermeth
chr9	96059420	96059421	+					0.88	16	0.13	15	0.74	4.877e-05	stronglyHypermeth
chr12	10816329	10816330	+					1	11	0.26	19	0.74	8.662e-05	stronglyHypermeth
chr21	71092879	71092880	-					0.92	12	0.18	17	0.74	0.0001157	stronglyHypermeth
chr25	38470932	38470933	-					0.8	10	0.06	18	0.74	0.0001187	stronglyHypermeth
chr22	58901442	58901443	-				Y	0.94	17	0.2	10	0.74	0.0001654	stronglyHypermeth
chr21	67282397	67282398	-			DLK1	Y	0.8	10	0.06	17	0.74	0.0001654	stronglyHypermeth
chrX	145680370	145680371	-					0.8	10	0.06	16	0.74	0.0002336	stronglyHypermeth
chr19	44546469	44546470	+			HDAC5		0.89	9	0.15	20	0.74	0.000302	stronglyHypermeth
chr17	5815555	5815556	-					1	8	0.26	23	0.74	0.0003807	stronglyHypermeth
chr25	8770076	8770077	-					0.92	13	0.18	11	0.74	0.000516	stronglyHypermeth
chr25	2125097	2125098	+					0.92	13	0.18	11	0.74	0.000516	stronglyHypermeth
chr11	104808651	104808652	-					1	9	0.26	19	0.74	0.0005797	stronglyHypermeth
chr22	14756114	14756115	-					0.91	11	0.17	12	0.74	0.0006442	stronglyHypermeth
chr26	23533302	23533303	-					1	6	0.26	39	0.74	0.0009832	stronglyHypermeth
chr6	107675781	107675782	-	MIR2451			Y	1	7	0.26	19	0.74	0.001204	stronglyHypermeth
chr24	46526207	46526208	-					0.89	9	0.15	13	0.74	0.001548	stronglyHypermeth
chr24	46526209	46526210	-					0.89	9	0.15	13	0.74	0.001548	stronglyHypermeth
chr9	103594639	103594640	+				Y	0.74	19	0	6	0.74	0.002609	stronglyHypermeth
chr22	47941848	47941849	-			CACNA1D		0.94	18	0.2	5	0.74	0.002704	stronglyHypermeth
chr4	79599853	79599854	-					0.94	16	0.2	5	0.74	0.003981	stronglyHypermeth
chr2	132422	132423	+					0.94	16	0.2	5	0.74	0.003981	stronglyHypermeth
chr11	19780581	19780582	+	PRKD3	PRKD3			0.91	11	0.17	6	0.74	0.005414	stronglyHypermeth
chr11	19780584	19780585	+	PRKD3	PRKD3			0.91	11	0.17	6	0.74	0.005414	stronglyHypermeth
chr11	19780502	19780503	+	PRKD3	PRKD3			0.91	11	0.17	6	0.74	0.005414	stronglyHypermeth
chr11	19780575	19780576	+	PRKD3	PRKD3			0.91	11	0.17	6	0.74	0.005414	stronglyHypermeth
chr17	62965611	62965612	-			RBM19		0.91	11	0.17	6	0.74	0.005414	stronglyHypermeth
chr20	2275681	2275682	+					0.91	11	0.17	6	0.74	0.005414	stronglyHypermeth
chr19	58923320	58923321	+			SLC39A11		0.91	11	0.17	6	0.74	0.005414	stronglyHypermeth
chr2	131278098	131278099	+					1	5	0.26	19	0.74	0.005929	stronglyHypermeth
chr6	109669630	109669631	+					1	5	0.26	19	0.74	0.005929	stronglyHypermeth
chr15	78672987	78672988	+					0.88	24	0.15	48	0.73	2.018e-09	stronglyHypermeth
chr19	58232777	58232778	+					0.73	22	0	30	0.73	7.2e-09	stronglyHypermeth
chr25	1954308	1954309	+		CCNF			0.73	15	0	23	0.73	1.134e-06	stronglyHypermeth
chr1	155420799	155420800	+					0.86	14	0.12	32	0.73	3.371e-06	stronglyHypermeth
chr15	28995538	28995539	+					1	14	0.27	26	0.73	5.512e-06	stronglyHypermeth
chr4	11807	11808	+					0.89	18	0.16	19	0.73	1.006e-05	stronglyHypermeth
chr23	20378346	20378347	-					1	17	0.27	15	0.73	1.058e-05	stronglyHypermeth
chr19	32846400	32846401	+			HS3ST3B1		0.73	15	0	17	0.73	1.058e-05	stronglyHypermeth
chr25	39978274	39978275	-				Y	0.94	16	0.21	19	0.73	2.064e-05	stronglyHypermeth
chr27	18762685	18762686	-			PDGFRL		1	12	0.27	22	0.73	3.717e-05	stronglyHypermeth
chr10	91442281	91442282	+					0.92	12	0.18	22	0.73	4.813e-05	stronglyHypermeth
chr9	34379888	34379889	-			ZUFSP		1	15	0.27	15	0.73	4.998e-05	stronglyHypermeth
chr18	48622419	48622420	-		RYR1			1	17	0.27	11	0.73	5.309e-05	stronglyHypermeth
chr2	27495699	27495700	-			CERS6		1	13	0.27	15	0.73	6.72e-05	stronglyHypermeth
chr9	103495795	103495796	-					0.89	19	0.17	12	0.73	8.16e-05	stronglyHypermeth
chr19	58060689	58060690	+				Y	0.88	17	0.15	13	0.73	0.0001103	stronglyHypermeth
chr22	59461331	59461332	-					0.88	8	0.14	35	0.73	0.0001727	stronglyHypermeth
chr18	52887273	52887274	+					1	13	0.27	11	0.73	0.0002243	stronglyHypermeth
chr1	146273872	146273873	-					1	9	0.27	22	0.73	0.0002483	stronglyHypermeth
chr1	146273852	146273853	-					1	10	0.27	22	0.73	0.0002483	stronglyHypermeth
chr1	146273844	146273845	-					1	10	0.27	22	0.73	0.0002483	stronglyHypermeth
chr7	16379138	16379139	+			ILF3		1	10	0.27	22	0.73	0.0002483	stronglyHypermeth
chr8	64740238	64740239	+					1	10	0.27	22	0.73	0.0002483	stronglyHypermeth
chr15	37537567	37537568	+					1	10	0.27	22	0.73	0.0002483	stronglyHypermeth
chr16	81699224	81699225	-			PKP1		0.73	22	0	10	0.73	0.0002483	stronglyHypermeth
chr21	2823191	2823192	+				Y	1	8	0.27	22	0.73	0.0005131	stronglyHypermeth
chr21	2823207	2823208	+				Y	1	8	0.27	22	0.73	0.0005131	stronglyHypermeth
chr19	46017827	46017828	+					0.88	8	0.14	21	0.73	0.0005417	stronglyHypermeth
chr18	54130349	54130350	+				Y	1	10	0.27	15	0.73	0.0005452	stronglyHypermeth
chr20	10253742	10253743	+					1	11	0.27	11	0.73	0.001032	stronglyHypermeth
chr28	5318524	5318525	-		SIPA1L2			0.73	22	0	7	0.73	0.001099	stronglyHypermeth
chr22	51001663	51001664	+		FAM212A			0.73	15	0	8	0.73	0.001346	stronglyHypermeth
chr2	130374157	130374158	+					0.73	11	0	9	0.73	0.001381	stronglyHypermeth
chr3	82814469	82814470	+					1	9	0.27	11	0.73	0.001381	stronglyHypermeth
chr21	16855116	16855117	-					0.73	11	0	9	0.73	0.001381	stronglyHypermeth
chr23	15314081	15314082	-					1	9	0.27	11	0.73	0.001381	stronglyHypermeth
chr5	117890368	117890369	+				Y	1	9	0.27	11	0.73	0.001381	stronglyHypermeth
chr3	86552634	86552635	+					0.86	14	0.12	8	0.73	0.001492	stronglyHypermeth
chr20	6546361	6546362	-					0.88	8	0.14	14	0.73	0.001492	stronglyHypermeth
chr23	22999396	22999397	-			TFAP2D	Y	1	6	0.27	30	0.73	0.001542	stronglyHypermeth
chr7	59509758	59509759	+					0.82	11	0.09	11	0.73	0.001905	stronglyHypermeth
chr19	48799362	48799363	+					0.83	12	0.1	10	0.73	0.001905	stronglyHypermeth
chr22	52822065	52822066	+			PTPN23		0.89	19	0.17	6	0.73	0.002174	stronglyHypermeth
chrX	117892345	117892346	-				Y	1	6	0.27	22	0.73	0.002453	stronglyHypermeth
chr26	44418152	44418153	-					1	6	0.27	22	0.73	0.002453	stronglyHypermeth
chr26	25983959	25983960	-			SORCS3		1	8	0.27	11	0.73	0.003361	stronglyHypermeth
chr15	17177366	17177367	-					0.73	11	0	8	0.73	0.003361	stronglyHypermeth
chr4	105198051	105198052	+					0.73	15	0	7	0.73	0.00387	stronglyHypermeth
chr22	12474909	12474910	+			GORASP1		0.73	15	0	7	0.73	0.00387	stronglyHypermeth
chr11	104688038	104688039	-					1	6	0.27	15	0.73	0.00387	stronglyHypermeth
chr11	104195253	104195254	-					0.73	15	0	7	0.73	0.00387	stronglyHypermeth
chr25	9359512	9359513	-	EMP2	EMP2			1	6	0.27	15	0.73	0.00387	stronglyHypermeth
chr22	59901256	59901257	+					1	7	0.27	11	0.73	0.004022	stronglyHypermeth
chr18	51252148	51252149	+					1	7	0.27	11	0.73	0.004022	stronglyHypermeth
chr16	98085	98086	-					1	7	0.27	11	0.73	0.004022	stronglyHypermeth
chr25	42695780	42695781	-				Y	1	7	0.27	11	0.73	0.004022	stronglyHypermeth
chr25	38044736	38044737	+					0.73	11	0	7	0.73	0.004022	stronglyHypermeth
chr13	26796084	26796085	+					1	7	0.27	11	0.73	0.004022	stronglyHypermeth
chr18	53442018	53442019	+		PPP1R13L		Y	1	5	0.27	26	0.73	0.004661	stronglyHypermeth
chr29	369481	369482	-					0.93	15	0.2	5	0.73	0.004902	stronglyHypermeth
chr21	33765169	33765170	+		PTPN9			0.93	15	0.2	5	0.73	0.004902	stronglyHypermeth
chr16	2883371	2883372	+					0.8	5	0.07	15	0.73	0.004902	stronglyHypermeth
chr7	18068162	18068163	+					0.93	15	0.2	5	0.73	0.004902	stronglyHypermeth
chr14	2070350	2070351	-					0.8	5	0.07	15	0.73	0.004902	stronglyHypermeth
chr14	553885	553886	+					0.73	22	0	5	0.73	0.005723	stronglyHypermeth
chr21	70508379	70508380	-					1	5	0.27	22	0.73	0.005723	stronglyHypermeth
chr29	7410938	7410939	+					0.93	14	0.2	5	0.73	0.006106	stronglyHypermeth
chr20	62854874	62854875	-					0.93	14	0.2	5	0.73	0.006106	stronglyHypermeth
chr10	89566680	89566681	+			POMT2		0.93	14	0.2	5	0.73	0.006106	stronglyHypermeth
chr12	34671621	34671622	-					0.93	14	0.2	5	0.73	0.006106	stronglyHypermeth
chr10	13897534	13897535	+			SMAD3		0.93	14	0.2	5	0.73	0.006106	stronglyHypermeth
chr19	55893806	55893807	-					0.8	5	0.07	14	0.73	0.006106	stronglyHypermeth
chr1	146273887	146273888	+					0.9	10	0.17	6	0.73	0.007617	stronglyHypermeth
chr1	146273908	146273909	+					0.9	10	0.17	6	0.73	0.007617	stronglyHypermeth
chr4	31084667	31084668	+					0.83	6	0.1	10	0.73	0.007617	stronglyHypermeth
chr18	2586927	2586928	+					0.9	10	0.17	6	0.73	0.007617	stronglyHypermeth
[truncated: 1 more rows]

## Sheet: Hypo Top2000
chrom	chromstart	chromend	strand	promoter	exon	intron	CpG island	Sample_2_and_4 meth_ratio	Sample_2_and_4 total number of reads	Sample_3_and_5 meth_ratio	Sample_3_and_5 total number of reads	meth diff	pvalue	classification
chr2	19696915	19696916	+					0	18	1	26	-1	9.713e-13	stronglyHypometh
chr7	64694992	64694993	-					0	18	1	24	-1	2.827e-12	stronglyHypometh
chr17	73425699	73425700	-					0	20	1	18	-1	2.978e-11	stronglyHypometh
chr25	40274967	40274968	+					0	15	1	22	-1	1.068e-10	stronglyHypometh
chr2	19696916	19696917	-					0	28	1	12	-1	1.79e-10	stronglyHypometh
chr17	75005196	75005197	-					0	16	1	19	-1	2.463e-10	stronglyHypometh
chr29	42851752	42851753	-			MARK2		0	13	1	24	-1	2.807e-10	stronglyHypometh
chr23	370648	370649	-					0	15	1	20	-1	3.079e-10	stronglyHypometh
chr25	1965755	1965756	-		CCNF			0	21	1	14	-1	4.31e-10	stronglyHypometh
chr25	2098045	2098046	-					0	14	1	20	-1	7.184e-10	stronglyHypometh
chr26	43354653	43354654	+					0	20	1	13	-1	1.745e-09	stronglyHypometh
chr7	19980713	19980714	+					0	18	1	14	-1	2.121e-09	stronglyHypometh
chr24	33380468	33380469	+					0	16	1	16	-1	3.327e-09	stronglyHypometh
chr7	16467955	16467956	+			DNM2		0	23	1	11	-1	3.495e-09	stronglyHypometh
chr9	93109287	93109288	-					0	18	1	13	-1	4.848e-09	stronglyHypometh
chr17	48048882	48048883	-					0	10	1	25	-1	5.447e-09	stronglyHypometh
chr25	40296775	40296776	-					0	24	1	10	-1	7.626e-09	stronglyHypometh
chr20	52843342	52843343	+					0	15	1	14	-1	1.289e-08	stronglyHypometh
chr8	10230641	10230642	-		ZNF395			0	14	1	15	-1	1.289e-08	stronglyHypometh
chr17	75005195	75005196	+					0	12	1	17	-1	1.927e-08	stronglyHypometh
chr3	71811244	71811245	+					0	16	1	12	-1	3.287e-08	stronglyHypometh
chr1	23185726	23185727	+					0	9	1	23	-1	3.565e-08	stronglyHypometh
chr24	24961474	24961475	+					0	15	1	12	-1	5.752e-08	stronglyHypometh
chr10	90437682	90437683	+					0	17	1	10	-1	1.185e-07	stronglyHypometh
chr25	39883434	39883435	-					0	17	1	10	-1	1.185e-07	stronglyHypometh
chr5	108662214	108662215	-					0	10	1	16	-1	1.883e-07	stronglyHypometh
chr26	43352000	43352001	-					0	13	1	13	-1	1.923e-07	stronglyHypometh
chr24	33187043	33187044	+					0	15	1	10	-1	3.059e-07	stronglyHypometh
chr16	30684009	30684010	+		ADCK3			0	8	1	20	-1	3.217e-07	stronglyHypometh
chr22	58456840	58456841	-			SLC6A6		0	16	1	9	-1	4.895e-07	stronglyHypometh
chr13	55149357	55149358	+					0	11	1	12	-1	7.396e-07	stronglyHypometh
chr7	111191691	111191692	-					0	6	1	25	-1	1.358e-06	stronglyHypometh
chr25	11075771	11075772	+			SNX29		0	6	1	25	-1	1.358e-06	stronglyHypometh
chr3	54090710	54090711	+					0	16	1	8	-1	1.36e-06	stronglyHypometh
chr24	20265822	20265823	-				Y	0	16	1	8	-1	1.36e-06	stronglyHypometh
chr21	2880149	2880150	+					0	10	1	12	-1	1.546e-06	stronglyHypometh
chr23	28751697	28751698	-	MOG				0	10	1	12	-1	1.546e-06	stronglyHypometh
chr9	103892938	103892939	+					0	8	1	15	-1	2.04e-06	stronglyHypometh
chr13	75285291	75285292	+	DNTTIP1,WFDC3	DNTTIP1			0	6	1	22	-1	2.654e-06	stronglyHypometh
chr25	20381223	20381224	-					0	22	1	6	-1	2.654e-06	stronglyHypometh
chr11	50160234	50160235	-					0	6	1	22	-1	2.654e-06	stronglyHypometh
chr4	97807121	97807122	-			EXOC4		0	6	1	22	-1	2.654e-06	stronglyHypometh
chr17	66144795	66144796	+			ACACB		0	7	1	17	-1	2.889e-06	stronglyHypometh
chr19	61844045	61844046	+					0	8	1	14	-1	3.127e-06	stronglyHypometh
chr22	50513900	50513901	+					0	8	1	14	-1	3.127e-06	stronglyHypometh
chr22	60148487	60148488	+			EEFSEC	Y	0	8	1	14	-1	3.127e-06	stronglyHypometh
chr11	100667558	100667559	-					0	8	1	14	-1	3.127e-06	stronglyHypometh
chr21	7865414	7865415	+					0	12	1	9	-1	3.402e-06	stronglyHypometh
chr24	2052591	2052592	+					0	5	1	29	-1	3.594e-06	stronglyHypometh
chr22	57047732	57047733	-					0	7	1	16	-1	4.079e-06	stronglyHypometh
chr1	23185727	23185728	-					0	7	1	16	-1	4.079e-06	stronglyHypometh
chr2	58554922	58554923	-					0	20	1	6	-1	4.343e-06	stronglyHypometh
chr11	2101767	2101768	-					0	6	1	20	-1	4.343e-06	stronglyHypometh
chr11	2101800	2101801	-					0	6	1	20	-1	4.343e-06	stronglyHypometh
chr18	4993918	4993919	-		NUDT7			0	6	1	20	-1	4.343e-06	stronglyHypometh
chr7	1808424	1808425	+					0	8	1	13	-1	4.914e-06	stronglyHypometh
chr28	32006303	32006304	-					0	6	1	19	-1	5.647e-06	stronglyHypometh
chr2	136182520	136182521	-		ATP13A2		Y	0	6	1	19	-1	5.647e-06	stronglyHypometh
chr19	63103755	63103756	+					0	11	1	9	-1	5.954e-06	stronglyHypometh
chr7	6167180	6167181	-		NWD1			0	6	1	18	-1	7.43e-06	stronglyHypometh
chr22	59179518	59179519	+			NUP210		0	12	1	8	-1	7.938e-06	stronglyHypometh
chr22	60031686	60031687	-					0	8	1	12	-1	7.938e-06	stronglyHypometh
chr11	6471467	6471468	+					0	12	1	8	-1	7.938e-06	stronglyHypometh
chr11	104731663	104731664	-					0	7	1	14	-1	8.6e-06	stronglyHypometh
chr22	60262213	60262214	-			KBTBD12	Y	0	6	1	17	-1	9.906e-06	stronglyHypometh
chr22	59330698	59330699	+				Y	0	10	1	10	-1	1.083e-05	stronglyHypometh
chr16	57322393	57322394	-					0	9	1	10	-1	1.083e-05	stronglyHypometh
chr17	33835689	33835690	-					0	7	1	13	-1	1.29e-05	stronglyHypometh
chr16	52772129	52772130	+			NOC2L		0	7	1	13	-1	1.29e-05	stronglyHypometh
chr7	32280404	32280405	-			SNX24		0	11	1	8	-1	1.323e-05	stronglyHypometh
chr25	39944041	39944042	-					0	6	1	16	-1	1.34e-05	stronglyHypometh
chr15	31875210	31875211	-			GRIK4		0	16	1	6	-1	1.34e-05	stronglyHypometh
chr15	30227903	30227904	-	HINFP				0	6	1	16	-1	1.34e-05	stronglyHypometh
chr24	36377331	36377332	+					0	6	1	16	-1	1.34e-05	stronglyHypometh
chr19	50403011	50403012	-			TBCD		0	6	1	15	-1	1.843e-05	stronglyHypometh
chr17	72587945	72587946	+					0	5	1	20	-1	1.882e-05	stronglyHypometh
chr1	59325133	59325134	+			DRD3		0	8	1	10	-1	2.285e-05	stronglyHypometh
chr16	73058965	73058966	-			TMEM206		0	8	1	10	-1	2.285e-05	stronglyHypometh
chr15	24308190	24308191	+			DRD2	Y	0	10	1	8	-1	2.285e-05	stronglyHypometh
chr5	119627666	119627667	+					0	10	1	8	-1	2.285e-05	stronglyHypometh
chr16	29048853	29048854	-					0	8	1	10	-1	2.285e-05	stronglyHypometh
chr21	6129190	6129191	+					0	8	1	10	-1	2.285e-05	stronglyHypometh
chr2	136026568	136026569	+					0	10	1	8	-1	2.285e-05	stronglyHypometh
chr2	135595978	135595979	-			ARHGEF10L		0	8	1	10	-1	2.285e-05	stronglyHypometh
chr22	59912742	59912743	-					0	6	1	14	-1	2.58e-05	stronglyHypometh
chr8	90134567	90134568	-					0	6	1	14	-1	2.58e-05	stronglyHypometh
chr13	40763023	40763024	-					0	6	1	14	-1	2.58e-05	stronglyHypometh
chr5	120638018	120638019	-					0	14	1	6	-1	2.58e-05	stronglyHypometh
chr5	115680769	115680770	-					0	6	1	14	-1	2.58e-05	stronglyHypometh
chr7	21067793	21067794	+					0	6	1	14	-1	2.58e-05	stronglyHypometh
chr19	44468927	44468928	-					0	7	1	11	-1	3.142e-05	stronglyHypometh
chr25	41151879	41151880	+			GNA12		0	7	1	11	-1	3.142e-05	stronglyHypometh
chr11	2643027	2643028	-				Y	0	7	1	11	-1	3.142e-05	stronglyHypometh
chr15	56936872	56936873	-					0	7	1	11	-1	3.142e-05	stronglyHypometh
chr25	40040241	40040242	+					0	6	1	13	-1	3.686e-05	stronglyHypometh
chr16	70890259	70890260	+		GPR37L1		Y	0	6	1	13	-1	3.686e-05	stronglyHypometh
chr9	104857626	104857627	-					0	6	1	13	-1	3.686e-05	stronglyHypometh
chr7	16855025	16855026	+		DOCK6			0	13	1	6	-1	3.686e-05	stronglyHypometh
chr13	74172602	74172603	-			STK4		0	5	1	17	-1	3.797e-05	stronglyHypometh
chr25	14228479	14228480	+			NDE1,MYH11		0	5	1	17	-1	3.797e-05	stronglyHypometh
chr9	104912257	104912258	-				Y	0	17	1	5	-1	3.797e-05	stronglyHypometh
chr17	72568735	72568736	-				Y	0	8	1	9	-1	4.114e-05	stronglyHypometh
chr9	104912256	104912257	+				Y	0	9	1	8	-1	4.114e-05	stronglyHypometh
chr24	48885396	48885397	-					0	8	1	9	-1	4.114e-05	stronglyHypometh
chr17	73232305	73232306	+		SMARCB1		Y	0	5	1	16	-1	4.914e-05	stronglyHypometh
chr19	56199309	56199310	+			EXOC7		0	10	1	7	-1	5.142e-05	stronglyHypometh
chr8	64199227	64199228	-					0	10	1	7	-1	5.142e-05	stronglyHypometh
chr5	120617312	120617313	-					0	10	1	7	-1	5.142e-05	stronglyHypometh
chr21	57657510	57657511	+			SLC24A4		0	10	1	7	-1	5.142e-05	stronglyHypometh
chr19	31088085	31088086	+		DNAH9			0	6	1	12	-1	5.387e-05	stronglyHypometh
chrX	135419390	135419391	-				Y	0	12	1	6	-1	5.387e-05	stronglyHypometh
chr27	32823605	32823606	-					0	6	1	12	-1	5.387e-05	stronglyHypometh
chr10	68130479	68130480	-					0	6	1	12	-1	5.387e-05	stronglyHypometh
chr8	5255289	5255290	-		GALNTL6			0	6	1	12	-1	5.387e-05	stronglyHypometh
chr29	32557028	32557029	-					0	6	1	12	-1	5.387e-05	stronglyHypometh
chr15	73440947	73440948	-	DGCR6L	DGCR6L		Y	0	6	1	12	-1	5.387e-05	stronglyHypometh
chr15	82777268	82777269	-					0	6	1	12	-1	5.387e-05	stronglyHypometh
chr15	82777290	82777291	-					0	6	1	12	-1	5.387e-05	stronglyHypometh
chr18	50337705	50337706	+					0	15	1	5	-1	6.45e-05	stronglyHypometh
chr26	33802005	33802006	-			TCF7L2		0	5	1	15	-1	6.45e-05	stronglyHypometh
chr23	50946122	50946123	+					0	5	1	15	-1	6.45e-05	stronglyHypometh
chr14	56140460	56140461	+					0	6	1	11	-1	8.08e-05	stronglyHypometh
chrX	100098709	100098710	-			MSN		0	6	1	11	-1	8.08e-05	stronglyHypometh
chr28	7879447	7879448	-	MIR2402				0	11	1	6	-1	8.08e-05	stronglyHypometh
chr25	30146928	30146929	+					0	6	1	11	-1	8.08e-05	stronglyHypometh
chr20	68293636	68293637	+					0	6	1	11	-1	8.08e-05	stronglyHypometh
chr4	79032842	79032843	+					0	6	1	11	-1	8.08e-05	stronglyHypometh
chr8	4271384	4271385	-			GALNTL6		0	6	1	11	-1	8.08e-05	stronglyHypometh
chr20	27557537	27557538	+					0	11	1	6	-1	8.08e-05	stronglyHypometh
chr15	81714667	81714668	-					0	6	1	11	-1	8.08e-05	stronglyHypometh
chr26	23067558	23067559	+			SUFU		0	6	1	11	-1	8.08e-05	stronglyHypometh
chr26	44043290	44043291	-					0	11	1	6	-1	8.08e-05	stronglyHypometh
chr24	2364864	2364865	+					0	11	1	6	-1	8.08e-05	stronglyHypometh
chr1	153052965	153052966	+					0	14	1	5	-1	8.6e-05	stronglyHypometh
chr4	75173027	75173028	-					0	5	1	14	-1	8.6e-05	stronglyHypometh
chr4	70292311	70292312	-					0	5	1	14	-1	8.6e-05	stronglyHypometh
chr3	18190974	18190975	+					0	5	1	14	-1	8.6e-05	stronglyHypometh
chr18	56332650	56332651	-		CCDC155			0	5	1	14	-1	8.6e-05	stronglyHypometh
chr19	25977686	25977687	+					0	9	1	7	-1	8.741e-05	stronglyHypometh
chr22	14988604	14988605	-					0	9	1	7	-1	8.741e-05	stronglyHypometh
chr17	73166521	73166522	+					0	7	1	9	-1	8.741e-05	stronglyHypometh
chr17	74086925	74086926	-			PRODH,PPIL2	Y	0	7	1	9	-1	8.741e-05	stronglyHypometh
chr3	25790639	25790640	-					0	9	1	7	-1	8.741e-05	stronglyHypometh
chr25	1965754	1965755	+		CCNF			0	5	1	13	-1	0.0001167	stronglyHypometh
chr15	67029409	67029410	-			TRIM44		0	5	1	13	-1	0.0001167	stronglyHypometh
chr26	51462519	51462520	+					0	5	1	13	-1	0.0001167	stronglyHypometh
chr2	56165375	56165376	-					0	10	1	6	-1	0.0001249	stronglyHypometh
chr13	46463081	46463082	+			ADARB2		0	6	1	10	-1	0.0001249	stronglyHypometh
chrX	146011850	146011851	-					0	6	1	10	-1	0.0001249	stronglyHypometh
chr1	154099462	154099463	-			SH3BP5		0	6	1	10	-1	0.0001249	stronglyHypometh
chr11	29194080	29194081	-					0	6	1	10	-1	0.0001249	stronglyHypometh
chr16	57369205	57369206	-					0	10	1	6	-1	0.0001249	stronglyHypometh
chr4	118212388	118212389	+					0	6	1	10	-1	0.0001249	stronglyHypometh
chr15	82033521	82033522	-				Y	0	6	1	10	-1	0.0001249	stronglyHypometh
chr15	82033523	82033524	-				Y	0	6	1	10	-1	0.0001249	stronglyHypometh
chr24	37741523	37741524	-			MYOM1		0	6	1	10	-1	0.0001249	stronglyHypometh
chr7	3784788	3784789	-			GATAD2A		0	6	1	10	-1	0.0001249	stronglyHypometh
chr13	59858619	59858620	-					0	8	1	7	-1	0.0001554	stronglyHypometh
chr14	82599168	82599169	-					0	8	1	8	-1	0.0001554	stronglyHypometh
chr12	71528973	71528974	+					0	7	1	8	-1	0.0001554	stronglyHypometh
chr11	107056182	107056183	-					0	8	1	8	-1	0.0001554	stronglyHypometh
chr7	108271060	108271061	+					0	7	1	8	-1	0.0001554	stronglyHypometh
chr7	108271079	108271080	+					0	7	1	8	-1	0.0001554	stronglyHypometh
chr11	5351198	5351199	+					0	8	1	8	-1	0.0001554	stronglyHypometh
chr17	73227130	73227131	+			SMARCB1	Y	0	8	1	8	-1	0.0001554	stronglyHypometh
chr1	22498222	22498223	+					0	8	1	8	-1	0.0001554	stronglyHypometh
chr20	14746556	14746557	-	FAM159B				0	7	1	8	-1	0.0001554	stronglyHypometh
chr18	44244086	44244087	-					0	8	1	7	-1	0.0001554	stronglyHypometh
chr2	136182519	136182520	+		ATP13A2		Y	0	8	1	8	-1	0.0001554	stronglyHypometh
chr2	135821366	135821367	+				Y	0	8	1	7	-1	0.0001554	stronglyHypometh
chr26	44060736	44060737	+					0	7	1	8	-1	0.0001554	stronglyHypometh
chr23	48967976	48967977	+					0	8	1	7	-1	0.0001554	stronglyHypometh
chr13	77339104	77339105	-					0	5	1	12	-1	0.0001616	stronglyHypometh
chr25	6987807	6987808	-					0	12	1	5	-1	0.0001616	stronglyHypometh
chr20	50874132	50874133	+					0	5	1	12	-1	0.0001616	stronglyHypometh
chr14	4143759	4143760	+			AGO2		0	5	1	12	-1	0.0001616	stronglyHypometh
chr3	24678658	24678659	+					0	12	1	5	-1	0.0001616	stronglyHypometh
chr19	35529281	35529282	+			FLCN		0	6	1	9	-1	0.0001998	stronglyHypometh
chr22	3274791	3274792	+					0	9	1	6	-1	0.0001998	stronglyHypometh
chr9	95474515	95474516	+			ZDHHC14		0	6	1	9	-1	0.0001998	stronglyHypometh
chr5	117105790	117105791	-					0	6	1	9	-1	0.0001998	stronglyHypometh
chr5	116711923	116711924	-					0	6	1	9	-1	0.0001998	stronglyHypometh
chr23	27695354	27695355	-			MIC2,MIC1		0	6	1	9	-1	0.0001998	stronglyHypometh
chr22	12031075	12031076	+			SCN5A		0	5	1	11	-1	0.0002289	stronglyHypometh
chr24	2052544	2052545	+					0	5	1	11	-1	0.0002289	stronglyHypometh
chr7	17883354	17883355	+		LRRC8E		Y	0	5	1	11	-1	0.0002289	stronglyHypometh
chr19	62508374	62508375	+			AMZ2		0	6	1	8	-1	0.000333	stronglyHypometh
chr19	62743058	62743059	+					0	6	1	8	-1	0.000333	stronglyHypometh
chr19	50390509	50390510	-			TBCD		0	10	1	5	-1	0.000333	stronglyHypometh
chr13	78766378	78766379	-	SNAI1		SNAI1		0	6	1	8	-1	0.000333	stronglyHypometh
chr22	60044978	60044979	-					0	6	1	8	-1	0.000333	stronglyHypometh
chr22	55979960	55979961	-		ATG7			0	8	1	6	-1	0.000333	stronglyHypometh
chr22	37387414	37387415	+					0	6	1	8	-1	0.000333	stronglyHypometh
chr22	40719432	40719433	-			FHIT		0	6	1	8	-1	0.000333	stronglyHypometh
chr22	37387439	37387440	+					0	6	1	8	-1	0.000333	stronglyHypometh
chr22	14523292	14523293	+					0	8	1	6	-1	0.000333	stronglyHypometh
chr28	33589393	33589394	+					0	6	1	8	-1	0.000333	stronglyHypometh
chr25	1619469	1619470	-					0	6	1	8	-1	0.000333	stronglyHypometh
chr25	11558283	11558284	-			CPPED1		0	5	1	10	-1	0.000333	stronglyHypometh
chr25	41961338	41961339	-	MAFK		MAFK	Y	0	5	1	10	-1	0.000333	stronglyHypometh
chr1	155816310	155816311	-			PLCL2		0	6	1	8	-1	0.000333	stronglyHypometh
chr20	36608110	36608111	+					0	6	1	8	-1	0.000333	stronglyHypometh
chr16	81369943	81369944	+					0	6	1	8	-1	0.000333	stronglyHypometh
chr8	68646925	68646926	+					0	6	1	8	-1	0.000333	stronglyHypometh
chr8	60438369	60438370	+			TMEM8B	Y	0	6	1	8	-1	0.000333	stronglyHypometh
chr9	104099052	104099053	+				Y	0	8	1	6	-1	0.000333	stronglyHypometh
chr29	43529230	43529231	-		NRXN2		Y	0	8	1	6	-1	0.000333	stronglyHypometh
chr29	35844203	35844204	+					0	10	1	5	-1	0.000333	stronglyHypometh
chr21	62695842	62695843	+					0	6	1	8	-1	0.000333	stronglyHypometh
chr21	62384703	62384704	-					0	6	1	8	-1	0.000333	stronglyHypometh
chr21	62695853	62695854	+					0	6	1	8	-1	0.000333	stronglyHypometh
chr18	22911496	22911497	-					0	6	1	8	-1	0.000333	stronglyHypometh
chr18	14030622	14030623	-					0	8	1	6	-1	0.000333	stronglyHypometh
chr18	58736509	58736510	+					0	6	1	8	-1	0.000333	stronglyHypometh
chr2	135656589	135656590	-			ARHGEF10L	Y	0	6	1	8	-1	0.000333	stronglyHypometh
chr15	84304433	84304434	-					0	6	1	8	-1	0.000333	stronglyHypometh
chr4	21049536	21049537	-					0	6	1	8	-1	0.000333	stronglyHypometh
chr6	98014200	98014201	+		RASGEF1B			0	6	1	8	-1	0.000333	stronglyHypometh
chr24	4616466	4616467	+					0	8	1	6	-1	0.000333	stronglyHypometh
chr24	74134	74135	-					0	6	1	8	-1	0.000333	stronglyHypometh
chr19	37963529	37963530	+					0	5	1	9	-1	0.0004995	stronglyHypometh
chr19	57561486	57561487	+					0	9	1	5	-1	0.0004995	stronglyHypometh
chr19	37463427	37463428	+			KAT7		0	9	1	5	-1	0.0004995	stronglyHypometh
chr19	50390470	50390471	-			TBCD		0	9	1	5	-1	0.0004995	stronglyHypometh
chr13	44781696	44781697	-					0	9	1	5	-1	0.0004995	stronglyHypometh
chr28	19096947	19096948	-					0	9	1	5	-1	0.0004995	stronglyHypometh
chr1	133238267	133238268	+					0	5	1	9	-1	0.0004995	stronglyHypometh
chr8	111784224	111784225	-			CDK5RAP2		0	9	1	5	-1	0.0004995	stronglyHypometh
chr12	14973600	14973601	-					0	5	1	9	-1	0.0004995	stronglyHypometh
chr14	7350275	7350276	+					0	5	1	9	-1	0.0004995	stronglyHypometh
chr16	2942504	2942505	-					0	5	1	9	-1	0.0004995	stronglyHypometh
chr29	49252373	49252374	-			CARS		0	5	1	9	-1	0.0004995	stronglyHypometh
chr29	41970280	41970281	-					0	5	1	9	-1	0.0004995	stronglyHypometh
chr18	44018488	44018489	-					0	5	1	9	-1	0.0004995	stronglyHypometh
chr18	49110501	49110502	+					0	5	1	9	-1	0.0004995	stronglyHypometh
chr2	136366597	136366598	+					0	5	1	9	-1	0.0004995	stronglyHypometh
chr15	65550773	65550774	-					0	5	1	9	-1	0.0004995	stronglyHypometh
chr15	77951015	77951016	-					0	9	1	5	-1	0.0004995	stronglyHypometh
chr26	50357312	50357313	+					0	9	1	5	-1	0.0004995	stronglyHypometh
chr19	63601981	63601982	-					0	7	1	7	-1	0.0005828	stronglyHypometh
chr19	40694339	40694340	-	PNMT	PNMT		Y	0	6	1	7	-1	0.0005828	stronglyHypometh
chr22	58193134	58193135	-					0	7	1	6	-1	0.0005828	stronglyHypometh
chr12	90971328	90971329	+			RASA3		0	7	1	6	-1	0.0005828	stronglyHypometh
chr11	88189806	88189807	-					0	7	1	6	-1	0.0005828	stronglyHypometh
chr11	80523570	80523571	-					0	7	1	6	-1	0.0005828	stronglyHypometh
chr17	17171318	17171319	-					0	6	1	7	-1	0.0005828	stronglyHypometh
chr17	4679628	4679629	-					0	7	1	6	-1	0.0005828	stronglyHypometh
chr25	39356004	39356005	-					0	6	1	7	-1	0.0005828	stronglyHypometh
chr20	56502347	56502348	-			MYO10		0	6	1	7	-1	0.0005828	stronglyHypometh
chr17	45619120	45619121	+				Y	0	7	1	7	-1	0.0005828	stronglyHypometh
chr17	74331726	74331727	-			PRODH	Y	0	7	1	7	-1	0.0005828	stronglyHypometh
chr4	106918369	106918370	-					0	6	1	7	-1	0.0005828	stronglyHypometh
chr9	22388202	22388203	+					0	6	1	7	-1	0.0005828	stronglyHypometh
chr20	15140747	15140748	-			RNF180		0	7	1	7	-1	0.0005828	stronglyHypometh
chr5	119372645	119372646	-					0	6	1	7	-1	0.0005828	stronglyHypometh
chr16	227918	227919	+					0	6	1	7	-1	0.0005828	stronglyHypometh
chr29	49245188	49245189	+			CARS	Y	0	7	1	7	-1	0.0005828	stronglyHypometh
chr21	15292323	15292324	+			SLCO3A1		0	7	1	7	-1	0.0005828	stronglyHypometh
chr2	135496613	135496614	-					0	7	1	6	-1	0.0005828	stronglyHypometh
chr2	135470998	135470999	-				Y	0	7	1	6	-1	0.0005828	stronglyHypometh
chr2	135838110	135838111	+			PADI4		0	7	1	6	-1	0.0005828	stronglyHypometh
chr24	47585011	47585012	+					0	7	1	7	-1	0.0005828	stronglyHypometh
chr24	40564286	40564287	-	LRRC30	LRRC30		Y	0	6	1	7	-1	0.0005828	stronglyHypometh
chr23	40420457	40420458	+					0	7	1	6	-1	0.0005828	stronglyHypometh
chr19	58469057	58469058	+					0	8	1	5	-1	0.000777	stronglyHypometh
chr27	38804442	38804443	+					0	5	1	8	-1	0.000777	stronglyHypometh
chr22	58915377	58915378	+				Y	0	8	1	5	-1	0.000777	stronglyHypometh
chr12	90149798	90149799	-					0	8	1	5	-1	0.000777	stronglyHypometh
chr25	40015821	40015822	+					0	5	1	8	-1	0.000777	stronglyHypometh
chr25	40015862	40015863	+					0	5	1	8	-1	0.000777	stronglyHypometh
chr25	10361382	10361383	+					0	5	1	8	-1	0.000777	stronglyHypometh
chr1	153817516	153817517	+				Y	0	5	1	8	-1	0.000777	stronglyHypometh
chr16	66871429	66871430	+					0	8	1	5	-1	0.000777	stronglyHypometh
chr9	65868443	65868444	-					0	8	1	5	-1	0.000777	stronglyHypometh
chr4	117581267	117581268	+			DPP6		0	5	1	8	-1	0.000777	stronglyHypometh
chr4	110647940	110647941	-					0	8	1	5	-1	0.000777	stronglyHypometh
chr1	14267111	14267112	+					0	8	1	5	-1	0.000777	stronglyHypometh
chr5	110293843	110293844	+					0	5	1	8	-1	0.000777	stronglyHypometh
chr5	117128164	117128165	-					0	5	1	8	-1	0.000777	stronglyHypometh
chr16	24893446	24893447	+					0	5	1	8	-1	0.000777	stronglyHypometh
chr16	39011988	39011989	+					0	8	1	5	-1	0.000777	stronglyHypometh
chr21	69483293	69483294	-					0	8	1	5	-1	0.000777	stronglyHypometh
chr21	6914459	6914460	-					0	5	1	8	-1	0.000777	stronglyHypometh
chr6	109309636	109309637	+					0	8	1	5	-1	0.000777	stronglyHypometh
chr26	18907344	18907345	-			CRTAC1		0	5	1	8	-1	0.000777	stronglyHypometh
chr24	9190944	9190945	+					0	5	1	8	-1	0.000777	stronglyHypometh
chr19	10251506	10251507	+			TRIM37		0	5	1	7	-1	0.001263	stronglyHypometh
chr27	37425505	37425506	-			POMK		0	5	1	7	-1	0.001263	stronglyHypometh
chr27	38238647	38238648	+					0	7	1	5	-1	0.001263	stronglyHypometh
chr27	226574	226575	-					0	5	1	7	-1	0.001263	stronglyHypometh
chr22	61113130	61113131	-				Y	0	7	1	5	-1	0.001263	stronglyHypometh
chr22	3014899	3014900	+					0	5	1	7	-1	0.001263	stronglyHypometh
chr22	57105136	57105137	+			RAF1		0	5	1	7	-1	0.001263	stronglyHypometh
chr22	57383958	57383959	+			PPARG-TSEN2,PPARG		0	7	1	5	-1	0.001263	stronglyHypometh
chr22	61113149	61113150	-				Y	0	7	1	5	-1	0.001263	stronglyHypometh
chr22	57993658	57993659	+					0	5	1	7	-1	0.001263	stronglyHypometh
chr22	60731883	60731884	-				Y	0	5	1	7	-1	0.001263	stronglyHypometh
chr12	90485033	90485034	-					0	5	1	7	-1	0.001263	stronglyHypometh
chr25	8886743	8886744	+					0	7	1	5	-1	0.001263	stronglyHypometh
chr20	59005817	59005818	-					0	7	1	5	-1	0.001263	stronglyHypometh
chr11	5394836	5394837	-					0	5	1	7	-1	0.001263	stronglyHypometh
chr8	60438370	60438371	-			TMEM8B	Y	0	7	1	5	-1	0.001263	stronglyHypometh
chr9	104518043	104518044	+					0	7	1	5	-1	0.001263	stronglyHypometh
chr3	120257227	120257228	+					0	7	1	5	-1	0.001263	stronglyHypometh
chr3	110242854	110242855	-					0	5	1	7	-1	0.001263	stronglyHypometh
chr15	35253926	35253927	+			SERGEF		0	7	1	5	-1	0.001263	stronglyHypometh
chr14	5681558	5681559	+					0	5	1	7	-1	0.001263	stronglyHypometh
chr14	27856708	27856709	-					0	5	1	7	-1	0.001263	stronglyHypometh
chr18	57670111	57670112	-					0	5	1	7	-1	0.001263	stronglyHypometh
chr18	35019274	35019275	-				Y	0	5	1	7	-1	0.001263	stronglyHypometh
chr2	135672386	135672387	+	ARHGEF10L				0	7	1	5	-1	0.001263	stronglyHypometh
chr15	80434433	80434434	+					0	5	1	7	-1	0.001263	stronglyHypometh
chr15	65541467	65541468	-					0	5	1	7	-1	0.001263	stronglyHypometh
chr15	82157638	82157639	-					0	7	1	5	-1	0.001263	stronglyHypometh
chr6	109343236	109343237	+		MAEA		Y	0	7	1	5	-1	0.001263	stronglyHypometh
chr26	23067559	23067560	-			SUFU		0	5	1	7	-1	0.001263	stronglyHypometh
chr26	44066329	44066330	+					0	5	1	7	-1	0.001263	stronglyHypometh
chr24	48383207	48383208	-					0	7	1	5	-1	0.001263	stronglyHypometh
chr7	20511761	20511762	-		PLIN3			0	5	1	7	-1	0.001263	stronglyHypometh
chr7	20799250	20799251	-				Y	0	7	1	5	-1	0.001263	stronglyHypometh
chr2	27640858	27640859	-			CERS6		0	6	1	6	-1	0.002165	stronglyHypometh
chr19	62803226	62803227	-					0	6	1	5	-1	0.002165	stronglyHypometh
chr19	63264044	63264045	-					0	6	1	5	-1	0.002165	stronglyHypometh
chr19	56179611	56179612	+					0	6	1	6	-1	0.002165	stronglyHypometh
chr19	28565639	28565640	+	ODF4	ODF4			0	6	1	6	-1	0.002165	stronglyHypometh
chr13	59470326	59470327	-			BMP7		0	6	1	5	-1	0.002165	stronglyHypometh
chr13	64131771	64131772	+				Y	0	5	1	6	-1	0.002165	stronglyHypometh
chr13	60052507	60052508	+					0	5	1	6	-1	0.002165	stronglyHypometh
chr13	75999331	75999332	+			SLC13A3		0	6	1	6	-1	0.002165	stronglyHypometh
chr13	51911662	51911663	+			HSPA12B		0	6	1	6	-1	0.002165	stronglyHypometh
chr13	74357770	74357771	-				Y	0	6	1	6	-1	0.002165	stronglyHypometh
chrX	146011894	146011895	+					0	6	1	5	-1	0.002165	stronglyHypometh
chrX	146011896	146011897	+					0	6	1	5	-1	0.002165	stronglyHypometh
chr27	40136149	40136150	-				Y	0	5	1	6	-1	0.002165	stronglyHypometh
chr22	59665503	59665504	-			EFCC1		0	5	1	6	-1	0.002165	stronglyHypometh
chr22	61432178	61432179	-				Y	0	6	1	5	-1	0.002165	stronglyHypometh
chr22	57347957	57347958	+			PPARG-TSEN2		0	6	1	5	-1	0.002165	stronglyHypometh
chr22	59244803	59244804	-		NUP210		Y	0	6	1	5	-1	0.002165	stronglyHypometh
chr22	57347959	57347960	+			PPARG-TSEN2		0	6	1	6	-1	0.002165	stronglyHypometh
chr22	57347973	57347974	+			PPARG-TSEN2		0	6	1	6	-1	0.002165	stronglyHypometh
chr22	18314137	18314138	-					0	6	1	6	-1	0.002165	stronglyHypometh
chrX	33126367	33126368	-					0	5	1	6	-1	0.002165	stronglyHypometh
chrX	9376668	9376669	-				Y	0	6	1	6	-1	0.002165	stronglyHypometh
chr10	102058499	102058500	-			FOXN3		0	5	1	6	-1	0.002165	stronglyHypometh
chr10	88376017	88376018	-			IFT43		0	6	1	5	-1	0.002165	stronglyHypometh
chr10	1570674	1570675	+			EPB41L4A		0	6	1	5	-1	0.002165	stronglyHypometh
chr12	61218117	61218118	+					0	5	1	6	-1	0.002165	stronglyHypometh
chr11	97959399	97959400	-			RALGPS1		0	6	1	6	-1	0.002165	stronglyHypometh
chr11	104126090	104126091	-					0	6	1	6	-1	0.002165	stronglyHypometh
chr11	101253238	101253239	-					0	6	1	6	-1	0.002165	stronglyHypometh
chr28	26468499	26468500	+			H2AFY2		0	6	1	5	-1	0.002165	stronglyHypometh
chr25	40060988	40060989	-					0	6	1	5	-1	0.002165	stronglyHypometh
chr25	40296774	40296775	+					0	6	1	5	-1	0.002165	stronglyHypometh
chr25	2127511	2127512	-					0	5	1	6	-1	0.002165	stronglyHypometh
chr25	40037255	40037256	-				Y	0	6	1	5	-1	0.002165	stronglyHypometh
chr25	40011837	40011838	+					0	6	1	6	-1	0.002165	stronglyHypometh
chr25	7737803	7737804	+			CARHSP1		0	6	1	6	-1	0.002165	stronglyHypometh
chr11	24079129	24079130	-					0	6	1	5	-1	0.002165	stronglyHypometh
chr11	7044942	7044943	+		IL1RL2			0	6	1	6	-1	0.002165	stronglyHypometh
chr11	6314646	6314647	+					0	6	1	6	-1	0.002165	stronglyHypometh
chr16	80734812	80734813	-				Y	0	6	1	5	-1	0.002165	stronglyHypometh
chr16	81022543	81022544	-					0	5	1	6	-1	0.002165	stronglyHypometh
chr16	81022458	81022459	-					0	5	1	6	-1	0.002165	stronglyHypometh
chr16	81286773	81286774	-					0	6	1	6	-1	0.002165	stronglyHypometh
chr8	59412177	59412178	+					0	6	1	5	-1	0.002165	stronglyHypometh
chr8	75265538	75265539	-			ADRA1A		0	6	1	6	-1	0.002165	stronglyHypometh
chr8	67785013	67785014	+					0	6	1	6	-1	0.002165	stronglyHypometh
chr17	74444479	74444480	-			PRODH,MED15		0	6	1	6	-1	0.002165	stronglyHypometh
chr17	74088750	74088751	+			PRODH,PPIL2		0	6	1	6	-1	0.002165	stronglyHypometh
chr9	95725154	95725155	+			ZDHHC14		0	6	1	5	-1	0.002165	stronglyHypometh
chr9	97212232	97212233	+					0	5	1	6	-1	0.002165	stronglyHypometh
chr4	79988248	79988249	+			INHBA		0	5	1	6	-1	0.002165	stronglyHypometh
chr4	70292310	70292311	+					0	6	1	5	-1	0.002165	stronglyHypometh
chr4	96175419	96175420	+					0	5	1	6	-1	0.002165	stronglyHypometh
chr4	119209353	119209354	+					0	5	1	6	-1	0.002165	stronglyHypometh
chr3	95120898	95120899	-			NRD1		0	6	1	5	-1	0.002165	stronglyHypometh
chr9	14777796	14777797	+					0	5	1	6	-1	0.002165	stronglyHypometh
chr9	14777804	14777805	+					0	5	1	6	-1	0.002165	stronglyHypometh
chr13	19690068	19690069	+					0	6	1	5	-1	0.002165	stronglyHypometh
chr12	440054	440055	-					0	5	1	6	-1	0.002165	stronglyHypometh
chr8	20534316	20534317	-					0	6	1	6	-1	0.002165	stronglyHypometh
chr20	2450832	2450833	+			KCNIP1		0	6	1	5	-1	0.002165	stronglyHypometh
chr6	27688498	27688499	-					0	6	1	6	-1	0.002165	stronglyHypometh
chr14	4511124	4511125	+			TRAPPC9		0	6	1	6	-1	0.002165	stronglyHypometh
chr5	116345988	116345989	-					0	5	1	6	-1	0.002165	stronglyHypometh
chr5	120330159	120330160	-					0	5	1	6	-1	0.002165	stronglyHypometh
chr5	69192902	69192903	-			C5H12orf75		0	5	1	6	-1	0.002165	stronglyHypometh
chr5	120326967	120326968	-					0	5	1	6	-1	0.002165	stronglyHypometh
chr5	114840385	114840386	-					0	6	1	6	-1	0.002165	stronglyHypometh
chr5	120704778	120704779	-				Y	0	6	1	6	-1	0.002165	stronglyHypometh
chr5	120793376	120793377	-					0	6	1	6	-1	0.002165	stronglyHypometh
chr5	120376057	120376058	-				Y	0	6	1	6	-1	0.002165	stronglyHypometh
chr3	54807611	54807612	-					0	6	1	5	-1	0.002165	stronglyHypometh
chr3	19605832	19605833	+			PSMD4		0	6	1	6	-1	0.002165	stronglyHypometh
chr16	4134441	4134442	+			IKBKE		0	5	1	6	-1	0.002165	stronglyHypometh
chr16	31104687	31104688	-					0	5	1	6	-1	0.002165	stronglyHypometh
chr29	50092074	50092075	-					0	6	1	5	-1	0.002165	stronglyHypometh
chr29	41168422	41168423	+		BEST1			0	6	1	6	-1	0.002165	stronglyHypometh
chr29	50248053	50248054	-			LSP1	Y	0	6	1	6	-1	0.002165	stronglyHypometh
chr21	69434183	69434184	+				Y	0	5	1	6	-1	0.002165	stronglyHypometh
chr21	61368832	61368833	-			KRTCAP2		0	6	1	5	-1	0.002165	stronglyHypometh
chr21	67743594	67743595	+					0	6	1	6	-1	0.002165	stronglyHypometh
chr18	47074	47075	-					0	6	1	5	-1	0.002165	stronglyHypometh
chr18	53206534	53206535	-		PPP1R37			0	6	1	6	-1	0.002165	stronglyHypometh
chr21	16789414	16789415	+					0	5	1	6	-1	0.002165	stronglyHypometh
chr21	16963680	16963681	-					0	6	1	5	-1	0.002165	stronglyHypometh
chr21	5827890	5827891	-				Y	0	6	1	6	-1	0.002165	stronglyHypometh
chr21	35090247	35090248	-					0	6	1	6	-1	0.002165	stronglyHypometh
chr2	135595977	135595978	+			ARHGEF10L		0	6	1	5	-1	0.002165	stronglyHypometh
chr2	132560969	132560970	-			KIF17		0	5	1	6	-1	0.002165	stronglyHypometh
chr15	57606462	57606463	-					0	5	1	6	-1	0.002165	stronglyHypometh
chr15	75598830	75598831	-					0	6	1	5	-1	0.002165	stronglyHypometh
chr15	57606413	57606414	-					0	5	1	6	-1	0.002165	stronglyHypometh
chr15	45667481	45667482	-					0	6	1	6	-1	0.002165	stronglyHypometh
chr4	37939858	37939859	+					0	6	1	6	-1	0.002165	stronglyHypometh
chr6	118976810	118976811	+			AFAP1		0	5	1	6	-1	0.002165	stronglyHypometh
chr6	109342624	109342625	+			MAEA	Y	0	6	1	6	-1	0.002165	stronglyHypometh
chr6	71150456	71150457	-					0	6	1	6	-1	0.002165	stronglyHypometh
chr26	40013160	40013161	-			RGS10		0	6	1	6	-1	0.002165	stronglyHypometh
chr24	61555494	61555495	+				Y	0	5	1	6	-1	0.002165	stronglyHypometh
chr24	45754699	45754700	+					0	6	1	5	-1	0.002165	stronglyHypometh
chr24	59003985	59003986	-					0	5	1	6	-1	0.002165	stronglyHypometh
chr24	60586781	60586782	-		CDH20		Y	0	6	1	6	-1	0.002165	stronglyHypometh
chr24	2887040	2887041	+					0	6	1	6	-1	0.002165	stronglyHypometh
chr24	60586775	60586776	-		CDH20		Y	0	6	1	6	-1	0.002165	stronglyHypometh
chr24	19959011	19959012	-			CELF4		0	6	1	6	-1	0.002165	stronglyHypometh
chr24	39779817	39779818	-					0	6	1	6	-1	0.002165	stronglyHypometh
chr24	1008656	1008657	-					0	6	1	6	-1	0.002165	stronglyHypometh
chr7	4381685	4381686	-			CRTC1		0	5	1	6	-1	0.002165	stronglyHypometh
chr23	51728321	51728322	-					0	6	1	6	-1	0.002165	stronglyHypometh
chr1	93017641	93017642	+					0	5	1	5	-1	0.007937	stronglyHypometh
chr19	35291649	35291650	+					0	5	1	5	-1	0.007937	stronglyHypometh
chr19	63601387	63601388	-					0	5	1	5	-1	0.007937	stronglyHypometh
chr14	63834385	63834386	+					0	5	1	5	-1	0.007937	stronglyHypometh
chrX	108811091	108811092	+				Y	0	5	1	5	-1	0.007937	stronglyHypometh
chrX	108811098	108811099	+				Y	0	5	1	5	-1	0.007937	stronglyHypometh
chrX	134498009	134498010	+					0	5	1	5	-1	0.007937	stronglyHypometh
chr27	28476691	28476692	-			RNF122		0	5	1	5	-1	0.007937	stronglyHypometh
chr22	56907314	56907315	-			IFT122	Y	0	5	1	5	-1	0.007937	stronglyHypometh
chr22	44278018	44278019	+				Y	0	5	1	5	-1	0.007937	stronglyHypometh
chr22	3011906	3011907	-					0	5	1	5	-1	0.007937	stronglyHypometh
chr22	59528396	59528397	-			IQSEC1	Y	0	5	1	5	-1	0.007937	stronglyHypometh
chr10	103249904	103249905	-				Y	0	5	1	5	-1	0.007937	stronglyHypometh
chr12	72006035	72006036	-					0	5	1	5	-1	0.007937	stronglyHypometh
chr12	69315862	69315863	-					0	5	1	5	-1	0.007937	stronglyHypometh
chr11	104733636	104733637	+				Y	0	5	1	5	-1	0.007937	stronglyHypometh
chr11	102327245	102327246	+			NTNG2		0	5	1	5	-1	0.007937	stronglyHypometh
chr11	104735270	104735271	+					0	5	1	5	-1	0.007937	stronglyHypometh
chr28	1239673	1239674	+			GALNT2		0	5	1	5	-1	0.007937	stronglyHypometh
chr25	32016332	32016333	-					0	5	1	5	-1	0.007937	stronglyHypometh
chr25	38974047	38974048	-		C25H7orf26			0	5	1	5	-1	0.007937	stronglyHypometh
chr25	38523792	38523793	-			CCZ1		0	5	1	5	-1	0.007937	stronglyHypometh
chr25	42499510	42499511	+			PRKAR1B		0	5	1	5	-1	0.007937	stronglyHypometh
chr16	76965293	76965294	+					0	5	1	5	-1	0.007937	stronglyHypometh
chr16	52441179	52441180	-	UBE2J2				0	5	1	5	-1	0.007937	stronglyHypometh
chr17	48707183	48707184	-					0	5	1	5	-1	0.007937	stronglyHypometh
chrX	87079545	87079546	+			STARD8		0	5	1	5	-1	0.007937	stronglyHypometh
chr9	97937738	97937739	-					0	5	1	5	-1	0.007937	stronglyHypometh
chr4	76983101	76983102	+					0	5	1	5	-1	0.007937	stronglyHypometh
chr4	71202774	71202775	+					0	5	1	5	-1	0.007937	stronglyHypometh
chr15	15331699	15331700	-					0	5	1	5	-1	0.007937	stronglyHypometh
chr13	15999761	15999762	+		GATA3		Y	0	5	1	5	-1	0.007937	stronglyHypometh
chr12	31082155	31082156	-					0	5	1	5	-1	0.007937	stronglyHypometh
chr12	25647713	25647714	+					0	5	1	5	-1	0.007937	stronglyHypometh
chr20	12384147	12384148	+					0	5	1	5	-1	0.007937	stronglyHypometh
chr29	2324170	2324171	-			FAT3		0	5	1	5	-1	0.007937	stronglyHypometh
chr21	66313839	66313840	+				Y	0	5	1	5	-1	0.007937	stronglyHypometh
chr2	130187127	130187128	+					0	5	1	5	-1	0.007937	stronglyHypometh
chr2	135655231	135655232	+			ARHGEF10L		0	5	1	5	-1	0.007937	stronglyHypometh
chr4	11304987	11304988	-					0	5	1	5	-1	0.007937	stronglyHypometh
chr4	12908013	12908014	-					0	5	1	5	-1	0.007937	stronglyHypometh
chr6	115209840	115209841	-					0	5	1	5	-1	0.007937	stronglyHypometh
chr6	108103829	108103830	+			TNIP2		0	5	1	5	-1	0.007937	stronglyHypometh
chr26	28148435	28148436	+			SORCS1		0	5	1	5	-1	0.007937	stronglyHypometh
chr26	16239581	16239582	+					0	5	1	5	-1	0.007937	stronglyHypometh
chr24	7285816	7285817	+					0	5	1	5	-1	0.007937	stronglyHypometh
chr24	39360392	39360393	-		EPB41L3		Y	0	5	1	5	-1	0.007937	stronglyHypometh
chr23	27807171	27807172	-					0	5	1	5	-1	0.007937	stronglyHypometh
chr23	12017397	12017398	-			ZFAND3		0	5	1	5	-1	0.007937	stronglyHypometh
chr23	47723356	47723357	-					0	5	1	5	-1	0.007937	stronglyHypometh
chr3	54640120	54640121	+					0	19	0.97	35	-0.97	3.528e-11	stronglyHypometh
chr22	39242033	39242034	-			PTPRG		0	11	0.96	23	-0.96	4.194e-08	stronglyHypometh
chr24	35956312	35956313	-		ENOSF1			0	10	0.96	24	-0.96	8.389e-08	stronglyHypometh
chr13	65191048	65191049	-					0	8	0.96	25	-0.96	6.482e-07	stronglyHypometh
chr25	11075772	11075773	-			SNX29		0	6	0.96	24	-0.96	1.179e-05	stronglyHypometh
chrX	30979719	30979720	+					0	5	0.96	23	-0.96	6.105e-05	stronglyHypometh
chr19	31188485	31188486	-		DNAH9			0	16	0.95	22	-0.95	7.644e-10	stronglyHypometh
chr3	95324048	95324049	-					0	16	0.95	19	-0.95	4.187e-09	stronglyHypometh
chr11	103681881	103681882	-					0	10	0.95	21	-0.95	2.48e-07	stronglyHypometh
chr29	42851751	42851752	+			MARK2		0	6	0.95	20	-0.95	3.04e-05	stronglyHypometh
chr13	82211881	82211882	-			BCAS1		0	5	0.95	19	-0.95	0.0001412	stronglyHypometh
chr23	2074507	2074508	+					0	30	0.94	18	-0.94	4.241e-12	stronglyHypometh
chr15	75598829	75598830	+					0	10	0.94	31	-0.94	5.887e-08	stronglyHypometh
chr25	8604257	8604258	-					0	11	0.94	17	-0.94	5.588e-07	stronglyHypometh
chr13	77062688	77062689	-					0	10	0.94	17	-0.94	1.304e-06	stronglyHypometh
chr9	80035438	80035439	-					0	8	0.94	18	-0.94	5.761e-06	stronglyHypometh
chr15	83683154	83683155	-					0	8	0.94	17	-0.94	8.321e-06	stronglyHypometh
chr22	61138367	61138368	-					0	7	0.94	18	-0.94	1.664e-05	stronglyHypometh
chr24	37553920	37553921	-			EMILIN2		0	7	0.94	17	-0.94	2.311e-05	stronglyHypometh
chr28	11350162	11350163	+					0	6	0.94	18	-0.94	5.201e-05	stronglyHypometh
chr25	33835415	33835416	-					0	6	0.94	18	-0.94	5.201e-05	stronglyHypometh
chr1	143347504	143347505	-					0	6	0.94	18	-0.94	5.201e-05	stronglyHypometh
chr5	120938161	120938162	-			CRELD2	Y	0	6	0.94	18	-0.94	5.201e-05	stronglyHypometh
chr2	136026569	136026570	-					0	6	0.94	18	-0.94	5.201e-05	stronglyHypometh
chr22	59173401	59173402	+			NUP210		0	6	0.94	16	-0.94	9.382e-05	stronglyHypometh
chr17	70475466	70475467	-					0	5	0.94	17	-0.94	0.0002278	stronglyHypometh
chr22	56865387	56865388	+					0	5	0.94	16	-0.94	0.0002949	stronglyHypometh
chr16	49417227	49417228	-					0	5	0.94	16	-0.94	0.0002949	stronglyHypometh
chr18	44095339	44095340	-			PEPD		0	5	0.94	16	-0.94	0.0002949	stronglyHypometh
chr7	4652506	4652507	+			ELL		0	5	0.94	16	-0.94	0.0002949	stronglyHypometh
chr26	43210373	43210374	+					0	19	0.93	15	-0.93	1.078e-08	stronglyHypometh
chr9	86156320	86156321	+					0	17	0.93	14	-0.93	6.788e-08	stronglyHypometh
chr8	56694915	56694916	+					0	8	0.93	15	-0.93	1.836e-05	stronglyHypometh
chr29	38459325	38459326	+					0	8	0.93	15	-0.93	1.836e-05	stronglyHypometh
chr2	135596006	135596007	+			ARHGEF10L		0	8	0.93	15	-0.93	1.836e-05	stronglyHypometh
chr25	36378659	36378660	+					0	8	0.93	14	-0.93	2.815e-05	stronglyHypometh
chr20	53028091	53028092	+					0	7	0.93	15	-0.93	4.691e-05	stronglyHypometh
chr28	26291422	26291423	-			COL13A1		0	6	0.93	15	-0.93	0.000129	stronglyHypometh
chr21	2865179	2865180	+				Y	0	6	0.93	14	-0.93	0.0001806	stronglyHypometh
chr17	74845529	74845530	+				Y	0.07	15	1	5	-0.93	0.000387	stronglyHypometh
chr18	57017961	57017962	-			POLD1	Y	0	5	0.93	15	-0.93	0.000387	stronglyHypometh
chr7	4943598	4943599	+	RAB3A				0	5	0.93	15	-0.93	0.000387	stronglyHypometh
chr17	74956789	74956790	+					0.07	14	1	5	-0.93	0.000516	stronglyHypometh
chr12	36039813	36039814	-			XPO4		0	5	0.93	14	-0.93	0.000516	stronglyHypometh
chr6	56271787	56271788	-					0	5	0.93	14	-0.93	0.000516	stronglyHypometh
chr6	921862	921863	-					0	5	0.93	14	-0.93	0.000516	stronglyHypometh
chr29	51369276	51369277	+				Y	0	5	0.93	14	-0.93	0.000516	stronglyHypometh
chr2	135953682	135953683	+			PADI1		0	21	0.92	12	-0.92	6.2e-08	stronglyHypometh
chr6	109000543	109000544	-			GAK		0	17	0.92	12	-0.92	3.468e-07	stronglyHypometh
chr3	110037872	110037873	+			OSCP1		0	8	0.92	24	-0.92	4.278e-06	stronglyHypometh
chr25	1655450	1655451	+					0	11	0.92	13	-0.92	9.615e-06	stronglyHypometh
chr24	42429367	42429368	-					0.08	12	1	12	-0.92	9.615e-06	stronglyHypometh
chr19	31112599	31112600	+			DNAH9		0	9	0.92	13	-0.92	2.01e-05	stronglyHypometh
chr17	67471631	67471632	-					0	9	0.92	12	-0.92	3.402e-05	stronglyHypometh
chr25	10104435	10104436	+					0	8	0.92	13	-0.92	4.423e-05	stronglyHypometh
chr23	52482881	52482882	+					0.08	13	1	7	-0.92	0.0001032	stronglyHypometh
chr8	82999489	82999490	-			C8H9orf3		0.08	12	1	7	-0.92	0.0001588	stronglyHypometh
chr5	32913502	32913503	+					0	6	0.92	13	-0.92	0.000258	stronglyHypometh
chr25	39874838	39874839	-					0	6	0.92	13	-0.92	0.000258	stronglyHypometh
chr16	50966637	50966638	+					0	6	0.92	13	-0.92	0.000258	stronglyHypometh
chr26	43354654	43354655	-					0	6	0.92	13	-0.92	0.000258	stronglyHypometh
chr29	38517344	38517345	-					0	6	0.92	12	-0.92	0.0003771	stronglyHypometh
chr12	90787151	90787152	-					0	5	0.92	13	-0.92	0.0007003	stronglyHypometh
chr20	71052403	71052404	-				Y	0	5	0.92	13	-0.92	0.0007003	stronglyHypometh
chr9	92343253	92343254	+					0	5	0.92	13	-0.92	0.0007003	stronglyHypometh
chr13	81001048	81001049	-					0	5	0.92	12	-0.92	0.0009696	stronglyHypometh
chr22	56865388	56865389	-					0	5	0.92	12	-0.92	0.0009696	stronglyHypometh
chr8	77176640	77176641	+			DNAI1		0	5	0.92	12	-0.92	0.0009696	stronglyHypometh
chr9	103334409	103334410	+					0	5	0.92	12	-0.92	0.0009696	stronglyHypometh
chr21	15164048	15164049	-					0	5	0.92	12	-0.92	0.0009696	stronglyHypometh
chr2	132609214	132609215	-			PINK1		0	5	0.92	12	-0.92	0.0009696	stronglyHypometh
chr2	135582879	135582880	+			ARHGEF10L		0	5	0.92	12	-0.92	0.0009696	stronglyHypometh
chr7	16467946	16467947	+			DNM2		0	23	0.91	11	-0.91	8.389e-08	stronglyHypometh
chr29	38517343	38517344	+					0	9	0.91	22	-0.91	2.728e-06	stronglyHypometh
chr18	50097574	50097575	+			SPTBN4		0.09	11	1	13	-0.91	5.609e-06	stronglyHypometh
chr23	17421461	17421462	-					0.09	11	1	12	-0.91	9.615e-06	stronglyHypometh
chr25	39901054	39901055	+					0	7	0.91	22	-0.91	2.307e-05	stronglyHypometh
chr21	69274501	69274502	-			AMN	Y	0.09	11	1	10	-0.91	3.402e-05	stronglyHypometh
chr20	58856683	58856684	-				Y	0	6	0.91	22	-0.91	7.432e-05	stronglyHypometh
chr22	55700008	55700009	-			SLC6A1		0	9	0.91	11	-0.91	0.0001191	stronglyHypometh
chr22	61138366	61138367	+					0	8	0.91	11	-0.91	0.0001191	stronglyHypometh
chr3	12361796	12361797	-					0	8	0.91	11	-0.91	0.0001191	stronglyHypometh
chr4	71115298	71115299	+					0	6	0.91	11	-0.91	0.0005656	stronglyHypometh
chr1	93013689	93013690	-					0.09	11	1	5	-0.91	0.001374	stronglyHypometh
chr25	8124351	8124352	-					0	5	0.91	11	-0.91	0.001374	stronglyHypometh
chr25	39454896	39454897	+				Y	0	5	0.91	11	-0.91	0.001374	stronglyHypometh
chr25	39454872	39454873	+				Y	0	5	0.91	11	-0.91	0.001374	stronglyHypometh
chr1	153061203	153061204	+				Y	0	5	0.91	11	-0.91	0.001374	stronglyHypometh
chr1	153061265	153061266	+				Y	0	5	0.91	11	-0.91	0.001374	stronglyHypometh
chr17	45619121	45619122	-				Y	0	5	0.91	11	-0.91	0.001374	stronglyHypometh
chr1	26280591	26280592	-					0	5	0.91	11	-0.91	0.001374	stronglyHypometh
chr15	22370371	22370372	+		SIK2			0.09	11	1	5	-0.91	0.001374	stronglyHypometh
chr5	118286527	118286528	-			TBC1D22A		0	5	0.91	11	-0.91	0.001374	stronglyHypometh
chr18	33982937	33982938	+					0.09	11	1	5	-0.91	0.001374	stronglyHypometh
chr6	118149860	118149861	+					0	5	0.91	11	-0.91	0.001374	stronglyHypometh
chr7	18237142	18237143	+	ANGPTL4		ANGPTL4		0	5	0.91	11	-0.91	0.001374	stronglyHypometh
chr17	73083348	73083349	-			IGLL1		0	21	0.9	10	-0.9	4.96e-07	stronglyHypometh
chr9	26192161	26192162	+					0	11	0.9	20	-0.9	9.212e-07	stronglyHypometh
chr25	39883440	39883441	-					0	17	0.9	10	-0.9	2.134e-06	stronglyHypometh
chr5	119614691	119614692	-					0	8	0.9	29	-0.9	4.274e-06	stronglyHypometh
chr27	28469127	28469128	-			RNF122		0	8	0.9	21	-0.9	1.048e-05	stronglyHypometh
chr9	105273430	105273431	+				Y	0	8	0.9	20	-0.9	1.448e-05	stronglyHypometh
chr22	56195330	56195331	-			ATG7		0	10	0.9	10	-0.9	0.0001191	stronglyHypometh
chr11	105118767	105118768	-				Y	0.1	10	1	9	-0.9	0.0001191	stronglyHypometh
chr1	147724599	147724600	-					0	9	0.9	10	-0.9	0.0001191	stronglyHypometh
chr4	71481819	71481820	-			OSBPL3		0	9	0.9	10	-0.9	0.0001191	stronglyHypometh
chr4	71481821	71481822	-			OSBPL3		0	9	0.9	10	-0.9	0.0001191	stronglyHypometh
chr29	49245189	49245190	-			CARS	Y	0	9	0.9	10	-0.9	0.0001191	stronglyHypometh
chr12	31552	31553	-					0	6	0.9	20	-0.9	0.0001216	stronglyHypometh
chr29	50686165	50686166	+					0	6	0.9	20	-0.9	0.0001216	stronglyHypometh
chr12	89756310	89756311	+					0	5	0.9	21	-0.9	0.0003192	stronglyHypometh
chr3	113612732	113612733	-			ATG16L1		0	5	0.9	20	-0.9	0.0003953	stronglyHypometh
chr19	62144538	62144539	-			ABCA9		0	7	0.9	10	-0.9	0.0004114	stronglyHypometh
chr5	118267503	118267504	+			TBC1D22A	Y	0	8	0.9	10	-0.9	0.0004114	stronglyHypometh
chr5	118267554	118267555	+			TBC1D22A	Y	0	8	0.9	10	-0.9	0.0004114	stronglyHypometh
chr17	65408028	65408029	-					0	6	0.9	10	-0.9	0.0008741	stronglyHypometh
chr8	8350529	8350530	-			PINX1		0	6	0.9	10	-0.9	0.0008741	stronglyHypometh
chr23	12015573	12015574	+			ZFAND3		0	6	0.9	10	-0.9	0.0008741	stronglyHypometh
chr22	37400052	37400053	-				Y	0	5	0.9	10	-0.9	0.001998	stronglyHypometh
chr24	19996560	19996561	+			CELF4		0	5	0.9	10	-0.9	0.001998	stronglyHypometh
chr7	16467956	16467957	-			DNM2		0	5	0.9	10	-0.9	0.001998	stronglyHypometh
chr7	16467947	16467948	-			DNM2		0	5	0.9	10	-0.9	0.001998	stronglyHypometh
chr25	22308937	22308938	+					0	22	0.89	19	-0.89	1.128e-09	stronglyHypometh
chr9	103375171	103375172	+			FGFR1OP		0.11	18	1	14	-0.89	5.091e-07	stronglyHypometh
chr19	45403307	45403308	-		NMT1			0	10	0.89	28	-0.89	6.05e-07	stronglyHypometh
chrX	19179723	19179724	-					0.11	9	1	18	-0.89	4.054e-06	stronglyHypometh
chr21	68935099	68935100	+					0.11	9	1	16	-0.89	8.321e-06	stronglyHypometh
chr20	1829275	1829276	-					0	9	0.89	18	-0.89	1.174e-05	stronglyHypometh
chr7	53437958	53437959	+					0	9	0.89	18	-0.89	1.174e-05	stronglyHypometh
chr4	14162805	14162806	+					0.11	27	1	7	-0.89	2.231e-05	stronglyHypometh
chr4	7267819	7267820	-					0	13	0.89	9	-0.89	2.815e-05	stronglyHypometh
chr10	16743807	16743808	-					0	8	0.89	18	-0.89	2.88e-05	stronglyHypometh
chr24	39346244	39346245	-		EPB41L3			0	8	0.89	18	-0.89	2.88e-05	stronglyHypometh
chr3	120590816	120590817	+					0	12	0.89	9	-0.89	4.423e-05	stronglyHypometh
chr24	19959010	19959011	+			CELF4		0	10	0.89	9	-0.89	0.0001191	stronglyHypometh
chr11	105380738	105380739	-			CACNA1B		0.11	18	1	6	-0.89	0.000208	stronglyHypometh
chr9	88724628	88724629	+					0	6	0.89	18	-0.89	0.000208	stronglyHypometh
chr29	49253329	49253330	+			CARS		0	6	0.89	18	-0.89	0.000208	stronglyHypometh
chr5	103363431	103363432	-			WC1.3		0	9	0.89	9	-0.89	0.0004114	stronglyHypometh
chr11	6230832	6230833	+					0	5	0.89	19	-0.89	0.0004941	stronglyHypometh
chr22	60488897	60488898	-			MGLL	Y	0.11	9	1	6	-0.89	0.001399	stronglyHypometh
chr11	80499744	80499745	-					0	7	0.89	9	-0.89	0.001399	stronglyHypometh
chr7	63374081	63374082	-					0	6	0.89	9	-0.89	0.001399	stronglyHypometh
chr1	148694052	148694053	+			RUNX1		0	6	0.89	9	-0.89	0.001399	stronglyHypometh
chr7	53101251	53101252	+			CYSTM1		0.11	9	1	7	-0.89	0.001399	stronglyHypometh
chr22	60031685	60031686	+					0	5	0.89	9	-0.89	0.002997	stronglyHypometh
chr10	80149009	80149010	+					0.11	9	1	5	-0.89	0.002997	stronglyHypometh
chr11	92480737	92480738	-				Y	0	5	0.89	9	-0.89	0.002997	stronglyHypometh
chr21	68935100	68935101	-					0	5	0.89	9	-0.89	0.002997	stronglyHypometh
chr18	13412065	13412066	-	CA5A	CA5A			0	5	0.89	9	-0.89	0.002997	stronglyHypometh
chr29	41874761	41874762	-			SLC3A2		0.12	17	1	21	-0.88	8.79e-09	stronglyHypometh
chr6	115980881	115980882	-					0.12	8	1	21	-0.88	5.126e-06	stronglyHypometh
chr9	20930	20931	+					0.12	16	1	11	-0.88	5.983e-06	stronglyHypometh
chr9	105165729	105165730	-					0	9	0.88	16	-0.88	2.692e-05	stronglyHypometh
chr18	43308345	43308346	+			ANKRD27		0	15	0.88	8	-0.88	3.263e-05	stronglyHypometh
chrX	137693515	137693516	+		ARHGAP6		Y	0	8	0.88	16	-0.88	6.119e-05	stronglyHypometh
chr2	131702251	131702252	+					0.12	8	1	12	-0.88	0.0001032	stronglyHypometh
chrX	19058143	19058144	+			ZNF75D	Y	0	7	0.88	17	-0.88	0.000104	stronglyHypometh
chr13	62483910	62483911	+					0	6	0.88	24	-0.88	0.0001415	stronglyHypometh
chrX	102926591	102926592	+					0	6	0.88	24	-0.88	0.0001415	stronglyHypometh
chr10	101302008	101302009	-					0	7	0.88	16	-0.88	0.0001468	stronglyHypometh
chr6	107680306	107680307	+				Y	0.12	8	1	11	-0.88	0.0001588	stronglyHypometh
chr22	28602463	28602464	-					0.12	8	1	10	-0.88	0.0002514	stronglyHypometh
chr18	65925920	65925921	-		SLC27A5		Y	0	6	0.88	17	-0.88	0.0002774	stronglyHypometh
chr6	65152260	65152261	-					0	6	0.88	17	-0.88	0.0002774	stronglyHypometh
chr19	49507701	49507702	-					0.12	16	1	6	-0.88	0.0003753	stronglyHypometh
chr25	40035116	40035117	-				Y	0	6	0.88	16	-0.88	0.0003753	stronglyHypometh
chr17	73458072	73458073	+					0	6	0.88	16	-0.88	0.0003753	stronglyHypometh
chr3	120439508	120439509	+					0.12	16	1	6	-0.88	0.0003753	stronglyHypometh
chr24	4314088	4314089	-					0	6	0.88	16	-0.88	0.0003753	stronglyHypometh
chr24	36377310	36377311	+					0	6	0.88	16	-0.88	0.0003753	stronglyHypometh
chr24	42800903	42800904	+					0.12	16	1	6	-0.88	0.0003753	stronglyHypometh
chr7	22459208	22459209	-				Y	0.12	16	1	6	-0.88	0.0003753	stronglyHypometh
chr1	58454085	58454086	-			BOC		0	5	0.88	17	-0.88	0.0007974	stronglyHypometh
chr9	69576776	69576777	-					0	5	0.88	17	-0.88	0.0007974	stronglyHypometh
chr1	56539312	56539313	-					0	5	0.88	16	-0.88	0.001032	stronglyHypometh
chr21	70157839	70157840	+					0	5	0.88	16	-0.88	0.001032	stronglyHypometh
chr22	60785117	60785118	-				Y	0	7	0.88	8	-0.88	0.001399	stronglyHypometh
chr28	13546270	13546271	+					0.12	8	1	8	-0.88	0.001399	stronglyHypometh
chr3	119145748	119145749	-					0.12	8	1	8	-0.88	0.001399	stronglyHypometh
chr21	50935836	50935837	-					0	8	0.88	8	-0.88	0.001399	stronglyHypometh
chr18	11552944	11552945	-					0.12	8	1	7	-0.88	0.001399	stronglyHypometh
chr6	118790522	118790523	-					0.12	8	1	7	-0.88	0.001399	stronglyHypometh
chr1	93019432	93019433	+					0	6	0.88	8	-0.88	0.004662	stronglyHypometh
chr19	62665456	62665457	-					0	6	0.88	8	-0.88	0.004662	stronglyHypometh
chrX	147050323	147050324	+					0	6	0.88	8	-0.88	0.004662	stronglyHypometh
chr22	59568038	59568039	-					0	5	0.88	8	-0.88	0.004662	stronglyHypometh
chr22	60488671	60488672	-			MGLL	Y	0.12	8	1	5	-0.88	0.004662	stronglyHypometh
chr22	60488709	60488710	-			MGLL	Y	0.12	8	1	5	-0.88	0.004662	stronglyHypometh
chr28	39354985	39354986	+					0.12	8	1	5	-0.88	0.004662	stronglyHypometh
chr28	26800384	26800385	-			NODAL	Y	0.12	8	1	5	-0.88	0.004662	stronglyHypometh
chr25	9790235	9790236	-					0.12	8	1	6	-0.88	0.004662	stronglyHypometh
chr25	9790263	9790264	-					0.12	8	1	6	-0.88	0.004662	stronglyHypometh
chr25	22972726	22972727	+			LCMT1		0	6	0.88	8	-0.88	0.004662	stronglyHypometh
chr25	37441961	37441962	-			ZKSCAN5		0	5	0.88	8	-0.88	0.004662	stronglyHypometh
chr16	49414436	49414437	-				Y	0.12	8	1	6	-0.88	0.004662	stronglyHypometh
chr16	81325475	81325476	+					0.12	8	1	5	-0.88	0.004662	stronglyHypometh
chr9	96287686	96287687	+					0	6	0.88	8	-0.88	0.004662	stronglyHypometh
chr9	102008004	102008005	-				Y	0	5	0.88	8	-0.88	0.004662	stronglyHypometh
chr4	118744524	118744525	-					0.12	8	1	6	-0.88	0.004662	stronglyHypometh
chr13	13001174	13001175	-					0.12	8	1	5	-0.88	0.004662	stronglyHypometh
chr20	171502	171503	+					0.12	8	1	5	-0.88	0.004662	stronglyHypometh
chr14	278200	278201	+					0.12	8	1	5	-0.88	0.004662	stronglyHypometh
chr5	111583472	111583473	-					0	6	0.88	8	-0.88	0.004662	stronglyHypometh
chr5	107980171	107980172	-			NINJ2		0	6	0.88	8	-0.88	0.004662	stronglyHypometh
chr18	53800895	53800896	-		SYMPK			0	5	0.88	8	-0.88	0.004662	stronglyHypometh
chr2	135512120	135512121	+					0	5	0.88	8	-0.88	0.004662	stronglyHypometh
chr6	118130094	118130095	+					0	6	0.88	8	-0.88	0.004662	stronglyHypometh
chr6	107390175	107390176	+					0	6	0.88	8	-0.88	0.004662	stronglyHypometh
chr26	49764406	49764407	-			GLRX3		0.12	8	1	6	-0.88	0.004662	stronglyHypometh
chr26	47241873	47241874	-					0	5	0.88	8	-0.88	0.004662	stronglyHypometh
chr26	51469028	51469029	-					0.12	8	1	5	-0.88	0.004662	stronglyHypometh
chr19	31243401	31243402	-			DNAH9		0	14	0.87	23	-0.87	1.113e-07	stronglyHypometh
chr3	14454855	14454856	+	LOC100848574	LOC100848574			0	12	0.87	30	-0.87	1.646e-07	stronglyHypometh
chr22	54770881	54770882	-					0	17	0.87	15	-0.87	3.023e-07	stronglyHypometh
chr18	55286255	55286256	-			ELSPBP1		0.07	14	0.94	17	-0.87	9.013e-07	stronglyHypometh
chr25	41373689	41373690	+		CHST12			0.13	15	1	11	-0.87	2.019e-05	stronglyHypometh
chr17	73425451	73425452	-					0	11	0.87	15	-0.87	2.019e-05	stronglyHypometh
chr5	120704777	120704778	+				Y	0	10	0.87	15	-0.87	2.019e-05	stronglyHypometh
chr11	27139708	27139709	+					0	6	0.87	30	-0.87	0.0001078	stronglyHypometh
chr22	58851982	58851983	-			WNT7A		0	6	0.87	15	-0.87	0.000516	stronglyHypometh
chr7	6277640	6277641	+					0	6	0.87	15	-0.87	0.000516	stronglyHypometh
chr5	33961303	33961304	+					0	5	0.87	15	-0.87	0.001354	stronglyHypometh
chr4	77761903	77761904	+			CAMK2B		0	5	0.87	15	-0.87	0.001354	stronglyHypometh
chr18	43700257	43700258	-			GPATCH1		0.13	15	1	5	-0.87	0.001354	stronglyHypometh
chr24	36118962	36118963	-			ADCYAP1	Y	0.14	14	1	18	-0.86	4.03e-07	stronglyHypometh
chrX	108498933	108498934	+					0	11	0.86	21	-0.86	2.821e-06	stronglyHypometh
chr22	58109735	58109736	+					0	10	0.86	22	-0.86	4.433e-06	stronglyHypometh
chr25	654729	654730	+				Y	0.14	14	1	12	-0.86	9.526e-06	stronglyHypometh
chr27	44148630	44148631	-					0	11	0.86	14	-0.86	2.019e-05	stronglyHypometh
chr16	43882641	43882642	+			PEX14		0.14	7	1	20	-0.86	2.365e-05	stronglyHypometh
chr13	83802874	83802875	+					0	18	0.86	7	-0.86	3.953e-05	stronglyHypometh
chr18	24330119	24330120	+			AMFR		0.14	7	1	17	-0.86	5.201e-05	stronglyHypometh
chr8	112794479	112794480	+				Y	0.14	14	1	10	-0.86	6.73e-05	stronglyHypometh
chr7	16826760	16826761	+		KANK2			0	10	0.86	14	-0.86	6.73e-05	stronglyHypometh
chr14	62329305	62329306	+			DPYS		0.14	7	1	15	-0.86	9.382e-05	stronglyHypometh
chr25	41610905	41610906	+			MAD1L1	Y	0.14	7	1	15	-0.86	9.382e-05	stronglyHypometh
chr24	19998700	19998701	-			CELF4		0	15	0.86	7	-0.86	9.382e-05	stronglyHypometh
chr8	86557147	86557148	+					0.14	7	1	14	-0.86	0.000129	stronglyHypometh
chr25	36378660	36378661	-					0.14	14	1	8	-0.86	0.0001407	stronglyHypometh
chr29	39050200	39050201	+		PAG21	PAG16		0	8	0.86	14	-0.86	0.0001407	stronglyHypometh
chr23	29848699	29848700	-					0	8	0.86	14	-0.86	0.0001407	stronglyHypometh
chr1	142483487	142483488	-					0.14	7	1	13	-0.86	0.0001806	stronglyHypometh
chr15	69873420	69873421	-					0.14	7	1	13	-0.86	0.0001806	stronglyHypometh
chr16	1830644	1830645	-				Y	0.14	22	1	6	-0.86	0.000223	stronglyHypometh
chr22	16779767	16779768	+	FANCD2OS		FANCD2OS		0.14	7	1	12	-0.86	0.000258	stronglyHypometh
chr16	49619152	49619153	-					0	6	0.86	21	-0.86	0.0002838	stronglyHypometh
chr16	49619155	49619156	-					0	6	0.86	21	-0.86	0.0002838	stronglyHypometh
chr27	29912982	29912983	-					0	10	0.86	7	-0.86	0.0005656	stronglyHypometh
chr17	73169853	73169854	+					0	10	0.86	7	-0.86	0.0005656	stronglyHypometh
chr5	109698983	109698984	+					0.14	7	1	10	-0.86	0.0005656	stronglyHypometh
chr29	17333654	17333655	+					0.14	7	1	10	-0.86	0.0005656	stronglyHypometh
chr26	50818984	50818985	+					0	10	0.86	7	-0.86	0.0005656	stronglyHypometh
chr7	20370375	20370376	-					0	5	0.86	22	-0.86	0.0006937	stronglyHypometh
chr11	105964485	105964486	+					0	6	0.86	14	-0.86	0.0007224	stronglyHypometh
chr25	35037241	35037242	-			UPK3BL		0	6	0.86	14	-0.86	0.0007224	stronglyHypometh
chr20	61532540	61532541	-					0	6	0.86	14	-0.86	0.0007224	stronglyHypometh
chr11	1439118	1439119	+					0	6	0.86	14	-0.86	0.0007224	stronglyHypometh
chr16	81366894	81366895	-					0.14	14	1	6	-0.86	0.0007224	stronglyHypometh
chr18	44032128	44032129	-			PEPD		0	6	0.86	14	-0.86	0.0007224	stronglyHypometh
chr24	33758196	33758197	+					0	6	0.86	14	-0.86	0.0007224	stronglyHypometh
chr23	25097215	25097216	-					0.14	14	1	6	-0.86	0.0007224	stronglyHypometh
chr1	105184430	105184431	+					0.14	7	1	9	-0.86	0.0008741	stronglyHypometh
chr22	55680484	55680485	-					0	9	0.86	7	-0.86	0.0008741	stronglyHypometh
chr19	62793717	62793718	+				Y	0	8	0.86	7	-0.86	0.001399	stronglyHypometh
chr13	79420346	79420347	-					0	8	0.86	7	-0.86	0.001399	stronglyHypometh
chr12	85528054	85528055	-					0.14	7	1	8	-0.86	0.001399	stronglyHypometh
chr12	84106199	84106200	+					0.14	7	1	8	-0.86	0.001399	stronglyHypometh
chr25	42141578	42141579	+					0.14	7	1	8	-0.86	0.001399	stronglyHypometh
chr4	77786282	77786283	-			CAMK2B		0	8	0.86	7	-0.86	0.001399	stronglyHypometh
chr3	82828358	82828359	+					0.14	7	1	8	-0.86	0.001399	stronglyHypometh
chr15	38262563	38262564	+					0	8	0.86	7	-0.86	0.001399	stronglyHypometh
chr18	63697287	63697288	+					0.14	7	1	8	-0.86	0.001399	stronglyHypometh
chr23	10697726	10697727	+			CPNE5		0	8	0.86	7	-0.86	0.001399	stronglyHypometh
chr19	50380267	50380268	+					0.14	14	1	5	-0.86	0.001806	stronglyHypometh
chr17	4560139	4560140	+					0	5	0.86	14	-0.86	0.001806	stronglyHypometh
chr25	40015402	40015403	-					0	5	0.86	14	-0.86	0.001806	stronglyHypometh
chr7	28035698	28035699	-					0	5	0.86	14	-0.86	0.001806	stronglyHypometh
chr19	56365338	56365339	-					0	6	0.86	7	-0.86	0.004662	stronglyHypometh
chr13	54409595	54409596	-					0	6	0.86	7	-0.86	0.004662	stronglyHypometh
chrX	119215686	119215687	-					0.14	7	1	7	-0.86	0.004662	stronglyHypometh
chrX	140424412	140424413	+				Y	0.14	7	1	7	-0.86	0.004662	stronglyHypometh
chr27	3164445	3164446	-					0.14	7	1	6	-0.86	0.004662	stronglyHypometh
chr22	14798976	14798977	-					0.14	7	1	6	-0.86	0.004662	stronglyHypometh
chr17	12329020	12329021	+			LSM6		0	6	0.86	7	-0.86	0.004662	stronglyHypometh
chr25	2182769	2182770	+					0.14	7	1	6	-0.86	0.004662	stronglyHypometh
chr20	66437112	66437113	+					0	7	0.86	7	-0.86	0.004662	stronglyHypometh
chr11	5390553	5390554	+					0	6	0.86	7	-0.86	0.004662	stronglyHypometh
chr8	113298298	113298299	-					0	6	0.86	7	-0.86	0.004662	stronglyHypometh
chr17	63462022	63462023	-					0	6	0.86	7	-0.86	0.004662	stronglyHypometh
chr17	74184059	74184060	-	HIC2		PRODH,HIC2		0	6	0.86	7	-0.86	0.004662	stronglyHypometh
chr9	103873107	103873108	+				Y	0.14	7	1	6	-0.86	0.004662	stronglyHypometh
chr3	118478532	118478533	+					0.14	7	1	6	-0.86	0.004662	stronglyHypometh
chr1	45106561	45106562	-					0	7	0.86	7	-0.86	0.004662	stronglyHypometh
chr14	11751904	11751905	-					0.14	7	1	6	-0.86	0.004662	stronglyHypometh
chr16	3062618	3062619	-					0.14	7	1	7	-0.86	0.004662	stronglyHypometh
chr16	3585268	3585269	+			RAB7B		0	7	0.86	7	-0.86	0.004662	stronglyHypometh
chr6	96970910	96970911	+			C6H4orf22		0	6	0.86	7	-0.86	0.004662	stronglyHypometh
chr7	13877658	13877659	-				Y	0.14	7	1	6	-0.86	0.004662	stronglyHypometh
chr1	93013688	93013689	+					0.14	7	1	5	-0.86	0.01515	stronglyHypometh
chr19	31217113	31217114	-			DNAH9		0	5	0.86	7	-0.86	0.01515	stronglyHypometh
chr13	79056529	79056530	-					0.14	7	1	5	-0.86	0.01515	stronglyHypometh
chr27	319555	319556	-			MYOM2	Y	0.14	7	1	5	-0.86	0.01515	stronglyHypometh
chr27	19122507	19122508	-					0	5	0.86	7	-0.86	0.01515	stronglyHypometh
chr10	12966684	12966685	-					0	5	0.86	7	-0.86	0.01515	stronglyHypometh
chr12	87183787	87183788	-			FAM155A		0	5	0.86	7	-0.86	0.01515	stronglyHypometh
chr25	18886584	18886585	-					0	5	0.86	7	-0.86	0.01515	stronglyHypometh
chr20	58996278	58996279	-					0	5	0.86	7	-0.86	0.01515	stronglyHypometh
chr11	35698589	35698590	+					0	5	0.86	7	-0.86	0.01515	stronglyHypometh
chr8	67922456	67922457	-					0	5	0.86	7	-0.86	0.01515	stronglyHypometh
chr17	66239547	66239548	-		ALKBH2			0	5	0.86	7	-0.86	0.01515	stronglyHypometh
chr4	118346238	118346239	+					0.14	7	1	5	-0.86	0.01515	stronglyHypometh
chr12	34329866	34329867	+					0	5	0.86	7	-0.86	0.01515	stronglyHypometh
chr3	32898927	32898928	-					0	5	0.86	7	-0.86	0.01515	stronglyHypometh
chr18	52764476	52764477	+				Y	0.14	7	1	5	-0.86	0.01515	stronglyHypometh
chr18	57670117	57670118	-					0	5	0.86	7	-0.86	0.01515	stronglyHypometh
chr21	26064503	26064504	+					0	5	0.86	7	-0.86	0.01515	stronglyHypometh
chr21	33574863	33574864	-	CSPG4		CSPG4		0	5	0.86	7	-0.86	0.01515	stronglyHypometh
chr4	41193878	41193879	-			GNAI1		0	5	0.86	7	-0.86	0.01515	stronglyHypometh
chr6	109615397	109615398	-			SLBP		0.14	7	1	5	-0.86	0.01515	stronglyHypometh
chr6	109343215	109343216	+		MAEA		Y	0.14	7	1	5	-0.86	0.01515	stronglyHypometh
chr26	43936177	43936178	+			CPXM2		0	5	0.86	7	-0.86	0.01515	stronglyHypometh
chr26	23397044	23397045	+			SUFU	Y	0	5	0.86	7	-0.86	0.01515	stronglyHypometh
chr23	44175060	44175061	+				Y	0.14	7	1	5	-0.86	0.01515	stronglyHypometh
chr13	40762958	40762959	-					0.09	22	0.94	35	-0.85	3.961e-11	stronglyHypometh
chr17	74744547	74744548	-			CDC45	Y	0	16	0.85	26	-0.85	2.91e-08	stronglyHypometh
chr2	135537397	135537398	-					0	24	0.85	13	-0.85	9.123e-08	stronglyHypometh
chr4	5201041	5201042	-			GRB10		0.15	13	1	23	-0.85	1.298e-07	stronglyHypometh
chr22	9126799	9126800	-					0.15	13	1	22	-0.85	1.869e-07	stronglyHypometh
chr5	111372495	111372496	+					0.15	13	1	22	-0.85	1.869e-07	stronglyHypometh
chr8	109847582	109847583	+					0	12	0.85	13	-0.85	2.019e-05	stronglyHypometh
chr2	49079341	49079342	+					0	8	0.85	13	-0.85	0.0002211	stronglyHypometh
chr22	58132490	58132491	-					0	8	0.85	13	-0.85	0.0002211	stronglyHypometh
chr29	43255152	43255153	+		CCDC88B			0	8	0.85	13	-0.85	0.0002211	stronglyHypometh
chr24	4079514	4079515	-					0.15	13	1	9	-0.85	0.0002211	stronglyHypometh
chr14	50311627	50311628	+					0	6	0.85	20	-0.85	0.0003649	stronglyHypometh
chr13	82307081	82307082	+					0.15	13	1	7	-0.85	0.0004644	stronglyHypometh
chr22	59393518	59393519	+				Y	0	7	0.85	13	-0.85	0.0004644	stronglyHypometh
chr8	67738174	67738175	+			SLC18A1		0	7	0.85	13	-0.85	0.0004644	stronglyHypometh
chr17	48048881	48048882	+					0	7	0.85	13	-0.85	0.0004644	stronglyHypometh
chr14	4713150	4713151	+			KCNK9		0	7	0.85	13	-0.85	0.0004644	stronglyHypometh
chrX	138575061	138575062	+					0	6	0.85	13	-0.85	0.001032	stronglyHypometh
chr11	99776939	99776940	+					0	6	0.85	13	-0.85	0.001032	stronglyHypometh
chr28	11361589	11361590	-					0	6	0.85	13	-0.85	0.001032	stronglyHypometh
chr16	70890265	70890266	+		GPR37L1		Y	0	6	0.85	13	-0.85	0.001032	stronglyHypometh
chrX	90819904	90819905	+		RBM10			0	6	0.85	13	-0.85	0.001032	stronglyHypometh
chrX	110531354	110531355	+	SRPX			Y	0.15	13	1	5	-0.85	0.002451	stronglyHypometh
chr8	113344586	113344587	-					0	5	0.85	13	-0.85	0.002451	stronglyHypometh
chr8	56694916	56694917	-					0	5	0.85	13	-0.85	0.002451	stronglyHypometh
chr13	45282442	45282443	-					0.16	19	1	17	-0.84	1.349e-07	stronglyHypometh
chr16	81538133	81538134	-					0.1	10	0.94	17	-0.84	2.027e-05	stronglyHypometh
chr21	68935034	68935035	+					0.1	10	0.94	17	-0.84	2.027e-05	stronglyHypometh
chr18	18042541	18042542	+			ZNF423		0.09	11	0.93	14	-0.84	3.477e-05	stronglyHypometh
chr1	157883416	157883417	-					0	8	0.84	19	-0.84	7.432e-05	stronglyHypometh
chr21	62253190	62253191	-					0	6	0.84	25	-0.84	0.0002852	stronglyHypometh
chr25	801905	801906	-					0	6	0.84	19	-0.84	0.0004743	stronglyHypometh
chr2	130713931	130713932	-			EPHB2		0	5	0.84	19	-0.84	0.001318	stronglyHypometh
chr16	49664945	49664946	+					0.17	23	1	33	-0.83	2.085e-11	stronglyHypometh
chr17	47997117	47997118	-					0.05	22	0.88	33	-0.83	2.935e-10	stronglyHypometh
chr18	55286254	55286255	+			ELSPBP1		0.13	23	0.96	27	-0.83	7.14e-10	stronglyHypometh
chr14	56098001	56098002	-					0	24	0.83	24	-0.83	1.27e-09	stronglyHypometh
chr22	24989462	24989463	-					0	17	0.83	23	-0.83	6.938e-08	stronglyHypometh
chr16	72759452	72759453	-					0.12	16	0.95	21	-0.83	2.708e-07	stronglyHypometh
chr12	91057879	91057880	-			CDC16		0	16	0.83	18	-0.83	4.483e-07	stronglyHypometh
chr9	92881085	92881086	+					0.17	12	1	14	-0.83	1.243e-05	stronglyHypometh
chr22	60262057	60262058	+			KBTBD12	Y	0	13	0.83	12	-0.83	2.019e-05	stronglyHypometh
chr10	78545103	78545104	-					0	12	0.83	12	-0.83	6.73e-05	stronglyHypometh
chr18	55766612	55766613	-					0.17	12	1	12	-0.83	6.73e-05	stronglyHypometh
chr17	67475874	67475875	+				Y	0.07	14	0.9	10	-0.83	7.189e-05	stronglyHypometh
chrX	40341050	40341051	+	EMD			Y	0	20	0.83	6	-0.83	9.121e-05	stronglyHypometh
chrX	40341066	40341067	+	EMD			Y	0	20	0.83	6	-0.83	9.121e-05	stronglyHypometh
chr11	2101730	2101731	-					0.17	6	1	20	-0.83	9.121e-05	stronglyHypometh
chr23	623925	623926	-					0.17	12	1	10	-0.83	0.0001036	stronglyHypometh
chr22	25870586	25870587	+					0.08	12	0.92	12	-0.83	0.0001072	stronglyHypometh
chr25	39969141	39969142	+				Y	0.17	24	1	7	-0.83	0.0001255	stronglyHypometh
chr21	47226057	47226058	-					0.17	6	1	18	-0.83	0.0001412	stronglyHypometh
chr22	60262056	60262057	-			KBTBD12	Y	0.17	6	1	17	-0.83	0.0001783	stronglyHypometh
chr20	58855205	58855206	-				Y	0.17	12	1	9	-0.83	0.0002211	stronglyHypometh
chr19	49021189	49021190	-			TEX2		0.17	6	1	16	-0.83	0.0002278	stronglyHypometh
chr26	44201654	44201655	-					0.17	6	1	16	-0.83	0.0002278	stronglyHypometh
chr16	76608299	76608300	+					0.17	6	1	15	-0.83	0.0002949	stronglyHypometh
chr18	5419899	5419900	-			WWOX	Y	0	15	0.83	6	-0.83	0.0002949	stronglyHypometh
chr2	132576201	132576202	-			KIF17		0.17	6	1	15	-0.83	0.0002949	stronglyHypometh
chr21	21078728	21078729	+			ABHD2		0.17	6	1	14	-0.83	0.000387	stronglyHypometh
chr9	97028315	97028316	+					0	13	0.83	6	-0.83	0.000516	stronglyHypometh
chr4	119178101	119178102	+					0.17	6	1	13	-0.83	0.000516	stronglyHypometh
chr5	76150268	76150269	-					0.17	6	1	13	-0.83	0.000516	stronglyHypometh
chr21	69126725	69126726	-					0.17	6	1	13	-0.83	0.000516	stronglyHypometh
chr7	13770881	13770882	-					0.17	6	1	13	-0.83	0.000516	stronglyHypometh
chr12	89746034	89746035	+					0	12	0.83	6	-0.83	0.0007003	stronglyHypometh
chr7	19884331	19884332	+					0	12	0.83	6	-0.83	0.0007003	stronglyHypometh
chr19	45659269	45659270	-					0.17	12	1	8	-0.83	0.0007145	stronglyHypometh
chr19	55282168	55282169	+					0	7	0.83	12	-0.83	0.0007145	stronglyHypometh
chr13	60052508	60052509	-					0	8	0.83	12	-0.83	0.0007145	stronglyHypometh
chr25	39890198	39890199	-					0.17	12	1	7	-0.83	0.0007145	stronglyHypometh
chr25	39890195	39890196	-					0.17	12	1	7	-0.83	0.0007145	stronglyHypometh
chr1	145918360	145918361	+					0	7	0.83	12	-0.83	0.0007145	stronglyHypometh
chr18	62482452	62482453	+	ZNF628				0	8	0.83	12	-0.83	0.0007145	stronglyHypometh
chr18	33062672	33062673	+					0.17	12	1	7	-0.83	0.0007145	stronglyHypometh
chr24	41651470	41651471	-					0	8	0.83	12	-0.83	0.0007145	stronglyHypometh
chr17	4633188	4633189	-					0.17	6	1	11	-0.83	0.0009696	stronglyHypometh
chr3	102712064	102712065	-				Y	0.17	6	1	11	-0.83	0.0009696	stronglyHypometh
chr13	78506281	78506282	+					0.17	6	1	10	-0.83	0.001374	stronglyHypometh
chr13	78506291	78506292	+					0.17	6	1	10	-0.83	0.001374	stronglyHypometh
chr11	105099083	105099084	+					0.17	6	1	10	-0.83	0.001374	stronglyHypometh
chr7	68531891	68531892	+					0.17	6	1	10	-0.83	0.001374	stronglyHypometh
chr25	10387316	10387317	-					0.17	6	1	10	-0.83	0.001374	stronglyHypometh
chr25	32514176	32514177	+					0.17	6	1	10	-0.83	0.001374	stronglyHypometh
chr16	77081955	77081956	-			PLXNA2		0.17	6	1	10	-0.83	0.001374	stronglyHypometh
chr17	63684731	63684732	-					0.17	6	1	10	-0.83	0.001374	stronglyHypometh
chrX	135419366	135419367	-				Y	0.17	12	1	6	-0.83	0.001508	stronglyHypometh
chr22	58100206	58100207	-				Y	0	6	0.83	12	-0.83	0.001508	stronglyHypometh
chr28	20161892	20161893	+					0	6	0.83	12	-0.83	0.001508	stronglyHypometh
chr28	7879463	7879464	-	MIR2402				0.17	12	1	6	-0.83	0.001508	stronglyHypometh
chr17	74704920	74704921	+					0	6	0.83	12	-0.83	0.001508	stronglyHypometh
chr5	119733037	119733038	+					0	6	0.83	12	-0.83	0.001508	stronglyHypometh
chr16	226552	226553	+					0	6	0.83	12	-0.83	0.001508	stronglyHypometh
chr2	134358024	134358025	-			ALDH4A1		0	6	0.83	12	-0.83	0.001508	stronglyHypometh
chr4	60249045	60249046	-					0.17	12	1	6	-0.83	0.001508	stronglyHypometh
chr19	49507700	49507701	+					0	9	0.83	6	-0.83	0.001998	stronglyHypometh
chr27	37259339	37259340	+			RNF170		0.17	6	1	9	-0.83	0.001998	stronglyHypometh
chr4	82157529	82157530	-			POU6F2		0.17	6	1	9	-0.83	0.001998	stronglyHypometh
chr5	116001253	116001254	+					0	9	0.83	6	-0.83	0.001998	stronglyHypometh
chr6	109615396	109615397	+			SLBP		0.17	6	1	9	-0.83	0.001998	stronglyHypometh
chr26	51222825	51222826	-					0.17	6	1	9	-0.83	0.001998	stronglyHypometh
chr13	74140056	74140057	-			STK4		0	8	0.83	6	-0.83	0.002997	stronglyHypometh
chr13	80619143	80619144	-					0.17	6	1	8	-0.83	0.002997	stronglyHypometh
chr22	59830746	59830747	-			HMCES	Y	0	8	0.83	6	-0.83	0.002997	stronglyHypometh
chr22	59830868	59830869	-			HMCES	Y	0	8	0.83	6	-0.83	0.002997	stronglyHypometh
chrX	41515940	41515941	-					0.17	6	1	8	-0.83	0.002997	stronglyHypometh
chr7	107665031	107665032	-					0.17	6	1	8	-0.83	0.002997	stronglyHypometh
chr4	93336396	93336397	-			RBM28		0.17	6	1	8	-0.83	0.002997	stronglyHypometh
chr13	23856028	23856029	+				Y	0	8	0.83	6	-0.83	0.002997	stronglyHypometh
chr12	34534143	34534144	-					0	8	0.83	6	-0.83	0.002997	stronglyHypometh
chr29	50209974	50209975	+					0	8	0.83	6	-0.83	0.002997	stronglyHypometh
chr26	50388548	50388549	-					0.17	6	1	8	-0.83	0.002997	stronglyHypometh
chr7	66748285	66748286	+					0.17	12	1	5	-0.83	0.003394	stronglyHypometh
chr8	36109536	36109537	+					0	5	0.83	12	-0.83	0.003394	stronglyHypometh
chr29	49242432	49242433	+			CARS	Y	0	5	0.83	12	-0.83	0.003394	stronglyHypometh
chr21	5296160	5296161	+					0	5	0.83	12	-0.83	0.003394	stronglyHypometh
chr2	130840225	130840226	+			EPHB2		0	5	0.83	12	-0.83	0.003394	stronglyHypometh
chr7	12930385	12930386	+			CCDC130		0	5	0.83	12	-0.83	0.003394	stronglyHypometh
chr27	40182811	40182812	-					0.17	6	1	7	-0.83	0.004662	stronglyHypometh
chr22	2246377	2246378	+					0	7	0.83	6	-0.83	0.004662	stronglyHypometh
chr11	103164528	103164529	+			RALGDS		0	7	0.83	6	-0.83	0.004662	stronglyHypometh
chr28	43448348	43448349	+		WDFY4			0	7	0.83	6	-0.83	0.004662	stronglyHypometh
chr25	36502630	36502631	-					0.17	6	1	7	-0.83	0.004662	stronglyHypometh
chr16	52769819	52769820	+		NOC2L			0.17	6	1	7	-0.83	0.004662	stronglyHypometh
chr16	52769816	52769817	+		NOC2L			0.17	6	1	7	-0.83	0.004662	stronglyHypometh
chr8	56830875	56830876	+					0.17	6	1	7	-0.83	0.004662	stronglyHypometh
chr17	75076157	75076158	+					0.17	6	1	7	-0.83	0.004662	stronglyHypometh
chr17	53673986	53673987	+					0.17	6	1	7	-0.83	0.004662	stronglyHypometh
chrX	92292185	92292186	+				Y	0	7	0.83	6	-0.83	0.004662	stronglyHypometh
chr3	110288325	110288326	+					0.17	6	1	7	-0.83	0.004662	stronglyHypometh
chr2	136309859	136309860	+					0.17	6	1	7	-0.83	0.004662	stronglyHypometh
chr4	5904803	5904804	-					0.17	6	1	7	-0.83	0.004662	stronglyHypometh
chr6	106926446	106926447	+			NSG1	Y	0	7	0.83	6	-0.83	0.004662	stronglyHypometh
chr6	108900779	108900780	+			PCGF3	Y	0.17	6	1	7	-0.83	0.004662	stronglyHypometh
chr7	21094192	21094193	-			CREB3L3		0.17	6	1	7	-0.83	0.004662	stronglyHypometh
chr7	21094190	21094191	-			CREB3L3		0.17	6	1	7	-0.83	0.004662	stronglyHypometh
chr7	21094186	21094187	-			CREB3L3		0.17	6	1	7	-0.83	0.004662	stronglyHypometh
chr7	21094188	21094189	-			CREB3L3		0.17	6	1	7	-0.83	0.004662	stronglyHypometh
chr23	51439906	51439907	-			GMDS		0	7	0.83	6	-0.83	0.004662	stronglyHypometh
chr23	9046443	9046444	+			TCP11		0.17	6	1	7	-0.83	0.004662	stronglyHypometh
chr2	58432915	58432916	-					0	6	0.83	6	-0.83	0.01515	stronglyHypometh
chr19	29402679	29402680	+			STX8		0.17	6	1	5	-0.83	0.01515	stronglyHypometh
chr19	47799246	47799247	+			MARCH10		0.17	6	1	5	-0.83	0.01515	stronglyHypometh
chr19	25190543	25190544	-			ATP2A3		0	5	0.83	6	-0.83	0.01515	stronglyHypometh
chr19	58118297	58118298	-					0.17	6	1	6	-0.83	0.01515	stronglyHypometh
chr13	80068139	80068140	-				Y	0.17	6	1	5	-0.83	0.01515	stronglyHypometh
chr13	46413066	46413067	+			ADARB2		0.17	6	1	5	-0.83	0.01515	stronglyHypometh
chr13	46705168	46705169	+					0	6	0.83	6	-0.83	0.01515	stronglyHypometh
chr13	46705179	46705180	+					0.17	6	1	6	-0.83	0.01515	stronglyHypometh
chrX	131587624	131587625	+				Y	0	5	0.83	6	-0.83	0.01515	stronglyHypometh
chrX	131587550	131587551	+				Y	0	5	0.83	6	-0.83	0.01515	stronglyHypometh
chr5	27287023	27287024	-					0.17	6	1	5	-0.83	0.01515	stronglyHypometh
chr5	32984879	32984880	-					0.17	6	1	5	-0.83	0.01515	stronglyHypometh
chr27	11117556	11117557	-					0	6	0.83	6	-0.83	0.01515	stronglyHypometh
chr22	15303124	15303125	-			VIPR1		0.17	6	1	5	-0.83	0.01515	stronglyHypometh
chr22	54048816	54048817	-			CCR9		0.17	6	1	5	-0.83	0.01515	stronglyHypometh
chr22	59665499	59665500	-			EFCC1		0	5	0.83	6	-0.83	0.01515	stronglyHypometh
chr22	5223054	5223055	+			TGFBR2		0.17	6	1	5	-0.83	0.01515	stronglyHypometh
chr22	2892394	2892395	+					0.17	6	1	6	-0.83	0.01515	stronglyHypometh
chrX	40589169	40589170	+					0.17	6	1	5	-0.83	0.01515	stronglyHypometh
chr10	1570705	1570706	+			EPB41L4A		0.17	6	1	5	-0.83	0.01515	stronglyHypometh
chr10	1570686	1570687	+			EPB41L4A		0.17	6	1	5	-0.83	0.01515	stronglyHypometh
chr10	41342282	41342283	+					0.17	6	1	5	-0.83	0.01515	stronglyHypometh
chr10	11641085	11641086	+			TXNDC16		0.17	6	1	5	-0.83	0.01515	stronglyHypometh
chr10	1570688	1570689	+			EPB41L4A		0.17	6	1	5	-0.83	0.01515	stronglyHypometh
chr12	89723021	89723022	-					0.17	6	1	5	-0.83	0.01515	stronglyHypometh
chr12	80006273	80006274	-					0	5	0.83	6	-0.83	0.01515	stronglyHypometh
chr11	106652402	106652403	-				Y	0	5	0.83	6	-0.83	0.01515	stronglyHypometh
chr11	106652472	106652473	-					0	5	0.83	6	-0.83	0.01515	stronglyHypometh
chr11	75096973	75096974	+					0	5	0.83	6	-0.83	0.01515	stronglyHypometh
chr28	40786847	40786848	-					0.17	6	1	5	-0.83	0.01515	stronglyHypometh
chr28	35203917	35203918	-					0	5	0.83	6	-0.83	0.01515	stronglyHypometh
chr28	31325383	31325384	+				Y	0	6	0.83	6	-0.83	0.01515	stronglyHypometh
chr25	34312866	34312867	+	FKBP6			Y	0	5	0.83	6	-0.83	0.01515	stronglyHypometh
chr25	35225240	35225241	+					0.17	6	1	5	-0.83	0.01515	stronglyHypometh
chr25	36330097	36330098	-			SLC12A9	Y	0.17	6	1	5	-0.83	0.01515	stronglyHypometh
chr1	153769229	153769230	-					0.17	6	1	5	-0.83	0.01515	stronglyHypometh
chr20	69283247	69283248	-					0.17	6	1	5	-0.83	0.01515	stronglyHypometh
chr11	9884142	9884143	+					0	5	0.83	6	-0.83	0.01515	stronglyHypometh
chr11	43810006	43810007	-					0	5	0.83	6	-0.83	0.01515	stronglyHypometh
chr11	35029598	35029599	-				Y	0	5	0.83	6	-0.83	0.01515	stronglyHypometh
chr11	5470888	5470889	+		CHST10		Y	0	6	0.83	6	-0.83	0.01515	stronglyHypometh
chr11	35029662	35029663	-				Y	0	6	0.83	6	-0.83	0.01515	stronglyHypometh
chr16	50923321	50923322	-					0	5	0.83	6	-0.83	0.01515	stronglyHypometh
chr8	68981337	68981338	-					0.17	6	1	5	-0.83	0.01515	stronglyHypometh
chr8	111502407	111502408	+					0	6	0.83	6	-0.83	0.01515	stronglyHypometh
chr17	45825316	45825317	-					0.17	6	1	5	-0.83	0.01515	stronglyHypometh
chr17	74287195	74287196	-			PRODH		0	5	0.83	6	-0.83	0.01515	stronglyHypometh
chr17	74082117	74082118	+			PRODH,PPIL2		0	6	0.83	6	-0.83	0.01515	stronglyHypometh
chrX	60817169	60817170	-					0	5	0.83	6	-0.83	0.01515	stronglyHypometh
chr9	98562926	98562927	+			PARK2		0	5	0.83	6	-0.83	0.01515	stronglyHypometh
chr9	97918070	97918071	-					0	5	0.83	6	-0.83	0.01515	stronglyHypometh
chr3	69635435	69635436	+			SLC44A5		0.17	6	1	5	-0.83	0.01515	stronglyHypometh
chr3	121323129	121323130	+					0.17	6	1	6	-0.83	0.01515	stronglyHypometh
chr3	117876823	117876824	-				Y	0	6	0.83	6	-0.83	0.01515	stronglyHypometh
chr9	28801	28802	+					0	5	0.83	6	-0.83	0.01515	stronglyHypometh
chr9	2728575	2728576	-					0	6	0.83	6	-0.83	0.01515	stronglyHypometh
chr15	40201123	40201124	-					0.17	6	1	6	-0.83	0.01515	stronglyHypometh
chr13	15999555	15999556	+		GATA3		Y	0	5	0.83	6	-0.83	0.01515	stronglyHypometh
chr13	28761465	28761466	-			FRMD4A		0	6	0.83	6	-0.83	0.01515	stronglyHypometh
chr20	13346223	13346224	+					0	6	0.83	6	-0.83	0.01515	stronglyHypometh
chr14	10198755	10198756	-			EFR3A		0	5	0.83	6	-0.83	0.01515	stronglyHypometh
chr14	8310717	8310718	+					0.17	6	1	6	-0.83	0.01515	stronglyHypometh
chr5	104319038	104319039	-			TNFRSF1A		0.17	6	1	5	-0.83	0.01515	stronglyHypometh
chr5	120330151	120330152	-					0	5	0.83	6	-0.83	0.01515	stronglyHypometh
chr5	116887879	116887880	+			ATXN10		0	6	0.83	6	-0.83	0.01515	stronglyHypometh
chr5	107174207	107174208	+					0	6	0.83	6	-0.83	0.01515	stronglyHypometh
chr16	54612	54613	-					0.17	6	1	5	-0.83	0.01515	stronglyHypometh
chr29	15414480	15414481	-					0.17	6	1	6	-0.83	0.01515	stronglyHypometh
chr21	67334669	67334670	-					0.17	6	1	5	-0.83	0.01515	stronglyHypometh
chr21	65889043	65889044	-					0	5	0.83	6	-0.83	0.01515	stronglyHypometh
chr21	70291250	70291251	-			ASPG		0	5	0.83	6	-0.83	0.01515	stronglyHypometh
chr21	60195773	60195774	+					0.17	6	1	5	-0.83	0.01515	stronglyHypometh
chr21	69822205	69822206	-			TRMT61A		0.17	6	1	5	-0.83	0.01515	stronglyHypometh
chr21	69237280	69237281	-			TRAF3		0.17	6	1	6	-0.83	0.01515	stronglyHypometh
chr18	40528233	40528234	-					0	5	0.83	6	-0.83	0.01515	stronglyHypometh
chr18	25233004	25233005	+			CPNE2		0.17	6	1	5	-0.83	0.01515	stronglyHypometh
chr18	56144312	56144313	-				Y	0	5	0.83	6	-0.83	0.01515	stronglyHypometh
chr18	23510560	23510561	-					0	5	0.83	6	-0.83	0.01515	stronglyHypometh
chr18	64237444	64237445	-					0.17	6	1	6	-0.83	0.01515	stronglyHypometh
chr2	68569460	68569461	-					0.17	6	1	5	-0.83	0.01515	stronglyHypometh
chr2	135478723	135478724	+					0	6	0.83	6	-0.83	0.01515	stronglyHypometh
chr2	87597212	87597213	-					0.17	6	1	6	-0.83	0.01515	stronglyHypometh
chr15	57606472	57606473	-					0	5	0.83	6	-0.83	0.01515	stronglyHypometh
chr15	82131127	82131128	-			UBE2L6		0.17	6	1	5	-0.83	0.01515	stronglyHypometh
chr4	60048880	60048881	+					0.17	6	1	5	-0.83	0.01515	stronglyHypometh
chr4	113923	113924	+					0	6	0.83	6	-0.83	0.01515	stronglyHypometh
chr6	109519749	109519750	-					0.17	6	1	5	-0.83	0.01515	stronglyHypometh
chr6	109343133	109343134	+		MAEA		Y	0.17	6	1	5	-0.83	0.01515	stronglyHypometh
chr6	119432034	119432035	+					0.17	6	1	6	-0.83	0.01515	stronglyHypometh
chr26	22899147	22899148	+		PSD			0.17	6	1	5	-0.83	0.01515	stronglyHypometh
chr24	61949725	61949726	-			BCL2		0.17	6	1	5	-0.83	0.01515	stronglyHypometh
chr7	10022742	10022743	+					0.17	6	1	5	-0.83	0.01515	stronglyHypometh
chr7	1076544	1076545	-					0	5	0.83	6	-0.83	0.01515	stronglyHypometh
chr7	6015417	6015418	+					0	5	0.83	6	-0.83	0.01515	stronglyHypometh
chr23	50966751	50966752	-					0.17	6	1	5	-0.83	0.01515	stronglyHypometh
chr24	48632644	48632645	+					0.18	17	1	17	-0.82	9.77e-07	stronglyHypometh
chr29	51300851	51300852	+					0	12	0.82	22	-0.82	3.319e-06	stronglyHypometh
chr26	1761330	1761331	-					0.18	11	1	18	-0.82	5.492e-06	stronglyHypometh
chr21	16953067	16953068	-			KLHL25		0.18	11	1	16	-0.82	1.174e-05	stronglyHypometh
chr24	2285580	2285581	+					0.18	11	1	13	-0.82	4.206e-05	stronglyHypometh
chr28	39375101	39375102	+					0.14	7	0.96	25	-0.82	5.229e-05	stronglyHypometh
chr26	45877864	45877865	-			ADAM12	Y	0.18	11	1	12	-0.82	6.73e-05	stronglyHypometh
chr6	107932538	107932539	-			ADD1		0	8	0.82	22	-0.82	8.457e-05	stronglyHypometh
chr21	10028080	10028081	+					0.11	9	0.93	15	-0.82	0.000104	stronglyHypometh
chr1	3258800	3258801	-					0.1	10	0.92	13	-0.82	0.0001145	stronglyHypometh
chr11	2220208	2220209	+					0.06	17	0.88	8	-0.82	0.0001267	stronglyHypometh
chr10	45024027	45024028	-					0	7	0.82	22	-0.82	0.0002114	stronglyHypometh
chr10	14623958	14623959	-			MAP2K5		0.18	11	1	11	-0.82	0.0002211	stronglyHypometh
chr7	16628260	16628261	+					0.18	11	1	10	-0.82	0.0002211	stronglyHypometh
chr24	62685896	62685897	+					0.08	12	0.9	10	-0.82	0.0002892	stronglyHypometh
chr17	74205182	74205183	+			PRODH,PI4KA		0	9	0.82	11	-0.82	0.0003334	stronglyHypometh
chr1	128967107	128967108	+				Y	0	6	0.82	22	-0.82	0.0005574	stronglyHypometh
chr1	38390482	38390483	+					0.18	22	1	6	-0.82	0.0005574	stronglyHypometh
chr16	71148502	71148503	+					0	8	0.82	11	-0.82	0.0007145	stronglyHypometh
chr5	120473859	120473860	+					0.18	11	1	8	-0.82	0.0007145	stronglyHypometh
chr23	50491175	50491176	-			NQO2	Y	0.18	17	1	6	-0.82	0.0008321	stronglyHypometh
chr22	51796228	51796229	+		CELSR3			0	5	0.82	17	-0.82	0.002127	stronglyHypometh
chr17	72821771	72821772	-					0.18	17	1	5	-0.82	0.002127	stronglyHypometh
chr19	55287151	55287152	-					0	6	0.82	11	-0.82	0.002262	stronglyHypometh
chr13	76537294	76537295	+			ZMYND8		0.18	11	1	7	-0.82	0.002262	stronglyHypometh
chr10	82128802	82128803	-			SLC8A3		0.18	11	1	6	-0.82	0.002262	stronglyHypometh
chr12	89293399	89293400	+					0.18	11	1	6	-0.82	0.002262	stronglyHypometh
chr11	105321374	105321375	+			CACNA1B		0	6	0.82	11	-0.82	0.002262	stronglyHypometh
chr25	34416594	34416595	-			HIP1		0	7	0.82	11	-0.82	0.002262	stronglyHypometh
chr17	68998543	68998544	-					0	6	0.82	11	-0.82	0.002262	stronglyHypometh
chr1	14601274	14601275	-					0	6	0.82	11	-0.82	0.002262	stronglyHypometh
chr18	54892555	54892556	+		KPTN			0.18	11	1	6	-0.82	0.002262	stronglyHypometh
chr22	60155052	60155053	-			EEFSEC		0	5	0.82	11	-0.82	0.004808	stronglyHypometh
chr16	49493752	49493753	-					0	5	0.82	11	-0.82	0.004808	stronglyHypometh
chr16	70890254	70890255	+		GPR37L1		Y	0	5	0.82	11	-0.82	0.004808	stronglyHypometh
chr8	69520751	69520752	+			GFRA2		0	5	0.82	11	-0.82	0.004808	stronglyHypometh
chr17	48742634	48742635	-					0	5	0.82	11	-0.82	0.004808	stronglyHypometh
chr9	98007993	98007994	+					0	5	0.82	11	-0.82	0.004808	stronglyHypometh
chr3	118589320	118589321	-					0.18	11	1	5	-0.82	0.004808	stronglyHypometh
chr15	27825431	27825432	+					0	5	0.82	11	-0.82	0.004808	stronglyHypometh
chr12	440053	440054	+					0	5	0.82	11	-0.82	0.004808	stronglyHypometh
chr5	117805340	117805341	-					0	5	0.82	11	-0.82	0.004808	stronglyHypometh
chr5	119785525	119785526	-		SELO		Y	0	5	0.82	11	-0.82	0.004808	stronglyHypometh
chr21	53659068	53659069	-					0.18	11	1	5	-0.82	0.004808	stronglyHypometh
chr21	5721075	5721076	+		LRRK1			0	5	0.82	11	-0.82	0.004808	stronglyHypometh
chr24	52998778	52998779	+					0	5	0.82	11	-0.82	0.004808	stronglyHypometh
chr24	48750686	48750687	+					0.13	30	0.94	35	-0.81	1.179e-11	stronglyHypometh
chr27	7992317	7992318	+					0.19	26	1	33	-0.81	1.267e-11	stronglyHypometh
chr24	4669387	4669388	+					0.19	26	1	19	-0.81	3.061e-08	stronglyHypometh
chr24	4669227	4669228	+					0.19	26	1	19	-0.81	3.061e-08	stronglyHypometh
chr24	4669391	4669392	+					0.19	26	1	19	-0.81	3.061e-08	stronglyHypometh
chr25	39369201	39369202	+				Y	0	16	0.81	32	-0.81	3.309e-08	stronglyHypometh
chr11	102658803	102658804	-					0.19	16	1	24	-0.81	4.654e-08	stronglyHypometh
chr25	33156693	33156694	+					0	18	0.81	16	-0.81	6.035e-07	stronglyHypometh
chr16	47117692	47117693	+					0.19	16	1	16	-0.81	3.224e-06	stronglyHypometh
chr19	48893715	48893716	-					0.12	8	0.93	29	-0.81	2.634e-05	stronglyHypometh
chr19	35552605	35552606	-					0.19	21	1	9	-0.81	4.998e-05	stronglyHypometh
chr4	108451360	108451361	-		ARHGEF5			0.19	16	1	10	-0.81	0.0001077	stronglyHypometh
chr26	46946520	46946521	+					0	10	0.81	16	-0.81	0.0001077	stronglyHypometh
chr8	112567513	112567514	-					0.14	7	0.95	20	-0.81	0.0001588	stronglyHypometh
chr2	113067076	113067077	-					0	6	0.81	32	-0.81	0.0003347	stronglyHypometh
chr20	71405359	71405360	-				Y	0	7	0.81	16	-0.81	0.0004895	stronglyHypometh
chr2	127597927	127597928	-					0	7	0.81	16	-0.81	0.0004895	stronglyHypometh
chr23	47672423	47672424	+		DSP			0	7	0.81	16	-0.81	0.0004895	stronglyHypometh
chr19	15281733	15281734	+		NLE1		Y	0	6	0.81	16	-0.81	0.001126	stronglyHypometh
chr11	105964505	105964506	+					0	6	0.81	16	-0.81	0.001126	stronglyHypometh
chr12	11002972	11002973	+					0	6	0.81	16	-0.81	0.001126	stronglyHypometh
chr29	51438199	51438200	-					0	6	0.81	16	-0.81	0.001126	stronglyHypometh
chr24	20265821	20265822	+				Y	0	6	0.81	16	-0.81	0.001126	stronglyHypometh
chr24	39809393	39809394	+					0	6	0.81	16	-0.81	0.001126	stronglyHypometh
chr29	50050784	50050785	+			IGF2		0	5	0.81	16	-0.81	0.002752	stronglyHypometh
chr1	153052966	153052967	-					0	28	0.8	46	-0.8	1.32e-10	stronglyHypometh
chr3	52786380	52786381	+					0.13	23	0.93	28	-0.8	6.748e-09	stronglyHypometh
chr22	59383144	59383145	-				Y	0.1	21	0.9	20	-0.8	1.655e-07	stronglyHypometh
chr17	47522107	47522108	+					0.17	12	0.96	27	-0.8	1.07e-06	stronglyHypometh
chr12	79820831	79820832	-			DOCK9		0	18	0.8	15	-0.8	1.282e-06	stronglyHypometh
chr16	55344782	55344783	-					0.2	30	1	12	-0.8	1.679e-06	stronglyHypometh
chr17	69681438	69681439	+					0.2	20	1	14	-0.8	2.285e-06	stronglyHypometh
chr29	16532263	16532264	-					0.2	10	1	24	-0.8	2.478e-06	stronglyHypometh
chr22	59074363	59074364	-					0	23	0.8	10	-0.8	3.241e-06	stronglyHypometh
chr6	62825066	62825067	+					0	19	0.8	10	-0.8	1.048e-05	stronglyHypometh
chr8	59158694	59158695	-	MIR2887-2,MIR2887-1,MIR2904-1,MIR2904-3,MIR2904-2				0	7	0.8	222	-0.8	1.938e-05	stronglyHypometh
chr23	14680157	14680158	-					0.2	10	1	16	-0.8	2.88e-05	stronglyHypometh
chr16	72759451	72759452	+					0	9	0.8	25	-0.8	3.817e-05	stronglyHypometh
chr22	60796163	60796164	-				Y	0.2	10	1	14	-0.8	6.119e-05	stronglyHypometh
chr10	1570687	1570688	-			EPB41L4A		0.2	10	1	14	-0.8	6.119e-05	stronglyHypometh
chr10	1570708	1570709	-			EPB41L4A		0.2	10	1	14	-0.8	6.119e-05	stronglyHypometh
chr5	119624629	119624630	+				Y	0	14	0.8	10	-0.8	6.119e-05	stronglyHypometh
chr5	119624428	119624429	+					0	14	0.8	10	-0.8	6.119e-05	stronglyHypometh
chr4	117791	117792	+					0.2	10	1	14	-0.8	6.119e-05	stronglyHypometh
chr28	7277507	7277508	-					0.12	8	0.92	25	-0.8	6.288e-05	stronglyHypometh
chr21	33858182	33858183	+	MIR631	NEIL1			0.2	15	1	10	-0.8	0.0001077	stronglyHypometh
chr16	55470517	55470518	+				Y	0.2	5	1	23	-0.8	0.0002442	stronglyHypometh
chr29	47963656	47963657	-			ANO1		0.2	5	1	22	-0.8	0.0002849	stronglyHypometh
chr27	5456783	5456784	-	DEFB				0	8	0.8	15	-0.8	0.0003365	stronglyHypometh
chr21	48253482	48253483	+				Y	0	8	0.8	15	-0.8	0.0003365	stronglyHypometh
chr18	42950606	42950607	+					0	9	0.8	15	-0.8	0.0003365	stronglyHypometh
chr27	22513290	22513291	+					0.2	20	1	7	-0.8	0.0003716	stronglyHypometh
chr8	102495141	102495142	+					0.08	13	0.88	8	-0.8	0.000516	stronglyHypometh
chr22	60732382	60732383	-					0.2	5	1	18	-0.8	0.0005647	stronglyHypometh
chr9	26306720	26306721	-					0.2	5	1	18	-0.8	0.0005647	stronglyHypometh
chr1	78967406	78967407	-					0.2	5	1	17	-0.8	0.0006835	stronglyHypometh
chr11	103232568	103232569	+					0.2	5	1	17	-0.8	0.0006835	stronglyHypometh
chr11	101967304	101967305	+					0.2	5	1	17	-0.8	0.0006835	stronglyHypometh
chr5	70323473	70323474	-	RFX4		RFX4		0.2	5	1	17	-0.8	0.0006835	stronglyHypometh
chr1	56192440	56192441	+					0.2	15	1	7	-0.8	0.0007036	stronglyHypometh
chrX	104011702	104011703	+		CXHXorf36			0	7	0.8	15	-0.8	0.0007036	stronglyHypometh
chr10	90480001	90480002	+					0.2	15	1	7	-0.8	0.0007036	stronglyHypometh
chr25	39484674	39484675	-					0	7	0.8	15	-0.8	0.0007036	stronglyHypometh
chr11	104671576	104671577	-				Y	0	10	0.8	10	-0.8	0.0007145	stronglyHypometh
chr5	104232090	104232091	-	IFFO1		IFFO1		0.2	10	1	10	-0.8	0.0007145	stronglyHypometh
chr26	51011143	51011144	-					0.2	10	1	10	-0.8	0.0007145	stronglyHypometh
chr13	54812891	54812892	-		YTHDF1		Y	0.2	5	1	16	-0.8	0.0008354	stronglyHypometh
chr13	54812867	54812868	-		YTHDF1		Y	0.2	5	1	16	-0.8	0.0008354	stronglyHypometh
chr29	33220104	33220105	+					0.2	5	1	16	-0.8	0.0008354	stronglyHypometh
chr21	70387390	70387391	-					0.2	5	1	16	-0.8	0.0008354	stronglyHypometh
chr11	82853620	82853621	+			DDX1		0.09	11	0.89	9	-0.8	0.0009228	stronglyHypometh
chr19	1689	1690	-					0.2	5	1	15	-0.8	0.001032	stronglyHypometh
chr16	81631281	81631282	-					0.2	5	1	15	-0.8	0.001032	stronglyHypometh
chr14	2409448	2409449	+			VAMP2		0	15	0.8	5	-0.8	0.001032	stronglyHypometh
chr19	56647603	56647604	-					0	8	0.8	10	-0.8	0.001051	stronglyHypometh
chr1	154235147	154235148	+			COLQ		0	8	0.8	10	-0.8	0.001051	stronglyHypometh
chr5	115811051	115811052	+					0.2	10	1	8	-0.8	0.001051	stronglyHypometh
chr3	4829112	4829113	-				Y	0	8	0.8	10	-0.8	0.001051	stronglyHypometh
chr21	59888777	59888778	-					0.2	10	1	8	-0.8	0.001051	stronglyHypometh
chr18	26514584	26514585	-					0.2	10	1	8	-0.8	0.001051	stronglyHypometh
chr7	23790430	23790431	-			ACSL6		0	8	0.8	10	-0.8	0.001051	stronglyHypometh
chr2	123333675	123333676	-					0.1	10	0.9	10	-0.8	0.001093	stronglyHypometh
chr13	46514488	46514489	+			ADARB2	Y	0.2	5	1	14	-0.8	0.00129	stronglyHypometh
chrX	113833075	113833076	-					0.2	5	1	14	-0.8	0.00129	stronglyHypometh
chr11	103903387	103903388	-					0.2	5	1	14	-0.8	0.00129	stronglyHypometh
chr25	42622494	42622495	+					0.2	5	1	14	-0.8	0.00129	stronglyHypometh
chr17	68921854	68921855	-					0.2	5	1	14	-0.8	0.00129	stronglyHypometh
chr29	42917732	42917733	-			MACROD1		0.2	5	1	14	-0.8	0.00129	stronglyHypometh
chr29	51369295	51369296	+				Y	0.2	5	1	14	-0.8	0.00129	stronglyHypometh
chr24	23016415	23016416	-					0.2	5	1	14	-0.8	0.00129	stronglyHypometh
chrX	137452968	137452969	-					0	6	0.8	15	-0.8	0.001548	stronglyHypometh
chr1	145914673	145914674	-					0	6	0.8	15	-0.8	0.001548	stronglyHypometh
chr4	116587557	116587558	-					0	6	0.8	15	-0.8	0.001548	stronglyHypometh
chr21	17888679	17888680	-					0.2	15	1	6	-0.8	0.001548	stronglyHypometh
chr19	60938795	60938796	+					0.2	5	1	13	-0.8	0.001634	stronglyHypometh
chr11	68979291	68979292	-					0.2	5	1	13	-0.8	0.001634	stronglyHypometh
chr7	62534844	62534845	-			ABLIM3		0.2	5	1	13	-0.8	0.001634	stronglyHypometh
chr25	41594538	41594539	-			MAD1L1		0.2	5	1	13	-0.8	0.001634	stronglyHypometh
chr9	104819183	104819184	-					0.2	5	1	13	-0.8	0.001634	stronglyHypometh
chr21	68898215	68898216	+			TECPR2		0.2	5	1	13	-0.8	0.001634	stronglyHypometh
chr24	58685738	58685739	+					0.2	5	1	13	-0.8	0.001634	stronglyHypometh
chr1	57553353	57553354	-					0.2	5	1	12	-0.8	0.002101	stronglyHypometh
chr19	29787101	29787102	+			GAS7		0.2	5	1	12	-0.8	0.002101	stronglyHypometh
chr13	77422182	77422183	+					0.2	5	1	12	-0.8	0.002101	stronglyHypometh
chr27	11318294	11318295	+					0.2	5	1	12	-0.8	0.002101	stronglyHypometh
chr10	70340211	70340212	+					0.2	5	1	12	-0.8	0.002101	stronglyHypometh
chr11	104220685	104220686	-				Y	0.2	5	1	12	-0.8	0.002101	stronglyHypometh
chr17	69389489	69389490	-					0.2	5	1	12	-0.8	0.002101	stronglyHypometh
chr4	117669843	117669844	+			DPP6		0.2	5	1	12	-0.8	0.002101	stronglyHypometh
chr8	42043685	42043686	-				Y	0.2	5	1	12	-0.8	0.002101	stronglyHypometh
chr14	900196	900197	-				Y	0.2	5	1	12	-0.8	0.002101	stronglyHypometh
chr6	109543270	109543271	-					0.2	5	1	12	-0.8	0.002101	stronglyHypometh
chrX	109839621	109839622	+					0	7	0.8	10	-0.8	0.002262	stronglyHypometh
chr22	12595453	12595454	+					0.2	10	1	7	-0.8	0.002262	stronglyHypometh
chr1	147724598	147724599	+					0.2	10	1	7	-0.8	0.002262	stronglyHypometh
chr5	115482739	115482740	-					0	7	0.8	10	-0.8	0.002262	stronglyHypometh
chr1	129308547	129308548	-					0	5	0.8	20	-0.8	0.002372	stronglyHypometh
chr15	26578593	26578594	-					0.2	20	1	5	-0.8	0.002372	stronglyHypometh
chr23	20985088	20985089	-					0	5	0.8	20	-0.8	0.002372	stronglyHypometh
chr13	65191047	65191048	+					0.2	5	1	11	-0.8	0.002747	stronglyHypometh
chrX	121952847	121952848	-					0.2	5	1	11	-0.8	0.002747	stronglyHypometh
chr1	114719133	114719134	-					0.2	5	1	11	-0.8	0.002747	stronglyHypometh
chr12	7697060	7697061	-					0.2	5	1	11	-0.8	0.002747	stronglyHypometh
chr5	120938756	120938757	+			CRELD2	Y	0.2	5	1	11	-0.8	0.002747	stronglyHypometh
chr5	69192901	69192902	+			C5H12orf75		0	11	0.8	5	-0.8	0.002747	stronglyHypometh
chr16	18392117	18392118	+					0	11	0.8	5	-0.8	0.002747	stronglyHypometh
chr15	76389938	76389939	+					0.2	5	1	11	-0.8	0.002747	stronglyHypometh
chr6	104527699	104527700	-					0.2	5	1	11	-0.8	0.002747	stronglyHypometh
chr6	107333450	107333451	+			NSG1	Y	0	11	0.8	5	-0.8	0.002747	stronglyHypometh
chr26	49642329	49642330	+					0.2	5	1	11	-0.8	0.002747	stronglyHypometh
chr7	8903911	8903912	+					0.2	5	1	11	-0.8	0.002747	stronglyHypometh
chr16	45204404	45204405	-					0	5	0.8	15	-0.8	0.003612	stronglyHypometh
chr16	81370393	81370394	+					0.2	15	1	5	-0.8	0.003612	stronglyHypometh
chr15	26584147	26584148	-					0	5	0.8	15	-0.8	0.003612	stronglyHypometh
chr19	33236844	33236845	+					0.2	5	1	10	-0.8	0.003663	stronglyHypometh
chr27	20086989	20086990	-					0.2	5	1	10	-0.8	0.003663	stronglyHypometh
chr22	14512051	14512052	-					0	10	0.8	5	-0.8	0.003663	stronglyHypometh
chr12	89533090	89533091	+					0.2	5	1	10	-0.8	0.003663	stronglyHypometh
chr17	26922673	26922674	+					0.2	5	1	10	-0.8	0.003663	stronglyHypometh
chr25	15882625	15882626	-					0.2	5	1	10	-0.8	0.003663	stronglyHypometh
chr17	50978428	50978429	-					0.2	5	1	10	-0.8	0.003663	stronglyHypometh
chr9	102355226	102355227	-					0.2	5	1	10	-0.8	0.003663	stronglyHypometh
chr13	2670594	2670595	-					0.2	5	1	10	-0.8	0.003663	stronglyHypometh
chr29	18107559	18107560	+					0.2	5	1	10	-0.8	0.003663	stronglyHypometh
chr29	50358988	50358989	-			CTSD		0	10	0.8	5	-0.8	0.003663	stronglyHypometh
chr2	115791546	115791547	+				Y	0.2	5	1	10	-0.8	0.003663	stronglyHypometh
chr15	67564302	67564303	-		COMMD9		Y	0.2	5	1	10	-0.8	0.003663	stronglyHypometh
chr26	24414843	24414844	-				Y	0.2	5	1	10	-0.8	0.003663	stronglyHypometh
chr1	57481278	57481279	-					0.2	5	1	9	-0.8	0.004995	stronglyHypometh
chr1	56539125	56539126	-					0	9	0.8	5	-0.8	0.004995	stronglyHypometh
chr27	5261284	5261285	-				Y	0	9	0.8	5	-0.8	0.004995	stronglyHypometh
chrX	2210965	2210966	+					0.2	5	1	9	-0.8	0.004995	stronglyHypometh
chrX	21343973	21343974	+					0.2	5	1	9	-0.8	0.004995	stronglyHypometh
chr11	92480804	92480805	-				Y	0	9	0.8	5	-0.8	0.004995	stronglyHypometh
chrX	84570901	84570902	-				Y	0	9	0.8	5	-0.8	0.004995	stronglyHypometh
chr21	67213497	67213498	+					0.2	5	1	9	-0.8	0.004995	stronglyHypometh
chr21	70128838	70128839	-					0.2	5	1	9	-0.8	0.004995	stronglyHypometh
chr26	37570280	37570281	+			ENO4		0.2	5	1	9	-0.8	0.004995	stronglyHypometh
chr19	53723183	53723184	+			RBFOX3		0.2	5	1	8	-0.8	0.006993	stronglyHypometh
chr19	57734443	57734444	-					0.2	5	1	8	-0.8	0.006993	stronglyHypometh
chr13	68318774	68318775	+			PPP1R16B		0	8	0.8	5	-0.8	0.006993	stronglyHypometh
chr27	20831016	20831017	+					0	8	0.8	5	-0.8	0.006993	stronglyHypometh
chr22	60629532	60629533	-				Y	0	5	0.8	10	-0.8	0.006993	stronglyHypometh
chr22	16475341	16475342	+		ZNF197			0.2	5	1	8	-0.8	0.006993	stronglyHypometh
chr22	58456839	58456840	+			SLC6A6		0	8	0.8	5	-0.8	0.006993	stronglyHypometh
chr22	54023920	54023921	+					0	8	0.8	5	-0.8	0.006993	stronglyHypometh
chrX	10115413	10115414	-				Y	0.2	10	1	5	-0.8	0.006993	stronglyHypometh
chr10	90132350	90132351	-		ADCK1		Y	0	8	0.8	5	-0.8	0.006993	stronglyHypometh
chr10	4168823	4168824	-					0	8	0.8	5	-0.8	0.006993	stronglyHypometh
chr12	79820830	79820831	+			DOCK9		0	6	0.8	10	-0.8	0.006993	stronglyHypometh
chr12	89885828	89885829	-				Y	0.2	5	1	8	-0.8	0.006993	stronglyHypometh
chr28	4122759	4122760	+				Y	0	6	0.8	10	-0.8	0.006993	stronglyHypometh
chr28	39341564	39341565	-					0.2	10	1	5	-0.8	0.006993	stronglyHypometh
chr28	10029234	10029235	+					0.2	5	1	8	-0.8	0.006993	stronglyHypometh
chr25	39138997	39138998	+					0.2	10	1	5	-0.8	0.006993	stronglyHypometh
chr25	3812377	3812378	-			ANKS3		0.2	5	1	8	-0.8	0.006993	stronglyHypometh
chr20	71257181	71257182	-					0	6	0.8	10	-0.8	0.006993	stronglyHypometh
chr11	2098118	2098119	+					0	6	0.8	10	-0.8	0.006993	stronglyHypometh
chr8	112824263	112824264	-					0	6	0.8	10	-0.8	0.006993	stronglyHypometh
chr8	105316802	105316803	+					0.2	5	1	8	-0.8	0.006993	stronglyHypometh
chrX	90992867	90992868	-					0.2	5	1	8	-0.8	0.006993	stronglyHypometh
chr3	89373198	89373199	+					0.2	10	1	6	-0.8	0.006993	stronglyHypometh
chr3	110639749	110639750	+					0.2	10	1	6	-0.8	0.006993	stronglyHypometh
chr3	121138792	121138793	-			THAP4	Y	0	5	0.8	10	-0.8	0.006993	stronglyHypometh
chr3	119622585	119622586	+					0.2	5	1	8	-0.8	0.006993	stronglyHypometh
chr9	34009397	34009398	+					0.2	10	1	6	-0.8	0.006993	stronglyHypometh
chr13	19595735	19595736	+					0.2	5	1	8	-0.8	0.006993	stronglyHypometh
chr6	30935468	30935469	+					0	5	0.8	10	-0.8	0.006993	stronglyHypometh
chr6	47231542	47231543	+				Y	0.2	5	1	8	-0.8	0.006993	stronglyHypometh
chr5	107281068	107281069	+					0	8	0.8	5	-0.8	0.006993	stronglyHypometh
chr3	4475452	4475453	+			PBX1		0.2	10	1	6	-0.8	0.006993	stronglyHypometh
chr18	63156587	63156588	+					0	6	0.8	10	-0.8	0.006993	stronglyHypometh
chr18	53155244	53155245	+		ZNF296		Y	0	5	0.8	10	-0.8	0.006993	stronglyHypometh
chr18	44045305	44045306	+			PEPD		0.2	10	1	5	-0.8	0.006993	stronglyHypometh
chr2	135382948	135382949	+					0.2	10	1	6	-0.8	0.006993	stronglyHypometh
chr15	75322348	75322349	+					0.2	5	1	8	-0.8	0.006993	stronglyHypometh
chr6	107186456	107186457	-			NSG1		0.2	5	1	8	-0.8	0.006993	stronglyHypometh
chr26	50899875	50899876	+					0.2	5	1	8	-0.8	0.006993	stronglyHypometh
chr23	40609372	40609373	+	LOC574091			Y	0.2	5	1	8	-0.8	0.006993	stronglyHypometh
chr19	51393557	51393558	-			FASN	Y	0.2	5	1	7	-0.8	0.0101	stronglyHypometh
chr19	54580751	54580752	+			AFMID		0.2	5	1	7	-0.8	0.0101	stronglyHypometh
chr19	58067516	58067517	-					0.2	5	1	7	-0.8	0.0101	stronglyHypometh
chr13	76325167	76325168	+			EYA2		0	7	0.8	5	-0.8	0.0101	stronglyHypometh
chr13	53642061	53642062	+					0.2	5	1	7	-0.8	0.0101	stronglyHypometh
chr13	70544958	70544959	+					0.2	5	1	7	-0.8	0.0101	stronglyHypometh
chr13	64131722	64131723	+				Y	0.2	5	1	7	-0.8	0.0101	stronglyHypometh
chr14	71041334	71041335	+					0.2	5	1	7	-0.8	0.0101	stronglyHypometh
chrX	109035157	109035158	-					0.2	5	1	7	-0.8	0.0101	stronglyHypometh
chr27	2349126	2349127	+					0.2	5	1	7	-0.8	0.0101	stronglyHypometh
chr22	55756434	55756435	-					0.2	5	1	7	-0.8	0.0101	stronglyHypometh
chr22	60303629	60303630	-				Y	0	7	0.8	5	-0.8	0.0101	stronglyHypometh
chr22	58138541	58138542	-					0	7	0.8	5	-0.8	0.0101	stronglyHypometh
chrX	3507816	3507817	+				Y	0.2	5	1	7	-0.8	0.0101	stronglyHypometh
chrX	3507825	3507826	+				Y	0.2	5	1	7	-0.8	0.0101	stronglyHypometh
chrX	32746150	32746151	-					0.2	5	1	7	-0.8	0.0101	stronglyHypometh
chr10	9024678	9024679	-					0.2	5	1	7	-0.8	0.0101	stronglyHypometh
chr10	5293272	5293273	-					0.2	5	1	7	-0.8	0.0101	stronglyHypometh
chr12	86648384	86648385	-					0	7	0.8	5	-0.8	0.0101	stronglyHypometh
chr11	104734021	104734022	-				Y	0	7	0.8	5	-0.8	0.0101	stronglyHypometh
chr11	104734023	104734024	-				Y	0	7	0.8	5	-0.8	0.0101	stronglyHypometh
chr7	109356139	109356140	+					0.2	5	1	7	-0.8	0.0101	stronglyHypometh
chr17	24042496	24042497	-					0.2	5	1	7	-0.8	0.0101	stronglyHypometh
chr25	37157436	37157437	+			CYP3A4		0	7	0.8	5	-0.8	0.0101	stronglyHypometh
chr25	30367256	30367257	+					0	7	0.8	5	-0.8	0.0101	stronglyHypometh
chr20	58761114	58761115	-			TRIO		0.2	5	1	7	-0.8	0.0101	stronglyHypometh
chr16	72194348	72194349	+					0	7	0.8	5	-0.8	0.0101	stronglyHypometh
chr16	42132487	42132488	-			VPS13D		0.2	5	1	7	-0.8	0.0101	stronglyHypometh
chr16	42132524	42132525	-			VPS13D		0.2	5	1	7	-0.8	0.0101	stronglyHypometh
chr17	74316332	74316333	+			PRODH,AIFM3	Y	0.2	5	1	7	-0.8	0.0101	stronglyHypometh
chr9	66398355	66398356	-			CYB5R4		0.2	5	1	7	-0.8	0.0101	stronglyHypometh
chr4	91221234	91221235	-					0.2	5	1	7	-0.8	0.0101	stronglyHypometh
chr3	117246988	117246989	+					0	7	0.8	5	-0.8	0.0101	stronglyHypometh
chr3	117246999	117247000	+					0	7	0.8	5	-0.8	0.0101	stronglyHypometh
chr3	117247005	117247006	+					0	7	0.8	5	-0.8	0.0101	stronglyHypometh
chr15	35643299	35643300	-			ABCC8		0	7	0.8	5	-0.8	0.0101	stronglyHypometh
chr12	11677976	11677977	+					0.2	5	1	7	-0.8	0.0101	stronglyHypometh
chr12	20519424	20519425	-					0.2	5	1	7	-0.8	0.0101	stronglyHypometh
chr5	120003863	120003864	+			MIOX		0	7	0.8	5	-0.8	0.0101	stronglyHypometh
chr21	68935285	68935286	-					0	7	0.8	5	-0.8	0.0101	stronglyHypometh
chr21	68921582	68921583	+					0.2	5	1	7	-0.8	0.0101	stronglyHypometh
chr4	51995567	51995568	-			MET		0.2	5	1	7	-0.8	0.0101	stronglyHypometh
chr4	8641421	8641422	-					0.2	5	1	7	-0.8	0.0101	stronglyHypometh
chr24	60804226	60804227	+					0	7	0.8	5	-0.8	0.0101	stronglyHypometh
chr24	1310341	1310342	-					0.2	5	1	7	-0.8	0.0101	stronglyHypometh
chr7	40164276	40164277	+					0	7	0.8	5	-0.8	0.0101	stronglyHypometh
chr7	6572855	6572856	-			EPS15L1		0.2	5	1	7	-0.8	0.0101	stronglyHypometh
chr23	20444315	20444316	+			TNFRSF21		0.2	5	1	7	-0.8	0.0101	stronglyHypometh
chr23	36276564	36276565	-					0.2	5	1	7	-0.8	0.0101	stronglyHypometh
chr1	68989491	68989492	+	ROPN1	ROPN1		Y	0	6	0.8	5	-0.8	0.01515	stronglyHypometh
chr1	56281198	56281199	-					0	6	0.8	5	-0.8	0.01515	stronglyHypometh
chr2	59961	59962	+					0.2	5	1	6	-0.8	0.01515	stronglyHypometh
chr2	68046890	68046891	-			DPP10		0.2	5	1	6	-0.8	0.01515	stronglyHypometh
chr19	54451955	54451956	-					0	6	0.8	5	-0.8	0.01515	stronglyHypometh
chr19	56699320	56699321	-					0	6	0.8	5	-0.8	0.01515	stronglyHypometh
chr19	56854457	56854458	-				Y	0	6	0.8	5	-0.8	0.01515	stronglyHypometh
chr19	62785287	62785288	-					0	6	0.8	5	-0.8	0.01515	stronglyHypometh
chr19	7089756	7089757	+					0	6	0.8	5	-0.8	0.01515	stronglyHypometh
chr19	46989288	46989289	-			ITGB3		0	6	0.8	5	-0.8	0.01515	stronglyHypometh
chr19	54451912	54451913	-					0	6	0.8	5	-0.8	0.01515	stronglyHypometh
chr13	78737687	78737688	-		RNF114			0.2	5	1	6	-0.8	0.01515	stronglyHypometh
chr13	83132497	83132498	+					0.2	5	1	6	-0.8	0.01515	stronglyHypometh
chr13	78737703	78737704	-		RNF114			0.2	5	1	6	-0.8	0.01515	stronglyHypometh
chr13	78737674	78737675	-		RNF114			0.2	5	1	6	-0.8	0.01515	stronglyHypometh
chr13	78737679	78737680	-		RNF114			0.2	5	1	6	-0.8	0.01515	stronglyHypometh
chr13	78737698	78737699	-		RNF114			0.2	5	1	6	-0.8	0.01515	stronglyHypometh
chr13	78737712	78737713	-		RNF114			0.2	5	1	6	-0.8	0.01515	stronglyHypometh
chr14	53878890	53878891	+					0.2	5	1	6	-0.8	0.01515	stronglyHypometh
chr14	53878905	53878906	+					0.2	5	1	6	-0.8	0.01515	stronglyHypometh
chr5	2396769	2396770	-					0.2	5	1	6	-0.8	0.01515	stronglyHypometh
chr27	12889719	12889720	-					0.2	5	1	6	-0.8	0.01515	stronglyHypometh
chr27	37622036	37622037	-					0.2	5	1	6	-0.8	0.01515	stronglyHypometh
chr27	26198225	26198226	+					0.2	5	1	6	-0.8	0.01515	stronglyHypometh
chr22	49041008	49041009	-		BAP1			0.2	5	1	6	-0.8	0.01515	stronglyHypometh
chr22	37407445	37407446	-					0	6	0.8	5	-0.8	0.01515	stronglyHypometh
chr22	49303294	49303295	+			POC1A		0	6	0.8	5	-0.8	0.01515	stronglyHypometh
chr22	61182040	61182041	+				Y	0	6	0.8	5	-0.8	0.01515	stronglyHypometh
chr22	55134573	55134574	+				Y	0.2	5	1	6	-0.8	0.01515	stronglyHypometh
chr22	49261988	49261989	+					0.2	5	1	6	-0.8	0.01515	stronglyHypometh
chr22	60289160	60289161	-	KBTBD12				0	6	0.8	5	-0.8	0.01515	stronglyHypometh
chrX	29608482	29608483	-					0.2	5	1	6	-0.8	0.01515	stronglyHypometh
chrX	46306753	46306754	+					0.2	5	1	6	-0.8	0.01515	stronglyHypometh
chr10	40571363	40571364	+					0.2	5	1	6	-0.8	0.01515	stronglyHypometh
chr12	79348257	79348258	+			FARP1		0.2	5	1	6	-0.8	0.01515	stronglyHypometh
chr11	58224580	58224581	-					0	6	0.8	5	-0.8	0.01515	stronglyHypometh
chr11	103913954	103913955	-			SDCCAG3	Y	0	6	0.8	5	-0.8	0.01515	stronglyHypometh
chr7	111708337	111708338	+					0.2	5	1	6	-0.8	0.01515	stronglyHypometh
chr25	34312953	34312954	+	FKBP6			Y	0.2	5	1	6	-0.8	0.01515	stronglyHypometh
chr25	38765684	38765685	-					0	6	0.8	5	-0.8	0.01515	stronglyHypometh
chr25	2566489	2566490	-				Y	0	6	0.8	5	-0.8	0.01515	stronglyHypometh
chr25	34312872	34312873	+	FKBP6			Y	0.2	5	1	6	-0.8	0.01515	stronglyHypometh
chr1	144537913	144537914	-					0	6	0.8	5	-0.8	0.01515	stronglyHypometh
chr11	53095357	53095358	-					0.2	5	1	6	-0.8	0.01515	stronglyHypometh
chr16	45117280	45117281	-					0.2	5	1	6	-0.8	0.01515	stronglyHypometh
chr16	51939770	51939771	-			PRKCZ		0.2	5	1	6	-0.8	0.01515	stronglyHypometh
chr16	45117296	45117297	-					0.2	5	1	6	-0.8	0.01515	stronglyHypometh
chr16	45117269	45117270	-					0.2	5	1	6	-0.8	0.01515	stronglyHypometh
chr16	45117197	45117198	-					0.2	5	1	6	-0.8	0.01515	stronglyHypometh
chr8	113068663	113068664	-			TRAPPC12	Y	0.2	5	1	6	-0.8	0.01515	stronglyHypometh
chr8	74551301	74551302	+					0.2	5	1	6	-0.8	0.01515	stronglyHypometh
chr17	69681439	69681440	-					0.2	5	1	6	-0.8	0.01515	stronglyHypometh
chrX	51094141	51094142	-					0	6	0.8	5	-0.8	0.01515	stronglyHypometh
chr4	117794407	117794408	+			DPP6	Y	0	6	0.8	5	-0.8	0.01515	stronglyHypometh
chr4	117620316	117620317	+			DPP6		0.2	5	1	6	-0.8	0.01515	stronglyHypometh
chr3	88099928	88099929	-			OMA1		0	6	0.8	5	-0.8	0.01515	stronglyHypometh
chr3	121288396	121288397	+			PDCD1		0.2	5	1	6	-0.8	0.01515	stronglyHypometh
chr15	22656669	22656670	+					0	6	0.8	5	-0.8	0.01515	stronglyHypometh
chr15	22656677	22656678	+					0	6	0.8	5	-0.8	0.01515	stronglyHypometh
chr12	14231	14232	-					0.2	5	1	6	-0.8	0.01515	stronglyHypometh
chr20	7130673	7130674	+					0.2	5	1	6	-0.8	0.01515	stronglyHypometh
chr14	26474613	26474614	+					0	6	0.8	5	-0.8	0.01515	stronglyHypometh
chr5	104803964	104803965	-					0.2	5	1	6	-0.8	0.01515	stronglyHypometh
chr5	120392745	120392746	+				Y	0.2	5	1	6	-0.8	0.01515	stronglyHypometh
chr5	120715874	120715875	+					0	6	0.8	5	-0.8	0.01515	stronglyHypometh
chr5	114565379	114565380	+					0.2	5	1	6	-0.8	0.01515	stronglyHypometh
chr5	120392747	120392748	+				Y	0.2	5	1	6	-0.8	0.01515	stronglyHypometh
chr29	26630347	26630348	-		HPS5			0	6	0.8	5	-0.8	0.01515	stronglyHypometh
chr29	31048664	31048665	+					0.2	5	1	6	-0.8	0.01515	stronglyHypometh
chr29	47596151	47596152	+				Y	0	6	0.8	5	-0.8	0.01515	stronglyHypometh
chr29	51422284	51422285	+					0	6	0.8	5	-0.8	0.01515	stronglyHypometh
chr21	69509606	69509607	+					0.2	5	1	6	-0.8	0.01515	stronglyHypometh
chr18	14223710	14223711	-				Y	0.2	5	1	6	-0.8	0.01515	stronglyHypometh
chr18	62959298	62959299	-					0.2	5	1	6	-0.8	0.01515	stronglyHypometh
chr18	51221580	51221581	+		LIPE			0.2	5	1	6	-0.8	0.01515	stronglyHypometh
chr18	26632770	26632771	-					0.2	5	1	6	-0.8	0.01515	stronglyHypometh
chr18	63291867	63291868	-					0.2	5	1	6	-0.8	0.01515	stronglyHypometh
chr18	29898920	29898921	+					0.2	5	1	6	-0.8	0.01515	stronglyHypometh
chr18	6169915	6169916	+			WWOX		0	6	0.8	5	-0.8	0.01515	stronglyHypometh
chr18	13351805	13351806	+			SLC7A5		0	6	0.8	5	-0.8	0.01515	stronglyHypometh
chr2	134396588	134396589	+		TAS1R2		Y	0	6	0.8	5	-0.8	0.01515	stronglyHypometh
chr2	115793181	115793182	-				Y	0.2	5	1	6	-0.8	0.01515	stronglyHypometh
chr2	133962375	133962376	+					0.2	5	1	6	-0.8	0.01515	stronglyHypometh
chr15	61833237	61833238	-	ARL14EP				0.2	5	1	6	-0.8	0.01515	stronglyHypometh
chr24	48593589	48593590	-					0.2	5	1	6	-0.8	0.01515	stronglyHypometh
chr7	54126084	54126085	+				Y	0.2	5	1	6	-0.8	0.01515	stronglyHypometh
chr7	19307233	19307234	-	CLPP	CLPP	RFX2		0.2	5	1	6	-0.8	0.01515	stronglyHypometh
chr23	6161026	6161027	+					0	6	0.8	5	-0.8	0.01515	stronglyHypometh
chr23	41914531	41914532	+					0.2	5	1	6	-0.8	0.01515	stronglyHypometh
chr23	41914632	41914633	+					0.2	5	1	6	-0.8	0.01515	stronglyHypometh
chr23	41914552	41914553	+					0.2	5	1	6	-0.8	0.01515	stronglyHypometh
chr23	50693843	50693844	+					0.2	5	1	6	-0.8	0.01515	stronglyHypometh
chr2	68333720	68333721	+					0	5	0.8	5	-0.8	0.04762	stronglyHypometh
chr19	5129784	5129785	-					0	5	0.8	5	-0.8	0.04762	stronglyHypometh
chr19	58506502	58506503	-				Y	0	5	0.8	5	-0.8	0.04762	stronglyHypometh
chr19	62705910	62705911	+					0.2	5	1	5	-0.8	0.04762	stronglyHypometh
chr19	18327022	18327023	-					0.2	5	1	5	-0.8	0.04762	stronglyHypometh
chr19	29830606	29830607	-			GAS7		0.2	5	1	5	-0.8	0.04762	stronglyHypometh
chr19	62743059	62743060	-					0.2	5	1	5	-0.8	0.04762	stronglyHypometh
chr13	56566575	56566576	+					0	5	0.8	5	-0.8	0.04762	stronglyHypometh
chr13	63868364	63868365	+					0	5	0.8	5	-0.8	0.04762	stronglyHypometh
chr13	63868434	63868435	+					0	5	0.8	5	-0.8	0.04762	stronglyHypometh
chr13	78737667	78737668	-		RNF114			0.2	5	1	5	-0.8	0.04762	stronglyHypometh
chr13	80042848	80042849	-					0	5	0.8	5	-0.8	0.04762	stronglyHypometh
chr13	42488721	42488722	-	LOC617402				0	5	0.8	5	-0.8	0.04762	stronglyHypometh
chr13	63868393	63868394	+					0	5	0.8	5	-0.8	0.04762	stronglyHypometh
chr14	76008586	76008587	-			CALB1		0.2	5	1	5	-0.8	0.04762	stronglyHypometh
chr14	80008033	80008034	-					0.2	5	1	5	-0.8	0.04762	stronglyHypometh
chrX	115377715	115377716	-					0.2	5	1	5	-0.8	0.04762	stronglyHypometh
chrX	108811125	108811126	+				Y	0.2	5	1	5	-0.8	0.04762	stronglyHypometh
chrX	102841444	102841445	-					0	5	0.8	5	-0.8	0.04762	stronglyHypometh
chrX	147798316	147798317	+					0.2	5	1	5	-0.8	0.04762	stronglyHypometh
chrX	108811074	108811075	+				Y	0.2	5	1	5	-0.8	0.04762	stronglyHypometh
chr5	30680291	30680292	-					0.2	5	1	5	-0.8	0.04762	stronglyHypometh
chr27	16815417	16815418	+					0.2	5	1	5	-0.8	0.04762	stronglyHypometh
chr27	37973172	37973173	-			CSGALNACT1		0.2	5	1	5	-0.8	0.04762	stronglyHypometh
chr22	51124806	51124807	-					0.2	5	1	5	-0.8	0.04762	stronglyHypometh
chr22	58525891	58525892	-					0.2	5	1	5	-0.8	0.04762	stronglyHypometh
chr22	55105829	55105830	+			ATP2B2		0.2	5	1	5	-0.8	0.04762	stronglyHypometh
chr22	43765636	43765637	+			FLNB		0.2	5	1	5	-0.8	0.04762	stronglyHypometh
chr22	53850009	53850010	-					0.2	5	1	5	-0.8	0.04762	stronglyHypometh
chr22	9786813	9786814	+					0.2	5	1	5	-0.8	0.04762	stronglyHypometh
chr22	51129177	51129178	+					0	5	0.8	5	-0.8	0.04762	stronglyHypometh
chr22	35596886	35596887	-					0	5	0.8	5	-0.8	0.04762	stronglyHypometh
chr22	3363974	3363975	-					0	5	0.8	5	-0.8	0.04762	stronglyHypometh
chr22	11051310	11051311	-			ITGA9		0.2	5	1	5	-0.8	0.04762	stronglyHypometh
chr22	7114868	7114869	-					0	5	0.8	5	-0.8	0.04762	stronglyHypometh
chr22	43765670	43765671	+			FLNB		0.2	5	1	5	-0.8	0.04762	stronglyHypometh
chr22	36970291	36970292	-			ADAMTS9		0	5	0.8	5	-0.8	0.04762	stronglyHypometh
chr22	57998706	57998707	+					0.2	5	1	5	-0.8	0.04762	stronglyHypometh
chr10	75171983	75171984	+					0.2	5	1	5	-0.8	0.04762	stronglyHypometh
chr10	86073508	86073509	+	VRTN	VRTN		Y	0.2	5	1	5	-0.8	0.04762	stronglyHypometh
chr10	64095327	64095328	-					0.2	5	1	5	-0.8	0.04762	stronglyHypometh
chr10	15638017	15638018	-					0.2	5	1	5	-0.8	0.04762	stronglyHypometh
chr12	90489939	90489940	-				Y	0	5	0.8	5	-0.8	0.04762	stronglyHypometh
chr12	89339550	89339551	-	ING1	ING1		Y	0.2	5	1	5	-0.8	0.04762	stronglyHypometh
chr11	106078739	106078740	-					0.2	5	1	5	-0.8	0.04762	stronglyHypometh
chr11	102093757	102093758	-			MED27		0.2	5	1	5	-0.8	0.04762	stronglyHypometh
chr11	106758430	106758431	+					0.2	5	1	5	-0.8	0.04762	stronglyHypometh
chr11	80695584	80695585	-					0	5	0.8	5	-0.8	0.04762	stronglyHypometh
chr11	103797042	103797043	+					0.2	5	1	5	-0.8	0.04762	stronglyHypometh
chr11	106083934	106083935	+					0.2	5	1	5	-0.8	0.04762	stronglyHypometh
chr11	105770717	105770718	+					0	5	0.8	5	-0.8	0.04762	stronglyHypometh
chr11	104392781	104392782	-				Y	0.2	5	1	5	-0.8	0.04762	stronglyHypometh
chr11	104194877	104194878	+				Y	0	5	0.8	5	-0.8	0.04762	stronglyHypometh
chr7	64319516	64319517	-			TNIP1		0.2	5	1	5	-0.8	0.04762	stronglyHypometh
chr7	107512007	107512008	+					0.2	5	1	5	-0.8	0.04762	stronglyHypometh
chr7	64020232	64020233	-		SYNPO			0.2	5	1	5	-0.8	0.04762	stronglyHypometh
chr17	542428	542429	-					0.2	5	1	5	-0.8	0.04762	stronglyHypometh
chr28	46059606	46059607	-					0	5	0.8	5	-0.8	0.04762	stronglyHypometh
chr28	27583271	27583272	+			UNC5B		0	5	0.8	5	-0.8	0.04762	stronglyHypometh
chr28	43063343	43063344	+					0.2	5	1	5	-0.8	0.04762	stronglyHypometh
chr25	39738474	39738475	+			AP5Z1		0.2	5	1	5	-0.8	0.04762	stronglyHypometh
chr25	20725219	20725220	+			HS3ST2		0.2	5	1	5	-0.8	0.04762	stronglyHypometh
chr25	39794856	39794857	-				Y	0.2	5	1	5	-0.8	0.04762	stronglyHypometh
chr1	138032835	138032836	-			ACAD11		0.2	5	1	5	-0.8	0.04762	stronglyHypometh
chr1	156900082	156900083	+					0	5	0.8	5	-0.8	0.04762	stronglyHypometh
chr1	146275168	146275169	+					0.2	5	1	5	-0.8	0.04762	stronglyHypometh
chr20	66749529	66749530	+				Y	0.2	5	1	5	-0.8	0.04762	stronglyHypometh
chr20	72028426	72028427	+					0.2	5	1	5	-0.8	0.04762	stronglyHypometh
chr20	62750296	62750297	+			ANKRD33B		0	5	0.8	5	-0.8	0.04762	stronglyHypometh
chr20	61903582	61903583	-					0.2	5	1	5	-0.8	0.04762	stronglyHypometh
chr20	62750302	62750303	+			ANKRD33B		0	5	0.8	5	-0.8	0.04762	stronglyHypometh
chr20	70652880	70652881	+				Y	0.2	5	1	5	-0.8	0.04762	stronglyHypometh
chr16	81515091	81515092	+				Y	0	5	0.8	5	-0.8	0.04762	stronglyHypometh
chr16	81515089	81515090	+				Y	0	5	0.8	5	-0.8	0.04762	stronglyHypometh
chr16	81515102	81515103	+				Y	0	5	0.8	5	-0.8	0.04762	stronglyHypometh
chr16	81110234	81110235	-				Y	0.2	5	1	5	-0.8	0.04762	stronglyHypometh
chr16	81540009	81540010	-				Y	0.2	5	1	5	-0.8	0.04762	stronglyHypometh
chr8	64199226	64199227	+					0	5	0.8	5	-0.8	0.04762	stronglyHypometh
chr8	106676281	106676282	+					0.2	5	1	5	-0.8	0.04762	stronglyHypometh
chr8	96160158	96160159	-					0.2	5	1	5	-0.8	0.04762	stronglyHypometh
chr8	87636126	87636127	+					0.2	5	1	5	-0.8	0.04762	stronglyHypometh
chr8	113193630	113193631	+					0	5	0.8	5	-0.8	0.04762	stronglyHypometh
chr17	70442951	70442952	-					0	5	0.8	5	-0.8	0.04762	stronglyHypometh
chr17	58418084	58418085	-	HSPB8	HSPB8			0.2	5	1	5	-0.8	0.04762	stronglyHypometh
chr17	74821788	74821789	-					0	5	0.8	5	-0.8	0.04762	stronglyHypometh
chrX	57780479	57780480	-					0.2	5	1	5	-0.8	0.04762	stronglyHypometh
chrX	57780494	57780495	-					0	5	0.8	5	-0.8	0.04762	stronglyHypometh
chrX	61055488	61055489	+					0	5	0.8	5	-0.8	0.04762	stronglyHypometh
chr9	82059061	82059062	+					0.2	5	1	5	-0.8	0.04762	stronglyHypometh
chr9	60501650	60501651	-					0.2	5	1	5	-0.8	0.04762	stronglyHypometh
chr9	105344863	105344864	+					0	5	0.8	5	-0.8	0.04762	stronglyHypometh
chr9	105344836	105344837	+					0	5	0.8	5	-0.8	0.04762	stronglyHypometh
chr9	102089210	102089211	+					0.2	5	1	5	-0.8	0.04762	stronglyHypometh
chr4	119857444	119857445	-				Y	0.2	5	1	5	-0.8	0.04762	stronglyHypometh
chr4	119729095	119729096	-				Y	0.2	5	1	5	-0.8	0.04762	stronglyHypometh
chr4	115954155	115954156	+					0.2	5	1	5	-0.8	0.04762	stronglyHypometh
chr4	78450444	78450445	-					0	5	0.8	5	-0.8	0.04762	stronglyHypometh
chr4	116722085	116722086	-					0.2	5	1	5	-0.8	0.04762	stronglyHypometh
chr3	117538193	117538194	-				Y	0	5	0.8	5	-0.8	0.04762	stronglyHypometh
chr3	104949244	104949245	+					0	5	0.8	5	-0.8	0.04762	stronglyHypometh
chr3	118645986	118645987	+			TWIST2		0.2	5	1	5	-0.8	0.04762	stronglyHypometh
chr3	115983305	115983306	-					0.2	5	1	5	-0.8	0.04762	stronglyHypometh
chr3	118141098	118141099	-			ILKAP		0	5	0.8	5	-0.8	0.04762	stronglyHypometh
chr3	116426876	116426877	+			IQCA1		0	5	0.8	5	-0.8	0.04762	stronglyHypometh
chr3	117218125	117218126	-					0	5	0.8	5	-0.8	0.04762	stronglyHypometh
chr3	82711619	82711620	-					0.2	5	1	5	-0.8	0.04762	stronglyHypometh
chr3	120337245	120337246	-					0	5	0.8	5	-0.8	0.04762	stronglyHypometh
chr15	34745617	34745618	-		GRAMD1B			0.2	5	1	5	-0.8	0.04762	stronglyHypometh
chr15	41380	41381	-					0	5	0.8	5	-0.8	0.04762	stronglyHypometh
chr15	31225599	31225600	-			TRIM29	Y	0	5	0.8	5	-0.8	0.04762	stronglyHypometh
chr15	33020503	33020504	-					0.2	5	1	5	-0.8	0.04762	stronglyHypometh
chr15	34666219	34666220	-			GRAMD1B		0.2	5	1	5	-0.8	0.04762	stronglyHypometh
chr13	40040257	40040258	-					0.2	5	1	5	-0.8	0.04762	stronglyHypometh
chr12	30664052	30664053	+					0.2	5	1	5	-0.8	0.04762	stronglyHypometh
chr12	14315	14316	-					0.2	5	1	5	-0.8	0.04762	stronglyHypometh
chr12	11678013	11678014	+					0.2	5	1	5	-0.8	0.04762	stronglyHypometh
chr12	14591665	14591666	+					0.2	5	1	5	-0.8	0.04762	stronglyHypometh
chr8	54428757	54428758	-					0.2	5	1	5	-0.8	0.04762	stronglyHypometh
chr20	8445072	8445073	+					0	5	0.8	5	-0.8	0.04762	stronglyHypometh
chr20	4328258	4328259	-					0	5	0.8	5	-0.8	0.04762	stronglyHypometh
chr6	25996183	25996184	+					0.2	5	1	5	-0.8	0.04762	stronglyHypometh
chr14	40158047	40158048	+					0.2	5	1	5	-0.8	0.04762	stronglyHypometh
chr14	4410195	4410196	+			TRAPPC9	Y	0	5	0.8	5	-0.8	0.04762	stronglyHypometh
chr14	11088763	11088764	+					0.2	5	1	5	-0.8	0.04762	stronglyHypometh
chr14	23099310	23099311	+					0	5	0.8	5	-0.8	0.04762	stronglyHypometh
chr5	117829100	117829101	+					0.2	5	1	5	-0.8	0.04762	stronglyHypometh
chr5	110027121	110027122	+					0	5	0.8	5	-0.8	0.04762	stronglyHypometh
chr5	116025147	116025148	+			PRR5		0.2	5	1	5	-0.8	0.04762	stronglyHypometh
chr5	111078471	111078472	-			APOBEC3B		0.2	5	1	5	-0.8	0.04762	stronglyHypometh
chr5	120235906	120235907	-					0.2	5	1	5	-0.8	0.04762	stronglyHypometh
chr3	13980894	13980895	+			LRRC71	Y	0	5	0.8	5	-0.8	0.04762	stronglyHypometh
chr3	13588788	13588789	-					0.2	5	1	5	-0.8	0.04762	stronglyHypometh
chr3	31308722	31308723	+					0.2	5	1	5	-0.8	0.04762	stronglyHypometh
chr16	1756941	1756942	-		REN			0.2	5	1	5	-0.8	0.04762	stronglyHypometh
chr29	47142026	47142027	-					0.2	5	1	5	-0.8	0.04762	stronglyHypometh
chr29	51047937	51047938	-				Y	0.2	5	1	5	-0.8	0.04762	stronglyHypometh
chr29	2324169	2324170	+			FAT3		0	5	0.8	5	-0.8	0.04762	stronglyHypometh
chr29	34037679	34037680	+					0.2	5	1	5	-0.8	0.04762	stronglyHypometh
chr21	71094792	71094793	+					0	5	0.8	5	-0.8	0.04762	stronglyHypometh
chr21	47574269	47574270	+			SLC25A21		0	5	0.8	5	-0.8	0.04762	stronglyHypometh
chr21	68935284	68935285	+					0	5	0.8	5	-0.8	0.04762	stronglyHypometh
chr21	68935297	68935298	+					0.2	5	1	5	-0.8	0.04762	stronglyHypometh
chr21	71415491	71415492	-				Y	0	5	0.8	5	-0.8	0.04762	stronglyHypometh
chr21	53659067	53659068	+					0.2	5	1	5	-0.8	0.04762	stronglyHypometh
chr18	35385098	35385099	+					0.2	5	1	5	-0.8	0.04762	stronglyHypometh
chr18	43926958	43926959	+					0	5	0.8	5	-0.8	0.04762	stronglyHypometh
chr18	25151513	25151514	-					0.2	5	1	5	-0.8	0.04762	stronglyHypometh
chr18	10301466	10301467	+		OSGIN1			0	5	0.8	5	-0.8	0.04762	stronglyHypometh
chr18	56110655	56110656	+		HRC			0	5	0.8	5	-0.8	0.04762	stronglyHypometh
chr18	46655420	46655421	+			HSPB6	Y	0.2	5	1	5	-0.8	0.04762	stronglyHypometh
chr18	53214204	53214205	-			NKPD1		0.2	5	1	5	-0.8	0.04762	stronglyHypometh
chr18	10301371	10301372	+		OSGIN1			0	5	0.8	5	-0.8	0.04762	stronglyHypometh
chr18	4595152	4595153	-			ADAMTS18		0	5	0.8	5	-0.8	0.04762	stronglyHypometh
chr21	15519558	15519559	-			SLCO3A1		0.2	5	1	5	-0.8	0.04762	stronglyHypometh
chr21	28870057	28870058	-					0.2	5	1	5	-0.8	0.04762	stronglyHypometh
chr21	32990410	32990411	+					0	5	0.8	5	-0.8	0.04762	stronglyHypometh
chr2	135493466	135493467	-					0	5	0.8	5	-0.8	0.04762	stronglyHypometh
chr15	79213206	79213207	+					0	5	0.8	5	-0.8	0.04762	stronglyHypometh
chr15	81738086	81738087	+	APLNR	APLNR		Y	0	5	0.8	5	-0.8	0.04762	stronglyHypometh
chr4	27714	27715	-					0.2	5	1	5	-0.8	0.04762	stronglyHypometh
chr4	8161924	8161925	+			CDK14		0.2	5	1	5	-0.8	0.04762	stronglyHypometh
chr6	118490782	118490783	+					0.2	5	1	5	-0.8	0.04762	stronglyHypometh
chr6	118328734	118328735	+	MIR2453			Y	0	5	0.8	5	-0.8	0.04762	stronglyHypometh
chr6	118328741	118328742	+	MIR2453			Y	0.2	5	1	5	-0.8	0.04762	stronglyHypometh
chr6	109544854	109544855	-					0.2	5	1	5	-0.8	0.04762	stronglyHypometh
chr6	119069694	119069695	-			AFAP1		0.2	5	1	5	-0.8	0.04762	stronglyHypometh
chr6	110673612	110673613	+					0.2	5	1	5	-0.8	0.04762	stronglyHypometh
chr26	51011170	51011171	-					0.2	5	1	5	-0.8	0.04762	stronglyHypometh
chr26	25765229	25765230	+			SORCS3	Y	0.2	5	1	5	-0.8	0.04762	stronglyHypometh
chr26	32186607	32186608	-					0	5	0.8	5	-0.8	0.04762	stronglyHypometh
chr26	43320394	43320395	+					0	5	0.8	5	-0.8	0.04762	stronglyHypometh
chr26	25950951	25950952	-		TUBGCP2	SORCS3	Y	0	5	0.8	5	-0.8	0.04762	stronglyHypometh
chr26	51011120	51011121	-					0.2	5	1	5	-0.8	0.04762	stronglyHypometh
chr26	43862059	43862060	+			CPXM2		0	5	0.8	5	-0.8	0.04762	stronglyHypometh
chr24	6278355	6278356	+					0.2	5	1	5	-0.8	0.04762	stronglyHypometh
chr24	16988	16989	+					0.2	5	1	5	-0.8	0.04762	stronglyHypometh
chr24	35645573	35645574	+			COLEC12		0	5	0.8	5	-0.8	0.04762	stronglyHypometh
chr24	20023787	20023788	+			CELF4		0.2	5	1	5	-0.8	0.04762	stronglyHypometh
chr24	50592509	50592510	-					0	5	0.8	5	-0.8	0.04762	stronglyHypometh
chr7	43314625	43314626	-					0.2	5	1	5	-0.8	0.04762	stronglyHypometh
chr7	54173515	54173516	+			PCDHGA8,PCDHGB4	Y	0.2	5	1	5	-0.8	0.04762	stronglyHypometh
chr23	52318189	52318190	-				Y	0	5	0.8	5	-0.8	0.04762	stronglyHypometh
chr23	51436254	51436255	+			GMDS		0	5	0.8	5	-0.8	0.04762	stronglyHypometh
chr23	30342429	30342430	-	ZNF165		ZNF165		0	5	0.8	5	-0.8	0.04762	stronglyHypometh
chr23	26989235	26989236	+			NOTCH4		0	5	0.8	5	-0.8	0.04762	stronglyHypometh
chr23	52317664	52317665	-				Y	0.2	5	1	5	-0.8	0.04762	stronglyHypometh
chr23	16831393	16831394	+					0.2	5	1	5	-0.8	0.04762	stronglyHypometh
chr23	15957376	15957377	+					0.2	5	1	5	-0.8	0.04762	stronglyHypometh
chr23	18265193	18265194	-			SUPT3H		0	5	0.8	5	-0.8	0.04762	stronglyHypometh
chr24	4079513	4079514	+					0.21	24	1	33	-0.79	6.673e-11	stronglyHypometh
chr25	11019812	11019813	-			SNX29		0	23	0.79	28	-0.79	2.459e-09	stronglyHypometh
chr20	1899430	1899431	-					0.17	18	0.95	22	-0.79	2.881e-07	stronglyHypometh
chr25	39376411	39376412	+				Y	0	17	0.79	24	-0.79	3.155e-07	stronglyHypometh
chr16	29048852	29048853	+					0.21	24	1	16	-0.79	3.392e-07	stronglyHypometh
chr16	78582402	78582403	-					0.16	19	0.95	19	-0.79	1.291e-06	stronglyHypometh
chr25	2202281	2202282	+					0.21	19	1	15	-0.79	2.242e-06	stronglyHypometh
chr4	95471689	95471690	-					0	15	0.79	19	-0.79	2.242e-06	stronglyHypometh
chr13	73564282	73564283	-			HNF4A		0.21	14	1	16	-0.79	6.663e-06	stronglyHypometh
chr4	21848484	21848485	+					0.21	19	1	13	-0.79	7.154e-06	stronglyHypometh
chr24	4669228	4669229	-					0.21	14	1	13	-0.79	3.39e-05	stronglyHypometh
chr24	4669392	4669393	-					0.21	14	1	13	-0.79	3.39e-05	stronglyHypometh
chr19	32876914	32876915	+					0	9	0.79	24	-0.79	5.191e-05	stronglyHypometh
chr16	76608300	76608301	-					0.11	9	0.9	20	-0.79	8.637e-05	stronglyHypometh
chr10	91421301	91421302	+					0	11	0.79	14	-0.79	0.0001164	stronglyHypometh
chr17	67475880	67475881	+				Y	0.21	14	1	10	-0.79	0.0001514	stronglyHypometh
chr14	76575559	76575560	+					0	8	0.79	19	-0.79	0.000223	stronglyHypometh
chr7	73973753	73973754	+					0.17	6	0.96	23	-0.79	0.0002926	stronglyHypometh
chr9	104771044	104771045	+					0.21	14	1	9	-0.79	0.0003365	stronglyHypometh
chr22	7825452	7825453	+			CLASP2		0.06	16	0.86	7	-0.79	0.0004609	stronglyHypometh
chr14	62329374	62329375	+			DPYS		0.14	7	0.93	15	-0.79	0.0006215	stronglyHypometh
chr21	63776546	63776547	+					0.14	7	0.93	15	-0.79	0.0006215	stronglyHypometh
chr5	49205652	49205653	-					0.21	14	1	7	-0.79	0.001032	stronglyHypometh
chr8	81865309	81865310	+					0	8	0.79	14	-0.79	0.001032	stronglyHypometh
chr9	98545008	98545009	-			PARK2		0	8	0.79	14	-0.79	0.001032	stronglyHypometh
chr1	9046890	9046891	-					0	8	0.79	14	-0.79	0.001032	stronglyHypometh
chr7	16865709	16865710	-		DOCK6		Y	0	6	0.79	19	-0.79	0.001186	stronglyHypometh
chr5	98664633	98664634	-					0	6	0.79	14	-0.79	0.002167	stronglyHypometh
chr2	58554921	58554922	+					0	5	0.79	14	-0.79	0.004816	stronglyHypometh
chr25	42335032	42335033	-			ADAP1		0	5	0.79	14	-0.79	0.004816	stronglyHypometh
chr25	12669021	12669022	-					0.21	14	1	5	-0.79	0.004816	stronglyHypometh
chr16	55355459	55355460	-					0.21	14	1	5	-0.79	0.004816	stronglyHypometh
chr14	2797510	2797511	-					0.21	14	1	5	-0.79	0.004816	stronglyHypometh
chr2	73826591	73826592	+	TSN				0.12	17	0.9	71	-0.78	6.047e-10	stronglyHypometh
chr25	2202282	2202283	-					0.18	22	0.97	30	-0.78	2.894e-09	stronglyHypometh
chr19	50402407	50402408	+			TBCD	Y	0.19	21	0.97	30	-0.78	6.483e-09	stronglyHypometh
chr12	90378974	90378975	-					0.12	16	0.91	22	-0.78	1.262e-06	stronglyHypometh
chr7	44563012	44563013	-					0	16	0.78	18	-0.78	2.285e-06	stronglyHypometh
chr25	38839038	38839039	-			RAC1		0	15	0.78	18	-0.78	6.064e-06	stronglyHypometh
chr29	50240780	50240781	+			LSP1		0.22	9	1	25	-0.78	6.692e-06	stronglyHypometh
chrX	104011703	104011704	-		CXHXorf36			0	13	0.78	18	-0.78	1.911e-05	stronglyHypometh
chr11	96267216	96267217	-					0.17	12	0.94	18	-0.78	2.197e-05	stronglyHypometh
chr11	35029615	35029616	-				Y	0.17	12	0.94	18	-0.78	2.197e-05	stronglyHypometh
chr25	41373690	41373691	-		CHST12			0.15	13	0.94	16	-0.78	2.43e-05	stronglyHypometh
chrX	21139805	21139806	-	ZIC3	ZIC3		Y	0	17	0.78	9	-0.78	5.473e-05	stronglyHypometh
chr23	32154659	32154660	-			LRRC16A		0.22	9	1	16	-0.78	7.489e-05	stronglyHypometh
chr19	41243750	41243751	-			RARA	Y	0.22	9	1	13	-0.78	0.0002111	stronglyHypometh
chr26	51366844	51366845	-					0	12	0.78	9	-0.78	0.0003096	stronglyHypometh
chr22	56939757	56939758	-			IFT122		0	7	0.78	18	-0.78	0.0006865	stronglyHypometh
chr10	52517956	52517957	+					0	7	0.78	18	-0.78	0.0006865	stronglyHypometh
chr25	33156396	33156397	+					0	7	0.78	18	-0.78	0.0006865	stronglyHypometh
chr11	682553	682554	-					0	7	0.78	18	-0.78	0.0006865	stronglyHypometh
chr17	74079773	74079774	+			PRODH,PPIL2		0	7	0.78	18	-0.78	0.0006865	stronglyHypometh
chr8	112797592	112797593	+					0.22	9	1	10	-0.78	0.0007145	stronglyHypometh
chr4	86530148	86530149	+					0.17	6	0.94	18	-0.78	0.0008098	stronglyHypometh
chr14	64486432	64486433	+					0	6	0.78	27	-0.78	0.0008343	stronglyHypometh
chr22	60488896	60488897	+			MGLL	Y	0.12	8	0.91	11	-0.78	0.001178	stronglyHypometh
chr8	87063202	87063203	+					0.12	8	0.91	11	-0.78	0.001178	stronglyHypometh
chr2	115808660	115808661	-					0.12	8	0.91	11	-0.78	0.001178	stronglyHypometh
chr5	26387057	26387058	+					0.14	7	0.92	13	-0.78	0.001187	stronglyHypometh
chr28	31351865	31351866	+					0.14	7	0.92	13	-0.78	0.001187	stronglyHypometh
chr16	73717904	73717905	+					0.14	7	0.92	13	-0.78	0.001187	stronglyHypometh
chr16	26855076	26855077	-			MIA3		0.14	7	0.92	13	-0.78	0.001187	stronglyHypometh
chr3	80302341	80302342	+			DNAJC6		0.22	9	1	9	-0.78	0.002262	stronglyHypometh
chr26	51650482	51650483	-				Y	0.22	9	1	9	-0.78	0.002262	stronglyHypometh
chr14	63883335	63883336	+					0.12	8	0.9	10	-0.78	0.002879	stronglyHypometh
chr25	42627070	42627071	+					0.22	9	1	7	-0.78	0.003234	stronglyHypometh
chr18	53905809	53905810	+					0.22	9	1	7	-0.78	0.003234	stronglyHypometh
chr21	16952137	16952138	-			KLHL25	Y	0.22	9	1	7	-0.78	0.003234	stronglyHypometh
chr3	109612097	109612098	-			GRIK3		0	5	0.78	18	-0.78	0.003745	stronglyHypometh
chr10	59858595	59858596	+			TRPM7		0	6	0.78	9	-0.78	0.006993	stronglyHypometh
chr12	77243140	77243141	+			HS6ST3		0	6	0.78	9	-0.78	0.006993	stronglyHypometh
chr11	106786314	106786315	+					0.22	9	1	6	-0.78	0.006993	stronglyHypometh
chr29	49388907	49388908	+					0	6	0.78	9	-0.78	0.006993	stronglyHypometh
chr21	22548216	22548217	-					0	6	0.78	9	-0.78	0.006993	stronglyHypometh
chr4	26034428	26034429	+					0.22	9	1	6	-0.78	0.006993	stronglyHypometh
chr1	73310408	73310409	+					0.22	9	1	5	-0.78	0.02098	stronglyHypometh
chr1	73310390	73310391	+					0.22	9	1	5	-0.78	0.02098	stronglyHypometh
chr12	82901441	82901442	+			TPP2		0.22	9	1	5	-0.78	0.02098	stronglyHypometh
chr11	106354169	106354170	-			RABL6	Y	0.22	9	1	5	-0.78	0.02098	stronglyHypometh
chr3	109510066	109510067	+			GRIK3		0.22	9	1	5	-0.78	0.02098	stronglyHypometh
chr9	18008	18009	+					0.22	9	1	5	-0.78	0.02098	stronglyHypometh
chr14	2680664	2680665	-					0	5	0.78	9	-0.78	0.02098	stronglyHypometh
chr29	41070607	41070608	+			FADS2		0.22	9	1	5	-0.78	0.02098	stronglyHypometh
chr21	9404078	9404079	-					0.22	9	1	5	-0.78	0.02098	stronglyHypometh
chr24	60354255	60354256	-				Y	0	5	0.78	9	-0.78	0.02098	stronglyHypometh
chr23	45477242	45477243	+				Y	0.22	9	1	5	-0.78	0.02098	stronglyHypometh
chr2	135537396	135537397	+					0	29	0.77	22	-0.77	1.783e-09	stronglyHypometh
chrX	143849965	143849966	+					0	21	0.77	26	-0.77	2.414e-08	stronglyHypometh
chr24	42452870	42452871	-					0.23	13	1	24	-0.77	8.211e-07	stronglyHypometh
chr24	49692751	49692752	-					0.23	13	1	21	-0.77	2.181e-06	stronglyHypometh
chr8	11485596	11485597	+			ACO1		0.18	17	0.95	19	-0.77	3.041e-06	stronglyHypometh
chr29	41931136	41931137	-	CHRM1				0	12	0.77	26	-0.77	6.857e-06	stronglyHypometh
chr12	11008403	11008404	+					0	17	0.77	13	-0.77	9.519e-06	stronglyHypometh
chr21	42799092	42799093	+					0.23	13	1	14	-0.77	3.39e-05	stronglyHypometh
chr22	14831723	14831724	+					0.23	22	1	10	-0.77	4.655e-05	stronglyHypometh
chr16	80947705	80947706	+					0	9	0.77	22	-0.77	9.931e-05	stronglyHypometh
chr25	33156694	33156695	-					0	13	0.77	13	-0.77	0.0001077	stronglyHypometh
chr21	33858183	33858184	-	MIR631	NEIL1			0.14	14	0.92	12	-0.77	0.0002127	stronglyHypometh
chr17	74082118	74082119	-			PRODH,PPIL2		0	8	0.77	22	-0.77	0.0002199	stronglyHypometh
chr22	60337507	60337508	+					0.12	8	0.89	19	-0.77	0.0002959	stronglyHypometh
chr12	89892102	89892103	+				Y	0.23	13	1	9	-0.77	0.0004624	stronglyHypometh
chr12	69337246	69337247	-					0.23	13	1	9	-0.77	0.0004624	stronglyHypometh
chr3	10888343	10888344	+					0	7	0.77	22	-0.77	0.0005074	stronglyHypometh
chr1	87609717	87609718	+					0.17	6	0.94	17	-0.77	0.00102	stronglyHypometh
chr13	55385444	55385445	+					0	6	0.77	26	-0.77	0.00102	stronglyHypometh
chr7	41618261	41618262	-					0.17	6	0.94	17	-0.77	0.00102	stronglyHypometh
chr25	97056	97057	+					0.23	22	1	6	-0.77	0.001226	stronglyHypometh
chr16	1830642	1830643	-				Y	0.23	22	1	6	-0.77	0.001226	stronglyHypometh
chr12	90062303	90062304	+				Y	0.06	16	0.83	6	-0.77	0.0013	stronglyHypometh
chr19	22206504	22206505	-					0.17	6	0.93	15	-0.77	0.001677	stronglyHypometh
chr17	67476187	67476188	-					0.14	7	0.92	12	-0.77	0.001687	stronglyHypometh
chr13	72569026	72569027	+					0	7	0.77	13	-0.77	0.003096	stronglyHypometh
chr10	88693043	88693044	+					0	7	0.77	13	-0.77	0.003096	stronglyHypometh
chr11	82590183	82590184	-					0	7	0.77	13	-0.77	0.003096	stronglyHypometh
chr28	31351897	31351898	+					0	7	0.77	13	-0.77	0.003096	stronglyHypometh
chr15	65536546	65536547	-		NAT10			0.23	13	1	6	-0.77	0.003096	stronglyHypometh
chr26	43318784	43318785	+					0	7	0.77	13	-0.77	0.003096	stronglyHypometh
chr12	90653639	90653640	-				Y	0.23	13	1	5	-0.77	0.006536	stronglyHypometh
chr20	65476588	65476589	-					0.23	13	1	5	-0.77	0.006536	stronglyHypometh
chr29	40456871	40456872	-	PGA5	PGA5			0	5	0.77	13	-0.77	0.006536	stronglyHypometh
chr24	49163097	49163098	-					0.24	34	1	26	-0.76	4.85e-10	stronglyHypometh
chr5	22287952	22287953	-					0.19	21	0.95	22	-0.76	2.306e-07	stronglyHypometh
chr2	22108196	22108197	+					0.2	20	0.96	23	-0.76	5.07e-07	stronglyHypometh
chr19	45403306	45403307	+		NMT1			0.2	15	0.96	25	-0.76	9.54e-07	stronglyHypometh
chr11	104735013	104735014	+					0	15	0.76	29	-0.76	1.484e-06	stronglyHypometh
chrX	146011223	146011224	+					0	12	0.76	29	-0.76	6.379e-06	stronglyHypometh
chrX	146011200	146011201	+					0	12	0.76	29	-0.76	6.379e-06	stronglyHypometh
chr16	78582401	78582402	+					0.24	17	1	15	-0.76	7.154e-06	stronglyHypometh
chr9	100559294	100559295	-					0.24	21	1	14	-0.76	9.65e-06	stronglyHypometh
chr15	46288602	46288603	+	RBMXL2	RBMXL2		Y	0	8	0.76	38	-0.76	9.317e-05	stronglyHypometh
chr29	28733263	28733264	-			ROBO4		0	10	0.76	17	-0.76	0.0001526	stronglyHypometh
chr3	21147443	21147444	+					0.24	17	1	8	-0.76	0.0004577	stronglyHypometh
chr6	118746826	118746827	+					0.14	7	0.9	21	-0.76	0.0004797	stronglyHypometh
chr10	40571321	40571322	+					0.12	8	0.88	17	-0.76	0.0005409	stronglyHypometh
chr21	70680203	70680204	-					0.14	7	0.9	20	-0.76	0.0006081	stronglyHypometh
chr11	98144917	98144918	+					0.2	5	0.96	24	-0.76	0.001019	stronglyHypometh
chr18	8127648	8127649	-					0.2	5	0.96	24	-0.76	0.001019	stronglyHypometh
chrX	146030532	146030533	-					0	6	0.76	17	-0.76	0.00208	stronglyHypometh
chr22	60262058	60262059	-			KBTBD12	Y	0	6	0.76	17	-0.76	0.00208	stronglyHypometh
chr7	66693659	66693660	+					0	6	0.76	17	-0.76	0.00208	stronglyHypometh
chr27	40751347	40751348	-					0.17	6	0.93	14	-0.76	0.002193	stronglyHypometh
chr22	55362828	55362829	-					0.17	6	0.93	14	-0.76	0.002193	stronglyHypometh
chr11	80486639	80486640	-					0.17	6	0.93	14	-0.76	0.002193	stronglyHypometh
chr7	73969309	73969310	+					0.07	14	0.83	6	-0.76	0.002193	stronglyHypometh
chr16	80996870	80996871	-					0.07	14	0.83	6	-0.76	0.002193	stronglyHypometh
chr15	34647935	34647936	+			GRAMD1B		0.17	6	0.93	14	-0.76	0.002193	stronglyHypometh
chr20	69633299	69633300	+					0.17	6	0.92	13	-0.76	0.002912	stronglyHypometh
chr5	112925764	112925765	-			RANGAP1		0.17	6	0.92	13	-0.76	0.002912	stronglyHypometh
chr6	98432735	98432736	-					0.17	6	0.92	13	-0.76	0.002912	stronglyHypometh
chrX	91932433	91932434	+					0.12	8	0.89	9	-0.76	0.003373	stronglyHypometh
chr3	117012751	117012752	+					0.12	8	0.89	9	-0.76	0.003373	stronglyHypometh
chr18	18772538	18772539	+			ADCY7		0.11	9	0.88	8	-0.76	0.003373	stronglyHypometh
chr13	77360566	77360567	-					0.1	10	0.86	7	-0.76	0.003651	stronglyHypometh
chr12	89184537	89184538	+			RAB20		0.14	7	0.9	10	-0.76	0.003651	stronglyHypometh
chr25	2183417	2183418	+				Y	0.1	10	0.86	7	-0.76	0.003651	stronglyHypometh
chr5	111228844	111228845	+					0.14	7	0.9	10	-0.76	0.003651	stronglyHypometh
chr5	119614532	119614533	+					0	5	0.76	21	-0.76	0.003831	stronglyHypometh
chr16	74565620	74565621	+					0.24	17	1	5	-0.76	0.004785	stronglyHypometh
chr17	69670593	69670594	-					0.24	17	1	5	-0.76	0.004785	stronglyHypometh
chr6	45766430	45766431	+					0.24	17	1	5	-0.76	0.004785	stronglyHypometh
chr24	49163096	49163097	+					0.25	44	1	25	-0.75	1.481e-10	stronglyHypometh
chr13	77411934	77411935	+					0.25	28	1	19	-0.75	9.932e-08	stronglyHypometh
chr16	74300915	74300916	+			KCNH1		0.2	25	0.95	19	-0.75	5.297e-07	stronglyHypometh
chr21	26094062	26094063	-					0.21	19	0.96	23	-0.75	5.412e-07	stronglyHypometh
chr21	17888678	17888679	+					0.15	20	0.9	21	-0.75	1.104e-06	stronglyHypometh
chr5	119662300	119662301	-					0	20	0.75	16	-0.75	1.454e-06	stronglyHypometh
chr27	34483493	34483494	-	ADAM3A				0.13	15	0.88	26	-0.75	2.696e-06	stronglyHypometh
chr16	81361386	81361387	+					0	18	0.75	16	-0.75	3.319e-06	stronglyHypometh
chr23	370647	370648	+					0.13	15	0.88	25	-0.75	3.914e-06	stronglyHypometh
chr23	45137212	45137213	+					0	15	0.75	20	-0.75	4.866e-06	stronglyHypometh
chr3	14714137	14714138	+			LMNA		0	14	0.75	20	-0.75	9.798e-06	stronglyHypometh
chr13	79989365	79989366	+					0.15	13	0.9	21	-0.75	1.795e-05	stronglyHypometh
chr16	45204403	45204404	+					0	14	0.75	16	-0.75	2.209e-05	stronglyHypometh
chr12	90072804	90072805	-					0.15	13	0.9	20	-0.75	2.631e-05	stronglyHypometh
chr17	49569852	49569853	+					0	10	0.75	32	-0.75	2.974e-05	stronglyHypometh
chr14	31925622	31925623	-					0.25	12	1	16	-0.75	3.185e-05	stronglyHypometh
chr22	6225193	6225194	-					0.25	8	1	22	-0.75	4.716e-05	stronglyHypometh
chr28	5299471	5299472	-		SIPA1L2			0.25	8	1	22	-0.75	4.716e-05	stronglyHypometh
chr26	14894553	14894554	+					0.25	8	1	22	-0.75	4.716e-05	stronglyHypometh
chr16	72936075	72936076	-					0	12	0.75	16	-0.75	6.617e-05	stronglyHypometh
chr11	101716155	101716156	+					0.25	8	1	20	-0.75	7.432e-05	stronglyHypometh
chr9	86821	86822	-					0	13	0.75	12	-0.75	0.0001077	stronglyHypometh
chr7	84559953	84559954	-			ATP6AP1L		0.25	8	1	18	-0.75	0.0001216	stronglyHypometh
chr23	29967536	29967537	+					0	18	0.75	8	-0.75	0.0001216	stronglyHypometh
chr25	41337923	41337924	+					0	17	0.75	8	-0.75	0.0001581	stronglyHypometh
chr29	33903282	33903283	-					0.25	8	1	17	-0.75	0.0001581	stronglyHypometh
chr20	70561676	70561677	-					0.25	20	1	10	-0.75	0.0001999	stronglyHypometh
chr13	43015211	43015212	+		APMAP	ENTPD6		0	10	0.75	16	-0.75	0.0002009	stronglyHypometh
chr25	42067246	42067247	-					0.25	8	1	16	-0.75	0.000208	stronglyHypometh
chr9	95828269	95828270	-					0	16	0.75	8	-0.75	0.000208	stronglyHypometh
chr19	50402408	50402409	-			TBCD	Y	0.07	14	0.82	11	-0.75	0.0002389	stronglyHypometh
chr20	70437049	70437050	+				Y	0.25	8	1	14	-0.75	0.0003753	stronglyHypometh
chr3	103384200	103384201	-					0.25	8	1	14	-0.75	0.0003753	stronglyHypometh
chr20	5767260	5767261	-					0.25	8	1	14	-0.75	0.0003753	stronglyHypometh
chr18	52994448	52994449	+			PVRL2		0.25	8	1	14	-0.75	0.0003753	stronglyHypometh
chr21	25913228	25913229	-	MIR184				0.25	8	1	14	-0.75	0.0003753	stronglyHypometh
chr2	120940525	120940526	-					0.25	8	1	14	-0.75	0.0003753	stronglyHypometh
chr24	19650391	19650392	-					0.25	8	1	14	-0.75	0.0003753	stronglyHypometh
chr7	2597332	2597333	+					0.25	8	1	14	-0.75	0.0003753	stronglyHypometh
chr10	16686511	16686512	-					0.25	12	1	10	-0.75	0.0004624	stronglyHypometh
chr5	36583622	36583623	+			TMEM117		0.25	8	1	13	-0.75	0.000516	stronglyHypometh
chr11	89923410	89923411	+					0.25	8	1	13	-0.75	0.000516	stronglyHypometh
chr17	67476395	67476396	-					0.25	8	1	13	-0.75	0.000516	stronglyHypometh
chr12	3689575	3689576	-					0.25	8	1	13	-0.75	0.000516	stronglyHypometh
chr18	56444706	56444707	+		NOSIP		Y	0	13	0.75	8	-0.75	0.000516	stronglyHypometh
chr4	49423651	49423652	-					0.25	8	1	13	-0.75	0.000516	stronglyHypometh
chr20	70668658	70668659	+					0.08	12	0.83	12	-0.75	0.0006442	stronglyHypometh
chr2	136946745	136946746	-					0.1	10	0.85	13	-0.75	0.0006442	stronglyHypometh
chr13	75838686	75838687	-	ELMO2		ELMO2		0.25	8	1	12	-0.75	0.0007224	stronglyHypometh
chr27	32818231	32818232	+					0.25	8	1	12	-0.75	0.0007224	stronglyHypometh
chr11	101256031	101256032	+					0.25	8	1	12	-0.75	0.0007224	stronglyHypometh
chr16	50482673	50482674	+			DFFB		0.25	8	1	12	-0.75	0.0007224	stronglyHypometh
chr17	68055486	68055487	-					0.25	8	1	12	-0.75	0.0007224	stronglyHypometh
chr17	68055492	68055493	-					0.25	8	1	12	-0.75	0.0007224	stronglyHypometh
chr17	74804736	74804737	-					0.25	8	1	12	-0.75	0.0007224	stronglyHypometh
chr26	23684313	23684314	-					0	12	0.75	8	-0.75	0.0007224	stronglyHypometh
chr6	119284519	119284520	+					0.14	7	0.89	19	-0.75	0.0007784	stronglyHypometh
chr3	118674663	118674664	-			TWIST2		0.25	20	1	7	-0.75	0.0008919	stronglyHypometh
chr29	48707721	48707722	+					0	7	0.75	20	-0.75	0.0008919	stronglyHypometh
chr2	108601556	108601557	-					0	7	0.75	20	-0.75	0.0008919	stronglyHypometh
chr4	10825017	10825018	-					0.17	6	0.91	23	-0.75	0.0009873	stronglyHypometh
chr13	73564281	73564282	+			HNF4A		0.14	7	0.89	18	-0.75	0.001007	stronglyHypometh
chr6	105148443	105148444	+		CRMP1			0.25	8	1	11	-0.75	0.001032	stronglyHypometh
chr1	56192441	56192442	-					0.25	16	1	8	-0.75	0.001346	stronglyHypometh
chr13	70067727	70067728	+				Y	0	8	0.75	16	-0.75	0.001346	stronglyHypometh
chr25	25313736	25313737	+			GTF3C1		0	7	0.75	16	-0.75	0.001346	stronglyHypometh
chr1	121186273	121186274	+					0	7	0.75	16	-0.75	0.001346	stronglyHypometh
chr20	66437076	66437077	-					0.25	16	1	7	-0.75	0.001346	stronglyHypometh
chr20	71460467	71460468	+				Y	0.25	16	1	8	-0.75	0.001346	stronglyHypometh
chr21	68781510	68781511	-					0	8	0.75	16	-0.75	0.001346	stronglyHypometh
chr21	31524388	31524389	+		CHRNB4			0	8	0.75	16	-0.75	0.001346	stronglyHypometh
chr26	42995760	42995761	-					0.2	5	0.95	22	-0.75	0.001375	stronglyHypometh
chr15	82429960	82429961	+					0	8	0.75	12	-0.75	0.001381	stronglyHypometh
chr13	82338513	82338514	-					0.25	8	1	10	-0.75	0.001508	stronglyHypometh
chr17	63070662	63070663	-					0	10	0.75	8	-0.75	0.001508	stronglyHypometh
chrX	79954399	79954400	+	FGF16		FGF16	Y	0	10	0.75	8	-0.75	0.001508	stronglyHypometh
chr3	105147356	105147357	+					0	10	0.75	8	-0.75	0.001508	stronglyHypometh
chr21	57634362	57634363	-			SLC24A4		0	10	0.75	8	-0.75	0.001508	stronglyHypometh
chr28	44742230	44742231	+			ALOX5		0.2	5	0.95	21	-0.75	0.001611	stronglyHypometh
chr18	53070335	53070336	+			CLPTM1		0.2	5	0.95	21	-0.75	0.001611	stronglyHypometh
chr1	152454535	152454536	+			ERG	Y	0.25	20	1	6	-0.75	0.002007	stronglyHypometh
chr1	152454527	152454528	+			ERG	Y	0.25	20	1	6	-0.75	0.002007	stronglyHypometh
chr16	4124284	4124285	+			IKBKE		0	6	0.75	20	-0.75	0.002007	stronglyHypometh
chr24	20898442	20898443	-			FHOD3		0	6	0.75	20	-0.75	0.002007	stronglyHypometh
chr9	66299769	66299770	-					0.2	5	0.95	19	-0.75	0.002259	stronglyHypometh
chr6	106254141	106254142	+					0.2	5	0.95	19	-0.75	0.002259	stronglyHypometh
chr14	359968	359969	-				Y	0.25	8	1	9	-0.75	0.002262	stronglyHypometh
chr7	4264726	4264727	-				Y	0	9	0.75	8	-0.75	0.002262	stronglyHypometh
chr19	46016243	46016244	+					0.25	16	1	6	-0.75	0.002815	stronglyHypometh
chr10	103414975	103414976	+				Y	0	6	0.75	16	-0.75	0.002815	stronglyHypometh
chr11	99127252	99127253	+					0	6	0.75	16	-0.75	0.002815	stronglyHypometh
chr11	104099323	104099324	-					0	6	0.75	16	-0.75	0.002815	stronglyHypometh
chr5	121159132	121159133	-	MIR2894			Y	0	6	0.75	16	-0.75	0.002815	stronglyHypometh
chr7	16497206	16497207	+			DNM2		0	6	0.75	16	-0.75	0.002815	stronglyHypometh
chr20	70652357	70652358	-					0.25	12	1	7	-0.75	0.003096	stronglyHypometh
chr29	49245870	49245871	+			CARS	Y	0	7	0.75	12	-0.75	0.003096	stronglyHypometh
chr11	104609189	104609190	-			SARDH		0.17	6	0.92	12	-0.75	0.003932	stronglyHypometh
chr9	47297468	47297469	+					0.17	6	0.92	12	-0.75	0.003932	stronglyHypometh
chr18	48501827	48501828	+	RYR1				0.17	6	0.92	12	-0.75	0.003932	stronglyHypometh
chr26	1757569	1757570	+					0.17	6	0.92	12	-0.75	0.003932	stronglyHypometh
chr9	103024976	103024977	-			RPS6KA2		0.25	20	1	5	-0.75	0.004743	stronglyHypometh
chr5	35400937	35400938	-					0	5	0.75	16	-0.75	0.006192	stronglyHypometh
chr12	71223546	71223547	+					0.25	16	1	5	-0.75	0.006192	stronglyHypometh
chr7	99319882	99319883	+					0	5	0.75	16	-0.75	0.006192	stronglyHypometh
chr5	111876545	111876546	-					0	5	0.75	16	-0.75	0.006192	stronglyHypometh
chr6	106896639	106896640	+			NSG1		0	5	0.75	16	-0.75	0.006192	stronglyHypometh
chr19	38375444	38375445	+					0	7	0.75	8	-0.75	0.006993	stronglyHypometh
chr13	70521051	70521052	+			PLCG1	Y	0.25	8	1	8	-0.75	0.006993	stronglyHypometh
chr14	83879533	83879534	-				Y	0.25	8	1	7	-0.75	0.006993	stronglyHypometh
chr22	7293779	7293780	+					0.25	8	1	8	-0.75	0.006993	stronglyHypometh
chr22	51083978	51083979	-		MST1			0	8	0.75	8	-0.75	0.006993	stronglyHypometh
chr22	48155813	48155814	-					0	7	0.75	8	-0.75	0.006993	stronglyHypometh
chr22	35365572	35365573	-					0	7	0.75	8	-0.75	0.006993	stronglyHypometh
chr10	87218444	87218445	+					0.25	8	1	8	-0.75	0.006993	stronglyHypometh
chr12	89441241	89441242	-				Y	0.25	8	1	8	-0.75	0.006993	stronglyHypometh
chr12	72871075	72871076	-					0.25	8	1	8	-0.75	0.006993	stronglyHypometh
chr11	103356892	103356893	-					0.25	8	1	8	-0.75	0.006993	stronglyHypometh
chr7	95439705	95439706	-				Y	0	8	0.75	8	-0.75	0.006993	stronglyHypometh
chr25	36385264	36385265	-					0.25	8	1	8	-0.75	0.006993	stronglyHypometh
chr25	41833527	41833528	+				Y	0.25	8	1	8	-0.75	0.006993	stronglyHypometh
chr17	58464284	58464285	-					0	7	0.75	8	-0.75	0.006993	stronglyHypometh
chr17	46228207	46228208	-					0.25	8	1	7	-0.75	0.006993	stronglyHypometh
chr17	46228198	46228199	-					0.25	8	1	7	-0.75	0.006993	stronglyHypometh
chr17	46228188	46228189	-					0.25	8	1	7	-0.75	0.006993	stronglyHypometh
chrX	96593935	96593936	-					0.25	8	1	8	-0.75	0.006993	stronglyHypometh
chr4	93350525	93350526	+				Y	0.25	8	1	8	-0.75	0.006993	stronglyHypometh
chr4	119710503	119710504	-					0.25	8	1	8	-0.75	0.006993	stronglyHypometh
chr15	5183802	5183803	+				Y	0.25	8	1	8	-0.75	0.006993	stronglyHypometh
chr20	35982930	35982931	+					0.25	8	1	7	-0.75	0.006993	stronglyHypometh
chr5	120382140	120382141	+					0.25	8	1	8	-0.75	0.006993	stronglyHypometh
chr5	121028469	121028470	+				Y	0.25	8	1	8	-0.75	0.006993	stronglyHypometh
chr5	120307736	120307737	+					0.25	8	1	8	-0.75	0.006993	stronglyHypometh
chr29	49954900	49954901	-	ASCL2			Y	0.25	8	1	8	-0.75	0.006993	stronglyHypometh
chr21	67587446	67587447	+	MIR655				0.25	8	1	8	-0.75	0.006993	stronglyHypometh
chr21	2080736	2080737	+					0.25	8	1	8	-0.75	0.006993	stronglyHypometh
chr2	73241314	73241315	+					0	8	0.75	8	-0.75	0.006993	stronglyHypometh
chr15	77987026	77987027	+					0.25	8	1	7	-0.75	0.006993	stronglyHypometh
chr6	109228054	109228055	-	SPON2		SPON2		0.25	8	1	7	-0.75	0.006993	stronglyHypometh
chr26	30896735	30896736	-			ADD3		0	7	0.75	8	-0.75	0.006993	stronglyHypometh
chr23	15842746	15842747	-				Y	0.25	8	1	7	-0.75	0.006993	stronglyHypometh
chr12	3383399	3383400	+					0.14	7	0.89	9	-0.75	0.008741	stronglyHypometh
chr26	46600957	46600958	-					0.11	9	0.86	7	-0.75	0.008741	stronglyHypometh
chr23	27065480	27065481	-		ATF6B			0.14	7	0.89	9	-0.75	0.008741	stronglyHypometh
chr5	49371308	49371309	+			RASSF3		0.25	12	1	6	-0.75	0.00905	stronglyHypometh
chr10	36074566	36074567	+					0.25	12	1	5	-0.75	0.00905	stronglyHypometh
chr11	104733637	104733638	-				Y	0	5	0.75	12	-0.75	0.00905	stronglyHypometh
chr11	98636739	98636740	+			FAM102A	Y	0.25	12	1	6	-0.75	0.00905	stronglyHypometh
chr25	39139757	39139758	-				Y	0	6	0.75	12	-0.75	0.00905	stronglyHypometh
chr25	39139694	39139695	-				Y	0	6	0.75	12	-0.75	0.00905	stronglyHypometh
chr11	2451132	2451133	+					0.25	12	1	6	-0.75	0.00905	stronglyHypometh
chr16	44447647	44447648	-				Y	0	6	0.75	12	-0.75	0.00905	stronglyHypometh
chr8	56721988	56721989	+					0	5	0.75	12	-0.75	0.00905	stronglyHypometh
chr6	49143461	49143462	+					0	5	0.75	12	-0.75	0.00905	stronglyHypometh
chr14	3231563	3231564	-					0	6	0.75	12	-0.75	0.00905	stronglyHypometh
chr16	13033591	13033592	-					0	5	0.75	12	-0.75	0.00905	stronglyHypometh
chr21	60681174	60681175	+					0	5	0.75	12	-0.75	0.00905	stronglyHypometh
chr18	2259740	2259741	+					0.25	12	1	6	-0.75	0.00905	stronglyHypometh
chr26	51252219	51252220	+				Y	0.25	12	1	5	-0.75	0.00905	stronglyHypometh
chr13	43433006	43433007	+					0	6	0.75	8	-0.75	0.009657	stronglyHypometh
chr5	26001168	26001169	+					0.25	8	1	6	-0.75	0.009657	stronglyHypometh
chr27	23046676	23046677	-					0.25	8	1	6	-0.75	0.009657	stronglyHypometh
chr27	11539245	11539246	+					0.25	8	1	6	-0.75	0.009657	stronglyHypometh
chr22	40861132	40861133	-			FHIT		0	6	0.75	8	-0.75	0.009657	stronglyHypometh
chr10	101057890	101057891	+					0	6	0.75	8	-0.75	0.009657	stronglyHypometh
chr12	54304666	54304667	-					0.25	8	1	6	-0.75	0.009657	stronglyHypometh
chr11	89923411	89923412	-					0.25	8	1	6	-0.75	0.009657	stronglyHypometh
chr11	102932032	102932033	+			AK8		0.25	8	1	6	-0.75	0.009657	stronglyHypometh
chr11	105002283	105002284	+					0.25	8	1	6	-0.75	0.009657	stronglyHypometh
chr11	73994197	73994198	+			DNMT3A		0.25	8	1	6	-0.75	0.009657	stronglyHypometh
chr28	16856777	16856778	+					0	6	0.75	8	-0.75	0.009657	stronglyHypometh
chr28	43230040	43230041	-					0.25	8	1	6	-0.75	0.009657	stronglyHypometh
chr25	35243846	35243847	-				Y	0	6	0.75	8	-0.75	0.009657	stronglyHypometh
chr25	1365840	1365841	-					0	6	0.75	8	-0.75	0.009657	stronglyHypometh
chr25	13361819	13361820	-					0.25	8	1	6	-0.75	0.009657	stronglyHypometh
chr25	6241673	6241674	-			RBFOX1		0.25	8	1	6	-0.75	0.009657	stronglyHypometh
chr25	4921447	4921448	+					0.25	8	1	6	-0.75	0.009657	stronglyHypometh
chr1	143741745	143741746	+		ZBTB21		Y	0.25	8	1	6	-0.75	0.009657	stronglyHypometh
chr20	70196700	70196701	-				Y	0	6	0.75	8	-0.75	0.009657	stronglyHypometh
chr20	42195134	42195135	+					0	6	0.75	8	-0.75	0.009657	stronglyHypometh
chr11	44759390	44759391	-					0	6	0.75	8	-0.75	0.009657	stronglyHypometh
chr11	627441	627442	+					0.25	8	1	6	-0.75	0.009657	stronglyHypometh
chr8	104482244	104482245	-			RGS3		0	6	0.75	8	-0.75	0.009657	stronglyHypometh
chr17	72338352	72338353	-				Y	0	6	0.75	8	-0.75	0.009657	stronglyHypometh
chr17	72338318	72338319	-				Y	0	6	0.75	8	-0.75	0.009657	stronglyHypometh
chr17	72338325	72338326	-				Y	0	6	0.75	8	-0.75	0.009657	stronglyHypometh
chr17	72338330	72338331	-				Y	0	6	0.75	8	-0.75	0.009657	stronglyHypometh
chrX	79955574	79955575	-	FGF16				0	6	0.75	8	-0.75	0.009657	stronglyHypometh
chr9	96287694	96287695	+					0	6	0.75	8	-0.75	0.009657	stronglyHypometh
chr9	96287670	96287671	+					0	6	0.75	8	-0.75	0.009657	stronglyHypometh
chr9	96287750	96287751	+					0	6	0.75	8	-0.75	0.009657	stronglyHypometh
chr3	113007675	113007676	-			EFHD1	Y	0.25	8	1	6	-0.75	0.009657	stronglyHypometh
chr13	41101707	41101708	+				Y	0	6	0.75	8	-0.75	0.009657	stronglyHypometh
chr12	31647025	31647026	+				Y	0	6	0.75	8	-0.75	0.009657	stronglyHypometh
chr8	39800112	39800113	-					0	6	0.75	8	-0.75	0.009657	stronglyHypometh
chr20	27749111	27749112	+			ISL1		0.25	8	1	6	-0.75	0.009657	stronglyHypometh
chr14	1604371	1604372	+	LRRC24	C14H8orf82	LRRC24	Y	0	6	0.75	8	-0.75	0.009657	stronglyHypometh
chr14	7350334	7350335	-					0	6	0.75	8	-0.75	0.009657	stronglyHypometh
chr29	43529241	43529242	-		NRXN2		Y	0.25	8	1	6	-0.75	0.009657	stronglyHypometh
chr29	50074392	50074393	+					0.25	8	1	6	-0.75	0.009657	stronglyHypometh
chr29	43529236	43529237	-		NRXN2		Y	0.25	8	1	6	-0.75	0.009657	stronglyHypometh
chr29	43529251	43529252	-		NRXN2		Y	0.25	8	1	6	-0.75	0.009657	stronglyHypometh
chr18	49423142	49423143	-			SUPT5H		0.25	8	1	6	-0.75	0.009657	stronglyHypometh
chr18	42929968	42929969	+					0.25	8	1	6	-0.75	0.009657	stronglyHypometh
chr18	49234824	49234825	-				Y	0.25	8	1	6	-0.75	0.009657	stronglyHypometh
chr2	136732923	136732924	+				Y	0.25	8	1	6	-0.75	0.009657	stronglyHypometh
chr2	70810609	70810610	+					0.25	8	1	6	-0.75	0.009657	stronglyHypometh
chr15	47385590	47385591	+		CCKBR		Y	0.25	8	1	6	-0.75	0.009657	stronglyHypometh
chr15	47385565	47385566	+		CCKBR		Y	0.25	8	1	6	-0.75	0.009657	stronglyHypometh
chr15	47385593	47385594	+		CCKBR		Y	0.25	8	1	6	-0.75	0.009657	stronglyHypometh
chr15	47385567	47385568	+		CCKBR		Y	0.25	8	1	6	-0.75	0.009657	stronglyHypometh
chr4	5299615	5299616	-			DDC		0	6	0.75	8	-0.75	0.009657	stronglyHypometh
chr6	119168486	119168487	-					0	6	0.75	8	-0.75	0.009657	stronglyHypometh
chr6	109054323	109054324	-			TMEM175		0.25	8	1	6	-0.75	0.009657	stronglyHypometh
chr26	47810906	47810907	-			PTPRE		0	6	0.75	8	-0.75	0.009657	stronglyHypometh
chr24	20107147	20107148	+		CELF4			0	6	0.75	8	-0.75	0.009657	stronglyHypometh
chr7	13566750	13566751	+					0.25	8	1	6	-0.75	0.009657	stronglyHypometh
chr7	15879795	15879796	-		C7H19orf66			0.25	8	1	6	-0.75	0.009657	stronglyHypometh
chr19	63457322	63457323	+			PRKCA		0.12	8	0.88	8	-0.75	0.0101	stronglyHypometh
chr11	105993378	105993379	-			RXRA		0.12	8	0.88	8	-0.75	0.0101	stronglyHypometh
chr5	112940991	112940992	-			RANGAP1		0.12	8	0.88	8	-0.75	0.0101	stronglyHypometh
chr19	54119182	54119183	+			TIMP2		0.25	8	1	5	-0.75	0.02098	stronglyHypometh
chr27	38494982	38494983	-					0	5	0.75	8	-0.75	0.02098	stronglyHypometh
chr22	50929133	50929134	-				Y	0.25	8	1	5	-0.75	0.02098	stronglyHypometh
[truncated: 1 more rows]
